# Supplementary material for: Interrogation of macrophage-related prognostic signatures reveals a potential immune-mediated therapy strategy by histone deacetylase inhibition in glioma
Source: Front Oncol. 2025 Jun 6;15:1554845. doi: 10.3389/fonc.2025.1554845 (PMC12179195; doi:10.3389/fonc.2025.1554845)
Supplement: Supplementary file 1 [file DataSheet1.csv]

	TCGA-19-1787-01	TCGA-06-5856-01	TCGA-14-1034-02	TCGA-06-5411-01	TCGA-14-0790-01	TCGA-19-2625-01	TCGA-06-0190-02	TCGA-06-2563-01	TCGA-06-5408-01	TCGA-12-3650-01	TCGA-06-0178-01	TCGA-14-0817-01	TCGA-12-0618-01	TCGA-08-0386-01	TCGA-28-5216-01	TCGA-19-2624-01	TCGA-32-1980-01	TCGA-06-0210-01	TCGA-06-0210-02	TCGA-06-0686-01	TCGA-12-0821-01	TCGA-06-1804-01	TCGA-06-0649-01	TCGA-41-5651-01	TCGA-06-2570-01	TCGA-06-0190-01	TCGA-06-0125-01	TCGA-28-2513-01	TCGA-06-0129-01	TCGA-27-1830-01	TCGA-76-4931-01	TCGA-12-0619-01	TCGA-06-5858-01	TCGA-28-5213-01	TCGA-19-2620-01	TCGA-27-1832-01	TCGA-28-1747-01	TCGA-32-2632-01	TCGA-06-0156-01	TCGA-06-0125-02	TCGA-32-2615-01	TCGA-06-2565-01	TCGA-28-2514-01	TCGA-06-2557-01	TCGA-27-1834-01	TCGA-15-1444-01	TCGA-14-1034-01	TCGA-06-0221-02	TCGA-06-2558-01
ANO9	0.295723024539968	0.174022842055414	0.168256923208582	0.225645120618953	0.460794976826321	0.395830569732697	0.483467554092807	0.149259365499623	0.0713508041288431	0.0915305931206165	0.0344974641994449	0.173255383020972	0.124195771587192	0.0553345017510994	0.0230423926658638	0.224534263279729	0.269392278940406	0.263995882071239	0.289480386137595	0.102322191196686	0.104739216216237	0.443606651475615	0.286644621016439	0.0692897127155347	0.0881415968690176	0.426533138116673	0.267715561951702	0.228603231948469	0.389016059688509	0.416407408963568	0.199625235657732	0.50059812415147	0.174534254694902	0.339707507448597	0.0784732093786936	1.4099611123147	0.397912460176906	0.59731663112903	0.347665656300971	0.0405417938628468	0.790938813775819	0.401412025363809	0.0187765851791836	1.00331438850668	0.456385630378589	0.0302654428576696	0.0257375614136083	0.204015477399888	0.126972856257766
ATP2A3	4.75109410908514	1.44974623902101	0.846794159473293	1.78571793231674	0.576570509114315	1.1659440877706	2.5530409613825	1.66562016406638	1.33308019400672	1.12393100831963	0.861399611157438	1.03132461259975	0.755229433797679	1.3641801900358	0.979293710445729	0.780394096309324	2.1422827234548	1.60264690850537	3.35679175036564	1.67093095458332	1.57961462939557	1.58284499477697	2.49110911508806	1.58202603438449	2.249597036059	2.2716348337825	1.49272486189178	2.06167252715243	1.83713591392318	2.07392303450124	1.6995960497901	2.80041331263876	2.0201999229435	1.8788037999879	1.01749437945927	2.05154611957793	2.54238188093655	2.29360591094171	2.15681726041731	1.73100941242073	2.42180228115727	2.12366619645382	1.80153118347008	2.85672679787911	2.36451640421605	1.86008877428951	1.81286783649908	1.97874477453668	2.34218492214361
CCL5	4.35961955819974	3.14675296237497	1.99591861884043	3.25946834878651	3.40352678419906	2.58113428423268	5.19913049638595	3.92817131687466	3.13338268435439	3.53303999603163	3.61099527894827	4.63374505829528	2.59067387097297	1.01899017538475	3.08193608171943	2.37378739372261	4.52694518304753	3.29244311779566	5.36491905766425	2.71808758396052	3.09335734629474	2.36339538544028	4.0926556730851	3.05919950798658	2.58705289336177	5.22529035638077	1.71554198650132	3.95317209882043	3.01772597314398	4.65810863349876	4.51755286562967	4.00866615696041	2.93632698999233	6.4979555955188	2.91911121643113	5.13702801180121	4.72965608829894	5.43690139081084	6.119717220664	3.99712075556072	4.31604434450036	3.68920968830163	2.59986524733885	5.72288948074965	4.51898197792607	2.98280196294521	3.61579293087443	2.93898203242024	3.22116560908259
CCR2	0.838185352210878	0.67617712414928	0.566376800321125	0.708937639626444	0.433920883513551	0.205892927507671	2.91993115164651	1.01221108395087	0.670477804144288	0.421479157103307	0.761795871505646	0.85606940201505	0.315566230318949	0.337654011076595	0.632919608117811	0.0735460609151547	1.58419285810974	1.33805353101926	1.61131404526915	0.340960984518863	0.734048402827413	0.657274140743583	2.3953096273631	0.267835392097615	0.666847467450384	2.23278353412245	0.623492330427726	3.61205755956306	0.374177032989839	1.2871767517316	0.505382849062305	0.925467801395141	0.46435460355164	2.59340158112565	0.158337027167101	3.12573374681039	0.882290890985023	1.67473180935466	2.38827221072081	0.790772037862	1.13743794521219	1.15432396466048	0.268194822828425	2.55372911766452	1.60729480081921	0.429428502087252	3.20626812452098	0.850399396770255	1.30497823580396
CCR4	0.552770524439065	0.24379092506481	0.0597705810902546	0.243547226577594	0.207143204941749	0.112366523072563	1.53475886934436	0.223793216243033	0.209390977467428	0.533961965345151	0.532765783386853	0.500394166415795	0.127237061924814	0.181293412885475	0.179128828772152	0.127104965139401	0.36535659703048	0.382611923015188	0.790355013710841	0.202637126189838	0	0.272262124974296	1.06191441324505	0.182183769121468	0.208017754895892	1.58717293888068	0.198619873219215	0.962215841274744	0.343350966200508	0.586692696860039	0.0777898886436676	1.17267952070629	0.178746505981816	1.24000896473507	0.0542233473371544	0.534061602421118	0.251082803316987	1.01870538141632	1.47974793436622	0.302874670365585	0.841490127613366	0.439889047619779	0.313594146572391	1.42244831223346	0.466548816964552	0.0913951860117	0.703189314514104	0.209016591831257	0.14782766837732
CCR7	1.74631276642546	0.763836458890951	0.0717626693000913	1.29513524900082	0.246347276900915	0.424169648802638	1.88818797839325	0.714487320570061	0.587268968104325	0.898711417989495	0.564524503835511	1.19522159325284	0.939226577728209	0.293958979028694	2.56110614076779	0.736994447778489	1.24098590402474	1.31684084952959	1.08909131856469	0.838588779142533	0.669117498193594	0.808755716964189	1.0621217119078	0.85750333425546	0.642747774297277	1.71444335942003	0.531269159882994	1.92994245381457	0.528071164578735	0.792938622400369	0.34164424053016	0.939978764940706	0.531568608814962	1.50584012971443	0.678071905112638	1.20269980709445	1.05706896905575	1.05588975819628	1.27262045466299	0.611927767215337	1.27494743077055	0.920750621128051	0.508834274251234	2.33731147733096	1.48872065289528	0.558953302350289	0.341871920644401	0.712991889461797	0.541316585366525
CCR8	0.176067405785935	0.0753272507070651	0	0	0	0	0.620304881513353	0	0.145481822265525	0.241962182215193	0	0.0628124924050212	0	0	0	0.129480858698878	0	0.179638434938132	0.0655723115936221	0	0	0.0663992289113826	0.21685835977496	0.0957219222733257	0.0740943535738734	0.229833990460998	0	0.351741388547289	0.0701145026613282	0.0756010848240282	0	0.296662967591957	0	0	0	0	0.288535750293802	0.669026765509631	0.227617868610658	0	0.177471364444951	0.355580147377359	0	0.400210007081831	0.163112244347124	0	0	0.172615521813478	0
CD2	2.80892042698159	1.67360164883117	0.630405471482323	2.02219023963407	1.86496857902246	0.710789906310659	3.72125233872456	2.96908600652994	1.23180102277716	1.93270373827953	2.4950811191839	2.98999274296161	0.713431883073091	0.717122541177731	1.30281619418695	1.13297159687921	3.61324874380027	2.14110576043013	3.34981817197586	1.26014612650897	1.71668367187709	1.26861404553364	3.15422673600185	1.24482618463078	0.968422579833121	3.73639922520548	0.827006009638977	3.36086990381429	2.14893410452634	2.89714359715496	1.22156778853841	2.36286259622216	1.60876194042332	3.79719978955893	0.647452670054246	3.88641357743539	3.32794599149835	4.22647770266222	3.49719079950478	1.90896658211559	3.02992987693306	2.85622879821904	0.806200304116112	4.44962740033535	3.56221799743158	1.14385051536735	2.63122071794488	1.53774334504851	1.94245820394639
CD247	1.01328358681842	1.1525079483649	0.790605242666613	1.25029462756955	0.901803350250744	1.12703891221075	1.87487563832975	1.13448382151079	0.996822574458976	1.28942136451462	0.892274439785344	1.64496375431576	1.67590623789452	1.6544355408454	0.717385798690257	2.17734378828173	1.80463184312697	0.819177665542768	1.41050392782298	1.45111877639495	0.809908292383426	1.09922786577486	1.2465297002483	2.68961226966594	0.747258485922378	1.77129401565166	0.900953729247535	1.27631799265222	1.45433384385007	1.34743888876814	0.936289294648656	1.75915583380027	0.439463567990981	1.56603576645592	0.457331625485014	1.61419155852529	1.25362627842138	2.28891958320538	2.02902876122205	0.802813597532287	1.5646708242644	1.00554371109805	0.963991921569914	2.10762092135543	1.69875188778468	0.622274431363123	0.936816939853535	1.27857955045842	1.51611603124138
CD27	1.26801511865652	0.973133665330571	0.255319440705788	0.766637562136053	0.694479078962469	0.761115033814441	1.74489302377433	1.0620526156631	0.619272138460124	0.780310099043375	0.843983844048327	1.13651953255056	1.50898635299916	0.633477710655096	0.748804690937068	1.30777822705819	1.08127144554588	0.843260305799732	1.67400860861723	0.54616598502792	0.436694887552877	2.14834844991565	1.94605707089748	0.692516471010802	1.00410583282993	2.10262454086697	1.39665272752002	1.41894551172828	1.88092056844198	1.21995839758492	2.16504364948304	1.63287308982607	0.508428652531857	1.31956013276019	1.15432396466048	1.60885654337686	0.995665409736109	2.36574851962089	2.11303366529989	0.738292263429494	1.95962179847928	1.67644795955089	0.318345767261359	2.62716322291383	1.62438168385455	1.13546920167402	0.326077084923131	1.36143150413314	0.747344429689174
CD28	0.571725343891	0.872474197051212	0.478195257939166	0.614851162422104	0.281075049277474	0.202135580889849	2.3631430361268	0.620023297626271	0.312432836809219	0.829118896349261	0.691266147138285	0.63607933827742	0.470302578945822	0.301119353150762	0.708584557137925	0.393745670660825	0.800164779225029	0.327917257418648	0.697062080497391	0.641915903475113	0.271784213569217	0.174534254694902	1.23087931030194	0.248048998437206	0.728051107820429	1.48583896687905	0.204641565610421	0.696706079251689	0.494057132313682	0.258458622717901	0.269990634488318	0.337425664282688	0.559442865978078	1.21144836362666	0.4132691144968	0.381394131786851	0.418243929912092	1.41245637432495	0.80264818879089	0.707436441896801	0.562865167656164	0.403485882787454	0.28344770837798	1.53645083019471	0.803723006774158	0.249627373139691	0.350044565862694	0.623398682377264	0.888772467742442
CD3D	2.62667275260599	1.71215553172805	0.999061943321964	2.32731370950689	1.77804032226752	0.563451033670668	3.60826517311596	2.34215647026779	1.01720929003222	1.93327047153233	2.71470710622898	3.41961978803302	0.446467986097326	0.275722256160748	1.35591837151228	1.12287146908839	3.24159615530954	2.14169436196453	3.40542061251357	1.25356577157292	1.54823931957526	1.18345475417494	3.25663329505992	1.7007504189987	0.937570384115954	3.52997082913658	0.746398766547143	3.06244987388524	2.18760940922653	2.72458479240857	1.20608053821136	2.12035194036522	1.29442960210933	4.19839199841279	1.14025513403492	3.45053824685883	3.1885275267744	4.09108200838764	3.48878491061479	2.2252440763523	2.98260119952779	2.31953123117175	0.277627747659005	4.29900282050038	3.33999248424772	1.08031656036671	1.53081986991352	1.5666690509128	1.6421932470486
CD3E	2.30319624698775	1.46764467348583	0.900335508640983	1.52747075045858	1.55203271137468	0.42814239097833	3.58164048033753	1.9735010718166	1.12736914661622	1.96517476153647	1.39922579212094	2.39105279301467	0.632919608117811	0.278817403074722	1.30211429510598	0.815411476928663	2.87874495650707	1.85423507876617	3.20909459685109	0.425674135387581	1.05928604874619	1.2097652659741	2.44273122165204	1.42476088422808	0.956948765214749	3.27390373902216	0.922806773187886	2.52273373686965	1.8858866867282	2.34650309574363	0.863145542989399	2.05644480101967	0.782660175841168	2.7578766597479	0.79917021719962	3.52279649739573	2.74056063534197	3.50168116640955	2.80947618449999	1.64441007833063	2.72789867786993	2.18805271133643	0.605683962538493	3.92334888053201	2.71793409760036	1.31481251657457	2.13910926746767	1.20932858660786	1.73612858828731
CD3G	0.60293190406964	0.296545508195117	0.222557291348728	0.420509350488903	0.416731670820911	0.0675010485665715	1.14097492747086	0.693765712217783	0.113833828959277	0.509847829892816	0.47653722581771	0.841248571306248	0.0765590951316044	0.0596321598820996	0.273098089178491	0.125386605365814	0.959028218943694	0.368265482937493	1.24263299044665	0.162081103382375	0.165815488132335	0.306378910710963	1.13257684267001	0.398897571202473	0.0291348040530228	1.30421896871636	0.208142647337722	0.874442886858751	0.529171275231312	0.754631000244242	0.20526738223451	0.613437356042774	0.222062624777488	1.02226127161463	0.124989769978664	0.837378159753807	0.789019725789162	1.43370727749585	1.43151599040644	0.591296434443207	0.869555597050224	0.702391584308051	0.303342394487331	1.69772934614958	1.298071734934	0.163885116708942	0.662478970423251	0.198494153639083	0.489542935642474
CD40LG	0.536649754020034	0.118891252178427	0.0963968041871571	0.222680931494572	0.462889938409708	0	0.862193478475599	0.496820230594296	0.0600473836699389	2.32880774788004	0.0572769650732476	0.584000383285773	0.0533894195446349	0	0.216485907200054	0.104605043229311	1.20382759794212	0.474773476312133	0.740107246197475	0	0.171463056002581	0.202637126189838	0.75983759648808	0.525868423440182	0.17210342844014	0.591966587100416	0.111565544959518	0.695637548127008	0.213627238511947	0.681584195407886	0.183581791117823	0.101918959711072	0.229464873140092	0.775598429707675	0	0.646531349989159	0.949572283861428	0.599984231515615	0.449217992139896	0.251931126688587	0.540523296438219	1.02169291782153	0	1.46288993840971	1.42158687316271	0.361543797967865	0.625925048499654	0.327227467761286	0.287117635788181
CD5	1.10413533948403	0.544089666548801	0.45249000921845	0.856308489717443	0.804797024606527	0.414568547181711	2.30035805194045	0.961252884058208	0.564134243458237	0.684010781627311	0.443712728093499	1.11176583118223	0.758132585309438	0.418675712942892	0.821383684157733	0.391657754252914	1.71065768038457	0.927668941171634	1.9095043135606	0.474150461314303	1.11822681379295	1.78922844601072	2.07316898880082	0.573762295576323	0.655535016352104	1.69586022405097	0.362554049350754	1.73669145606449	0.792938622400369	1.32613462585607	0.487280529383726	0.849358808852	0.594930669812392	1.68414547237453	0.245008800403796	1.81614911394902	1.70434081330319	2.16578333643157	1.75685250326318	0.929033478645856	1.7750926941191	1.38868550749531	0.392976789810754	2.72545760580597	2.70294561041331	1.29560548858806	1.00057696263152	1.42701610248236	0.630219064732159
CD52	3.17664191765689	3.07248315054261	1.67477699736591	3.92233107265769	2.35780533369946	0.939527499675566	4.22900334364357	3.19415010559158	0.882134348554218	2.88422669915478	5.36137886338914	4.39248916196602	1.69586022405097	1.77724084706654	2.42956240608312	0.977975913199126	4.38950486264946	3.23721187319126	3.54010168420767	3.16647444014237	2.68277553014106	2.19802260761727	4.2183472092785	1.76472830907931	3.05048428400379	3.47901062141768	1.82794093735693	3.9522124047218	2.08539066209533	2.4680879979178	1.95225900655981	2.25462427521933	2.2507797097549	4.98648375082976	1.38465771109443	3.95502445883564	3.4394236728416	4.15280807299603	4.40522997976256	2.51825815523158	3.88704754262004	2.92088397909304	1.54695617814141	4.37923279049738	3.22801825363819	1.60743684729606	2.75364732019604	2.36171222233318	2.88268217276467
CD6	1.19723635491871	0.59215800212536	0.255077682005451	0.787599626910994	0.64929354696714	0.34164424053016	1.94979636862321	0.985354696172644	0.548535267138451	1.25537987405132	0.488720652895284	1.24055857448448	0.872552996245098	0.267715561951702	0.417379975973023	0.421263700854267	1.49159659441045	0.851119364367774	1.7785450258028	0.79925312356064	0.504264441349239	0.643856189774725	1.30345930182834	0.629286669533358	0.558365606623149	1.79310514805888	0.596648959616256	1.34522603534256	1.25646724160702	1.00403390128449	0.803309709999655	0.817132043669134	0.58072437630872	1.34993137336011	0.644686942884343	1.37412137667978	1.50954383796034	1.66789212523023	1.32446500633154	0.737427182729059	1.45922175682285	1.23309043174766	0.439463567990981	2.69919624514824	1.65402302141103	0.939978764940706	0.912036637093108	1.4125105712498	0.642747774297277
CD79B	0.320888980331776	0.760944774176444	0.0869196067373263	0.970264679014529	0.481712262003304	1.90006495379882	0.728747725429758	0.537345771490113	0.297602298652008	0.609471311411451	0.758559027049674	3.72920469800247	0.830093032132989	0.77137853948453	0.57017144803871	0.909581115979684	0.664846881507388	0.290070469601541	0.554048507251096	0.734482022211185	1.28421798317836	0.65599288396231	0.830579853477541	0.428249610705695	0.339707507448597	0.457121457950096	0.239398041566555	0.674641429085824	0.363675721807263	0.625176956680512	0.405992359675837	0.578117531623938	0.389126226924704	2.29754360837513	0.224534263279729	1.5120245662751	0.483673918710651	2.88144927563148	0.654527195814516	0.514400039036616	0.675002916193927	1.00424968516238	0.439463567990981	1.32883646422954	0.559638644922725	0.291367804285308	0.0761485971800829	0.400647220522828	1.55498170236685
CD8A	2.06329584202958	1.45869696868971	0.879392102830484	2.74334261849446	1.48547835107307	0.466339987979475	3.25934782162631	2.44352708889349	0.967611310458688	2.42091351580785	1.47134355961072	2.22675512326982	3.21035769092276	0.399116393444799	1.90823648299689	2.04631643148948	2.47316347033956	1.52210598140069	3.11940598153238	0.961771479348986	1.34079011994344	1.08556062487263	3.14465008622909	2.50454412457051	0.864572462757133	2.51247974691963	1.34369206917902	1.6920254015694	1.28095631383106	3.1600811680697	1.41997028720838	2.46231412717042	0.556895319060806	2.48395762187044	1.14724156435102	2.57768259918833	2.05366744903883	3.49968008718706	3.23738015765315	2.06588246113364	2.24409549029655	2.09261339271428	2.30272847547466	3.33190581568851	3.47378691161437	1.01171030962773	1.83434715935138	1.73109632961453	1.81340155217602
CD8B	0.511569241972473	0.221320306757051	0.0683268614345055	0.519239948661287	0.0927486855395238	0.112633416985245	1.24738070434193	0.518736548313917	0.12366619645382	0.823749360308273	0.636543421351801	0.655535016352104	0.162081103382375	0.0436244767470346	0.502330601716012	0.178873958169795	0.580531438155187	0.169027045134817	0.845510123083573	0.119555384695282	0.339821504923343	0.228972569760161	0.73889751142532	0.207018225945622	0.103128316217225	0.842214553960944	0.135797512223391	0.407080775450501	0.402722176845605	0.598841578133285	0.212507085294479	0.496411216475492	0.125254339031466	1.3210622180738	0.748203585884699	0.933648170055543	0.537246360979073	1.11163231012328	0.82285249145293	0.739243253453429	0.611077928831762	0.478091686738368	2.33619768066275	1.09942987203515	0.436588293660118	0.201508403972225	0.592827754784285	0.258820396876412	0.264116021559245
CD96	0.520045024039818	0.452173686533268	0.125783331627324	0.53684865042083	0.24731993497982	0.149129269909933	1.39555641298655	0.784503982929567	0.448055167717188	0.311619363406843	0.401084301505006	0.718876684552556	0.276079727574732	0.119555384695282	0.36120689023873	0.21549222999098	0.992913417959729	0.725697536946861	1.26225273429815	0.250233980826754	0.239031363450237	0.334453862323681	1.10869171607241	0.283684759814742	0.239886800795721	1.13776580809588	0.14522093708563	0.972545620265767	0.559051228367016	1.13343200698073	0.325731791122554	0.785090154994758	0.295370387953484	1.01877658517918	0.245252252149377	1.41451442751404	0.919378223247579	1.47721103119853	1.21648590720005	0.394294620494657	1.32711247074709	0.948451337669823	0.213751646311006	1.78056207617106	1.07471093384149	0.484189701148267	0.828225360358885	0.361992885921963	0.399663303888018
CLEC1B	0.0496307677246004	0.0908534304511135	0	0.0240359354555094	0.0451633516032245	0.0473987888754111	0.0612923384782941	0.032947164099129	0.0606008295541171	0.102725310011088	0.0292761823706321	0.0257375614136083	0	0	0.113300435833361	0	0.0769694763151108	0.0996318500144604	0	0	0.0302654428576696	0	0.0617070847915972	0	0.0304067104260458	0.0973411087967018	0	0.181420640280142	0.190172344802298	0	0.0325240656921994	0.127369146616222	0.0614306004977481	0.182310918025696	0.0447438212243978	0.304511041809953	0	0.1764504391191	0.127237061924814	0	0.0984195577655445	0	0.0628124924050212	0.491904391241447	0.0344974641994449	0	0.126179948823193	0.0723116400224266	0.151988666422506
CRTAM	0.564914658672826	1.10996225339882	0.193204013983875	0.718964335759539	0.431569476051276	0.156137697888986	1.56749677290089	0.559442865978078	0.338567037001151	0.203764966018656	0.356369213716225	0.692427198089708	0.27285929168711	0.164657575253662	0.457436697772369	0.363002822988679	0.848798181244189	0.34414674773333	0.497637911121116	0.155101558125703	0.431783398803876	0.392647143964263	1.26777547826879	0.296310560708092	0.196607044094818	1.28368475981474	0.256406853794245	0.892663023578705	0.287708686245417	0.533363998339815	0.285579770402795	1.14659005827019	0.532865503106325	1.53953107147415	0	0.905889980126704	0.205767840149818	1.22459600002112	0.733614653074923	0.514703009540874	0.724650271732967	0.488103633123577	0.630591854150484	1.53475886934436	0.790355013710841	0.288653863605169	0.875308260031344	0.611644543373662	0.658554260650898
CST7	2.26867392454836	2.62758349336083	1.51984379730947	2.424975818869	2.05151131768571	1.24768451276238	4.37658211612565	2.44964060511718	1.72154765356878	3.27323239539952	2.42798154644492	3.36953627852947	2.40713517469037	2.21275608340364	2.84185238625705	1.01185340574379	3.30461325342483	4.21718417692033	3.62969466658226	3.5757721769537	2.55966311542286	1.44577966475088	2.97184700529469	1.71602511750362	2.52102560262208	4.22015192894994	1.27512627356836	3.43861223210089	1.69568208606144	2.9825281877214	1.78416892050203	3.876516946565	1.73495885305097	4.61412675973289	1.62227443136312	3.46260206151743	2.5795422249369	4.01667459546527	3.65283063558872	2.57461017736135	3.22601521640299	2.85569076543445	2.99275030634552	4.25005202530037	2.50741409901544	1.87334075155619	3.00450139223494	1.73487216825608	2.69884077020721
CTLA4	0.879705766282288	0.7067294550326	0	0.548041987467051	0.218719181703117	0.118758388979835	1.10755397028965	0.520950197158012	0.198116929152455	0.915635623430313	0.470823163168585	0.747344429689174	0.574053054041764	0.540126488338107	0.302757715638036	1.07512184100488	0.809002774939086	0.451962766205277	0.255077682005451	0.438612232100886	0.149519521490029	0.724737572876129	1.11270013274936	0.251325232327958	0.410232545598205	0.939527499675566	0.273456211320305	0.851439234673589	1.68257329734758	0.773405627282535	0.516620346638166	2.29107305791762	0.495899785706589	1.30053377249537	0.345396375391268	2.16440013502441	0.757706017481343	1.33622625029572	1.41115503695776	0.270708333719215	1.1243281350022	0.859253984823259	0.297250121171707	1.75501573602346	1.38896097291553	0.664846881507388	0.791772404277366	0.179128828772152	0.878529176541209
CTSW	1.41710988423005	2.00421372342396	1.49400591388673	1.0679828301843	1.16542962042419	1.43408106727443	3.28111957255064	2.0185985691824	1.88791513563813	1.6975959177064	1.81991337994622	2.78552962780158	0.834711215804725	1.25628607058509	2.18466115372489	0.867105729502655	2.84522908771872	1.75137802244915	2.45578091970519	1.33850998980603	1.19522159325284	2.03456789281821	2.03026544285767	1.28983446517751	1.64500988439109	2.06419306192749	0.841812139788329	2.08654601431908	1.589859343936	2.5523524766977	1.45085492829149	2.71573965055802	1.27250102132207	2.69099807955691	0.969601794236153	3.44247910546989	2.25951354387575	3.3998273366002	2.45953653809779	1.9728396727592	3.06203534108484	1.9058899801267	1.37428833916903	3.53869955766156	2.93956511050605	1.26519682698441	2.59060201943572	1.25954367314869	2.57732005530401
CXCL9	2.44389834340941	1.49349362958305	0.875386904586456	2.26471656897702	4.784545860262	0.792355631179492	3.45428119555006	4.39716633831422	1.24427819857814	2.38418798935749	2.28128281279758	2.72656967760992	0.989066325686519	0.611644543373662	1.56301165646584	1.37278498069935	3.7055798619391	1.0325240656922	3.75371149369124	1.72831237884361	1.97603362962216	5.64347815414918	1.97662025497407	1.34976156795267	2.17389496056431	3.05318086225611	1.47477347631213	4.65833146428078	2.17191134655269	2.06443452582482	1.82716864929203	2.5626454065487	2.78580161532378	2.09858799261809	0.62760683812965	2.86175690551042	3.72851918485229	3.31691323727682	2.93466746242969	2.76360278794462	3.09213976788713	3.35398660897256	2.91853889251124	4.85964659479804	3.50183400102007	1.03611645321765	1.90796740594653	2.03850641826384	0.797926049725878
CXCR3	1.31185183118706	0.597221268400312	0.0958569239148305	0.483673918710651	0.645609441183496	0.0919367382105852	2.07412861494725	1.15497198831638	0.508834274251234	0.447632089989554	0.607957564754493	1.06977089748646	0.247562997071354	0	0.280600048848165	0.201257456843241	1.34970496170854	0.64505601299147	2.03955955725571	0.316145742293356	0.274052884078258	0.608809242675524	1.19723635491871	0.0768326955573986	0.27500704749987	1.61546338184181	0.400319322864485	1.71760514326077	0.561888195288031	1.02126650549107	0.394953084696361	1.0894981508391	0.0606008295541171	1.37467784318398	0.169027045134817	1.68544683504029	1.39615948907315	2.76837490676251	1.42239448735832	0.650121175849703	1.79447825181382	1.33050103527043	0.121148056475311	2.90286467336734	1.65393133440491	0.191057239926314	0.926303111861394	0.934856141273441	0.650305028920028
CXCR6	0.874442886858751	0.373063498633161	0.183454754174942	0.623211368037753	0.245617352756384	0.0907179597677998	1.87211954740743	0.662387819259684	0.273336847150222	0.839637161509669	0.876015906739703	1.34420357247843	0.373509015518007	0.0606008295541171	0.245252252149377	0.221691513510904	1.88060716902382	0.76145549282272	1.75484475501044	0.164657575253662	0.270588741972067	0.222186307322112	1.56354865487995	0.462157047847395	0.169027045134817	1.22336076295701	0.259664183948652	1.28267702209754	1.10768786931437	1.18250162037325	0.414460305816098	1.12736914661622	0.397364885478379	1.87302570104647	0.385817544851695	1.31312973483785	0.869239718776284	2.30529934393535	1.79239728122326	0.664482840364683	1.58818092707262	1.03906818806053	0.0308304301532745	2.05654884778028	1.05831649559082	0.522658420634278	0.823586334708812	0.292546187950339	0.357157848719754
EOMES	0.233397264101883	0.334797075133885	0.316261616759576	0.204391162929781	0.213751646311006	0.244034582393693	1.15120939288489	0.548732531791919	0.175301033900244	0.199373960721821	0.53784272132138	0.345850517219489	0.131457785479088	0.0625362198953893	0.285343030159256	0.131326074606591	0.450802152879819	0.259905175353353	1.09207209450293	0.222062624777488	0.969970101159317	0.363451457071713	0.822363055157083	0.354452160579562	0.118492625869405	1.48480839676531	0.166329817920631	0.489029063850437	0.628260338337299	0.385044425959607	0.0958569239148305	0.845510123083573	0.432104223468677	0.580917288663207	0.497331335230275	1.05540392049481	0.643024958013437	1.36036427654347	0.909888284776477	0.312200462637678	0.474669659160943	0.398021950181199	0.152637739651112	1.73803279368133	0.285343030159256	0.216982489268768	0.45090770177264	0.270708333719215	0.463936279506408
FASLG	0.36120689023873	0.179256247190507	0	0.269631650940439	0.255923660273564	0.0947765568955973	0.979366886121781	0.599889044959259	0.177471364444951	0.378844514469503	0.32146635859253	0.410558198142582	0	0	0.15146919750308	0.0546401305383454	0.604166234694249	0.24086382278575	1.31620368068982	0.116763971297723	0	0.389016059688509	0.43903796284271	0.15419432499279	0.119953717505568	0.851519191169904	0.114367024952	0.49436440469585	0.452595434702869	0.437334285572305	0.128029388740641	0.336626165763536	0.179638434938132	0.630219064732159	0.0896337361068956	0.942157892737794	0.348232419239271	1.32146635859253	0.845108627230123	0.197613809691074	0.686881460432228	0.633756680981961	0.183454754174942	1.46717512261402	1.24974871508357	0.0517201164473276	0.168385305414752	0.143393418693188	0.396488333440545
FCRL3	0.0972062459743658	0.0176369030494984	0.02828624307911	0.619741658769175	0.0762854428089158	0	0.18383583144968	0.10929368902294	0.0174943794592725	0	0.033229160785111	0.0578314745605733	0.0460020465445205	0.0180643893603616	0	0	0.0297002342154199	0.0289934118795487	0.015354834293464	0.0665370023957913	0	0.105409894040082	0.231678161798511	0.109561151953051	0.0683268614345055	0.354000718804498	0.032947164099129	0.122871469088393	0.0958569239148305	0.0353423807921971	0	0.0299828662157143	0.0177794125612347	0.0364681670692917	0	0.144046369616707	0.0182068566533119	0.183581791117823	0.0736831536164398	0	0.0843364457233237	0.0723116400224266	0.088548697010238	0.516822023445776	0.132774233276326	0	0.0247451901971378	0.101784524166932	0.0712134896052646
FCRL6	0.541613956292217	0.919759575855041	0.193330195384304	0.524765790386697	0.522256667626701	0.270110275823618	1.83224192137078	0.734395308760167	0.467175122614019	0.490467443870772	0.258579224184294	0.479851386737349	0.363451457071713	0.347438888768141	0.496411216475492	0.1764504391191	0.701504699764912	0.622180704220593	0.804962187175784	0.295370387953484	0.301938766965336	0.503145165950165	0.925543758698493	0.651223942989878	0.464459165612994	1.24604318671981	0.222557291348728	1.15354595185667	1.09207209450293	0.779217689314648	0.17018145776525	1.02694166663092	0.674641429085824	0.848237335693226	0.119688174519196	1.37167037096268	0.484189701148267	1.07045802601959	0.961697405719678	0.446785562143122	0.592540756001954	0.581013735167966	0.417163906623976	1.51005045560114	0.705314441086378	0.400756503183251	0.808590988139976	0.472487771462744	0.481402282763246
GCSAM	0.269511969904999	0.0599089890186851	0.0483757045389763	0.136060106880266	0.087191249562623	0.218223197154738	0.553557109364644	0.266636642513989	0.116364756691785	0.32527127079596	0.214373524436455	0.297367523217659	0.333767191658224	0.147957881387101	0.310223769546247	0.223051788368442	0.280481274300624	0.232660756790275	0.412510571249805	0.165686877029876	1.01278318469829	0.622930350920177	0.577440913388613	0.217727042033043	0.273336847150222	0.296075574952888	0.331131922217202	0.432638772750753	0.416839741912829	0.376512661288479	0.0935601761623378	0.519642542508155	0.328147114033631	1.06949595441242	0.0439043942956211	0.699729293386671	0.311386858162039	0.145481822265525	0.537047519404657	0.220206113080184	0.312316654401997	0.235114320376357	0.177088602105968	0.691087440951894	0.48820648807966	0.211884401940305	0.162467867615304	0.233888060174277	0.283921772307618
GFI1	2.15623479785027	0.305095010666697	0.515308759741889	0.181547856455956	0.523762664883281	0.556993384862488	0.772054551933325	0.708584557137925	0.390337511615924	0.691355491931061	0.40686315797654	0.604925298199238	0.185993370069966	0.610889007854488	0.306378910710963	0.426103700685049	0.587557017429608	0.375956902184227	0.736907885210384	0.411426245726465	0.262793936620655	0.512985334813676	0.606442228131608	0.239764626510947	0.167871708029161	0.971148051860307	0.639695233399582	0.616922242118701	0.675996538964305	0.691176796812124	0.200002066021868	0.605304680238342	0.445832624207628	0.750777988853492	0.269631650940439	0.925391840092457	0.830011879268904	1.27094748747706	0.926606741251316	0.486250988884108	0.689835877447175	0.668300698538649	0.584000383285773	1.42476088422808	0.838830781162876	0.363002822988679	0.504874589398464	0.513894946764927	0.419970287208376
GPR171	0.581688680228645	0.611266825073065	0.0985543072207295	0.563743877483891	0.25519856641969	0.139469495038796	1.77496623251629	0.408385791406414	0.564231818450049	0.201257456843241	0.169155358830894	0.595121691996172	0.157819839478863	0.237563718317676	0.351741388547289	0.509341141080355	1.02665843815573	0.659924558402378	0.652142272136664	0.22404027421793	0.119156941873632	0.300416627836874	0.84647325749991	0.22490464410609	0.175811993721731	1.09254574154357	0.219710639548779	1.12254020343497	0.166715444966422	1.07272323102162	0.187514398192816	0.74312715259193	0.388024175812457	1.54205989778489	0.0894981508391026	1.43381408445803	0.787432464516868	0.87617311443746	1.37206058233216	0.314986485468515	1.62049257357644	0.674370254302114	0.0636409926426959	1.36328323563915	0.795933147314963	0.241352085770659	0.693765712217783	0.333996118196453	0.23915359984437
GPR174	0.275364696150436	0.213253950733534	0.033229160785111	0.547153658812569	0.0892269420703955	0.0318186258263571	0.699462793886349	0.404249184667338	0.411100789085413	0.199122642013601	0.149649581894975	0.39220749896897	0.105946211905325	0.305445278553553	0.522658420634278	0.0886843715333915	0.356932568419345	0.237686079120165	0.724824868736797	0.0777898886436676	0.0988237683796915	0.38404980679516	0.52426431482084	0.127897364486064	0.0603241331511038	0.552278690990436	0.0761485971800829	0.200629897983074	0.312781327903362	0.593497196663402	0.0644690173684425	0.346304516134695	0.0814759815979586	0.622836666382276	0.0301241614551288	0.278579550458423	0.201006466056093	0.659467937084786	0.732746762150061	0.174534254694902	0.461633326550436	0.413810687024985	0.825622831815681	1.5842409728037	0.71966535377182	0.100304905795685	0.0289934118795487	0.31068911751928	0.142609487298665
GPR18	0.499373945002167	0.634221511685112	0.0886843715333915	0.280243695866017	0.548831154004822	0.0850166734887139	1.75279140071385	0.41727194534353	0.434241233251936	0.181802255158941	0.375845724667824	0.54399071966485	0.0490730966543056	0.164013888525057	0.260748328396447	0.351854439132379	0.30170469621916	0.217354813682437	0.808838074323474	0.294076649192365	0.158078456498626	0.391107799974578	0.562865167656164	0.138683427979272	0.301587646603187	1.01135250722991	0.198494153639083	0.405883472922256	0.937721025761793	0.352871495953414	0.16928366111573	0.55581615506164	0.211884401940305	0.861320200394193	0.22909566135538	0.714575238851626	0.492622328574446	0.773911954513126	0.170822399195175	0.232783534122453	0.770533078231495	0.655901322064594	0.359521170427595	1.60819419239216	1.15872479629748	0.258217389536018	0.41391897713882	0.356594581996132	0.530670075491706
GRAP2	0.379510066553068	0.429964043516947	0.114633549068939	0.250719083400555	0.0794293150029151	0.02828624307911	1.2885357502938	0.301470587489902	0.12313642685606	0.232906301006831	0.211261449712961	0.353210355624001	0.109561151953051	0.258579224184294	0.294076649192365	0.279649578557086	0.486456955768731	0.5627675001856	0.757876659747896	0.167229454071669	0.218595201550857	0.293605910941713	0.663207972480647	0.178364081846803	0.105409894040082	0.745280364897075	0.194591402773734	0.523160454616757	0.178109076094325	1.02346828050391	0.217106608083392	0.577924244506702	0.331017236018097	0.565012180898225	0.128953220386006	0.828956476417663	0.413377445267708	0.876644634773139	0.523361219304096	0.470302578945822	0.784085142734757	0.47383885289503	0.291839273257115	1.29030643542491	0.654618844961126	0.376623787423014	0.40610123821186	0.366923648978518	0.260266586997568
GZMA	2.36616831856687	2.79707525109821	0.893129186017212	1.61795666809593	2.40621010853157	0.808838074323474	4.3750950522522	3.03143048681848	1.3684890006451	1.04166353172936	2.63105770550294	3.74177976113846	0.627420069401201	0.625083417922034	1.64122231119197	1.26279393662065	4.13869161838568	2.50754095722971	3.8702167432726	1.43151599040644	2.13438524646782	1.80479702460653	3.52097533275062	2.24783639298454	1.74704360410353	3.97956810009519	0.661293555855307	3.08758164653826	2.5112403072487	3.63369856661219	1.02027105298374	2.42916065680477	1.10956115195305	4.23581129116599	0.472591745736933	4.77240299711716	3.27915924752416	3.71916153150692	3.72992250544201	1.98466225793478	3.39761131981224	2.69218166906901	1.29695657425208	4.66861272521412	4.24376808008027	1.38890588403907	2.88009774972197	1.47990311014117	2.98526360486374
GZMB	1.58587591836199	1.82285249145293	0.931456140912712	1.82399386417139	0.933874741715356	1.30777822705819	3.26112457696835	1.25041591340745	0.690551189536642	1.04005075915185	1.3764015265936	1.94635657163363	0.374622206191208	1.24938465863022	0.580917288663207	0.879235245527705	2.85313735752473	1.11270013274936	1.24397367191931	0.978195629681652	1.11056369655402	0.80099305748919	1.01706672418983	1.52406367577721	1.41294407336872	1.02076886509457	0.507921464957328	2.94106874027387	0.607578879788505	1.80368168242427	1.24208417055001	1.80607654022582	0.421479157103307	1.46048047004001	0.577440913388613	1.56778879672772	1.03400436757658	1.65237176311637	2.20025323159369	1.49339115088994	2.25177967695237	1.08208941582486	2.84551012308357	2.14090950654166	2.03033607837096	0.45817198959259	0.904117958545859	0.902189376272068	2.19663851615644
GZMH	1.91372238674845	1.50629726547152	0.95769177138088	1.4274989052224	2.43842593538911	0.825948404745895	2.59199051536746	2.46913057716925	0.221072782515063	1.77488191862223	2.53987842784112	2.06805164299779	0.450591031925189	0.595408177856631	0.609282179916569	0.792938622400369	1.93376146033326	1.61814466588625	3.05732895939247	0.56530470802725	1.20820508950445	1.2151194245173	2.55936944202375	1.83564116513671	0.729356990033318	2.01916814307028	0.5554235315619	1.77108268440179	1.00733904600816	3.18017969432534	1.26855416403354	1.61640475086212	0.11623166060415	2.46089979718753	0.791022194503535	3.30357619969664	2.56623065282154	3.38643850101969	2.98828476626535	1.60573136581573	2.2254291875592	1.78349856210424	1.08093048767298	3.75949675541606	1.99609945528144	1.16857785730571	2.06118863326739	1.06405506441044	2.11935617703968
GZMK	0.727267010734912	0.204516369702772	0	0.395611248503802	0.103665482765696	0	1.44868955176884	0.571337026806121	0.13815914522947	0.758473748785078	0.0675010485665715	1.17881023348325	0.12300395405482	0.207892851641333	0.467488173508356	0.289598422140188	0.63812018808403	0.587268968104325	1.59669666068723	0.255923660273564	0.261590988964125	0.12313642685606	1.60814686996942	0.405883472922256	0.432318066949524	2.36244183412564	0.130930869826449	1.23872572714613	0.359521170427595	0.977169999690127	0.146524891477442	1.22675512326982	0.267475871796492	1.47917881368428	0.102859657922056	1.95214715961952	0.55748361390689	1.82358633470881	1.65923957221832	0.969601794236153	0.695815691615645	0.45480759211185	0	2.14303416968003	0.796597754048306	0.171463056002581	0.439995397923236	0.164013888525057	0.7456245808345
ICAM3	0.377734578239275	0.776946191857087	0.298189070141322	0.594453003668609	0.546659906440835	0.206393168511604	1.00050485491985	0.910732661902913	0.509645175721828	0.523461591171871	0.596076423710512	1.20307583534356	0.40610123821186	0.634035597375462	0.403376806687082	0.51075942155217	0.972398571540649	0.974455891020679	1.01020694286926	0.466548816964552	0.188654117836729	1.07176266930009	0.806035283236219	0.410015403057023	0.924251940345866	1.23137096356877	0.783163266061617	0.866393697716767	0.756254742723906	0.263755573077448	0.678883192919827	0.617862660013215	0.263515224048839	1.20188474283986	0.583230227099919	0.879392102830484	0.913569218148572	0.91456452349394	1.02233230009806	0.464877338091541	0.82081207722872	0.920445756624642	0.582556003014061	1.32607708492313	0.991172609252721	0.581688680228645	1.24068068155531	0.559344966541886	0.582459659560762
ICOS	0.500802053057158	0.084744620868468	0	0.219710639548779	0.39044757799331	0.0657101640652657	0.909965066757969	0.174662079533588	0.163241085163543	0.270349528733103	0.262793936620655	0.434454760232403	0.0377336274465149	0	0	0.0377336274465149	0.618614553211153	0.232169542947978	0.608241513262719	0.0810668804918885	0.122871469088393	0.0746424379344928	0.573568424039259	0.158466295124796	0.0833835877100825	0.85750333425546	0	0.726308090765485	0.719227257433423	0.348685669334387	0.0451633516032245	0.359970888336751	0.12565110166152	0.808920426981594	0.0621217119077975	0.507515586479229	0.321697245212354	1.29431196073112	0.798672678957803	0.138552375152649	0.71378378137129	0.49579747779314	0	1.37729036453678	0.591392189598114	0.0357646536009747	0.277984747299765	0.0999011100079427	0.16877038350082
IKZF3	0.75779134113757	0.190804468127001	0.234991741248802	0.377401430785794	0.299361897651559	0.125254339031466	1.35072353444102	0.686791838128059	0.188907266642588	0.341985747228616	0.399116393444799	0.509543837960336	0.254352162733993	0.0676387168753633	0.199122642013601	0.168385305414752	0.895767931784329	0.439676323490687	1.34408992074993	0.182819401612206	0.196732928222195	0.397364885478379	0.848157197099072	0.31173560197927	0.158078456498626	1.11909052403687	0.197865391353738	0.594357451458693	0.849999259466098	0.907198337725916	0.136453909268651	0.721416409989807	0.140647793154842	0.708849377105179	0.19987646683658	1.33359547291245	0.85662721169839	1.24798825721913	1.35202399840164	0.582170590591843	0.902498122737511	0.528371277960719	0.174917695239588	1.93496933673642	0.948376576947387	0.249506020989147	0.505179566683373	0.514299034728045	0.358283722852818
IL2RB	1.68831466064039	1.74811769328557	0.414027259124902	1.13999330190336	0.91418179500227	0.5627675001856	3.26683150711229	1.81077212007646	1.41683974191283	0.74364421670626	0.588420820493567	1.72870419668231	0.221567788538409	0.674279851379448	1.17274351676019	0.625551051079312	2.57601414244483	1.29172142045789	2.83467076962407	1.03780389826511	1.2317395935957	1.60402386581459	1.86385917928788	1.15950002202322	1.54225804976692	2.29275230617147	1.21468436300463	1.94027953005169	1.34209956483278	1.66820991446909	1.15872479629748	2.05900910004046	1.89192462486161	1.54883115400482	0.351062898940385	2.15026720874841	1.5101517577843	3.05959755250481	1.98042751654704	1.36036427654347	2.50227967617758	1.89180800103544	0.857821792408266	3.22653935629645	2.55652751292464	0.542604750260758	1.46764467348583	1.54517763461529	1.59927017921479
IL2RG	1.58515484723713	1.37055489942539	0.405556763343757	1.12888725202637	1.26074832839645	0.529870909128166	2.534684178291	1.30532853203996	0.998989759846058	0.527871054301573	1.25531944070579	1.51888758686242	1.11243325117974	0.338110596266224	1.80677772859486	0.988775562337746	1.55763065014295	1.59483514923495	1.99041034442869	1.65489375747332	1.38333104404124	1.30299161561275	1.87778350642282	0.9147941118626	0.772645803092692	2.13881446890228	0.596839754437785	1.8172548628103	1.88916199579538	1.7542033956764	0.737859787920129	1.7575353550288	1.0892269420704	2.3221012079057	0.740711733399101	2.75180646513365	1.63821288542341	2.45909057768484	1.94455863386945	0.848077054053145	1.71171514862302	1.44010174038751	0.916017966485287	2.80566391722768	2.09862167722896	0.913645804481218	1.06584800336608	0.780310099043375	1.12571721815936
IL7R	1.43060643092981	0.974455891020679	0.837297415663068	1.70884937710518	0.368489000645104	0.315102453077668	4.6242705446537	0.893206865114869	1.60435603801526	1.00920382732984	0.607673560349056	1.24537396261816	0.74140226591959	0.694924754119974	1.32814711403363	0.604830437099103	1.04914281732804	2.30926351504374	1.76311408090448	1.17830033463424	0.987975660835373	0.711847277669948	2.59753117422421	1.1600166078459	0.933119364431808	2.87054227112395	1.55035893682707	3.07378596459392	1.29912740841238	2.47635576289512	0.676538226720689	4.45434042475248	1.18434377795291	3.85759290771627	0.823015599993622	2.22128936854917	1.94024193784165	1.16530097491686	4.347353841753	1.35354913572204	2.7488476174301	1.4080052836788	1.20238637533479	2.061741641603	1.48558139335872	1.37183761733042	2.55657655916095	1.35100634373385	1.64491762276538
JCHAIN	2.30594134586551	1.72953101838587	0.733267559354762	3.00653142176579	0.930850856640822	0.934403270586174	5.96490916902741	0.467905469061453	1.80566391722768	0.121148056475311	3.97839700706617	2.47741829263492	0	0.274410769317838	0.538538163629804	0.23915359984437	4.94476944564102	2.19058325646705	4.38201699436401	1.56919941253442	1.11022959242319	1.74355805222205	7.1046207672717	0.546956178141411	0.855511376574402	1.43967632349069	0.519340607655982	3.58818092707262	2.40650945955549	2.76283778193957	0.941932618300242	3.8269348490249	1.02318436924826	7.4710223996074	0.201257456843241	4.43286589623371	1.25168879947866	2.85387591647871	6.13316276712564	1.21051355180047	0.504671235385739	2.56973411310658	0.39692667603135	7.29767199025489	1.77120948686647	0.821791836207556	2.13684760419288	1.67626740826589	1.90438775444812
KLRB1	0.430285272977781	0.621430667790448	0.4291070817805	0.504061001309293	0.396159489073155	0.320311370907041	1.47498108820498	0.754374452712511	0.340733160587732	0.450696596264378	0.543099892195429	1.1414327909293	0.190930859562615	0	0.623866861852698	0.305328532039964	1.9308886943486	0.774249407304768	1.26291417623742	0	0.45301705961736	0.412185359156707	1.68983587744717	0.351062898940385	0.39780296186249	0.808343859631497	0.13842131042025	0.958063131016612	1	0.518434423771075	0.294782468698073	0.498353001614512	0.7206286976902	2.08188496672923	0.555718009203519	1.56501218089822	1.22255729134873	1.44530294213651	0.652692989171302	0.377179289736639	1.43749409080897	1.29830639580649	0.995448337983929	1.5489297694764	1.42379328188403	0.699995743667396	1.23952024689812	0.712023430910812	0.684459701891346
KLRD1	0.417379975973023	0.291485685973561	0.225398337340744	0.28699939663384	1.037663353205	0.049909522443058	0.478920048228657	0.165429620424185	0.0699770704115563	0.0976107966264223	0.186500557644495	0.184597684155761	0.153286520990863	0.084744620868468	0.186246986145312	0.238909116698404	0.457961944452685	0.307311939064188	0.255923660273564	0.143785224708602	0.117695042669755	0.137896932389619	0.428356822465183	0.204140716780225	0.176705738189114	0.304978235803961	0.168642035558839	0.248899107076326	0.267475871796492	0.549324163967891	0.0809304876729839	0.164271397680741	0.168256923208582	0.155231116299279	0.145873061601045	0.294429602109328	0.202762485275887	0.191183609220039	0.453227825876447	0.308477376594961	0.27285929168711	0.143785224708602	0.116897018288262	0.302757715638036	0.274052884078258	0.140386032283056	0.329755085744747	0.127104965139401	0.281549893366642
KMO	0.642840174786685	1.18358179111782	0.580241982536582	1.46294227349182	0.394184847236785	0.559540758771391	1.21026416631309	0.408494489469444	0.600745497962084	0.770955870791122	0.739156825713946	0.847515928040447	0.54329790139707	1.05380644369579	2.11932297308932	0.330902540701354	0.735868729073579	1.27703255187479	1.16414264884831	1.12201002012581	0.680414381806817	0.447843644362085	1.13829023377991	0.349365277594213	0.59741198755465	1.00396196615242	0.446785562143122	0.974455891020679	0.772645803092692	1.17817283175825	0.450274292553821	1.07402582838608	0.740798068041471	2.04680533860523	0.494466814281759	2.29133833235818	0.582363309673199	1.15801380658977	1.74876176316675	0.825785627464791	1.63301264020173	0.546363573885435	0.753690102843342	1.02665843815573	1.22934181304355	0.402285591869996	1.07662750010262	0.708761109183778	1.13323470635714
LAX1	0.157690513582053	0.41565051441473	0.427927927615234	1.17625893516436	0.27500704749987	0.350949786310205	0.985281823585641	0.326077084923131	0.160920188181103	0.112633416985245	0.063502942306158	0.236462003838104	0.115832298652565	0.368824212289153	0.201382935864054	0.222928180002613	0.402285591869996	1.13730677919329	0.75034924058415	0.0643310462459839	0.329755085744747	0.525668007375278	0.803888292337825	0.0433445048771692	0.219214995795424	0.495285829370964	0.181293412885475	0.228972569760161	0.340049472853166	0.719490131200293	0.202511756210103	0.427927927615234	0.193456365749585	0.671565126171053	0.313710226150914	0.472695712518291	0.427284346173682	2.81479649118215	0.876958896069571	0.245373962618162	0.570657220305291	0.508732879512401	0.371280054022654	1.68459435073562	0.803723006774158	0.396378726979646	0.554932601880473	0.154583209053069	0.257734802128645
LCK	1.36546858577813	0.930245318314665	0.427606172781899	0.903038270112912	0.823260228233444	0.242937800200565	2.48124726816369	1.54878184374109	0.625176956680512	1.36882421228915	0.908351786371604	1.69336428835815	0.322620422361685	0.447632089989554	0.649569476018548	0.585731732965927	1.83616652363582	1.02955889744912	2.3649925735523	0.629100118160383	1.14606864148895	0.925391840092457	1.89375050172057	0.866551957374767	0.531069492725954	2.29678041742643	0.597125899367662	1.63733202013014	1.13428666468905	1.43226460905083	0.634035597375462	1.31109617390305	0.586788758053994	2.18703924914499	0.46602668781373	1.94144440297803	1.88974609074697	2.77401741698975	1.81027856758737	0.945532794952124	2.00201836053431	1.73794629339405	0.450591031925189	2.99318522967576	2.01185340574379	0.807602220011109	1.4368014735705	0.619741658769175	1.13553486976119
LTB	1.52707033551266	1.64404084292241	1.27357556561538	1.1161651079555	1.19742509464916	1.02665843815573	3.21056030678049	1.88779818723101	1.8949147479499	0.912803131129249	1.49036474998591	1.98823022306046	1.26795521229127	1.14626419486653	1.46362245685189	1.23976462651095	2.50444242785421	1.56861587671378	2.32152408371171	0.919683313397464	0.85750333425546	2.6500062557817	1.85363642526951	1.2586998155699	1.30894328812521	1.73850845257783	0.705225956616364	2.48331276125553	1.59550366050274	1.86955559705022	1.56778879672772	2.10782175591285	0.699462793886349	2.14912926990993	0.929715263707667	3.02552496789589	2.3256166748216	3.8457610012636	2.14254414045047	1.06584800336608	2.65871419580331	2.19127837892683	1.2840402639541	3.72580658336689	2.47816936583603	1.41959282303062	1.70367659924891	1.71070175703981	2.20583038518444
LY9	0.233888060174277	0.166329817920631	0.0978804340519131	0.130799110838194	0.173894960564314	0.0192037339730927	0.496615738029688	0.140255134034916	0.119555384695282	0.162081103382375	0.11410045158818	0.358846330605099	0.146785540988701	0.0127831846982896	0.567837461619218	0.0540843928423792	0.278936314679231	0.290542362660254	0.406210108531565	0.569199412534421	0.0364681670692917	0.116630912036306	0.397145797392781	0.13815914522947	0.0957219222733257	0.526369341830301	0.177088602105968	0.170950553318368	0.41391897713882	0.366364182945645	0.0647449200353551	0.263755573077448	0.155490197747562	0.304511041809953	0.0714881055841824	0.182819401612206	0.249991368358195	0.477988108101652	0.311619363406843	0.195725547512056	0.336511915512762	0.252294541201837	0.0997664862929298	0.826273904220656	0.233151803439294	0.0513024887006311	0.243547226577594	0.283566238965146	0.12366619645382
NKG7	3.20558018877525	3.29466485609124	2.20586165668497	2.68611949332496	2.92468900837443	2.27991696162368	3.9418387435684	3.16862599126321	1.79892146952679	2.54964453012254	3.37490036970135	3.6235274468795	1.49415956371284	2.43199728984072	2.84508854950412	1.80582898058885	4.14349138017309	3.51107581175859	4.25707852589319	2.40414016626392	3.01870538141632	3.2116196801101	4.25734258096177	4.16292701551285	3.13951861001213	4.12984349813156	1.84249617711013	2.98933886311469	3.01092302718479	3.59723318908613	2.69081934015993	3.38077100018169	1.98039095606147	3.5082131195989	1.76043387467011	4.47689360440781	2.90875527562808	4.71339338898875	3.28125313412649	2.6496614406427	3.66333323261996	2.57393191180249	3.01571164557342	5.10474760161362	3.47608352570812	2.36510459055963	3.24719838857586	2.40615567439867	3.56130169414537
NME8	0.337539842197424	0.696795087799139	0.144176924346527	0.411426245726465	0.821546958834331	0.380507819339446	1.20758054618695	0.314058408858261	0.331934470438814	0.354113592492377	0.206893236121771	0.96266006637552	0.118891252178427	0.262433157631348	0.219338922698467	0.363002822988679	0.779049552837459	0.344260394985419	0.698751887784676	0.169796756183249	0.13224779829844	0.705668324706449	0.641823443767907	0.223051788368442	0.132774233276326	0.506805024263547	0.242937800200565	0.799501814061595	0.313594146572391	0.889862881365179	0.350723534441022	0.638305576807093	0.218967110048957	0.91057917554276	0.513793907086986	1.70106105295774	0.0942360698457655	0.372060582332161	0.637471139884759	0.148999162587764	0.538041453333664	1.03998059769088	0.223422549934937	1.24116900651563	0.907352184171371	0.376068071133686	0.401958066413773	0.301470587489902	0.90373244828493
P2RY10	0.534858451400718	0.263395034517309	0.147176426980946	0.186880831347234	0.0912597661926783	0.0486547018403464	1.0496307677246	0.487692139954532	0.234133395612482	0.250355271763048	0.56842131231148	0.583422804693596	0.0551956542421246	0	0.323658291026245	0.134089480920423	0.554637963864358	0.350723534441022	0.988048397483194	0.117828003827481	0.231801022777158	0.1598874787305	0.742696124223605	0	0.121015400961366	0.79941892199108	0.196229325794221	0.793604609736322	0.246104009883917	0.759155833800272	0.129217063664154	0.443606651475615	0.0318186258263571	1.33388165946809	0.0904469802326514	0.813853003582868	0.243303486918138	0.935535180868018	0.977829416951956	0.289598422140188	0.708143082474641	1.28593480794387	0.155878732704143	1.49543934295128	0.581881463691335	0.198494153639083	0.209515751092663	0.337654011076595	0.185105362542592
PDCD1	1.17325538302097	0.962512006539502	0.0854246562526777	0.72106636873105	0.0781999199213715	0.741315967427512	1.79530980032002	0.682753061230546	0.293135019043321	1.76158314423991	0.322620422361685	0.959325039239132	0.735522177296537	0.623585972399712	1.2231135885801	0.997617587150977	1.01671024793567	0.701149793233999	1.48995390133131	1.45443913468656	0.801489796289308	0.950319097751636	1.0507454635814	0.522959661987221	0.200629897983074	2.13109555164169	0.547449829143966	1.40135740989028	0.938248147686712	1.46069014884874	0.781569544815974	2.01331932318634	0.504467852705359	1.27178421356922	0.351628329102782	1.51121500147097	1.12101540096137	1.71250774145018	1.47207179941607	0.743299527888257	1.68844895019268	0.775766968848157	0.922121714723118	2.30541609281084	1.33634052317031	0.703809466526246	0.512378608075546	0.292663973396858	0.390887759550009
PLA2G2D	0.633012640201731	0.0422240737629849	0.131589484328135	0.0650207699484113	0.431355521573516	0.185359134758002	0.162081103382375	0.360645202460216	0.0418036876570852	0.0710761620109589	0.356143810225275	0.135534869761189	0.037030730944967	0.164528860881369	0.152897287198972	0.142609487298665	0.406210108531565	0.197613809691074	0.107286134952222	0.0795658498102748	0.0413831790194062	0.0732718364245194	0.238297727512287	0.204015477399888	0.268075022534324	0.213253950733534	0	0.603786553123299	0.351176002702812	0	0.0874628412503394	0.234991741248802	0.162338957724597	0.167229454071669	0	0.126840735277693	0.869555597050224	0.34164424053016	0.211261449712961	0.092072094502929	0.393965275660243	0	0.0852886748169873	1.7003953268415	0.136716384488312	0.102725310011088	0.058939854556233	0.144699025154139	0.0851526805631383
PRF1	3.98769377168233	3.34995967231836	1.30696212414046	2.39807669206745	2.03815520102597	1.55856153180046	3.68614190986731	2.99188006614367	3.55943062891185	2.33222098664353	1.52521696940832	2.96652275549062	1.25374728450582	1.71523445524002	1.59660125696805	1.85937327003899	3.62893686591869	2.18386758334608	2.74936263574557	3.18478808448697	1.49835300161451	1.7825343758695	2.16156525639703	2.72685300984434	3.00907838883213	4.92154582370093	2.6869262694966	6.10364660139597	1.55434326566276	4.12646082004785	2.67559013963243	4.00854963529761	1.31585601540396	4.39867871576503	1.07265464067569	2.79585004994197	2.14561224716648	2.8407250605182	3.68793410567957	1.69830739351463	3.36932688376277	2.31808541304295	2.20069266615472	3.219911946194	2.71681534668582	1.72425735120072	3.50932847157973	1.61348450525077	2.91525317901992
PRR33	0.18205660901025	0.60502015306241	0.181547856455956	0.313594146572391	0.385044425959607	0.436055206028553	1.81815521717118	0.414027259124902	0.194591402773734	0.399882010026675	0.0556121566866925	0.312781327903362	0.505890929729957	0.818523382066298	0.582459659560762	0.389787053735658	0.542604750260758	0.98513606736801	1.03393391144193	0.563646269484064	0.192572941386923	1.25695025313391	0.723864323626728	0.278936314679231	0.452806262562501	0.904888670162505	0.733701413458681	0.402722176845605	0.255319440705788	0.646070469225923	0.690908712626481	1.2318624493431	0.738811062970316	0.473527177156759	0.599698653003735	0.891496958067406	0.379842727491683	0.196481148982308	1.41196851036013	0.548633902836769	0.925087954879983	1.35867757131523	0.637563878935406	1.02119542451449	1.08188496672923	0.371391583924212	0.434348000692569	0.693765712217783	0.55581615506164
PTGER2	0.209515751092663	0.331475926123189	0.208891775026153	0.379510066553068	0.463622456851893	0.320080262369761	1.88131222200093	0.388354879548207	0.468218361534949	0.150429698194205	0.204516369702772	0.567642792203069	0.481298941547565	0.336626165763536	0.756425556723737	0.190678065617533	0.816968268547958	0.564719594443095	0.666756591884803	0.0863761675969373	0.288299494657331	0.452384576029461	1.5138444278105	0.41186007373782	0.592253700114907	2.04208395867125	0.346871813944249	0.764006377628665	0.238664592114617	0.720891316247563	0.226385217270386	0.931304843650669	0.3689359321979	1.41759601296667	0.304277388065675	1.21685835977496	1.04697990814441	0.569782712424128	1.11523304836736	0.586596629269466	1.39423973490979	0.556993384862488	0.376179231517521	0.889395662154244	1.44879525532905	0.341985747228616	0.86092308099922	0.54507876232379	0.516216908424998
PYHIN1	0.244034582393693	0.156008221107128	0	0.235604532763299	0.138290233779912	0.0251705757349061	0.588228908948105	0.448160917766045	0.12485746725576	0.256406853794245	0.202637126189838	0.382058508976068	0.11116488907889	0.0330881693321878	0.193330195384304	0.16349873228288	0.759496755416058	0.104739216216237	0.690282989063512	0	0.152897287198972	0.137765808095879	0.523762664883281	0.233029057445185	0.124063396027078	0.815575428862573	0.0305479641629666	0.358733826605284	0.199750856715837	0.45090770177264	0.0677763720484928	0.302640751428568	0.0958569239148305	0.888616627068146	0.137110007802351	0.663025756497975	0.461738086020466	1.05220719607123	0.447949409916247	0.172231468825481	0.532067552289031	0.362554049350754	0.129217063664154	1.12875530625703	0.544979883255804	0.155101558125703	0.253989266230787	0.112633416985245	0.18966644665005
S1PR4	1.64302495801344	1.33982150492334	0.692248635673379	1.57036577657361	1.46231412717042	0.412944073368718	2.28767913947278	1.42158687316271	1.02984155713672	2.090548603523	1.51141743526524	1.61551046488412	0.811224394912364	1.58332651911003	0.880803051638192	1.14724156435102	1.38565191139166	1.89619433456703	1.61988248507032	1.30053377249537	1.23780842954562	1.8988661720836	2.08178273131545	1.40757029478141	1.35157179605781	2.64119918570543	1.05262456204547	2.54344639046565	1.07785823528323	1.4737349684636	1.04103266150246	2.2097652659741	0.860605306759854	2.28238049463861	0.929715263707667	2.19937396072182	1.06108492060131	2.35501626421955	2.05398016818765	1.15166402026778	2.01321211142685	1.63007924386198	1.24719838857586	2.42244831223346	1.46613112876219	1.20683073714886	1.38576233581122	1.46362245685189	2.08311122693131
SAMD3	1.72163514265558	0.0965317426936287	0.128029388740641	0.181929437690067	0.0241778143011653	0.0378741656611201	0.32676742469588	0.182565182221083	0.0163536835778348	0	0.0912597661926783	0.193456365749585	0.178109076094325	0.049909522443058	0.0614306004977481	0.125518859575091	0.291014101417303	0.0801118598615982	0.310223769546247	0.0622598944701261	0.0637790297705713	0.139076515046112	0.274291484102103	0.0419438299701673	0.11009592910342	0.184216808092241	0.0757379823940781	0.130930869826449	0.436588293660118	0.187641078180683	0.0850166734887139	0.0958569239148305	0.0810668804918885	0.252294541201837	0.0476779751444756	0.321928094887362	0.146785540988701	0.339479485472322	0.228480098329917	0.0720371807728801	0.153935010704163	0.194465331637997	0.0989584800881688	0.54764724225879	0.330558400030802	0.106214296090968	0.0460020465445205	0.149649581894975	0.191436314605321
SH2D1A	0.376401526593598	0.586404474895063	0.510455621661764	0.495695162624069	0.624989873098471	0.112633416985245	1.05935527761642	0.966504298326037	0.476951912523897	0.855112654785144	0.720190893832597	1.03632749181776	0.065296567127781	0.0754641742625125	0.179638434938132	0.798589739233104	0.289716448486299	0.431034530351614	1.18960319690582	0.20326381272108	0.389566811762726	0.245252252149377	0.868054558896204	0.139207520271254	0.272023189061048	1.11196608960349	0.229957008584363	0.6263924089757	0.371949104138628	0.588228908948105	0.558071668958873	0.512985334813676	0.110229592423189	1.51520781903582	0.822036672023314	1.0585243118408	0.40805964807036	1.12954679992159	1.10426955615925	0.337654011076595	0.579083578962089	1.29771967204351	0.463517834128697	2.00442948040954	0.891030267840923	0.336169110464009	0.454912848380155	0.392647143964263	0.375845724667824
SIRPG	0.849438880728857	0.547351112455646	0.0801118598615982	0.499271883169088	0.14300150624249	0.218967110048957	0.996822574458976	0.681494243414785	0.47134355961072	1.06198351610896	0.264116021559245	0.935686035162178	0.169155358830894	0.239520246898117	0.341985747228616	0.208392399790676	1.05429281956604	0.37027589672849	1.27202318906105	0.346304516134695	0.502737941322272	0.458066970845254	1.12512206056982	0.447103068297261	0.504467852705359	1.07368315361644	0.0471195485685506	1.14162897365165	0.579566360160212	0.972398571540649	0.291839273257115	0.56900492681818	0.361543797967865	1.02083996709015	0.270827915553664	1.23032600002869	0.631802754924129	1.66243339556135	0.901108243014513	0.633756680981961	1.12697285625777	0.530070742225084	0.149519521490029	1.77332122213166	0.809661389440773	0.338795203226661	0.763836458890951	0.372283512880528	0.877194547126238
SIT1	1.40321317707224	1.01392670604292	1.45222641179745	0.803392378827051	1.10030490579569	0.94335876267781	2.62438168385455	1.30240679455773	0.439463567990981	0.68938862722166	1.54769659131696	2.08188496672923	0.211136826982275	0.573568424039259	0.809990583975205	0.144046369616707	1.75488750216347	0.840845887562073	1.82639594759272	0.426318435379334	0.865364586557238	1.79622395043412	1.79892146952679	0.468426918823479	0.372617844126292	1.88877246774244	0.224410781870753	1.82060787699896	1.04131308232863	1.35907131228834	0.705933680467147	1.34010645920756	0.506906554580693	2.92259748427863	0.335368915103673	2.11839295207991	1.54527650013124	2.75659635050171	1.66288907940623	0.677260160827648	1.76162569220248	1.67274213433396	0.386700602287614	2.80233799627612	2.20633064787105	0.674641429085824	2.35817117496955	0.360982241368626	0.942608336111664
SKAP1	0.747945892744622	0.59569460683892	0.133300476229776	0.642100805114698	0.482538547845415	0.187641078180683	1.5047220765762	0.565207205574546	0.440527031875852	0.495388173572822	0.699729293386671	1.03414526952424	0.275960580278064	0.16658691407045	0.294664856091242	0.275722256160748	1.16465757525366	0.802317314403593	1.11962178113503	0.15704371014558	0.957543200757105	0.508124361384199	1.2417181745967	0.344033091528057	0.198871279517819	1.38620394898961	0.153805336079035	0.722903138560449	0.476122419880152	1.34471489449013	0.325616674821605	0.644594660603256	0.202637126189838	1.55129452078999	0.285343030159256	1.31608780157001	0.828631581688019	1.57787591868089	1.16755061678996	0.415542354198697	1.08787013294106	0.525066592078211	0.0863761675969373	1.99888147785998	0.930926531064028	0.26219258817258	0.670296504107494	0.27953072572999	0.54833797550862
SLA2	1.28143119699561	0.492622328574446	0.128953220386006	0.821955064701353	0.512682003339547	1.00496873174868	2.02080441653038	0.992188336253312	0.781821302087512	0.429214229839585	0.468843942974637	1.04355448887301	0.544584299200436	0.373954394865803	0.52426431482084	0.687866938500154	1.21598915414672	0.916094422938358	1.66307131265128	0.415109632227579	0.650029240527646	0.777619601072133	0.976436960173879	0.862590248380162	1.08024833009212	1.40811401041341	0.548239319575263	1.37133582005118	1.09356017616234	1.71219956264597	0.45122430212669	1.3418719206444	0.463622456851893	1.17919253938802	0.508834274251234	1.40212183843638	1.21431134868533	1.79568384083569	1.64694601683011	0.718526026462262	1.7407117333991	1.04327450341953	0.472591745736933	2.05994358892613	1.29901014949892	0.543693838288992	1.15387017484855	0.97438246582073	0.753091030298105
SLAMF1	0.492212122418458	0.153156788061421	0.0842003616746553	0.317882882829414	0.185232254230161	0.138290233779912	1.03365205249	0.843019045723768	0.288890061222083	0.326882449215844	0.212258044202735	0.519642542508155	0.069152201869423	0.130930869826449	0.276198865032242	0.135009441351161	1.02729562405091	0.592540756001954	0.775514152753426	0.146655222119465	0.173639163570579	0.218843151201874	0.697062080497391	0.0997664862929298	0.174278571036122	0.623773238111409	0.210513551800469	1.01364091066939	0.391767719955997	0.967685081074146	0.160791139919387	0.608336150347661	0.224657734120738	1.21063822838015	0.0762854428089158	0.6712027765419	0.77635670083606	2.09332353854424	1.00834345852933	0.195347598322219	0.764431086937537	0.514097004894233	0.181420640280142	1.33702597040539	0.772730247767181	0.301002256032814	0.478505926936718	0.207767937572171	0.298189070141322
SLAMF6	1.37284068858779	1.01020694286926	0.355805638944072	1.11796095273242	0.854394677753101	0.152507948364903	2.72937874472545	1.1783640818468	0.850399396770255	1.730792096524	0.679423798112597	1.09078569669956	0.640250721454018	0.339593500965398	0.485838966879055	0.517326092156012	1.63231475329861	1.05325038470225	1.70500472169531	0.529171275231312	0.482435287992035	0.687329488460079	1.90581298095177	0.889629290673427	0.597125899367662	2.12403030023912	0.406318970636192	1.62727997698585	1.43049938622259	1.95609383479513	0.659559272910899	1.68732948846008	0.763411574470007	2.08433644572332	0.549619889097734	2.34553831007001	1.54309989219543	2.17223146882548	2.18307357621485	1.40086577756625	1.55257381117984	0.654435540845399	0.439995397923236	2.67369209426038	1.19786539135374	0.678252230722633	1.37150310520444	0.566376800321125	0.776440928587544
SLAMF7	1.2274946508593	0.942608336111664	0.482641800308575	0.746570751412447	0.724562965306671	0.311270591486641	1.62208697098852	1.18770441400355	0.525968621033089	0.880567989309217	1.54902837820757	1.52857131887076	0.831147604168563	0.304043696473541	1.05331990379832	0.230203013366421	1.41413553298445	0.891652487933974	1.56310930740949	1.1139004892361	0.600079411792139	0.562474458096325	1.42958918539096	0.743385707813666	1.44111160303957	1.34340782229781	0.37027589672849	1.04851520993394	2.536326488874	0.882056070968626	0.553753688604747	0.923871773530078	0.745882688902259	1.92451799752336	0.309758271424635	0.995737759729398	1.57927671082863	1.87495430647094	1.4774701033419	1.11756206925698	1.05081510348395	2.67583850838279	0.382833229203824	3.4068359534841	1.43797340033802	0.393745670660825	0.593401581125647	1.68032435684402	1.37100119154167
SLFN12L	0.0476779751444756	0	0	0.0460020465445205	0	0.0897693086335084	0.14326279303862	0.0928839656784844	0.058385771000353	0	0	0.0247451901971378	0	0.0599089890186851	0.0736831536164398	0.101650076094435	0.0980152338689594	0.0487941802608049	0.30439421966803	0.0563060603318765	0.267955212291271	0.286289758134097	0.171463056002581	0	0.0861043712432908	0.153027043464823	0.0278617753545096	0.0900404154727707	0.255319440705788	0.347212085585645	0.0312540254705008	0.122738971954545	0.0877343818197254	0	0.165172317937167	0.235727059838058	0.306495572259637	0.143132155555768	0.36513259345253	0.0968015818491687	0.161823202945348	0.120219211624994	0.0305479641629666	0.299596348784095	0.217727042033043	0.0728604019312449	0	0.16800012451782	0.0305479641629666
TBC1D10C	1.21822319715474	1.46205231879643	0.797012977836145	1.24068068155531	0.998339945988864	1.27715161067749	2.19020395754738	1.80929095578061	1.16098470798348	1.41635335823427	1.1331031576162	2.17896953992226	1.31173560197927	1.40119355106326	0.811142173669308	1.46362245685189	1.622227568553	1.60724744888548	1.87117338858184	1.22002033044637	0.864176237701529	3.52907129982911	2.01635368357783	1.05109362948334	0.915100172864202	1.83284951689345	1.42545930476536	1.93866217984363	1.90519683956256	2.04505848044526	2.1467855409887	1.93621390100641	1.07717462313961	1.80260683364216	1.48228038435299	2.45077576445	1.58053143815519	2.02428421427965	2.30199727871847	1.09815002109201	1.96620895157422	2.27028971922536	0.968275110238707	2.8709959147003	1.81721392425833	0.793771058544224	1.35304093573761	1.94414629069567	1.46806192378074
TRAT1	0.335025838321693	0.0905824763624423	0	0.294547233895515	0.192320435034499	0.0354831521286886	1.02757872747428	0.499169814115249	0.253868280441719	0.150949541471927	0.279768421593595	0.69438992740731	0.0404015152842066	0	0.166201252662703	0.155101558125703	0.252294541201837	0.279411863110694	0.388354879548207	0.245860701840353	0.289244285156642	0.392537245275131	0.606726475012813	0.169155358830894	0.0451633516032245	0.638212885423406	0.0430644786649374	0.51984379730947	0.0427843980892395	0.406318970636192	0.140516918655647	0.412510571249805	0.176322772640463	0.740711733399101	0.130008304108606	0.82984955984469	0.4867658509719	0.692159346176776	0.695726622620963	0.100170319756977	0.635615105869743	0.525166845373195	0.137110007802351	1.11036324336042	0.483261159952127	0.0381552010259688	0.241230035515445	0.343464676154529	0.26219258817258
TXK	0.151988666422506	0.186246986145312	0.198745581844824	0.258458622717901	0.138945497923841	0.378955461140906	0.776525151421912	0.197236354918707	0.471135423558871	0.108624814681649	0.0611540632071007	0.156137697888986	0.0287105859541401	0.356594581996132	0.230203013366421	0.056860943046751	0.323658291026245	0.250112679692375	0.188147686926434	0.0619835161089573	0.369829380153929	0.358396261956654	0.741143354955316	0.160274831408593	0.211635253327149	0.453754606851697	0.0900404154727707	0.386700602287614	0.173639163570579	0.378067648780034	0.164528860881369	0.43498843946051	0.0963968041871571	0.56120392076992	0.180911663368569	0.819014122489723	0.221444052954399	0.15678490755436	0.314986485468515	0.139993301903365	0.534360472368164	0.698040631202383	0.248899107076326	0.476226132546232	0.597030524030246	0.105812151129231	0.175045486110914	0.465608848395593	0.19055165203227
UBASH3A	0.218967110048957	0.0852886748169873	0.218347209278499	0.191562650700756	0.237318965574551	0.044464066513246	1.04124298223188	0.203138497190849	0.13815914522947	0.142348082144681	0.205767840149818	0.265676925172169	0.0750533646045073	0.168642035558839	0.0717626693000913	0.0504668703506619	0.406210108531565	0.202511756210103	0.769009998281471	0.0549179191289579	0.110363243360418	0.0993625397577723	0.408929199842869	0.108357178090419	0.110764121899807	0.763496561365315	0.105678077894537	0.197110514712696	0.272023189061048	0.514198023347581	0.118359725953057	0.332736572463861	0.0291348040530228	0.589475877911847	0.122473941175645	0.849438880728857	0.526269172065228	4.38739700848238	0.307311939064188	0.239275825882558	0.447420504590497	0.551688269438963	0.115432826120347	1.25332371879925	0.561790461653818	0.116497840501748	0.362105136071087	0.224657734120738	0.247806018219219
XCL1	0.655809754355452	0.405229979762559	0	0.488515008957812	0.251325232327958	0.535256710903838	0.603786553123299	0.499475999615508	0.32964029003823	0	0.451118776394946	1.35631286614495	0	0.337996463515016	0.40686315797654	0.226878404196269	1.06557231159362	0.56686385175578	0.535654860496786	0.168513676197494	0.172487515510134	0.36120689023873	0.477573719174233	0.320657964311925	0.252415659032651	0.701770822379045	0.0850166734887139	0.263515224048839	0.164142648848306	0.176578094301317	0.268793675122479	0.412835710050164	0.1764504391191	0.620304881513353	0.130008304108606	1.03857665145232	0.618708512313787	0.663390165451893	0.756254742723906	0.194087052116302	0.798092000728636	0.182946494511102	0.340277404766254	0.684908482509296	0.659193894906948	0.0754641742625125	0.541514839460679	0.106884288691543	0.180147861158429
XCL2	0.651866834765244	0.359746046905471	0.541514839460679	0.525968621033089	0.501413666875781	0.284395680512877	2.04281941113493	0.537643961929885	0.189160371036376	0	1.04872444273616	2.01938167531808	0.16877038350082	0	1.37878903793411	0.581013735167966	1.41710988423005	0.861717210507293	1.37590131449698	0.624054091110101	0.759581973233555	0.902806803143265	1.99956712655347	0	0.761966030736944	1.14782766837732	0	0.662934639875537	0.729008870337863	0.512378608075546	0.376401526593598	1.21791312020019	0.360645202460216	1.97541007871447	0	1.62410089462811	1.21113682698228	2.27017009277082	1.03787416566112	0.703720889700991	1.02637515406648	1.12498976997866	0.903886664751233	2.31605883033569	1.07484791590017	0.160016607845905	0.483157951808084	0.878921479749851	0.787181684603575
XCR1	0.29124991296423	0.0220481651801732	0.0698396250686344	0.0837920324938865	0.0637790297705713	0.0668125098999018	0.637471139884759	0.069152201869423	0.0217639742916567	0	0.0413831790194062	0	0.019346088804812	0.129744605507819	0.133300476229776	0.0572769650732476	0.553262190272433	0.297132709571163	0.458277000695805	0	0	0.148218272154145	0.283921772307618	0.135666196969044	0.0848806535912965	0.158078456498626	0.0206266505899578	0.777451278234363	0.0606008295541171	0.022190239634066	0.0231843692482634	0.177854025259949	0.0439043942956211	0.871528270862223	0	0.19295161806985	0	0.187387707080472	0.238909116698404	0.163112244347124	0.322735777980096	0.0230423926658638	0.088413009726725	1.56963690955979	0.249991368358195	0.036327491817765	0.0611540632071007	0.101650076094435	0.0668125098999018
ZAP70	0.99667797961637	1.03308816933219	0.587364990936461	0.886901267686492	1.07045802601959	0.530769940167681	1.5862603423168	2.18697588411331	0.787766769938567	1.70509321973489	0.45249000921845	1.22317538614456	1.0668125098999	1.16336991447478	0.457016362700304	1.28439568051288	1.38890588403907	0.836328133923978	1.49942497321124	1.77306797704616	1.1819930247514	1.92960165523642	1.21605125763313	1.49487637994551	1.95821164810969	1.78550870356043	1.45343856134876	1.45275355848589	1.43909117035312	1.4950811191839	1.43818637569136	1.276734861875	0.715629840536663	1.21797514092289	0.606442228131608	1.28611229395515	1.10064131597347	1.65085644759443	1.54853526713845	0.604166234694249	1.59483514923495	2.11163231012328	1.44020807501375	2.34215647026779	1.38078485047513	0.685446835040285	0.767231037023876	0.888616627068146	2.28045157913578
ZBED2	0.120351940365222	0	0	0	0.0740943535738734	0	0.100304905795685	0	0	0	0	0.0423641752480077	0	0	0	0	0.24086382278575	0	0.087191249562623	0	0	0	0	0	0	0.157949153783694	0	0.151988666422506	0.0932897300014767	0.0511632525821146	0	0.0434844976035795	0	0	0.0735460609151547	0.0395595572557058	0	0.323773563691473	0.106214296090968	0	0.196858801366356	0.153675649797238	0	0.351062898940385	0.0567222423745402	0	0	0.060185765046563	0
ZNF683	0.622649279053673	0.486868801344148	0.147436958817481	0.108223341173871	0.712023430910812	0	1.38316512484753	0.833821137790582	0.300650907642665	0.296075574952888	0.395720913285953	0.783666180907829	0.0416635317293615	0.140255134034916	0.22404027421793	0.233519978773916	1.1816750614149	0.287590495523941	1.48403498577795	0.173639163570579	0.135140816394815	0.435308552262582	0.30579546142049	0.118492625869405	0.135666196969044	0.587461007377938	0.087598617923621	0.351176002702812	0.208267528968692	1.00532812069528	0.769094656031159	0.424169648802638	0.304277388065675	0.0966666685801791	0.314174451089644	1.0970713705439	0.75745001623129	0.97834208874892	0.548041987467051	0.53166841131515	1.25580283660272	0.468426918823479	0.0957219222733257	1.17216745005327	1.08420036167466	0.288890061222083	0.60103086934881	0.260868738615679	0.185359134758002
[truncated: 631 more columns]
