# Supplementary material for: Interrogation of macrophage-related prognostic signatures reveals a potential immune-mediated therapy strategy by histone deacetylase inhibition in glioma
Source: Front Oncol. 2025 Jun 6;15:1554845. doi: 10.3389/fonc.2025.1554845 (PMC12179195; doi:10.3389/fonc.2025.1554845)
Supplement: Supplementary file 2 [file DataSheet2.csv]

	TCGA-19-1787-01	TCGA-06-5856-01	TCGA-14-1034-02	TCGA-06-5411-01	TCGA-14-0790-01	TCGA-19-2625-01	TCGA-06-0190-02	TCGA-06-2563-01	TCGA-06-5408-01	TCGA-12-3650-01	TCGA-06-0178-01	TCGA-14-0817-01	TCGA-12-0618-01	TCGA-08-0386-01	TCGA-28-5216-01	TCGA-19-2624-01	TCGA-32-1980-01	TCGA-06-0210-01	TCGA-06-0210-02	TCGA-06-0686-01	TCGA-12-0821-01	TCGA-06-1804-01	TCGA-06-0649-01	TCGA-41-5651-01	TCGA-06-2570-01	TCGA-06-0190-01	TCGA-06-0125-01	TCGA-28-2513-01	TCGA-06-0129-01	TCGA-27-1830-01	TCGA-76-4931-01	TCGA-12-0619-01	TCGA-06-5858-01	TCGA-28-5213-01	TCGA-19-2620-01	TCGA-27-1832-01	TCGA-28-1747-01	TCGA-32-2632-01	TCGA-06-0156-01	TCGA-06-0125-02	TCGA-32-2615-01	TCGA-06-2565-01	TCGA-28-2514-01	TCGA-06-2557-01	TCGA-27-1834-01	TCGA-15-1444-01	TCGA-14-1034-01	TCGA-06-0221-02	TCGA-06-2558-01
A2M	10.3440835941699	9.6045384036203	9.37583269549176	8.8354084181663	8.26479068171841	8.7845569837241	10.4423575929576	9.35693454857523	8.44282907066994	8.42756050124131	7.60499347576249	8.56754506737868	7.69468173895413	8.42890406461213	9.76740966092952	7.37091142121229	9.41481734468885	10.0347153416044	10.1570414357156	8.92189477685386	7.95490526731469	7.88532299337144	9.24503709426916	9.01142882721774	9.02322429764477	10.4390386903024	8.49571794436389	10.0653721058873	9.46000284556006	10.2330046028941	8.00699754342464	8.99570752013447	10.2933407082626	8.80964209836872	8.98922020210433	9.45759265034009	9.16665871203733	8.99045657954956	9.50061067139097	9.11857023168201	8.69585430966606	8.98985881254507	8.11966379605343	9.52537614083306	8.96548186408673	9.43412319598672	11.6317056892902	8.09468631386318	8.98685801041398
AANAT	1.20801775489589	0.79759409044211	0.560714954474479	1.39731011657604	0.463727071988511	0.932741527423418	1.19792827991507	0.631709644785603	0.328491830304848	1.00396196615242	0.314638526699882	1.02934686633434	1.04774776327079	1.01020694286926	0.980756519231016	1.61734550603281	1.42196381604921	0.958582873966893	0.821873452762942	1.22663183180789	0.814509408094398	1.37128005402265	2.34894055994994	0.557973676427615	1.74755926670964	1.97507985438749	1.0498398388127	1.53640109495241	2.90265247119608	1.91800451859787	0.950393757882627	1.92482200280111	1.5113162219187	1.50309426915734	1.41381068702498	1.59860341139054	1.76549231353188	1.49000526381207	1.4672273024806	0.495388173572822	1.74088439751766	0.884871391759699	1.09450633868149	1.94886245240778	1.61362594363009	0.915941505980148	0.446679711228449	0.385375813359913	0.988193859778224
ABCD1	5.08973965323191	3.90937950090871	3.68253958912573	3.5126061605049	4.04070835696116	4.68098253476642	4.81851826930831	4.23931401939599	4.39441810542669	4.13696241164474	3.46287685434253	3.62528218053511	3.6015420186244	5.62538447414763	4.10247337395236	3.60628823768426	3.79654584267105	4.32163231208521	4.87274997540201	4.53907193653298	5.25137068323263	5.20946896224779	4.6811849906557	3.60248063508992	3.80077568047049	4.67277607224733	4.38907114435818	4.46336742567056	5.60916396014014	4.26653920034383	4.43128196739294	5.27655249641147	5.91668204665863	3.99740984202736	4.4123615248071	4.30797489711352	4.97297289556606	4.96777267878087	4.75049931697263	4.74327798210251	4.14555518772314	4.2156087119478	3.90291289678089	4.93404936642098	4.08513568038001	4.55619640720975	4.79952771685694	4.2979177179908	3.78650227001555
ABHD15	5.05751958919928	3.91700203370872	4.32894414544975	2.88549627321652	4.16625750137281	3.65241765693199	4.25568955522063	3.91653396892959	3.90076056376451	3.02495789864439	2.23198529462936	3.49623223632858	2.88551579640153	4.02732216735694	2.79170990169423	3.28076334788622	3.4423198514936	3.87377383370088	4.18128546080076	3.15099826717708	3.28123829456199	4.75887877565452	4.39665272752002	2.66343571009985	3.52123923003638	3.96814606197699	3.94976835993135	4.01242564831796	3.51511949012419	3.91354049722563	3.88210499495733	4.27605738820612	4.21340949904589	3.97925712121581	3.56957615401711	4.66548373255265	3.81041225472617	4.10480629803063	4.02282940159131	4.1494463573593	4.23121733992061	3.75453480026593	3.08360484298862	4.74386498971056	3.72088037476207	3.92580008507656	4.86309597180239	2.70847420113655	3.37713763448173
ABI3	5.93313589254181	5.44008512489416	3.47048480479231	5.30453659539257	3.80241038049522	4.27065601354966	4.72450293907363	5.01087828232654	4.95974697547768	5.81006001385487	5.2457238230314	6.34124749323116	4.33933695343367	4.45904466216849	5.21394212496491	3.81384274489231	5.73605009408375	5.3715762863599	6.34224360236544	5.61254712559272	4.50038779227192	4.86093797494944	5.1182351211617	4.2825806573584	5.88521803911976	5.72148476751035	4.27892145126465	5.97337249018938	6.6193528481386	5.28833641215094	4.50086577492907	5.84501074567655	5.78557670623461	6.34512666102544	4.75944349172384	5.42973980973631	6.33914807678985	6.55473311396873	4.94711440511017	4.48690097182892	5.1901446830821	5.06916939144199	4.72980289566757	6.26192753943676	5.72585837752916	6.2298705125612	5.87785710943224	4.14793346734297	5.14687105634966
ACKR2	1.0496307677246	0.917622701726283	0.531468799410177	0.776693582341593	0.377845610296965	0.123931008319631	0.609376748763307	0.695815691615645	0.282499112935971	0.430178204437831	0.350497247084133	0.6712027765419	0.533064921869638	1.04816642114978	0.881273061429249	0.313129734837852	0.69072996215656	0.842455948597312	1.29425313644451	0.415974946418097	0.440101740387508	1.71773673399748	1.85451436540779	0.417487998513666	1.13960046458551	0.820893749228565	0.466444406250493	0.856467859509474	1.25126462889425	0.729792021559965	0.576183494145623	1.10701824988212	0.963474123974886	0.734655433479005	0.783079429873612	1.13474665536849	0.821383684157733	1.190804468127	0.722815726337035	0.676808994347789	0.871922482149997	0.496002086365443	0.729008870337863	0.873183234901279	1.41997028720838	1.33428222529524	1.11563257621286	0.618614553211153	0.689299160535892
ACP3	0.636914580355878	0.989429697484246	0.564134243458237	1.05873209815973	0.218719181703117	0.612965779193908	1.73469878303929	0.480575345696318	0.981925699290662	0.560617141325461	1.0124971626829	1.65965060295498	0.334225008414431	0.797345070843513	1.05255500943411	0.176578094301317	1.51035434081361	1.93383698224298	2.21462220064855	0.889707158439787	0.348232419239271	1.58033847419571	1.32198580153487	0.335368915103673	1.53625187893729	1.88518386632035	0.889239888786831	2.35532642722999	1.75077798885349	1.14613382889337	0.735868729073579	1.70650845056811	1.16941195199135	2.727201650071	0.345396375391268	2.22339165677675	1.19263606107021	1.59788867516543	1.28818135232906	1.55586522548701	1.14417692434653	0.570074273954486	0.505281211453267	1.23994788405846	1.34249785574996	1.00093744713925	2.32065796431192	0.313129734837852	1.38951174601563
ACRBP	2.1138671594827	2.13451667836177	1.47129152841277	1.7244756535966	1.36502057861953	1.07662750010262	1.88334710833732	1.50217781970755	1.66957107603897	1.49998616442187	2.58784500925428	2.0336872878706	2.25957380179243	2.22681676504987	1.27482818992075	1.6789282510906	1.726744042493	1.78509015499476	1.96875433131632	1.47622613254623	1.38095104362585	2.12018602753186	1.9554616039235	1.37339764919421	2.09666666858018	2.54161395629222	1.98568257727071	1.86730345375992	3.38140797609937	2.29716206336713	2.05415387176271	2.22687840419627	1.65704542832837	2.38230757156467	1.6869262694966	2.14153088562518	1.96956495837191	2.88512528249524	2.14505785988821	1.9698596189547	2.41835188778552	1.95873133756784	1.35879007970185	2.94317119262737	2.50304337056886	2.06491733241183	2.40236746161726	1.55699338486249	2.18991941790107
ACSL1	5.36384039402398	4.69890187369639	3.6315234064789	5.70533932636579	3.61706334388818	3.46251045227665	6.41099737342809	4.48136998942852	4.28630454583036	5.19409099303924	3.99934162018328	4.5971318601169	5.58544031431994	4.68302828127449	4.76033273769184	4.59108694788185	5.07597324474615	5.95943633110775	5.42033754593639	4.63377992607442	4.51761585193571	4.70159341275746	5.45787004008683	4.68911461797246	5.22402483433393	6.24012348403402	4.63913374169114	6.57224394821461	5.6276593624784	5.91927333360587	4.35369732700265	6.81383889786455	6.06408740876283	6.42050092917397	5.26806753468562	5.61323106013824	5.6955902250651	4.94812423090347	6.24591963177276	5.98704794698133	5.23532114904025	4.11137357790096	4.69498045383547	5.21240591753573	4.82637052274158	6.10500752476097	5.16935181706386	5.22640063191409	5.13483699344912
ADA2	4.78489653520832	4.6527044602077	2.2523853805282	4.02703901357875	3.52585589825176	3.47291661705506	5.14825081769575	4.70097785399109	3.09973282840123	3.94918939185663	3.16920347352485	4.42886596954782	4.02972673331768	2.64327899631198	3.66944635634657	4.13561695066702	4.99135404153045	4.9115381975019	5.54417005589541	3.80730339631461	3.65822290999399	4.79838755367592	5.47725961076928	2.95837871156634	4.00211740375329	5.73023779277648	2.77601974064747	5.22906873596632	5.82406516999327	3.64175409509864	4.44600472901704	5.25463561212582	4.87567195516624	4.21347949031532	4.12412131182919	5.1294561299633	5.28986396784192	5.27706231749661	3.65973051200106	4.31375375358506	4.04978757388104	4.6678807743198	3.81627201679366	5.93048661795164	5.79947073009328	4.51238492946103	3.97654693984849	4.26809748584725	4.26858410509428
ADAM28	2.63108099412237	3.21867269039458	1.60079306378002	2.64004243849714	1.54468320538365	1.92341544107621	3.49499154934227	2.95009509417369	2.316290583922	2.98314867033008	2.32547276652721	3.13056850364957	2.79993691931128	2.00880955531959	2.3708338481764	2.02080441653038	3.37130793730637	3.94678699504201	4.10939399343259	2.64133793306473	2.04491864037528	2.90631340214577	3.85501295711734	1.97386838476023	3.3432088161535	3.30611638772946	2.1644644993886	3.4595234235825	4.64007715441154	3.48571018586717	2.19178371225046	3.31376826243794	3.55645394044368	3.72284850654147	2.97403364507934	2.96631971369178	3.5375569960847	3.84391351597426	3.38497537733579	2.90388666475123	2.79514352895776	3.34759479527584	2.39870607451041	4.87864197464013	3.69651691785298	3.74299785760244	3.27569246287772	2.37573453858316	3.24258726342859
ADAP2	4.34661655753491	5.00486988409111	3.16238730028345	4.34811200074326	2.94975902357989	3.93135212574951	5.09519867155809	4.38066019304709	4.16563060606707	3.85573062659658	4.52114498654708	5.01031885447543	3.18699172563215	3.94320870858845	4.24513813925881	3.06941002395508	4.92504046703289	4.76417627635593	5.5768274538912	4.36939668539527	4.11837633911214	4.20532994896873	5.06180643339346	3.788100997912	4.99584175648856	4.92507845743561	4.01481945185481	4.59496051869589	5.04708900338068	4.75319267619875	3.87259239422811	4.48839932136008	4.9514712331774	5.52084965040808	3.55360625668587	4.57978355900252	4.73230176561337	4.81921854840945	4.71820816893196	4.07696947631511	4.55548488602757	4.5215847368351	3.859204279739	5.81380940364421	4.66539845630434	4.34869275023739	4.82284229655682	3.56546313545994	4.68910902540505
ADGRE1	2.38081255066312	2.00959799161951	0.870818418984031	1.7729835521381	0.395062799517578	0.7602635346214	2.10101127658791	1.31237474677515	1.19899696624011	1.21157295945029	1.28563894939416	2.12624604108978	0.762136169901112	0.72717986252498	1.14613382889337	0.293370484204753	3.89651405396884	3.04865470184035	3.54579543296531	1.2096405139276	1.35326682449854	0.870897308665029	3.25897110933838	0.822934048028371	1.92025518359015	2.90635188889508	1.26639677302455	4.2709997970774	1.8203627985656	2.12492362013382	1.39336128145744	2.51025305285479	2.43071346769515	2.91362665827921	0.976730220677153	2.58930807947043	1.14958455315814	3.02676465535002	2.40280402182209	2.25969431007582	1.50278885068731	1.34721208558564	1.47658906817504	3.6689813970277	2.91498540759738	0.944708547626627	2.0896337361069	1.03068920407114	2.34218492214361
ADGRE2	2.35066696592921	1.83923402767608	1.43472162452367	2.05203325793991	0.610700062134765	0.887759202321846	3.43980927974703	2.38659024966272	1.75240607121538	1.18269229751619	0.868133599851757	1.75518669677506	1.5540485072511	1.80817908377147	2.18234270350089	0.999783579511924	2.28448452097316	2.86518639661818	3.06997707041156	2.0592168165538	1.20031601615496	2.26957181166376	2.57729588247209	1.78676362118505	2.91513842592446	3.28048127430062	2.09528307967195	2.9386809966642	2.92626515369416	2.74689316778479	1.64722239519128	3.67178022821116	2.70531444108638	3.03710103600777	1.36013949641745	2.35808675829478	1.74304095721978	2.54478210478666	3.25427656682315	2.62098514909534	2.79829941264165	2.40359495064167	2.16175872063185	3.37462220619121	1.98568257727071	1.57332604797551	2.42881238357891	1.33159057586624	2.24418684732971
ADGRG5	1.05887060574825	1.33714017995587	0.64929354696714	0.457646819392444	0.367818343606193	0.134746655368488	0.467070757218749	0.796016239901935	0.628073654196136	0.282854909322555	0.279055216483467	1.26729607804311	0.442757757634771	3.43428127196812	0.665210830813276	0.45543901456305	0.538637485170643	0.469469253267266	1.59512169199617	1.28196525377777	0.32077347694587	1.62461563313765	0.424492170889205	1.19149948403594	1.55134374524846	0.763666520138074	0.821138737490704	0.635243612359028	1.91937822324758	0.64855747805276	1.29748491571057	1.40528444883326	1.31516043338676	0.434348000692569	0.63700735518893	0.820403647862436	1.18212019046686	0.940279530051691	0.770533078231495	0.393745670660825	1.85682637718608	1.99153545099425	1.74325643599498	1.7274412913634	2.24476530756931	2.04498856210461	1.48882346387276	0.824156843728829	1.50589092972996
ADORA3	5.25796480532417	5.26746088983949	3.02681776101476	4.93545503310791	2.86688820151631	3.52376266488328	4.54773977035818	4.27610951286147	4.65055778864147	4.50801657621035	5.18570799868324	5.97769893120648	4.12752598148229	4.13554307806192	4.824177214879	3.98229087382899	5.70623491066382	5.72866882860794	6.24534163427635	5.07354177655832	4.71283785999012	3.84449613084878	5.69271452558108	3.91820493201125	5.11545779639444	5.57110337945053	4.59192471167809	5.86401028612894	6.14976134318849	5.01620657510295	3.88507646082369	5.6351042776266	5.82857827165913	6.90956791585487	5.0028690102005	5.97520599065633	5.78707456739642	5.5758659433975	5.4055499561074	5.10296460852312	4.90369871123536	4.31890970693663	4.13276600920691	6.37951699777172	5.12239939249592	6.43681479626904	5.57379561462319	3.27706231749661	4.48000008652547
AGPAT2	4.32900875032423	4.40287222242251	5.4376605357762	4.21021740173458	5.35635160533661	5.2868996248092	6.25564046385921	5.10386686866848	6.13967003732157	4.47422835290394	4.1769769439588	5.16226644084889	3.23442467726839	5.44522016174307	3.62613537944998	3.72327458143482	4.79476934831365	4.04190879566812	4.44490555292218	4.11024629946747	3.72741950743617	5.09261339271428	5.23182021885997	2.76120015609909	3.4580538429643	5.42799830192053	5.32653734813995	5.72993337856616	4.64156336906794	4.8899115413325	5.11292527567857	6.04798327327662	3.92604687484941	5.65237749992317	5.5545366681473	5.7328769790775	4.62733251323579	6.20243731262957	4.9282518702876	5.60405352715645	6.10182023483019	5.21480867968208	4.42246849604394	4.83227230722509	4.17928013689116	4.09174214128893	5.61157372872468	3.30072411228051	3.83021475287053
AIF1	7.09192722049341	7.12844497997121	5.08107966665758	7.58937100617307	5.01274296627863	6.31881573229777	7.81672321089301	6.36584123573131	6.55558918263131	6.07203289193279	8.2906262181257	8.48489940641544	5.00852722620655	5.31813242491943	7.16307298587378	4.86200001357557	8.17019748477187	7.76606637699349	8.24127056115926	6.45525487822668	6.26823038662576	6.35862482998852	7.53495491496345	5.45945129161736	7.70525568247335	7.6045895508091	5.67083467202371	8.15107287522396	7.65142990044896	7.68796908734707	6.17314142851434	7.35927868620175	7.33998714145055	9.30701974923073	6.2752939185587	7.98489405675095	7.73222645536393	7.61737783358824	7.39994693202963	6.39728273134515	7.25439846327333	6.52834470794068	6.04412960101937	8.19416192781141	7.89517111969855	7.32111544841021	7.81546847795599	5.5562148039654	7.32430297919301
AKR1A1	6.92577160661677	6.99651868258365	6.88576713381325	6.69519487766516	6.64765700821434	6.30227517714312	6.87739580192755	6.85787278894172	6.56774469275182	7.07192137761498	7.90922346990764	7.83638557696999	6.48769213995453	7.08613941036703	6.9149268259731	6.53070908595351	6.65351723768804	6.42085963364011	6.96943487420119	6.73201407285519	6.52743165233268	5.74953694925606	6.84696836932121	6.71462056962211	6.76955092866479	6.97233997763836	6.26251396493311	6.71772439787578	7.08278241045779	6.35731622787058	6.82046874903873	6.85976584755767	6.84115671897224	7.43227379726814	6.11360257724913	6.57409999392503	7.27240864031606	6.86859170509999	6.7102898632907	6.1809295601339	6.60928956833096	6.75869093193635	6.26386446804983	7.3835029922366	6.64009451205548	6.45059433092771	7.2995569709827	6.08404725177494	6.63553384983791
AL049839.2	1.30170469621916	0.527170449668413	0.701327257412941	1.41824392991209	0.296780417426425	2.77618823057944	1.00984876738121	0.607957564754493	1.5103036977231	0.571434115876509	1.15309191722165	0.827737743733843	0.807602220011109	1.12974460550782	2.43274565884385	1.25441263661076	1.74901931063085	1.45037988007104	2.64655439016293	1.19484351199952	1.97111125545551	0.0641930619274924	0.582266953350512	0.70549139374708	1.51677160688688	1.46173808602047	1.25302109571151	1.7789654772501	0.991245184901849	2.8582396620827	1.51455153224184	2.49546492695995	1.63580081675896	1.44334142580323	1.81913678151752	1.26657667888045	3.37840064244358	2.23603333200583	1.34704195979693	2.53134402794315	2.32509853776749	0.768332557385821	2.21561647707721	0.808426240504661	1.52742070466755	2.44050045483051	1.09065021965553	0.317304068361915	1.2687338010779
ALDH16A1	4.14255230896836	3.47819525793917	3.68732948846008	3.46740991715289	4.35340798701574	3.91316707318684	3.71804373238098	3.68832585191385	4.09269795221686	5.01336845924689	2.99738274263174	3.84729542595305	3.73254056130812	4.2836625378971	3.86476063154429	3.88608185387192	3.36572052868075	3.25115856675911	4.09678471838049	4.34016344331109	4.07501056520374	4.78407467017177	3.82283210158867	2.98584648987991	3.87125225885525	3.88666719694032	5.06845155250565	4.15574113854033	4.47404659931931	3.51882465605553	4.21122250626602	4.27770956787969	3.86949637514179	3.76607565558917	2.75512258886729	3.98722080164294	3.85027936723145	4.11009592910342	4.07910499303918	4.11144869848767	4.10291843119925	4.75182252925944	4.20916479776302	4.2199042041501	3.76575749825286	3.44798907000012	4.31297731715699	3.70742539789102	3.36152976171651
ALDH3B1	3.37691545280732	3.00027047996346	3.58166458048438	2.89277957831028	2.4944156103975	3.82101624855991	4.32253389959445	3.19720489589624	2.82474749033141	2.66850494181034	2.24110797493405	2.92326329817695	2.6392553202872	2.98950236086238	3.27622864785944	2.4032677223393	3.52923375633971	3.75238466100307	4.0017031777756	3.16420702470075	1.68261824041828	3.53622700810092	3.95060838423974	2.3248969897587	2.96323365476175	4.33025720958877	2.6141679956648	4.14050055850844	3.70910311730106	3.6634129379556	2.97066962537909	3.99080060173714	3.69994023725026	3.95653065602487	4.03481436591206	4.02034217951719	3.43024512320647	3.76560900081443	3.22040735060613	3.19307782154637	4.1003469613581	2.88959035521413	2.39528220413223	4.06099848768388	3.47014636704151	3.16990897140836	4.34325146263827	2.49566958269799	2.52709536470292
ALOX5	4.65727985808943	3.94487718198511	3.46660101948806	4.62424129607252	2.72331827430986	4.13334980166667	6.02442385234389	3.85076942499601	4.17122284303796	3.94005396209696	3.35590428042298	4.91236244681858	3.58624833061861	3.81456067712147	4.08943035342651	2.76347531511084	5.13354708655172	5.55938167960898	5.87811959625599	4.19919332982542	3.0869705436632	4.53966754287825	5.376262596185	3.20836118309842	5.23541689301078	5.68428576186586	4.15728629541772	5.66210578387266	5.27874679467194	4.98988378356569	3.97557516253739	5.83061027435791	4.80403806602505	5.90967951310432	4.3523913084678	4.75538434489288	5.19219811138036	5.48085965877915	5.25296056347575	4.78387567702972	5.08886242498421	4.42375295103291	3.90271034761101	5.52154704920505	5.15303920751644	4.80321670190622	5.46142051045513	2.69180213291815	4.42855112347434
ALPK1	2.71541019541636	1.73855168652023	1.82546001779442	1.45154083301783	2.41656954900242	2.75240607121538	2.84841763125584	2.01948842959136	3.31663814451252	0.841168043548649	0.972545620265767	2.02272289426108	1.33118926189809	2.54648705318067	1.13218198041751	1.48990253702188	2.2736352390603	2.70132725741294	2.8963687357515	1.21424917025451	2.6266026718054	3.1724715139236	2.52919626799939	1.04068205880301	1.79156405180226	2.66028975142822	2.47337131403391	2.7651315840689	2.58209831429871	2.69666157291858	2.43025850658772	2.70338867816272	2.58139945672387	3.21974161163025	1.87829374340104	3.90471529594268	2.67441545363921	2.40789654874953	2.57361689436603	3.01574732184828	1.64740661802197	1.51141743526524	1.08317932194658	2.96685494408082	2.87479696589867	1.87330137400475	2.7469146596479	1.34357837714689	1.74097072182828
ANGPTL6	2.65498538333731	1.4015212501086	0.865206196587173	1.74506518822346	0.715893370547605	0.74321334281455	0.410232545598205	1.66552921115746	1.05880135361619	2.45235821652824	2.29986006077427	1.95438245257678	1.16793591770231	1.39714579739278	1.38067404440435	0.821057079359034	2.00471710620677	0.833659246409513	1.73980490759039	1.86777788144474	1.44058018449779	1.20951575109266	2.12051783412047	1.26327483497207	1.73586872907358	1.65709117371215	1.08834516129908	1.56271866397075	2.99635258822406	1.36457243229586	1.36434830692009	2.83183671548089	2.78469242135357	2.21007709890321	0.45575462218619	1.64071346483961	1.94931080764125	3.19762953483036	1.30643724266451	1.14737183026902	1.02786177535451	1.43919757948733	1.82537860389293	2.29733817360183	3.35123255125905	1.36283454923321	0.596935142387232	0.428571222085267	1.68104439930248
ANKRD22	2.81602620063343	1.76981404640157	1.43194382005435	2.51568722450177	1.56481712985475	0.833335409137471	2.04708463972962	2.57934912861353	2.33930844533607	3.03987534910131	3.79022988295567	3.50179579388531	1.65388548871665	1.17427857103612	2.3227357779801	1.76094477417644	3.17365515221149	3.12416267883585	3.61532212349471	2.06959906420562	2.05613261570732	2.21816118709516	2.20031601615496	0.995593056114343	3.37805377237596	3.36454441852794	2.30745767025221	4.55490805101061	4.18608055562472	4.09568816988896	1.58101373516797	2.97298667653361	3.31455152389317	3.7939478893635	2.41851380944987	4.07601173856964	4.54005207466738	3.70194821018707	2.9267016123323	3.59164351664565	2.75217054140268	2.10497398892162	1.605257262939	3.2784606094434	4.02274064602883	2.99653337028022	2.98886643217942	0.510860673967615	3.31068911751928
AOAH	3.5272580438561	3.5895358011972	2.16764695166558	3.58050731907166	2.34562346417513	2.05335466209018	4.88622333354336	3.3486006957875	3.22831077244267	3.7276808928564	4.17567628766862	4.45437332881427	3.09619437275993	2.71098822247987	3.16719733386726	2.01785066203854	4.47840237803727	4.03769849075364	5.10860390736079	2.97698677472628	2.39264714396426	3.39332009082486	5.19235200074555	2.9689570307853	4.37904559902945	4.5489482591269	2.82224067013467	4.94797467167634	5.10164167267387	3.92958271962139	2.81225176527245	4.53280941161225	3.88892829158456	4.76480791175653	2.60880924267552	4.06527933134862	4.13356352574111	5.12852849626742	4.29127938669766	3.57562697817732	3.41693429747786	3.16143626582599	2.86502798708279	6.17210943058706	4.93995996503921	4.66890199875117	4.65591276761961	3.62831867217772	3.76938033926602
AP1B1	6.86622305457266	6.33711341290366	5.79260811611981	6.37299387419039	5.84029956808089	6.32648162095439	7.08516861805289	6.48086127403433	6.37287898651334	6.66359225886203	5.66885662634546	6.40454723981085	6.73653587755868	6.40581711602673	6.62300061033145	6.43408607273039	6.84260051458751	6.51853828621924	7.71935596203315	6.74007890464445	5.86970857572935	5.90164408442074	6.58351908385149	6.71702517857554	6.96037385609771	7.0000146522971	6.52537986049646	7.27126225054654	7.35766108231463	6.26654857006926	6.78754608481501	7.12849756486957	7.05923953373315	6.48450230449187	6.09431419963371	6.27984826376072	7.18753320295656	6.93037425304373	6.34728296541041	7.02105769515554	6.26368797896022	6.62931727331467	6.85987142771135	7.35721152360193	6.65220108267901	7.11435140677738	6.7533197235045	6.68702568463883	6.01873653349499
APBB1IP	5.68369645430652	5.39652600873834	3.28686636600095	4.9098738877	3.26292920548492	3.82400405093315	4.68396588191703	5.33180193744741	4.50723013478873	4.77096115491412	5.25087443333347	5.82330609141088	3.80271021929134	4.43215768731055	4.86618100895971	3.35184030829369	6.34085063679494	5.30935811394133	6.72496671324546	4.77377484176692	4.30814240972028	5.12534527343893	5.63877183999658	4.2226654770558	6.48718564935626	5.60302985829362	4.54788163525243	5.34883082089988	6.61090376819675	5.09054436936215	4.66988282810727	4.95040309012734	6.3138915817966	5.66029830953117	4.66148739215094	5.41472751196554	6.60117501989167	6.21882959255678	4.56188208712986	5.08291543585708	5.15608105322673	4.27906264752087	4.57052972091707	6.58081480718675	6.46372707198851	6.19089531309052	5.88535472222354	3.95675366267198	5.434217876821
APOBEC3H	1.25435216273399	0.869397666558453	1.01663894211379	1.06136147114433	0.457751868727393	0.574828123587443	1.33873816505317	1.27512627356836	0.647544769708967	0.405883472922256	1.09774562163852	1.77711457363143	0.786261785117301	0.332163687954531	0.564914658672826	0.638676282800239	1.70101668077261	0.879078371168731	1.28291420019037	1.06633033723499	0.087191249562623	1.00338635593447	1.06391705369231	0.217602976586788	0.700617269681639	2.38761068951205	0.440420720756767	1.36305890987919	1.89425512377868	1.77677779042805	0.680414381806817	1.16716521294772	0.820076821097513	2.67831984701589	1.13940400580658	1.68513282047813	1.66288907940623	1.22410203210158	1.4274989052224	0.646070469225923	1.38095104362585	1.94545788283326	0.780310099043375	2.30888505741176	2.1168637576909	0.962437970922988	1.33279384840491	0.747172537035463	0.984042426097024
APOBR	3.84164107976954	3.34721208558565	1.73357127092638	2.40495760355753	2.00471710620677	3.29095514250759	3.83014375035502	2.52782102239503	3.28535782756266	2.20263712618984	0.977169999690127	2.33127526714661	2.43951675980741	2.69119913491246	3.67980660426287	2.39391037754418	2.81883011439226	3.45292483969571	4.71167660870478	3.09895848008817	2.29786637535567	3.148722645563	2.73157428060147	2.87306508612287	3.64273622381998	3.48665002302106	2.90064465205908	2.78022609688661	4.25218098399997	3.34036286995042	2.98240040816852	3.8242892510636	4.2063697235889	2.4165965705707	3.28497304573912	3.70240266691544	4.53252892142491	3.05913027164103	2.70023994653554	3.23921471415785	3.46033629817947	3.01389098471724	2.74269612422361	3.68961226966594	3.6092467150008	4.22142085135089	3.4211020875488	2.7031893145141	2.43941037421331
APOC1	7.72404925097888	8.21993759141766	5.4473279262197	7.90383787148021	7.10831326422076	7.03386345186628	7.12827793287336	7.49762992820009	6.65709117371215	9.08037705873138	8.64176312506205	9.54591780286962	6.67235886331543	5.37358557487915	8.27804284435166	6.73003531011991	8.1609927727559	7.46145570912991	7.99661471481536	7.85812587920766	7.6461893041345	6.22708641687464	8.42399785956566	6.57664910884541	7.64373499830118	8.22798553403129	5.61328116328436	7.59504185376925	8.05677317307686	7.51338336061229	6.74712821763978	7.01453718071541	7.257560390016	9.65845161435402	7.12422265888873	6.87083321112782	8.66382882873482	8.61629520120893	8.05866825034057	6.65559225775083	6.54147766889319	6.89980401356825	6.55555697419073	9.34824879891986	7.82712608521665	7.95642378645574	6.88532787477872	5.74704360410353	7.40233931941566
APOC2	1.24634727690091	0.58880456701555	0.139207520271254	1.01984422012829	0.244765307569313	0.74743036833646	0.324810603420484	0.739761711188126	0.321235435016064	1.49763791112112	0.919607046908355	1.17274351676019	0.581977845763114	0.714751059343086	0.480988873478695	1.43829285157915	0.967685081074146	1.20081819430592	1.76663756213605	0.784503982929567	0.747086583027818	1.03590538374213	1.37211631819884	0.488515008957812	1.84827740332104	1.23419472295381	0.613908778796663	1.24043645707787	3.25435216273399	1.91953077638729	0.996244108115665	1.67780137442943	2.14140009121509	1.79875561391462	1.35507266245418	1.08522067929248	1.52897131749837	0.912496582381028	1.05046687035066	0.355918371512278	0.822934048028371	0.940805718166744	0.40381306161659	1.83826604662267	0.826762015776306	1.65085644759443	0.614474282837701	0.86504778922595	1.55458885167764
APOL2	6.40334101429463	5.99984895995677	6.00102079636002	5.69565146637922	6.28214879014661	6.8801602122443	5.87968616431433	6.1621757896281	6.23853849292979	4.89860501491965	5.11240822850123	5.80095165486788	6.22789891972506	5.56188514121218	6.93112279310131	6.43856566017821	6.3635793623252	6.11156763141766	6.7139858091843	5.36888007332495	5.61898741735555	5.76922692382066	5.42919748847991	5.56562154549706	6.7809622618755	6.42389578438972	6.3051424477549	7.17641453406385	6.23308276010263	6.88164259700951	6.4387536019433	6.89527474641185	5.61793904204702	6.04363541204566	5.54948743637831	7.28249355292114	7.32880326089879	6.0512328723211	5.90914424770969	6.68012178013599	5.954959340786	6.6053283883036	7.45030233999181	6.50954383796034	6.6808756715917	6.44127597101109	5.60173216748299	5.52659782807982	5.00682760315227
APOL3	3.94932014689376	3.37274319837131	2.68806843065787	2.68147175454015	3.29076350940883	2.80057897779837	3.90250776999997	3.34096098451886	3.05535185675018	1.85503289720208	1.82554142710183	3.63743636120378	2.27157507753675	2.19159423299607	3.55310241725489	2.25286976035972	3.71548707501235	2.64339445347989	3.82487984347153	2.38587275177951	2.54707960672864	3.71595924552951	3.216594549134	2.60224306839184	3.23915359984437	3.48592910674802	2.46359630188238	3.31589947814677	3.09403333498712	3.12598165385472	2.94747914596667	3.97025547436695	2.64004243849714	3.34088979340502	3.12252363815545	4.49872317707882	3.85385596039634	3.8952153589136	3.27981298520848	3.44359339134996	3.24010058090145	3.34775068493714	3.94950691924909	3.83797350790308	4.25967171553942	3.48261598788556	3.34858653304309	2.71402566167044	2.20404678826423
ARHGAP15	2.13237942505287	2.73324586322433	1.00201836053431	2.4243846715381	1.33611196836911	1.23835887809154	2.86732322469531	2.41570459148207	2.0748821593827	2.01856296334702	2.21384494512052	3.37787336697625	1.33628338786443	1.57017144803871	1.91575033698668	1.3928669162308	2.59321033103709	2.17046991664692	2.91234328357726	2.14577526171348	1.73950250561039	1.82895647641766	2.72663506691069	1.4032677223393	1.93395025769542	2.76826903098981	1.82338252680012	2.82505290233587	2.5480666554567	2.34511246413563	1.58303762379666	2.23404139971217	2.47134355961072	3.58185736716726	1.69964046568964	2.7931675902256	2.79177240427737	2.94300235872885	2.43730764964514	1.89720169498671	2.17935180361967	2.23988680079572	2.02726023221652	3.56970981283387	3.22068594084812	2.60637115765986	2.57579637532908	1.11756206925698	2.38777609825344
ARHGAP25	3.4125918628198	3.77615664021605	1.49733133523027	3.55537444611063	2.73820577869843	1.87247419705121	3.99286811102781	4.02639286095179	4.10851609330441	2.80997001151731	2.23315180343929	3.50226694451209	2.40359495064167	2.6641869892822	3.05952833525963	2.23336658380286	3.92762153820591	3.67557884912776	4.47055638722086	2.8298292686325	3.71206746586056	3.31673950058117	3.22099542247939	2.49298116330852	3.60169651648096	3.20714320494175	3.58948786276803	3.90486940738916	4.59920470673405	3.43341351757166	4.00738390076806	2.94598218599746	3.58702888305927	3.53149375240873	3.39400644787642	3.43111478485284	4.36159292377221	4.03366967028787	3.10128027927665	3.31979132462653	2.93896321952565	4.83046830476117	4.96708097313905	4.53939458715935	4.31228034548088	3.55624546470352	3.26506177057807	2.74053904861334	3.28886053863466
ARHGAP27	2.87501330476187	2.90153307056506	1.60312186984	2.53799177289698	1.96380701519066	2.96487914245016	3.12974460550782	2.86730345375992	2.5685429181378	2.57009856808917	1.86781741004371	2.93992236450125	2.04379943157934	2.63322194045869	2.38346929546113	2.43749409080897	3.01113778318899	3.0509021486352	3.40839937911218	2.90515832198728	2.34249785574996	3.31045646229528	3.14964958189498	2.16230672845207	3.56459766590496	3.32352859826761	2.74512974459542	2.99222459899486	3.90946591081778	3.42782068397713	2.603477988254	3.76007187802319	3.32099003820933	2.91230495633098	3.11817696857585	3.1979754445371	3.05762355847813	3.40439907152209	3.07119632437083	2.28199491780312	3.32349977607121	3.07179698609083	2.81915722367497	3.69396638226993	3.28169825009883	3.39117655572527	2.76322033564877	2.63250088948452	3.03105989305537
ARHGAP30	4.02245659153012	4.36422222109353	2.93026424523502	3.83091444788652	2.08793800371193	3.04117287872882	5.12675402430847	3.3839668909044	3.80416716879413	3.04458646587442	2.47666682821823	3.66007292921834	3.01635368357783	3.59673243545546	3.78751604813503	2.21592704798683	4.68718389461182	4.40239475050062	5.34253341209245	3.50600522322515	2.55485894801749	4.21999710593489	4.49422357964438	3.16048460402652	4.64296144144872	4.6583885948353	3.40580180246355	4.44285062973083	5.04956978294963	4.492974756328	3.48402209208146	4.93712307404308	4.73974011250197	4.49465881266387	3.42767321095672	4.05890523056773	4.58091126054257	4.93228799235496	4.33048669372393	3.94239251621097	4.2977123364863	3.92481250360578	3.09981697165821	5.50486823501942	4.64069611464098	4.73100941242073	4.8059011898712	3.41485264213407	3.98062858265804
ARHGAP4	4.34217069627584	3.99890854911843	2.70163776720817	3.70489409151122	2.80861158027165	4.12162054263871	4.86508739269689	3.43628179234094	3.58419285810974	3.46636609325575	2.89355636930543	4.34563765603734	3.03961219403047	3.85334698700562	3.66221689530404	3.30594134586551	4.23063342082316	4.27285182862857	4.78514248020652	4.07104182806979	3.21598915414672	4.58872063118556	4.37381522858897	2.84502831464954	4.67081768031673	4.64739510478421	3.69812955745389	4.7610245858836	5.17688920649454	4.53635757520887	3.89726947283354	5.01248822358115	4.33574048957465	4.66312256160432	3.73800035668137	4.95897719680483	4.55035277966005	4.69672833190338	4.50462674787432	3.78732797818397	4.57292603842535	3.86388890647435	3.31034012061215	5.312316654402	4.65891408981398	3.93513911327994	4.36247690232111	3.36155783408266	3.65944510222473
ARHGAP45	4.1349930186295	4.12773231717595	3.84380299350219	3.7679725374834	3.07263749257966	3.83816517790268	4.89803901216685	3.62507172515079	4.13856875740703	4.0621562587892	2.6348487956614	4.14995030168105	3.3909565257879	4.09025218224867	3.81986230078898	3.32381678856649	4.41756225931882	4.32538641465977	5.29591400004117	3.93647776151863	3.03211847991791	4.30209966857658	4.82272505007318	3.72334012025117	4.809579079069	4.88561828878858	3.83724694831143	4.91681578122255	5.06176755866836	4.30179979204006	3.80160360817964	5.03476155379378	4.51977461913812	4.38861663292122	4.25912180605768	4.62751345678777	4.61245866210212	5.08781074339722	4.27353080891185	4.17841985834728	4.714415883021	4.09079416359242	4.00264851955481	5.27796615574904	4.24363100257581	4.5350824858989	5.19105723992631	3.91262112566592	3.82317869009564
ARHGAP6	3.88215391728701	3.26825471924514	0.931153530520226	2.16860994678915	2.43266549501644	1.99088227014108	2.91353092345758	2.74794589274462	2.14629678451923	2.04917767640143	0.882995121798627	2.43546858203194	1.65818862799586	2.91075184654984	2.43442807108808	2.20279382334548	2.34249785574996	2.8621934784756	2.35991468126395	1.53515715633451	2.78552962780158	3.06165524802243	2.12333511325308	1.58659662926947	2.46244501354301	2.71808758396052	3.09308686210536	2.90814038981133	2.77785101291252	2.68990295302386	2.06149972653887	2.7569592201589	1.85965156385983	2.09136133224861	1.5166707684832	2.22801825363819	1.95315347005995	2.01542620360961	2.51742688476729	2.73378816862518	1.0799071303079	3.30332778040358	2.816906848084	3.89441035660098	3.14430746726304	3.75244889068681	2.81153268284671	1.60724744888548	1.34010645920756
ARHGAP9	3.19430772722432	3.13066733981551	1.74454863322792	2.63340795964385	1.72443199575995	2.38840998946822	4.01250610172927	2.67931118873496	2.45349124040746	2.39572091328595	2.49449241554241	3.28088209921436	1.79892146952679	2.38097874062309	2.59877013223873	1.65571818083415	3.32021026547737	3.33656904176912	3.73655075970664	2.8853205526616	2.00486089760458	3.09732425163334	3.39048885072002	2.52962107882625	3.99086412200639	3.63007924386198	2.73185663177599	3.55399937499367	4.28083014671104	3.20323248485899	2.52260820762622	3.5593939170904	3.45258225693862	3.68004299262257	2.5403745061903	3.61506311393068	3.35659458199613	3.34037711365556	3.3367689658548	2.50523038996349	3.58113428423268	2.87858802882357	2.55936944202375	3.9381540328958	3.50177032189998	3.09354327476248	3.41612362004048	2.3634234215284	2.77925972037238
ARHGDIB	7.9708427282764	8.23521103561841	5.89899189756311	8.02958981604993	6.51700791928115	7.01854849822538	8.05839226539945	7.76088890335423	7.38252287227536	7.61043062406998	7.70135637054541	8.6582489780515	6.41462435596274	7.05681651693923	7.6815413283607	6.77114080358156	8.30672613335478	7.70546374632449	8.61764744657377	7.86183443166376	7.8041729781471	6.78779810710056	8.01796754809067	7.31015286351391	8.36713994682307	8.33528762042953	7.29712904030467	8.71239562151268	8.03099646345114	8.09776932004566	7.08436727548212	8.08082818459605	8.30692158020743	9.31779630152972	7.03883670395862	8.56259122418727	8.39539403622401	8.71454501754665	7.88262654385806	7.2513782582442	7.85178713805482	7.74456477837141	7.56198515883521	8.45300553244953	7.97437845027234	8.10760889131478	8.37998997476892	6.26278454247854	8.25030741991627
ARID5A	4.77385394686467	5.55010031318434	5.46382841066848	5.35841736206134	4.24567058887608	5.8487581280774	5.96407743275592	5.25839831820388	6.95519421707435	6.04914935346846	4.55037125108228	5.94621150872892	4.69962936184295	4.73125928524039	5.58950583986564	5.88143214463967	5.41333005155635	6.22480627097298	5.89167921794131	5.43135217828303	5.7313597653688	4.29340727216495	4.86086846853287	4.76036467645094	5.66706327397963	6.24153132836543	4.98672947627519	5.84268221939189	5.07932690541701	5.73221492101461	5.356284691534	6.01358508465117	4.69598268116077	5.58277275226316	5.12799638380965	5.74141844631218	5.21133933345332	5.0358702024938	5.47116144220754	5.0944936709608	5.70046746200973	6.13614010669061	6.4748091617325	5.34367430538958	4.87843108406856	4.55313928952177	5.70579824456253	4.04142698772169	5.03935337806153
ARL11	1.83709553566317	2.47889416913021	1.13940400580658	2.5190637785194	0.879078371168731	1.47368302344259	2.95272494216553	1.87412807696368	1.72556667036207	2.02538322147792	2.84883823329902	3.41062603317134	1.30141205437129	1.43354705222507	1.85770237883862	0.808179083771471	2.7055798619391	2.41527191817697	2.95732031613001	1.5318181021214	1.38664542703028	1.76264646703815	2.64547110403725	1.00934717225925	2.40645503671641	2.82588736541772	1.39248229279104	2.95850863643679	2.8980728818254	2.47783272620189	1.78830985108215	2.32946807934977	2.71332189724988	4.0312540254705	1.41343160760289	2.46247118939265	2.83371995780633	2.72937874472545	2.55119606683418	2.06143060049775	2.18941343103367	2.01785066203854	1.48758924832086	3.34222759890528	2.4832353586083	1.94897455427977	2.49415956371284	1.26759572185188	2.40149394469764
ARL6IP5	7.50150681966347	8.54371548795437	8.06405883795559	8.34358992440268	8.09050731992463	7.80597597424657	8.05499766495563	7.84263445406809	8.57571319171324	8.15957015536399	8.44713241755148	8.59016671721485	8.14310868037925	7.65536256291072	8.32703115873246	7.41890841738698	8.57088221405885	8.10369223094981	8.16574967685212	7.75007785747704	8.4305194577102	7.39730926079544	8.58360181861966	7.74054107238287	7.81419406351383	8.18432245176495	7.76347000349833	8.22292576567127	7.7140174164188	8.09070631716236	8.13730882875405	8.16194863293991	8.45199407664044	9.24567938215324	7.74741694076026	8.15954896435428	8.15187403409275	8.48505845816957	7.78020443928751	8.16816564453521	7.89783033333673	8.22439148694586	8.05685715062756	7.99086809193036	8.50636233204918	8.18237746806255	8.25614828989099	7.67794862268123	8.12197584147007
ARPC1B	0.864730922314751	0.640343282005866	0.401630466584741	0.639602631259502	0.233519978773916	0.452595434702869	1.17587585097706	0.510253052854792	0.688941238301	0.458066970845254	0.840443091389792	0.76145549282272	0.68885174386588	0.592349391756961	0.537146943617569	0.624428476746272	0.572986653062538	0.757876659747896	0.844385653002571	0.687239893984603	0.326422296101062	0.809743695116745	0.663207972480647	0.545474210840181	0.803392378827051	1.19219416528334	0.951065525252191	0.655718180834149	0.90373244828493	0.816558749387444	0.896155575885027	1.23823657434097	1.02892271059601	0.836085711702406	0.578600636152743	1.03583502038752	0.800247628453575	2.11536623660978	1.3371972813408	0.506805024263547	0.844385653002571	0.543693838288992	0.515712451956034	1.33890927280892	0.75745001623129	0.565012180898225	0.692962752772919	0.62657931078201	0.812949959455749
ARRB2	6.60333406764599	6.49656940365531	6.04845417798352	6.40139837168926	5.29861799577994	6.18230297154747	6.51834314453747	5.99420406775774	6.25630305633491	6.56945767334927	6.21862038588159	6.8202006665136	6.41106688312933	6.11039874230952	6.26888535243787	6.19122902048136	6.49797475013071	6.45959063421327	6.87973149346106	6.43949681310607	5.87201609150364	6.05465315307346	6.73273319721084	5.88628919003731	6.80894616122324	6.49046263025821	5.80945045971105	6.37598643227194	7.10345252855103	6.32607708492313	6.12833464856292	6.80236514078388	6.36606687834758	7.01657097547176	6.01505816773588	6.65282346682865	6.90881290773955	6.61531329438876	6.59987119678075	5.60397937265833	6.50140570482004	5.93187685300983	6.07110405773652	7.30354058338071	6.53657671486452	6.6271821960935	6.72806471685429	6.25342394870233	6.32924022737017
ARRDC5	0.344374033285733	0.308826824347884	0.206143069691373	0.603216843345899	0.275245489784668	0.371726121906207	0.609754962172443	0.639973004162091	0.130271954518859	0.792022387535141	0.182819401612206	0.439782689475982	0.223175386144562	0.313710226150914	0	0.774418104105813	0.785843455007116	0.70460641332374	0.620867884463284	0.629846178960921	0.356594581996132	0.844707019610992	1.47575936682389	0.450379880071041	1.37579013269661	1.15678490755436	0.660381035242411	0.797012977836145	1.10608026022513	1.07189993156563	0.434774991458805	1.12346755565113	0.564329386842937	0.918157217057044	0.979732708838676	0.971368810582661	0.756767124062625	0.653426951688062	0.816312982081965	0.509847829892816	0.513187520370855	0.533961965345151	0.834468521710303	1.27679440478926	0.512277462140713	0.635707964302555	0.26435627052581	0.59378400526066	0.526469504640831
ARSA	5.29947546467679	4.44798246006185	4.46048047004001	4.71742418639754	5.06977948861329	4.62967718336076	5.82481621366968	5.3049855345098	4.41716390662398	4.82599926888002	4.7736429902978	4.55181744480198	5.68267160849634	5.17186732418469	4.66061492365626	5.92218833190693	5.12672511949389	5.40545124757064	5.24394702277808	5.35177318491974	4.02513513173031	5.12117292802629	5.41811909354952	5.05058440843052	5.44297997733103	5.76495383859161	5.52302241268602	5.56115197596894	5.42782738693808	4.57866705037605	5.62709024682039	5.84230508168293	5.68385362652743	4.64705542292917	4.46688809960822	5.57655237010669	5.35745699474308	5.04854572494096	4.98627439613739	4.94723131927247	4.92066488449774	5.3012510760489	5.32302412667909	5.73311296730546	5.46221268206362	5.01683056851899	4.81338615929678	4.66132776415289	4.64871277384588
ASAP3	6.19283920880306	5.23191235650222	4.8881538758706	4.04776520977489	5.21879278987776	7.04933779944896	5.55931437160562	5.41700858678878	6.18400847395611	4.28532823260408	4.6161459356086	5.53385297941357	5.4451506225417	6.15219964725445	5.92195515830449	5.32635397961154	5.0282508755383	4.80692204861107	5.99918148926002	4.81431456917369	5.56050709360537	5.8295756043973	5.58485730037228	5.38969414325346	5.88641601629678	5.04600641347127	5.71177570927166	5.89349569756808	6.05522819782601	6.04210366317831	6.32361686266232	5.82850718855619	5.34158731488686	5.17739960424129	5.66810493826677	5.71377553473714	6.52620969297632	5.45954309531073	5.68366557917954	6.04155183522539	5.92664231863779	5.75108607298817	5.53487089867447	5.89306364102514	5.70013172536466	5.82525392995184	6.15934056951136	4.77974298954434	5.39500108595731
ASCL2	2.09034534978346	1.53131907235479	1.02623349115976	0.951960728781129	0.648465443027314	1.37139158392421	1.53301506976297	1.47591497217818	1.29024744758719	1.50034317247624	1.5977933502428	2.54789397067095	0.957023083053317	0.906505825626003	1.26489668446541	0.460690148848735	1.9214363308063	1.57719918709398	2.20542379398276	1.44599149091444	0.976290307564768	1.1662012526627	1.60250438960829	0.777872048512053	1.67622226691383	1.91341603328531	0.402176424979483	1.76115759558456	2.59158368084354	1.17050196407383	1.18040250682865	1.55527627019764	1.95865710767711	2.00916798887197	0.857980995127572	2.00956216295198	2.14231540316986	2.14994217494338	1.47539622238262	1.25290002870008	1.19755090741987	1.52676995135482	1.1013139010863	2.61435648777408	2.02499334700345	1.77429158335438	1.63798113090637	1.01321211142685	1.13040376165804
ASGR2	0.947254700968028	1.35946494583082	0.496922466008071	0.958434395086416	0.248048998437206	0.755827619222285	2.04872444273616	0.527770988753353	0.761966030736944	0.407624675566609	0.707613134492354	1.51394546395039	0.417920007811965	0.406210108531565	0.715629840536663	0.38714192839717	1.41667763223898	1.68410057685598	1.96646738328846	0.74140226591959	0.907582923082841	0.902498122737511	1.47129152841277	0.268314613175228	1.589859343936	1.94373382963453	0.923567567932559	1.52416399878694	0.724999444613207	1.04173361139522	0.305095010666697	1.36636418294565	0.627420069401201	1.78609446762904	0.84020135969481	1.95218444289641	0.481092236906351	1.37751248848501	1.5198941066234	0.712463719936993	1.3266523910044	0.707524790899608	0.544782104786663	1.38178172232808	0.715629840536663	0.822036672023314	1.65745708457351	0.749920364859095	1.05727696507325
ASIP	4.64458312490306	1.50639883152745	1.57255017082144	1.8246456719606	2.2023550284133	3.24809455267255	1.0176369030495	2.01610403608234	2.73729737587218	1.62756014821425	3.78003707414892	2.50255974439609	1.98462580460917	2.39717318522305	2.1597906243086	1.57051150579889	1.69643902065575	2.90565897027205	2.81305260657821	2.40612845656202	2.29416489551719	0.990809676232546	3.12705542572643	1.36193675757209	1.26741594303495	2.83747908351273	2.60191040927954	3.62962473242502	2.04771286962962	3.42689537654757	2.3480057407816	2.67793664611219	2.83883078116288	3.66111109790124	3.53153118109735	2.95041242231169	2.89520566276337	3.028798975012	3.37114062951992	3.00712372374599	1.80599402506675	2.7337231027394	2.05185929883525	2.29871696051243	3.40482139616868	3.37939916252558	2.52130205560918	1.49477399942949	1.976583597877
ATG4C	4.56457327896072	5.34551702075837	5.41181940790309	4.84548001477005	5.2446435457394	4.41156183099426	4.23895496044425	4.52819621940835	4.75379705391134	4.59556333394766	5.04944780566542	5.10209958774911	5.19651655809313	4.83927938585637	4.72262995777516	4.85763769236124	4.52585589825176	4.34251918966061	4.48554919343504	4.35225710986262	5.09687746501903	5.04634262714273	5.4342378966421	5.04667439758726	4.42496910264615	4.56485979952392	4.85069942693477	4.58742500196124	5.08091343766393	4.93235414176651	4.78724960846791	4.44250564609024	4.81883522604522	5.45590582637468	4.66078033403255	5.37106394029965	4.92169338793365	4.35860021670954	5.2930871854861	4.93127174525944	4.41143302529249	5.1423807603793	4.79095965940953	5.10382491559023	4.82187345276294	5.30021526322841	5.82087588387367	4.86075427214971	5.11535375073437
ATP8B3	0.785006430708347	0.709555326126979	1.06695024392463	0.587172938880681	0.899717023002278	0.726656862685687	1.4773146656387	0.929563783757833	1.03146577649819	1.07114482744211	0.988920951337253	0.671746266863223	1.0312540254705	1.19004588689444	0.702214251010441	1.17727999596932	1.34437403328573	1.44424299422248	1.10460504322931	0.99812327631197	0.755742179345389	1.06701910600626	1.6869262694966	0.775008387615595	1.01056502945574	1.2034517656091	1.58774901836693	1.21437352443645	1.31353610328052	1.02602097071437	1.141563582375	1.74717253703546	1.13395801010055	1.46581778323171	1.10782175591285	1.85479359799369	1.44429601011742	0.957468909707325	1.4456737400048	1.1515990822694	1.78114985171021	1.36350752652396	0.957766050955662	1.55218030417682	0.963400137716715	0.839637161509669	1.09180136921767	0.556404890038547	0.922578456508557
ATP8B4	1.68567108931784	2.01535483429346	0.945382966824365	1.77841886647074	0.70787813281685	0.705845233969808	2.91655307658739	1.60141127674479	1.16266121085665	1.05512622547622	1.28617145110702	2.16706884589791	1.10668332357977	1.23529816954181	1.26327483497207	0.68221370237042	2.09129362233914	1.83519648154791	2.81066931056428	1.23939804156656	0.810237430590725	1.99711172067517	2.00389002743337	0.725435791905312	2.27470893921471	2.11103131238874	1.30269923471864	2.29410606523374	2.97096406045058	1.85658737530124	1.25900124994155	2.07361460889421	2.20157113393466	2.48632822991177	1.06949595441242	1.92634106902995	2.42373950716532	1.78203106625917	2.18485154568042	1.80053756329187	1.72513036265872	1.88162546831311	1.45069659626438	2.82083249566214	2.56235233965603	2.52059825287126	2.06446901736844	1.43108803384847	1.97357454188719
AXL	6.11634812035231	5.51657937759146	4.42419652839723	5.01726274859121	5.17285550302415	3.46357014643869	6.78683287131008	5.25711247853815	5.76331595822814	5.22475418836324	4.33103157229158	5.38675922368652	4.65315749320614	5.76495914474386	4.46230758254007	3.90863039815463	5.89200236884185	5.58661164025218	6.20487823443998	5.23995933688231	4.14358117235333	5.50438839855777	5.5874400043274	4.16790381322296	5.28059262572542	6.45925454974374	5.42148925582553	5.91116425476518	6.7367442136614	5.36046963017283	5.47667006812908	5.65939372246809	5.69868522237402	5.25078349881745	6.05278538961759	5.46297171114123	6.65910110841572	6.34307731488899	5.37332107985952	6.25932710500656	6.36512384260689	6.21244872014562	5.10465535956172	6.83611475401205	5.89654069405434	6.05680026314344	6.54326696425069	5.12932011434048	5.24137496904406
B4GALT1	4.96943142047929	4.24236622907394	5.77139438715191	4.03796199509363	3.73670227829294	3.82358633470881	7.51181747477325	4.3386240819406	5.26346639825926	3.79952253633508	3.50464581411862	4.05198107241094	3.75838846547935	4.52141513474625	4.46779463670216	3.03567669029112	4.869950347659	4.8550428671411	5.23624768384352	3.86841020909914	3.4029540588875	4.30305739314868	4.75997071566387	3.58248374602727	4.38014759931603	6.6650658307647	4.74418801127159	5.84415713788416	4.91314792063042	5.42513028336581	4.36978053401823	5.94903527249029	5.10490691490418	4.82093458349474	3.78314230747134	5.17848758405609	5.04026560740281	5.81560616777603	5.27562542574124	5.53532203985669	5.08162084375883	4.0755754150834	4.25920468254417	5.19994319276524	4.92225018796623	5.02581727590683	5.72929988240565	3.61685168605849	4.04967432669989
BIN2	3.58887650812612	4.19442593214866	2.14929188756409	3.84304920543976	2.37553994231363	2.52288435754571	4.09076876276478	3.80630343258155	3.54939810093349	2.55949181320504	3.22107278251506	3.87252344705176	2.32365829102624	2.89538018349783	3.37540092890636	2.16291896154578	5.00702951014982	4.07619991581205	4.36112265101174	3.35518545230968	2.66334461936608	3.81616959848356	4.13669177946494	2.48478262307787	4.49966095520362	4.07153100960936	3.1323465194901	3.85066942672598	5.5418895891785	4.04195258841275	3.22382410080372	3.64668110454186	4.13232183982549	3.96298389430188	3.07626833781516	4.29887822182832	4.92318722071017	4.08188496672923	3.48043316814096	3.3311319222172	3.95470814362989	3.29644272337752	3.17384700208257	5.37925705427983	4.78012633797235	4.13395801010055	4.13982963268689	3.07941224724342	3.64627788378955
BLNK	2.80062039111604	2.9428147423323	0.715014749910894	1.74329952788826	1.42228683158326	0.934176781921816	2.00554371109805	2.25129493092933	1.8261925362366	1.36574851962089	2.77089245980542	3.33518309197409	1.04236417524801	1.56100835413808	1.9783787011927	0.918157217057044	3.33863834282303	2.22663183180789	3.57597785020815	1.80033047292464	1.0232553523003	2.72218182927623	3.0492822485682	1.38565191139166	3.37762353763573	2.33496865092536	1.66811912468643	1.62914675826516	3.45140895358624	2.07131647672319	2.07351178570422	1.84631277974214	2.9774447935122	2.73865976570827	1.64763686348455	2.18738770708047	3.36182449432085	3.19898125599862	1.37812315306169	1.12776532814855	1.80368168242427	1.92204557703194	2.05855894497227	3.82695518098708	3.88757400961563	3.12548579715938	2.93190993752171	1.63403559737546	2.75467375373121
BLVRB	7.27898461971908	6.60726224653172	5.84751592804045	6.2907155971566	6.19049239185092	7.26752643475278	6.86596581516825	5.91837192192455	6.78285147560665	5.54527341068642	6.68550150023335	7.32489249059793	5.7150367219495	6.97166885031006	6.55560605343227	4.79145465470622	6.41181601903179	6.60408763694572	5.98595347834342	5.86603507644317	6.08088786227254	6.07480725070895	6.88654283140802	4.67540948095381	5.42914726323522	6.92498822859563	5.98096896026303	7.05976625562852	4.92441348091225	5.90893056615235	6.92206104282567	6.76642952319812	6.70871697319782	7.73473129435472	6.68515104640587	7.52711413631065	6.32784901168561	6.8880040588112	6.21401403383566	6.80957136223087	7.36679778803568	5.51561469311339	6.09445777848143	6.49313011758489	6.38562085300077	4.76987221671005	6.49254862825128	5.22816452045426	5.65116939880819
BTBD19	2.89845990717637	2.7287912528639	2.72246602447109	2.05679159437748	2.28729497635191	4.77109325169954	3.0867667851683	3.21972612567263	2.33605482401083	1.65791434268038	1.73322416676762	2.17219945979448	2.10705173823627	3.17826845997165	1.75915583380027	3.16613696573709	2.55971205517797	3.42355127986369	2.81040197153991	2.57736839975281	2.13284002414397	4.41902644152612	2.82989014141291	1.16587978938436	2.87424613872462	3.97305098597503	3.39452786093828	2.83260650939041	3.47766437692333	4.21281054601187	2.8969886581645	3.87631065712194	2.86389881540039	2.82505290233587	3.43729433149714	3.72021278718112	2.82097541660516	2.85161913055916	3.79949145281324	2.68270812235968	5.00137891794273	3.52208086549945	2.82238345165149	2.94858215961272	3.79398949346541	3.33131826784827	2.31301360854159	2.35780533369946	2.55245085177084
BTK	3.96029855211981	3.60896296428502	2.00780546735818	3.50442971526062	2.22512065568444	1.87856841166287	3.74479617224224	3.36223140705021	2.97280291947501	3.69986252467835	3.71442137834267	4.61589884136432	2.63161652863745	2.55716498397718	2.85756305051393	2.51237860807555	3.69765151439075	3.48128602337511	4.3643202887998	3.01442671175587	2.6927396291484	3.27338160987133	3.60573136581573	2.25120402291466	3.88707679582714	3.95123341823135	2.45696381220434	3.80426011563474	4.76121079603154	3.24318160164447	2.78180032399279	3.81523725758137	4.12360826237823	4.67009818110117	2.71508066502285	3.77430212717413	4.72550668587654	4.15989554963883	3.31940116685832	2.79235563117949	3.37023404166983	3.20676823546832	2.73415681989236	4.76353374155778	4.27276973243651	4.38153949044271	3.80958936812229	2.3626943061091	3.64382156467824
C11orf21	1.08324741374794	0.848637961904706	0.044603950649768	0.541118304024694	0.803392378827051	0.4602707607525	0.865364586557238	0.93636468435112	0.158337027167101	0.414243798718687	0.288181352329059	1.0937629775179	0.442970027927347	0.543198900193333	0.645424988707263	0.956502777770044	1.20182202651229	1.28291420019037	1.40163046658474	0.773405627282535	0.22909566135538	1.61197496578374	0.437866900870151	0.104336659814736	0.602456880180429	0.758559027049674	0.219586744573316	0.335140206314213	2.71957774514626	0.851199338593294	1.06329584202958	1.08018009659052	1.15962918582123	1.00812828613476	1.15172895534334	0.998484374364287	1.47196778766152	0.925011973574323	0.457961944452685	0.148478615931968	0.791689066898093	0.513591806499573	0.783247097378117	2.07409435357387	1.34947851451911	1.17779025550544	0.34981817197586	0.502534285895496	0.485838966879055
C11orf45	1.2446435457394	1.86048612337236	0.863304159342798	1.55011262964724	0.752834208750317	1.03217138887697	1.70190386527979	1.86377990379588	1.34084707705041	0.982290873828995	0.848637961904706	1.48315795180808	1.89324570309532	1.47030257894582	1.02814476771338	0.673104097590174	2.03333489533321	2.09484410354172	2.1798294908513	1.43472162452367	1.08522067929248	1.71821913070233	1.78228274301289	1.07936104275338	1.69220399161585	1.75219195479282	1.56808076145636	2.12624604108978	2.48830933570336	1.50187220714302	1.65273887276965	1.92618923436347	1.72172262643712	2.30894328812521	1.25640685379425	1.64864950720732	1.98429768322323	1.7827440363952	1.94151952378205	1.83495386907935	1.40064722052283	1.38681094647222	1.43146250277863	2.69919624514824	2.34998797072153	1.74669972660802	1.4794375327354	1.29783703588664	1.74377345378432
C12orf75	4.94480692006454	3.15210227531977	2.36042046610321	4.4788812294069	3.52819621940835	3.33572620001832	4.12337650280857	3.7040308847996	4.14304233542387	3.84129889887229	3.68657896283964	4.6295781077701	4.99852499223989	2.64673869830785	3.9413411054853	4.55345880969909	3.83006260034391	4.08804828690512	3.99598191417321	3.90194812211332	4.2228818241349	2.96223435338511	3.35589018919606	4.13099674480835	3.87563264119317	3.1584662951248	3.5917153163325	3.13604369611443	4.17098259007051	3.2409706444348	3.75860166429174	3.70611055719647	4.44051374341438	3.34758062265314	2.50721110266772	3.87558349722025	4.32192088139412	4.43493508042062	4.3396790066724	2.91218996848244	4.57096681477367	3.36507658712317	3.62786360565829	3.80075497618896	5.05291143112881	4.32706215667083	3.50794682857124	2.88234959001766	4.32782386770699
C16orf54	1.70004014726356	1.66366341177505	0.583326519110026	1.90407941215508	0.750006150204201	0.608241513262719	2.11109810227977	1.43962313755712	1.11423374442709	1.77660936933974	1.78856043498289	2.25622567518829	1.00309846468065	0.960289283666254	1.43925078111141	0.519944414183025	1.89320686511487	2.40343134576812	2.73643169822424	1.23976462651095	1.18491500408245	1.95646560592559	2.2475326165493	0.964287722491733	2.05869746918475	2.19868272890122	1.11036324336042	2.02243883626683	2.2878564110324	1.87746942471893	1.07628544280892	2.13822469099359	1.50217781970755	2.61635769699669	0.960659975371803	1.76455847535347	2.04718936371245	2.29387072010715	2.14505785988821	1.22712493444993	1.94407130654592	1.55463796386436	1.28054066279671	2.66802832918995	2.62921671559532	2.01934608880481	2.13540353059765	1.28196525377777	1.92375770394782
C19orf38	3.56531689537052	3.36179642714303	2.61197496578374	3.11870856212563	2.03030076104661	2.29466485609124	3.21247595750893	2.54883115400482	2.57833494868161	2.46983389248086	3.69464622328101	4.24736551224137	2.30850650047414	2.3270549688024	2.73701608760901	1.41191429306777	3.75346547978968	3.56860371720734	3.39358094497138	2.29854101851653	1.81126550377674	3.05892254266585	3.64745267005425	2.37803989583841	3.74919098340105	3.07539571410918	1.86310588617606	3.73382070046767	3.84116804354865	3.4777032285005	2.3960772662681	3.32091785473342	2.98941153106785	3.8026792043745	2.61971818638246	4.03555353264634	4.31410917848299	3.51230274928923	3.10895929061593	2.84879818124419	3.53560509780631	1.69826293655452	2.75073511975991	3.73970771386644	4.04040151528421	3.6981629033851	3.40304952889652	2.15820774762574	3.42968290905411
C19orf84	1.06784519470997	0.626205482953038	1.6315234064789	0.464668267003444	0	0.416407408963568	0.985573291850866	0.366140335770504	0.620961696931431	0.874206785877799	0.904426292601507	0.820975416605162	0.465713319595964	0	0.628633634164697	0.414785005552843	0.714838961554287	0.779974061065757	0.922197848396367	0.788435148473056	0.712375672880673	1.65365623841967	2.47246177672332	0.980829620750674	0.513389677596841	0.861399611157438	0	0.641361056327364	1.51984379730947	0.726656862685687	0.980098438817791	0.760604194609025	2.14864130693893	2.01414101542524	0.480575345696318	2.15383775582805	1.5116198406587	1.73889751142532	0.90025821243475	0.734395308760167	0.771970067698189	0.359858472001253	0.786261785117301	1.38973199639442	1.94557024955293	0.744591686542384	2.63031227111788	0.717385798690257	0.831877241191673
C1orf162	4.20848604581489	4.96412134193596	3.25625587320273	3.66934430494167	3.8110496691694	4.18158760921047	5.26556066605267	3.92429945415482	4.29738953503771	3.87836241536911	4.52500393023092	5.55182974661431	4.14579971230692	3.88556460320822	5.16507983864565	4.57920428940845	4.8141812431704	5.40632917603736	5.85002927361382	4.77174299179847	4.40443313454471	4.15385396542936	5.14391580307144	3.85417522459391	4.74243744537627	5.49581666107956	3.9611973092189	5.92203368015472	4.78608923864485	5.49224737909133	4.13858513947539	5.73495614422997	4.92357707532848	6.14644750208764	4.65130432013067	5.90189986643995	5.18577141942533	4.9881620411544	5.42229019594783	4.7138717425359	5.27275853713926	3.83870978522697	3.69362076648599	5.20059458968639	5.16790381322296	4.97671647542264	5.40563844767482	2.69717331287352	4.65159134479765
C1QA	9.35230015189348	9.55845840653263	7.43431296849707	9.34525464855304	7.64105536576501	9.29715334902128	10.3903565373615	8.20506499937079	9.21884436178899	9.29985136271003	9.71800587506255	10.3318581311315	8.1196715764596	8.01910752529276	9.45448725333075	7.45499836344403	9.96844850066508	9.66637953913944	10.1594394725119	9.41598782925586	8.61895035544989	8.27216319537305	9.9359875491567	8.02761300575883	9.74346817987475	10.2981768099753	7.52148973071374	10.4824426495348	10.1230322866628	9.74704393988134	7.98986959553882	10.3583118584518	9.48013725657074	11.2936390147457	8.49765347769006	10.3760322461382	9.22478240001024	10.513767067233	10.0100351416619	8.61014452172989	9.25314475328355	8.57363090501646	8.06172166354735	10.3733144451094	9.46083346643752	9.25262735425895	9.9508824530013	7.97591444219517	9.02150748836259
C1QB	10.1444473033576	10.0690266312009	7.69159278717216	10.0631609951405	7.63105188328934	9.39135702398221	10.3939534813193	8.77989758836704	9.52141022698159	10.29959245684	10.1639379346645	10.9742809980906	8.94892492692139	8.70178087031809	9.80726040311446	7.97668039350646	10.4052597677904	10.3143974435497	10.8632587757805	10.181238244395	9.01438040154448	8.69613608577036	10.264654649084	8.43635342619742	10.3898524315995	10.7592381584337	8.23262334599499	10.9602863872623	10.9683185318071	9.88222867351765	8.43924122158917	10.9473835127024	10.0436853032939	11.8294949377511	8.75012945770184	10.4234335202752	10.0933690995849	11.134931944993	10.5580047782938	9.2245099054792	9.87698405856483	9.24603986037907	8.89191642505696	10.6568716362554	9.64380767833837	10.1785118599608	10.3889218083836	8.25698562359975	9.57841269752275
C1QC	10.2782598742422	9.82099838472191	7.77254287946234	9.74178043514873	7.57858252265212	9.28564311032565	10.6255831952908	8.8027279879537	9.43953192742696	10.1792043603843	9.93231516123032	10.7220813911439	8.87181808824012	8.60366194833194	9.68630371895085	7.80786557148032	10.1083426709778	10.0682186885752	10.7254582874851	10.0341778786586	8.8333471115548	8.76661172453648	10.2071834790694	8.26550534592404	10.2484004642949	10.6077150735963	8.19278349394649	11.026961579041	11.0567844155162	9.84838398405454	8.54117949531481	10.7719809585219	9.93311449450614	11.4229563957883	8.73837063573909	10.5282371529704	10.0404042552308	10.9472671223397	10.4409139008427	9.1103473207539	9.71221452597229	9.3791268483095	8.75411084269178	10.7770365515124	9.73063078621578	10.1253514733035	10.3089128082793	8.49960834094092	9.51035137349406
C3	8.95811157479548	8.32959140940608	7.00726615404882	8.09429783496087	6.42846905124031	9.05099354039203	8.71383051140774	8.11984480930223	9.08265336410009	7.52580266498778	7.88652758979653	8.99730228830212	6.64595666662323	7.49340556239602	7.41804570497045	6.2054277040592	9.77916399942466	8.71833593689538	10.5545144128323	7.47879307445325	7.74423914972043	8.1275951072268	8.85090034975226	7.03731522562602	9.27785878485639	9.43990317272093	8.45718262314518	10.8732901450529	9.53954328463995	9.5572668612952	8.15159248684043	9.63122253717624	9.03654426886076	9.75053214410166	9.12236082239607	9.77554279430185	9.82756754705121	10.1954915554886	9.39366867232153	10.5727665339936	8.57726453272745	7.66388680911539	7.99041771945527	10.314512099019	9.47535609255579	9.38438314967895	9.37382283959175	6.93928418092715	8.68720349463955
C3AR1	5.5933567591608	5.65128135569024	3.96621818207549	5.31821921205149	3.53651299683657	3.41727194534353	6.26622996526125	5.12433640731244	4.90839021878209	5.13726988660173	4.95716241868288	5.78006595422559	4.06860202737867	4.23029525434602	5.10835717809042	3.5480543215146	6.20141234343094	5.83781964908496	6.54219458217274	5.03376656433065	4.24503162575021	4.7149158715959	6.10563617745334	3.91233370186115	5.70818999557247	6.15660088684739	4.48455063916856	5.7438542210795	6.46636609325575	5.4435171432622	4.60560692889087	6.09845956282365	6.2119194350135	6.32237886665822	4.56559717585422	5.6795166942326	6.58352058816235	6.43686309001994	5.57149175942077	5.24770349866459	5.43213429712352	5.24256439937604	4.58351306659236	6.71242795146843	5.87310693158848	5.94096306751139	6.16635392263105	3.60369161711557	5.16902704513482
C4A	3.43573525887347	2.63805066117062	1.27064853908483	2.02336182033038	1.64191590347511	2.9203885873575	3.47692599809657	3.27609462029497	4.35249724591807	2.75584897840091	3.1362898380034	1.81844157576416	4.19764525979824	3.92155058407306	3.88431462874864	3.72305609720844	3.78037309745132	3.8165177910772	4.96768047052119	3.74500062896267	2.60710538375849	2.3302141772493	2.44652092029318	3.94827377462792	5.24733892568045	3.33002768894462	3.71427849317591	3.44528969759275	4.36346547463907	5.08087081175972	4.58038671760526	5.23021838727258	3.88880168599487	3.42166765492975	4.38478892954269	2.52142769854772	5.41602225332351	4.55697499803242	4.51810705076883	5.89350540521752	3.6937545630631	2.99380114670407	3.87344903428111	4.17567628766862	4.76743233912032	5.30345930182834	2.07611438374459	4.34630451613469	3.50567501730921
C4B	3.90304791376411	1.56179046165382	1.77677779042805	2.02400046356387	2.77818754570485	4.80516345349566	3.96559960787729	3.01149563883783	4.32435699026111	2.66993383566896	3.44757919654888	3.03815520102597	3.96605202401623	4.37849081500212	5.07156533191087	3.84914859902853	3.8446367267821	4.23527518967735	5.63823605882764	4.0440705696469	3.37136370225713	3.26365042530438	2.47035464582209	4.75481269381445	5.8737369283583	4.1623389577246	3.64823532977363	4.01436422051777	3.69819624854559	5.23232306524079	4.45437332881427	6.13491295518419	3.73727574026049	3.46750121582158	4.37948234134545	2.14597085485923	5.63419827370657	4.89192948398312	5.55179591637799	5.74620794684535	3.10269172107843	1.23450132056221	3.69658368353171	4.74980240168005	5.1937953939412	5.58683678625251	3.38427089254241	5.03904624803287	3.68340451760326
C5AR1	4.69172398072645	5.12436122395854	4.19172845003853	5.03012416145513	2.31591396543674	4.83078771670988	7.34931130999492	3.50606871569911	5.11747895464972	4.79165781413972	3.64959246772418	4.65592993578187	4.01556893165097	4.45294460160375	5.3308917875479	3.41423026594622	4.76544457510504	6.0992741613745	5.50590680436798	4.59030858851389	3.69864077705544	4.67511021524523	6.35440631746871	2.9315506936448	5.15241465366506	7.12963540369375	5.00407885892068	6.3068855908179	4.19003798290714	6.06156020910797	4.03576465360097	7.13496427841675	4.73650746575899	6.43021668310907	4.73649664206907	6.52816026725506	3.9008764661579	4.90307202261008	6.4004286303647	5.73777868432725	7.25030220823315	3.95148522107114	4.38186476389839	5.10466793837063	4.31988523574056	5.45712802614902	5.81461707094698	2.76356029825148	4.5365627282214
C5AR2	0.867342995359762	1.15140425073462	1.5116198406587	2.04250426312896	0.164271397680741	1.10889240163241	2.89435214624997	1.11183258707798	1.12021921162499	1.28670375634491	1.90600547118419	1.65677092556084	0.922426225312796	0.994217647405994	1.04404433270602	0.729444006833663	2.20542379398276	2.04530316795657	1.44360665147561	1.55099913876386	0.842536404501239	1.09322211053902	2.24926328606119	0.692427198089708	2.41364823661203	2.66548373255265	0.991825658697696	2.28764959209501	2.0036022366802	2.34460128303668	1.04481375142682	2.51840924386967	0.940053962096955	2.52170407450228	1.34340782229781	0.905119803383616	1.33061576251032	1.35078010073486	2.29818907014132	1.48491148691083	2.14743695881748	1.43397428007669	1.30398526766034	2.17018145776525	0.949198731895153	1.1794473537201	1.71206746586056	0.991462889946032	1.42508327418269
C7orf31	3.47370899618688	2.79580849946054	3.24219090188225	2.3647124929766	2.97619864211328	2.33588337735403	2.98730267293887	2.19137314240867	3.22374688816229	2.25507768200545	1.68167414179283	1.89994898618967	3.64040112933527	2.52170407450228	2.76022094646651	3.03227720097433	2.68829227783301	2.74865443815231	2.83570179318957	3.98224523206631	3.55900226618952	3.19539484738608	3.32234641579562	3.61613417017562	2.79997835106341	3.05550804234781	1.92215978206196	2.90400231628369	3.81549345522461	3.53917122133458	2.78377093277144	2.99381925793077	3.56335340585531	2.87743015969774	1.65035098852695	3.88007815307922	2.63596329417925	2.38573473049869	3.53159356008728	2.39958128053752	3.77857656391211	2.65315175950012	1.72896534946904	3.16285452819051	3.75831383845107	2.44023465744575	3.21135490969686	2.43784027477474	3.26279393662065
CACNA2D4	1.32998464975842	1.7696448103486	1.72172262643712	1.65306001710456	0.755742179345389	1.49656461035923	3.03361681624881	1.11609855223658	1.65168318063211	1.18326417778389	1.03294716409913	2.00270252037982	0.916553076587393	1.19616636312849	1.59559913682989	0.588900487699133	2.27133602779972	2.38402216869439	2.25685970078961	1.30287467036558	1.07477942649661	1.26507677746981	2.09027759217304	1.00683657739666	2.54116787691503	2.56584085376054	1.65278475490876	2.81333997967364	1.96391796186206	2.08885394674673	1.56213250041128	2.70482770932848	2.10212058954172	2.96779572992498	1.5399280433528	2.38338634619902	1.84241571896272	1.65731987887598	2.09190289715313	2.06894591102173	2.34661655753491	1.4743581628754	1.05824721685466	2.22029899542632	1.78249244010782	1.6127771052852	2.8420536017612	0.695281195144861	1.35777718822035
CALHM6	1.02041330254419	1.34664492158853	0.14782766837732	0.833254438460256	0.577537592567131	0.331361267268299	2.23164744491895	0.892196710465485	0.413594082409175	1.55689531906081	0.963104154735549	2.15416191325558	0.956577118585813	0.691087440951894	1.06729452146853	0.160274831408593	1.4608473879589	0.781737387878334	1.57390768213392	2.11569915343159	0.890485605035531	1.3395935009654	1.72277201823915	1.08133962745194	0.893206865114869	1.90168752229991	0.809990583975205	2.7067294550326	2.92689133578026	1.14561224716648	0.579566360160212	1.44031440180312	0.957543200757105	2.33047235203486	0.751206609742853	1.7159812031884	0.816968268547958	2.92158866648469	2.04858495757305	0.803061675091301	2.33336648278604	0.274887811577583	0.185993370069966	3.29287007479184	2.72632989148086	0.874836302650475	0.957840326706233	1.23376537680834	1.28942136451462
CAPN1	5.71605530781996	5.44333147889193	5.80638593004642	5.82227381710338	5.7595659952762	6.1912862761214	5.91008982876296	5.97814985817382	6.71999931285965	6.0129775579227	5.72435832016468	5.57968099695735	5.97043725528384	6.69056376021055	5.84540223205172	5.75710594300244	5.90814038981133	5.93670388926845	6.3284936254865	5.60569285077162	6.27484309556596	5.8213607221743	5.89106187142361	5.57097895437954	5.6499315528283	5.7445728508754	6.29281487194804	6.39542959786951	6.12021713764153	5.61814172860917	6.6704183175811	6.17827642870332	6.11097286869754	6.15721554559347	5.82023258371225	5.80414909510194	6.24680139226251	6.15289120458766	6.01027856729727	6.54346185719808	6.1016269665701	5.64727996735291	5.94979170054566	5.91553524158566	6.03423332625387	5.93241320117823	6.31271236238892	5.71114244954435	5.44764861879208
CAPZB	5.9319123006721	5.86972337925682	5.44566380916112	5.59740006834612	5.57997961320934	5.74568373467875	5.57617442223702	5.53877093772463	5.68177813531032	5.74924730907787	5.79018034903333	5.89160388665178	5.64944014084666	5.82840817411168	6.34108378093422	5.60467627450699	5.814040211873	5.62731500136505	5.92722329179051	5.69995966473918	5.93462972369966	5.41084986613888	5.99229032289079	5.51422959016371	5.95755480838807	5.53025181706345	5.62481738392727	5.98010300985587	5.8224165953399	5.69464622328101	5.58365747388519	6.06548399293137	5.85138426201175	6.155822077873	5.41769051897961	5.56904747280898	6.11721503403134	5.69129965208398	5.634021071811	5.8084931715005	5.73363634366001	5.67468379554183	5.74050396949042	6.09734532305677	5.76618169244469	6.03075981884029	6.25111879144809	5.54598998466529	5.50128945380185
CARD11	2.55652751292464	2.8110393905255	1.33411056784475	2.64660046940663	1.35862131383152	1.9128797581398	3.07150526734736	2.63033557177346	2.44387182839776	2.35018604400319	1.57482812358744	2.38860285761182	1.88631601959892	2.7261772795547	1.91234328357726	1.43354705222507	3.37498380829719	2.4616071354943	3.77097700716701	2.72665686268569	1.73963211422061	2.55417133057473	3.34670164802286	2.27133602779972	2.94968433059303	3.26579692475975	2.4262110720274	3.36420821087701	4.32432818460975	2.55279511171065	2.41786601372371	3.12594860204333	3.5019104122542	2.41802798992652	2.72303424696587	2.90850550987104	3.52205574916096	3.30617473029825	3.03218902476547	2.36765063062196	2.9813412277008	2.49185309632967	2.68488604679365	4.21860295062252	3.05874941233552	3.47622613254623	3.44332816323959	2.47095327987826	2.12058418628167
CARD6	2.67269688254088	3.14345872708553	1.48362233032349	2.71508066502285	2.17750325672311	1.5315187049757	4.08895568230822	3.05356319425737	4.62685377891922	2.41743398825438	2.65613021591408	3.12961273813047	1.58794099375522	3.45471548657724	2.66759697253016	1.7706176466562	2.85656745669016	3.36681177312713	3.70426333741901	2.19943678355886	4.3037296137758	3.91139438484257	3.69578229138704	1.76778190233336	2.92681544939503	3.10967815139454	2.08953204835067	3.30958367089907	3.21949381635886	3.67287788119757	3.3406477173374	4.59045830562491	3.25542519739922	4.4371411639578	4.34958466606474	4.51643124902286	3.55563212610025	4.15327841302454	3.43438803644582	2.39412995747549	2.54384228661355	4.52521070399917	2.64360225310045	3.65412616232838	3.87715527462305	3.01137039945749	2.95335837319653	2.47100532327644	3.2837292026232
CARD9	2.27872821293894	2.469260846616	1.59712589936766	1.84502831464954	2.7328769790775	1.94568260752141	2.17325538302097	2.20539251298968	2.66643848231911	1.62447526812034	2.32215890762938	2.77477651932493	1.53843883525076	2.34995967231836	1.87010821766418	1.47425431583264	2.60050764534579	1.93383698224298	2.8841485350165	2.14665522211947	1.20307583534356	2.97427232101357	2.34967665775356	1.47409853125145	2.99664182864122	2.84468693629507	3.20864210901517	2.74706509372572	3.43826623334391	2.62655594938034	3.36844709371265	2.80475573100965	2.30190951019884	2.76154059502247	2.82773774373384	3.40717597277421	2.65168318063211	3.29337048420475	2.29660423908893	2.48933740888938	2.66777861210685	2.56778879672772	2.20332646640449	3.45889378661077	3.02637515406648	2.20229233252694	2.74549550948206	1.73850845257783	2.33064444289481
CASP10	2.72194131268466	2.57903529195544	0.94755395320741	2.06619254401226	2.26906307757713	1.57094860517333	2.87383288028542	2.79433268153519	2.07371742475634	2.11249997620072	2.34763731230858	2.73367972385188	1.62662603245052	2.26068811951799	1.44036756225934	2.23658445811318	2.54339689580757	2.02587927302326	2.71532232800414	1.74291165450485	1.77606186497528	2.28347734193776	2.72014710613881	1.59187087006333	2.40650945955549	2.66707463132383	1.90662126739614	2.53069504230878	2.66044949431288	2.63600971293861	1.47451391942518	2.85740380166483	2.28190592389719	2.82956545690013	2.13914201914569	2.34911046201196	2.51414751500508	2.76009317445814	2.43151599040644	1.47653722581771	2.28359587009038	3.04344950069548	1.9932758222021	3.17589181484927	3.00764403087801	2.65450428261813	2.32062908470826	1.99479692669139	2.79476934831365
CASP5	0.718262976950933	0.887291301223402	0.97438246582073	1.06149972653887	1.16800012451782	0.884636991416761	1.98342232784354	1.15205358688785	1.02772025835593	0.953227983658649	1.18472462050188	1.47669274730127	0.728573602559365	0.326882449215844	1.25162821131575	0.608903842527424	1.51263144189279	2.14427483264129	1.53903470297075	1.03618680284785	0.911269735607428	0.908582365478814	0.812457151580457	0.400319322864485	1.51944125962804	1.19383481065384	0.843903468826663	1.70717136242139	2.43554859026042	1.7691793088134	0.839314663455149	1.23994788405846	1.43525520506118	1.88420715851723	0.368265482937493	1.81348364475832	1.34919540554022	1.72237858575832	1.76132783010978	0.958508636436793	0.89071905713144	1.26723614181241	0.6915341649192	1.58539524432513	1.6156987816891	0.49988414589191	1.03780389826511	0.774755438541415	1.08895568230822
CASS4	1.65094833021974	1.44720888815581	1.20982763795228	1.49405713231368	1.02623349115976	0.556993384862488	3.16812852957695	1.11656437780331	1.31695666818183	1.83434715935138	1.27607972757473	2.23223095382554	1.03238300531165	1.62147755649289	1.17753514829627	1.17919253938802	2.39498051418389	1.99168056214312	1.71620076139864	1.19541059673016	0.797096008254912	1.92982886323325	2.79761484013527	1.12763327972587	2.15075462219299	3.04943909260762	1.19679586616706	3.39106654495127	2.67342074096035	1.9220075066795	1.09774562163852	2.47453987721534	1.99682257445898	2.84342112343906	1.47570749464264	1.4846021943722	1.81204634972088	2.10872516560444	2.54537535887256	1.74528036489708	1.87058172405459	1.33462547893494	1.19396093689782	2.18370881687541	1.82419758574154	2.73785978792013	2.1788739581698	1.15568447830549	1.75077798885349
CCDC102A	3.1541457071139	3.60862002436049	2.71580553255915	2.181865847826	3.54421334061134	4.07209722319546	4.12922530798914	3.28129765190418	4.69552062950698	2.7174516055631	1.98997458363375	3.02545409642775	2.05081510348395	4.1532621969552	2.74846123300404	2.71620076139864	2.65761714139684	3.05833381475506	3.2379766444401	2.90652506656253	3.86973324819075	3.96753753607086	3.69539256490745	2.71092212011908	3.00372815219875	4.43679481217509	4.18711845152108	4.09559534676013	3.18302592188775	3.86079399365606	4.25738029916945	4.02899341187955	3.7827440363952	3.10820661068628	4.31955290741736	3.54802965331405	2.74383806798219	3.954959340786	2.65615310330179	3.72881301608851	4.52388809372165	4.05964946325944	3.32941067121857	2.22230997926432	3.85912474804205	3.21662558818393	4.60084657345072	2.03748765262375	3.12728659510124
CCDC200	0.998267726378763	0.747516301864847	1.11769504266975	0.762816525981106	0.650121175849703	0.864730922314751	1.39358094497138	1.05845504308357	0.634035597375462	0.455859809386185	0.425566724075251	0.851679090869806	0.692516471010802	0.935836873684025	0.765874164089725	1.28894910458459	0.92523990548741	1.47466965916094	1.52110100414512	1.01392670604292	0.795517612578691	1.17331935353604	1.31707247753697	0.488823463872764	1.72748485823112	1.13560053485944	1.3842156242818	1.01713800887206	2.01424815817938	1.53535625860378	0.881429697338516	1.6913108202263	1.0830431287018	0.850719426727398	1.18250162037325	0.823341761763143	0.926682638615192	1.28143119699561	2.13779859028661	1.127171015044	2.07573798239408	2.00291850346934	0.844466001366095	2.40473966556234	1.46435460355164	0.625176956680512	0.861796599421381	1.0844725169369	1.44089905911212
CCDC69	3.2514767297754	2.66236503056891	1.14899916258776	3.67055711574659	2.00902462613706	1.34306665209895	4.41468354473511	2.56834834389526	2.68587288836807	2.77999506573262	2.05144171138261	3.29151515489068	2.24479574642115	2.05203325793991	2.74940554564075	1.95999266170872	4.20046511853827	3.37687378993378	3.85628856725553	2.47386482283411	2.22441078187075	2.79692994263851	4.32334124369756	2.07532725070706	3.15354595185667	3.35481885303423	2.07857567957992	3.81293969434181	3.64053995346306	3.23874101049923	2.52273373686965	3.13112848574908	3.30258226576763	3.9109149057493	2.94050506274399	2.97388674795277	3.50531932639576	3.43000420111128	3.91498540759738	2.94899323707826	2.80768464324311	3.95172765634958	2.94264586671197	4.1203436451767	4.13411413036541	3.74373037604463	3.3482749174853	3.097307394273	3.26811994881042
CCDC88B	2.6494545119939	2.46641830239125	2.47324141523396	2.2054550742976	2.23450132056221	3.07165971402993	2.43831946932328	2.57400459836672	2.58455367920712	2.09690275852206	3.25146158074653	2.3491670915865	2.15882172229711	2.89526383868728	2.20998355610143	2.43442807108808	2.84793679300921	2.6562446492219	3.40448082142527	2.12141333091586	1.91123137982982	3.8922064268595	3.15229701261763	2.06008198025849	3.17573216817762	2.51742688476729	2.43397428007669	2.65317469418748	3.68072942494532	2.99711172067517	3.07093882134344	3.20343610380364	2.85041940072254	3.3556788042745	2.76733698899696	3.93302491445627	3.42987033811631	3.43408106727443	2.78739067089179	2.48044609395227	3.12484092856227	2.45964144992861	2.29248729162076	3.96668885934676	3.48713901112316	2.81885056089543	2.78165346878801	2.51055689540024	2.27762774765901
CCL22	0.876801773978271	0.494876379945514	0.178364081846803	0.613248743800266	0.163627538589906	0.116364756691785	1.20895418477854	0.491699200650731	0.147957881387101	0.762816525981106	0.574343753920013	0.469573445304352	0.467279480459982	0.502228748841467	0.185359134758002	0.223051788368442	0.427391629686718	0.513389677596841	1.21661006874244	0.555030801182208	0.31068911751928	0.309641873422161	1.57574797817244	0.394075065625737	0.280362489973778	0.665028867637039	0.327917257418648	1.60932946511481	1.09761079662642	0.185105362542592	0.298306395806485	0.982217846315584	0.797926049725878	0.0792927672728535	0.743816530237774	0.611550123069241	1.28445490809426	0.726744042493001	0.65974192721777	0.414785005552843	0.916782348743758	0.32883646422954	0.476744584070441	2.04036644350822	1.08868437153339	1.47793631599449	0.911729925417036	0.216113358446301	0.0784732093786936
CCR1	5.12894497450601	5.1653130359205	3.70011785026845	4.83609076258086	3.36005519484026	4.1540160514264	5.98005272764039	4.69175189270949	4.72819807859301	3.03017714360244	4.4176095142047	5.24980179897494	3.36858677875381	4.0161664520063	5.01740084070079	2.70692833010843	6.11527883321259	5.92855745851411	6.20902439252304	4.20730722344539	3.74347188259139	4.31622540698863	4.87868120669433	2.92210268067702	5.20486063230975	5.23775107907564	4.12341789117667	5.32961517725977	6.36475275790585	4.89149695806741	4.54530121545165	5.03685934799958	5.66054932463456	5.92727782011659	3.42700268898848	5.08293671878275	5.87913965224545	5.17886997545935	4.80917774874365	5.78789733695649	5.0764051720871	4.73592828427765	4.09828479572342	6.14671631055514	5.82607301868932	5.47668950744136	5.1807843910787	3.68577199237132	4.71239218211305
CCR3	0.0257375614136083	0.123268887494347	0.147436958817481	0.0490730966543056	0.0915305931206165	0.118758388979835	0.152767519261769	0.0668125098999018	0.092478087200385	0	0.0594937253916716	0.0264459803038009	0.160016607845905	0.032383005311653	0.153156788061421	0.0553345017510994	0.12961273813047	0.243547226577594	0.107420058836365	0.060185765046563	0.0311128408502493	0.185232254230161	0.318924164030077	0	0.178236584604805	0.193582525081649	0.143132155555768	0.156914314653239	0.0869196067373263	0.181802255158941	0.219462838957155	0.0799753767205959	0.209890007234039	0.127501219215837	0	0.0489336451979224	0.0328061450832415	0.152507948364903	0.0990931792191091	0.0353423807921971	0.149129269909933	0.18840092460321	0.156137697888986	0.846232534168743	0.26207228839841	0.102859657922056	0.286053134377475	0.0743684217815534	0.0326651122818301
CCR5	3.2341180633698	3.31154670954293	1.67631254820553	2.23358133219589	1.07929276727285	1.64832737947959	3.13287291845273	2.94140684110915	2.90236305428898	1.61654590325107	1.57686070222419	2.61018033377434	1.21983452388537	1.71966535377182	2.96932550232648	0.751035176667862	3.98611053214055	3.20185338501687	4.04225910040977	2.26612687216906	1.65191274464578	2.80136562762277	3.33199177823206	1.44307615136267	3.30161690989749	3.70323361992803	1.99273218169441	3.19325133330234	3.60754337297628	3.12844188668221	2.49911877688023	3.56674210431135	3.12350066435096	3.59519331879485	1.5629139989121	3.68102190341448	3.7504028410865	3.90919706299169	2.89679496102384	2.60309812548659	3.2742914841021	2.77646198475709	1.60611053597222	4.35302681651565	4.2144046113072	2.87892147974985	4.22381637972553	1.4974846313192	2.70732599803438
CD14	8.38029871217612	8.78107606491275	6.79921555720611	8.45343938447385	5.8341246351742	8.5300609853924	10.0198906332049	7.16914633714713	8.42963019024279	7.71141850236096	8.59595115118786	9.52399705117379	7.18855917558136	7.39717404108436	8.78180294627132	6.07770017876524	9.11832805658863	9.1171498257321	10.1253353277673	8.25951778084278	7.45460116885174	6.931846130998	8.93596913901912	6.66286629863201	8.8661751348427	9.2626913023016	7.32550694604694	9.64133468132619	8.34895294931829	8.49825725112008	7.90160426521589	9.29642574482348	7.98296221141773	10.3042421313586	7.15727012433521	9.53816409458707	7.83037956666822	9.26758940188279	8.85211154325999	8.30849648920699	8.8211416082003	7.5454278748237	7.23387368375698	9.26486572871612	7.77187171653632	7.376637677588	9.35329197008297	6.92770567739881	8.01552433065485
CD180	3.35967577677142	2.84342112343906	1.64284017478669	2.3960772662681	1.74360113510742	1.32918101584704	3.22342254993494	2.63791159729098	2.15234569283519	2.07970237169738	2.65491666448487	2.74566760205268	1.52717044966841	1.62573806190865	2.21723071622067	1.0913951860117	3.24888393095678	2.80417749651658	4.00895293942694	2.28998197246672	1.97856174947575	1.89631060436582	2.33614053969947	1.56457327896072	2.78488083516779	2.57835910411004	1.69269500028227	1.97118484732662	4.32069406300356	1.48026512205446	1.9730969195353	1.54230758351024	3.57428319627562	2.2481704732018	1.48398341030057	2.21431134868533	4.93901965747347	3.57591736111815	2.29092566214916	2.54381754628685	1.93847399813843	2.29944982129122	2.23698236274037	3.80591150518794	3.00949050294745	3.23595677005921	2.76083835169822	1.68387607830412	2.56951539591574
CD1D	0.890796866102734	1.49850618918868	0.612210935466609	4.38203775181937	0.76256143004889	0.881977789135628	2.11988733634095	0.696973088421313	0.942082805167012	0.903346834982207	1.18554943462957	2.09976648629293	1.37828965309545	1.16652264432811	1.11722958209437	0.740970721828284	1.14750208442593	1.78173738787833	2.06898029487818	1.69282888273918	0.893595197878348	1.04068205880301	2.37275712594844	0.898556647293547	1.81958644208501	2.20326381272108	0.765619608281233	2.59879394793005	1.83866945099319	1.94822704387917	1.09335734629474	1.95438245257678	1.25785546411516	2.37756801412884	1.16870621095712	2.11129845340254	1.07833657112118	1.07983888066667	2.02321986121084	1.05241589415114	1.57313211780203	1.00626211318484	1.07340895518534	2.04990952244306	1.50294156800446	1.17338332121472	1.65713691764547	0.603311810600048	1.63031227111788
CD226	0.920674411041618	0.635429371071818	0.213253950733534	0.960289283666254	0.581013735167966	0.378955461140906	0.636357806035895	0.586596629269466	0.352419559215162	0.408603179343371	0.531269159882994	0.899252984709152	0.499271883169088	0.488720652895284	0.418567779299712	0.36815371109619	1.10681730343136	1.34862902085923	1.31289747289726	0.486250988884108	1.08644410868531	1.56208364269616	1.2585189247113	0.464772806334738	1.24397367191931	1.28948038613759	0.632640475865632	1.4415365969789	2.1700532353023	0.648281355360752	0.477677327565307	1.13448382151079	1.22162965235098	1.59211015075001	0.782660175841168	0.607010665901329	0.871685968303588	0.855989697308481	0.938248147686712	0.849518948161842	1.05053652370208	0.6955484681331	0.551885103471725	1.14450325949255	1.52912128839622	0.849038476896004	0.469469253267266	0.37506724206761	0.728486533242769
CD300A	4.05861089311065	5.31576908599006	4.26997567862376	5.21282610637945	2.66925358652116	4.06087747289933	5.82580851912973	4.22959561299223	4.81919299675354	4.72977571024488	5.90908902966564	6.07951465077174	4.54254903615735	4.15543352765625	5.58142054789766	2.79339652171749	5.69820180599741	6.05294837224369	6.04230507159316	5.54595910519472	4.0879464873338	3.98304831623437	4.92530637884596	3.97963211683832	5.89245903013747	5.68824471321429	4.15692240221152	6.29179139671853	5.64545092876176	5.52311339635152	4.39886337722878	5.40221395202983	5.63060059024728	6.76732242106205	3.93676983651966	5.50322150777284	5.47416668907561	5.30430294578715	5.55711902192992	5.22245296173308	5.60948608626534	4.49780394586443	4.70118861538851	5.61035458175822	4.63105188328934	5.35176965202408	5.50601792194349	3.5678617934494	4.83498925260555
CD300C	3.19728354216622	3.36374579738837	2.20526738223451	3.51896310020739	1.42529816080247	1.83661090837394	4.08351123912727	2.92717587417948	3.35743939963513	3.36952231982384	3.72429009866601	4.12959625386078	2.17727999596932	2.59648199344645	2.87996056763244	1.40364948147685	3.90189021511159	3.77160039098782	4.37049212852273	3.29005572045605	2.25770463505512	2.91683966109021	3.01952401259376	2.36227349492074	3.32652296713685	4.10871680329414	2.87766573379666	4.00522031341134	4.48749921212145	3.34671582928293	2.29345877373331	3.8682916687728	3.55910018888289	4.87439862086789	2.23930638077419	2.94661858378391	3.88713530046191	4.25324806897826	3.90515832198728	3.23336658380286	4.27767981560906	3.06160340939068	2.64316352990343	3.86434464664681	3.85449441815488	3.58355518687925	4.12943140080385	2.23658445811318	3.35886039298823
CD300LB	0.849759123802511	1.13684760419288	0.645701658578835	0.769094656031159	0.378955461140906	0.443712728093499	1.80330970999966	0.284040263954096	0.945682607521406	0.630219064732159	0.870029284820997	1.2379307695958	0.596935142387232	0.673737314848746	0.824808577904864	0.644594660603256	0.897240425574799	1.2766157686736	1.13172117115593	1.29466485609124	0.425996321351079	0.86488936446975	1.88123389979456	0.247441471144408	0.80512733083907	1.958954004327	0.550999138763864	1.4258889340243	0.770702210123939	1.10097764772482	0.57773093149008	1.62835367134984	0.46602668781373	1.49415956371284	0.553851968181126	1.35727047567956	0.734655433479005	1.22995700858436	1.45433384385007	0.572404647390332	1.2936647616236	0.982363897646027	0.730922489990163	1.58144766466804	1.03188918533733	1.14502524223657	1.28552058898382	1.00367418975075	1.21350281998392
CD302	1.67301361528961	2.85712507387399	2.19506407143836	2.08549264216447	2.61518085131524	0.993783035250007	2.6141679956648	2.96467586918464	2.57628025762136	1.96028928366625	1.43962313755712	2.34953512964875	2.12171170636918	2.13638828300163	2.49395469364137	1.01813562476543	2.73863815051839	2.63927847695342	2.72593742819202	1.08345166987148	2.58633241040588	2.64963845003625	3.1302060464332	1.13658515284763	2.34650309574363	2.78818454280828	1.98466225793478	2.83009303213299	2.43416115248586	2.37662378742301	1.55149140854749	2.92552476974757	2.44964060511718	3.55487122392245	2.22989550083389	1.62527048937469	2.12568416028919	2.45683242758934	3.51242917838387	2.4032677223393	2.20320115631661	2.52646950464083	2.94197016648271	2.91645753576758	2.6085017503099	2.4325586029838	2.53548068357009	1.43919757948733	2.75315522854223
CD33	2.46275909239787	2.67063642298901	1.12320265869543	2.2927228625142	1.24373000430214	1.92523990548741	3.44263834186864	2.31170654321416	1.86231252090495	1.99761758715098	2.79033415933865	3.31620368068982	1.51374338459426	1.58779701460896	2.5110378485972	1.09942987203515	2.96781417057509	3.49685856972347	3.81528850074985	2.06405506441044	1.67364687225455	2.04274938419379	3.62009369875064	1.47979966147908	3.19243091200174	3.19567830927775	2.09643053999702	3.32958288875942	2.93619505198021	2.52265842063428	1.72207250852351	1.94343378387025	2.95320935561977	4.07075854187352	2.05582036282645	2.95657711858581	3.19176792326305	2.75870825188429	3.1895399443885	2.34494209056003	2.73712428189304	2.1872926814446	1.71992814773245	3.790834581089	3.04533811992781	2.85925398482326	2.93726905362749	1.66816452029195	2.64835039098842
CD37	5.08164214579101	4.01993315405431	2.66033539405729	4.24589872142711	3.02295365020618	3.83988906296353	5.33722939987667	3.87414775459479	3.840292013827	4.95225900655981	4.25386071849301	4.95129870466924	3.87685087647003	3.45479443453834	3.71212250765771	3.04437663203985	5.14726191917606	5.00142395838908	5.84508854950412	4.376637677588	3.33332354309069	4.22786427254651	5.20753369453724	3.08110097668193	5.033233566546	5.22071689199892	3.65240618361496	5.00455981795384	5.90083541845847	4.6169222421187	3.77208623224604	5.15055155326962	5.03045968219812	4.95518724110194	4.37512981422909	4.8620496224335	5.6734320483669	5.28143490640503	4.57416207336053	4.23679107613658	4.82157246883345	3.71175919298323	3.93132375667616	6.01542174313078	5.13054791192938	5.65953073108639	4.69941281974904	3.69673945810052	4.1585390032613
CD4	6.47265022797335	6.27223412671883	4.41334359277561	5.98927754668201	4.54822082083667	4.94012445587143	7.21193889746436	5.71580278753584	5.659447956602	5.44259189973451	5.56706471257998	6.27376390152751	4.91184015743176	5.10398433079771	5.80183379115005	4.06848164873586	6.83136425367615	6.19274059697141	7.28888913865037	5.76632748039669	5.09500451415261	5.40554655247718	6.43464323825848	5.0064640993334	6.57787440847274	6.74029212742812	5.05220284787352	7.00680068008415	6.91964279732712	5.84065457340247	5.03800590780486	6.97619864211328	6.46771476692935	7.22111532876658	4.94227990170576	6.31838553946318	6.77046304125215	7.09128727437219	6.28309946844859	6.11218717599	6.34097344260261	6.25150702735593	5.21464939700891	7.38753056283472	6.66411017186864	6.72663642915627	6.70778290464705	5.25897110933838	5.85152918542037
CD40	4.55216800535333	4.13256039223368	1.44694432395473	4.10070017969033	2.43309298396625	2.44503802815628	4.24010058090145	4.42883917681215	3.50723647877327	3.69884077020721	3.7620085674091	4.64458889276469	2.49740798531083	3.20531430753956	3.49922084954483	3.01834930987889	4.88204628597179	3.81403764753997	4.89752119124739	4.15140425073462	3.9818800459735	3.33412487341242	3.77628299751949	3.28738363845973	4.00692631677036	4.41234119909909	3.243988899779	4.44454118329264	3.52280904917332	3.61835613412171	3.36966190080296	3.32627846814867	3.91516711505404	4.32358624093304	2.62958976407509	4.94527058551635	3.55868397152597	3.97383165767391	3.64051681703607	2.9169351766084	3.62964804418744	3.87352778024937	2.72233486441455	4.6810668948397	4.29578178892526	3.19937396072182	3.5245276112272	2.56083721158577	4.38532749077141
CD53	7.14475204044963	7.37238538763921	5.44388177158424	7.19701612735433	4.92650237585605	5.22372758435623	7.5765153355913	6.73761916729263	6.5057575758739	6.83471879933736	7.47891115234093	7.86345532432439	5.84081316457021	5.8722303847866	6.63466586600727	5.01518085679265	7.64400045206582	7.4827627898856	7.90189262794973	6.69307290733842	5.91470084599427	6.31797872656354	7.59230977020637	5.56712557397571	7.47237729058529	7.69418583318442	5.82235795598842	7.53869102285242	8.06045762417396	6.76801357369992	6.05712747096666	7.38192271716238	7.44899507996231	8.52914667255236	5.87302570104647	7.26830057575846	8.11574856422484	7.70279119702259	7.31675850405133	6.58473856504956	7.0928702268681	6.29085748651292	6.19362786089698	8.12803506138711	7.59671678410352	7.57075587281367	7.43350198566132	5.47055313355116	7.07870909341391
CD69	2.18154785645596	1.77247689891397	0.929033478645856	1.94005396209696	0.931380494265033	1.46021832866727	2.51113908147442	2.75823920756232	1.77361661855789	1.98783017653727	2.59376010672186	4.46114216510761	0.952780844327349	1.31440650755482	1.65658789469493	1.78052008303922	2.76578931714402	2.72896534946904	2.460768770546	1.44275775763477	1.58875660428209	1.93009389401215	2.99990982874206	1.03033607837096	2.04285442333089	3.49620666592348	1.09098888841477	2.69369881599726	3.81753116765486	3.04430668064568	1.63226821549951	2.69035004385623	2.80776706176642	3.57070578853707	2.10795563008739	2.2117286890994	3.55927153760481	3.25456381021341	2.54522706822015	2.69122147266692	2.36765063062196	1.55257381117984	1.87950973461667	3.56284075140838	3.4311950348899	4.26341757081718	1.41012397841293	0.873813198359087	3.040769717466
CD7	1.53465928041388	1.05255500943411	0.684459701891346	1.2205776065909	0.821220391000695	1.18491500408245	2.55726303145098	1.31127059148664	2.54265427210204	1.02722483951389	0.969822789672908	1.95084163754915	0.492622328574446	0.960066822915759	1.06619254401226	0.956428433123361	2.11340046206718	1.73200864413847	2.23991734275037	0.999061943321964	1.07608016949772	1.21704455001086	1.5082257988981	0.861637817224336	1.5559142942434	1.64103729691954	1.02290040211008	2.31521841136579	1.14613382889337	1.96882804350931	1.4551759554589	2.12489054407396	0.739502505610386	1.98042751654704	1.3811726047168	3.47994190147713	1.725610293876	2.72972677519309	1.96340013771671	1.73135704978166	2.78772498599704	0.932061171343424	1.80760222001111	2.7035658671696	2.24095538468347	1.23081784186108	1.8189323440105	0.841006974547601	1.16986088023779
CD84	3.68344943478751	3.53941940344972	1.79152237769619	3.37150310520444	1.56963690955979	1.38288855044703	3.86023779302069	3.63749432520631	2.53154365711111	3.02062665058996	2.97199411024686	3.21211793969423	2.54520235162945	2.8417316434825	2.47713330048269	2.15794915378369	4.04232039499544	3.42595605204026	4.81905500999106	2.91771816541802	1.98338584317411	3.30782193383193	4.33677610548835	2.45633305690261	3.82862142754868	4.05356319425737	2.6199763616347	3.6027894133249	5.65308868722988	3.20570529240357	2.73868138057431	3.62439338221977	4.22844931328311	3.85061942499163	2.48933740888938	3.23356599408501	4.70623767395247	4.20346742724454	3.61003855717533	3.43199728984072	3.19490653242285	3.49018501809594	2.78066705365336	5.34302400015069	3.97842446544086	4.23881742483623	3.7905426894964	2.85317728929812	3.50757901251891
CD86	4.57216207571412	4.74495220762112	3.24659050290518	4.4442893832371	2.74586118166024	3.12939842793186	5.5342733083624	3.84213408010562	4.03734707675062	4.4288994597677	4.38685232336569	5.35108764114611	3.53985361944539	3.3655525716344	4.30208504189889	2.66245618317226	4.87520994830835	4.71245271434881	5.15431181143649	3.83981853498984	3.40108430150501	3.73460124469687	5.2465030982801	2.86975298585608	4.74804253306625	5.02279390002155	3.26922768764862	5.08454054773129	5.39827169315814	4.41689377442312	3.41288989272686	5.16795999559299	4.89454132130398	6.00550553597822	3.6992851001996	4.88767148242432	5.33215294419699	4.98777561614291	4.74192534004405	4.22757936419383	4.71696895210818	4.06713960674058	3.50170663996903	5.61114581626556	5.10406822646372	5.56278276116372	5.27392238299739	2.96941760550904	4.1635872878543
CDCP1	2.20798653009602	2.50665271538924	2.4239545940149	1.92303505374021	0.654618844961126	1.60497272641039	5.03121431869253	2.00575926928868	3.16380462848674	2.02165738827403	1.01913255128943	2.17951105027151	2.19149948403594	2.80175879174394	3.48900336545553	1.97177344719337	2.38813441881415	3.9350542275056	3.77892343761898	3.02277614890906	2.89749214905636	1.42465340489845	2.68387607830412	1.44403091115839	2.85539177160777	4.92274018455546	2.45811948117451	4.0457225357346	2.90812117040614	2.35046895866874	3.66229666233671	5.20336562357495	5.93011518901507	3.09528307967195	1.48357074009156	4.36003411867625	3.05649682533795	4.24159615530954	3.49369856513378	3.75644690705177	4.05912161686421	1.90823648299689	1.86611670153433	2.58469798238207	2.18122979498045	2.68934389457229	3.91650530696837	1.29225168225579	2.40572012738125
CEACAM21	1.97177344719337	2.74749481896261	0.662387819259684	2.70095011993595	1.53111941210593	1.14280551008584	3.10104490466714	2.34067619898311	0.110630508096434	0.753091030298105	2.93459198398242	2.84348142543246	1.57293816155653	1.39971798353103	2.09963185001446	1.13632265374921	3.12654341882614	2.68021181774018	3.62493140450347	2.2995963487841	1.32031137090704	2.19130996744573	2.55365540233289	0.647544769708967	3.18738770708047	2.90307684433093	1.61861455321115	3.10205338272919	2.58705289336177	2.99828578162022	1.45264814455622	2.99841216198392	1.82497146545623	4.14337709113315	1.79039672155088	2.90913944622454	2.78638726050036	3.0922920213962	2.96356660146223	1.84458651552164	2.53958069893295	1.86540418133283	2.09102275091852	2.70476132409119	2.36005519484026	2.77315239701405	2.95005775686236	1.39061266181623	2.58310985304866
CEACAM4	0.19055165203227	0.994072791234288	0.728486533242769	1.91230495633098	0.424814620890374	0.579083578962089	2.09518178934269	0.581303036002642	0.299713560064242	1.31620368068982	0.731617722840621	1.20589292750767	1.15503677467564	1.00669298278711	0.910195388186905	0.440952198029637	1.44397788552057	1.99360190820292	0.855192407959154	1.47710738931337	1.01998651177856	1.48114391584322	1.08263447180901	0.533862321387458	1.10212058954172	1.52531721225445	0.284869433096032	3.35803047776732	1.02105325205408	2.33376719165822	0.452595434702869	2.88902567293992	0.233274538990934	3.52500393023092	1.01321211142685	2.53276578338685	0.882056070968626	0.994217647405994	2.14064779315484	0.881194737096816	1.97929371044573	1.29854101851653	0.729444006833663	1.2274946508593	0.60502015306241	0.786596361890807	2.22881869049588	0.635150724032634	1.21138606167943
CEBPA	4.77142608196442	4.10043106880527	1.85131929161978	3.73949170436726	2.71525642393282	2.02176397429166	2.51596470223921	3.73636675145578	3.29873162137693	4.66562016406638	4.08173161089162	5.5972719306348	2.97013580860391	2.92019800677058	3.43788021373358	2.13809359648728	4.46019211191006	3.55099913876386	5.30664867622733	3.91004184465325	2.94641272110041	3.75310173020385	4.63162234857279	2.9654703200606	4.42470042809041	3.8930903448999	2.9442400154026	3.52663225437769	5.27220612791999	2.91494715047958	3.3923311626661	4.04204016991423	4.4725267626937	3.87635977633154	3.6873406873783	3.7578446658603	4.9123241200814	5.27540194611987	2.91349262775008	3.15594347835841	3.44723534190772	3.37981500867635	2.91771816541802	5.65997591925778	4.87685578662729	4.77006786326375	3.82706700165751	3.24554129774897	4.11068896565806
CEBPB	6.0895023880716	5.4325786458432	5.40410609632334	5.20007271075869	4.48945302129071	6.24967477355121	8.60538987928213	4.95612172095331	6.3518120462011	5.17572817678447	4.82534807249536	6.58742650220487	5.5496938109096	5.49018501809594	6.0336388390004	5.01482837652372	5.99856335251686	6.38408953563743	6.05233111419721	5.63542356647407	5.26625808028062	4.37990509287904	5.86538685875222	4.90733295426286	5.85977081620874	7.45598060085063	5.71609373094525	6.93335900349595	5.30802588127025	6.47447335944301	5.91742459441085	7.02791815716649	6.02250319805663	6.59956774395777	5.68949486170542	7.1237799887582	5.59112585482904	5.9777492955243	6.68498980905384	6.45927422513849	7.13939991263086	5.33085235863284	5.20362011928062	5.68004580653643	5.66959091681415	5.56763062449235	6.01153365578437	4.06551199699503	4.95961252567695
CEBPD	7.50255974439609	7.9388691513727	7.87161820979632	6.53255697289777	5.69318026508739	8.97159212195036	9.35483559878148	6.51648798090997	9.82491611120291	7.70815067146154	5.86899289074308	8.35832944292252	7.15047234864136	7.41171096007286	7.63004210166543	6.70970419314081	7.41240556285875	7.87580217505055	7.21176664565341	7.77503802718229	7.81602940163383	5.40729156108007	7.79368523577578	6.82709495547095	6.71605668009206	9.1364128932016	8.12139260810661	8.80874863915924	6.48248369196854	8.5898664580652	7.54629565576796	8.5444703168689	7.05463253400525	8.71733095733649	7.79840829196025	9.14678197773866	6.82573475579776	7.65377086812176	8.65289407756271	9.02257837564951	8.56539496809606	6.71562984053666	6.75244889068681	6.8250592643985	5.87667655505943	7.17278951217055	8.3186083339096	4.69668382625676	6.48443946699114
CEBPE	0.621993231666123	0.341758085078721	0	1.32481060342048	0	0.0723116400224266	0.795933147314963	0.0989584800881688	0.338567037001151	0.845108627230123	1.21642382242152	0.782911742880816	0.303576199696641	0.422233000683048	0.223793216243033	0.303342394487331	0.883229789032732	0.411968510360133	0.65901117119815	0.467905469061453	0.408168370708106	0.496104379770732	1.05526507966698	0.227741075839128	0.890407779274709	1.24031432933371	0.0874628412503394	0.632733525950535	1.16407827012316	0.34289603673962	0.0980152338689594	0.227371422583259	0.619178216059069	1.48480839676531	0.133826527298828	0.331819848022602	0.568226721666338	0.617862660013215	0.648925559453121	0.289834465177509	0.626298948991805	0.572986653062538	0.185232254230161	1.60819419239216	0.606063145152119	0.915100172864202	0.248170473201803	0.307428525192247	0.565012180898225
CELA1	0.265556915602505	1.06039331222714	0.181802255158941	1.49364733397521	0	1.3460775345356	0.115832298652565	0.616075341571405	0.411968510360133	0.649569476018548	1.84783659819978	1.68558139178978	0.449746239021009	0.22650852980868	1.03470873974217	0.101784524166932	2.13010717865883	0.813360504133085	0.591296434443207	0	0.40805964807036	0	1.51227746214071	0.146394549060505	0.409581019902552	0.853277113896384	0	0.755314904045098	0.889862881365179	0.417163906623976	0.768163147446584	0.438825113175625	0.416731670820911	1.6995960497901	0.448266660063955	2.08123735338446	0.229464873140092	0.586020089349356	0.235727059838058	0	0.346871813944249	0	0.118492625869405	1.14339341869319	0.878843027641787	0.698307393514627	0.554932601880473	0	0.227987458734593
CFD	5.36655302698783	4.19637098174611	3.34882728079154	4.80616420741152	2.5403745061903	3.8265586560307	6.67742367384001	3.11744570746605	4.67213677410557	5.4571214579501	4.44708322620965	4.73925405655682	4.25719169826913	3.26594691020946	3.65846286117411	2.96032635712322	4.73724869528959	4.30631328444394	4.86340328570866	4.799729742701	3.47956687486447	3.06598582949859	6.26458522058904	3.32021026547737	3.41673167082091	6.25554227612473	3.46086049044455	5.44408724876321	4.20936758121128	5.21156127904893	3.4255398699976	5.11723373865686	3.99514981098504	6.14197835805772	4.07502768511641	4.10110375191973	3.40903785697272	6.05470090136319	6.53734577149011	4.07798637650598	5.15665953335721	3.84963904098014	3.09426985621925	6.23921853371648	3.35548148373323	4.19364560061083	4.16741413137039	3.92234058820562	3.76395328017291
CHCHD7	3.65045439228962	4.18014786115843	3.91775634912606	4.3259907692204	3.22424097767458	3.50426444134924	3.68576078126943	4.03845374112861	4.13983781658871	3.12492362013382	3.47636872528941	4.24498597469625	3.49350643890787	3.85700560261981	4.16220197834363	2.80459054480184	4.30437231446325	4.75315522854223	4.59128446460196	3.61243507092181	3.71160503183932	3.55197120991713	3.93519570102155	3.78679498014404	4.15008844921779	4.06639061763174	3.25158276852369	4.15190751173241	4.4692022268206	4.28439568051288	3.92557224165626	3.74218950128347	3.95184885871315	4.91337773452793	3.97026467901453	5.11409628598852	4.02824203351762	3.55496942740192	4.00835242334937	3.65405740253612	4.06075644796309	3.8532970779872	3.10574511606935	4.32065796431193	4.33821045501736	3.61361415762808	3.86395826752744	3.62585493136806	4.33393173627911
CIB1	6.96871401836772	6.99737483854547	6.52152820502082	6.9690848550118	7.45097613950598	7.42720387830305	7.14386377717137	7.37363777211428	7.65583050067377	7.00135189299996	7.15561567359999	7.73679155858017	5.9074339084231	6.78116296896801	7.49763471795801	6.39585455596943	7.00826837597454	7.26319500942796	6.84062562233936	6.99270725992735	7.31394689073185	6.78271127894645	6.92143276024591	5.78904059917021	6.80379790414144	7.24105552385577	7.00656732577855	7.53324795779976	6.42360674224559	6.93293163903706	7.21867850189008	6.76976909501125	6.97621124645822	8.0853386069895	6.9577196266696	7.69876785924856	7.25829089454393	7.44181875035909	6.87788409626155	6.8252704689516	7.92851363782155	6.99085277930628	6.64707413629938	7.07075746871399	7.04063494007077	7.0797812925204	7.12569139176302	6.02384748103975	6.22408659287851
CIITA	2.55139296802745	2.32920972476781	1.68983587744717	1.6277468988104	1.58086906299287	1.85239842028655	3.08686866801297	2.09247808720038	3.14123658152569	1.17625893516436	1.15218341905505	1.96484218580486	1.06239806379848	0.996316429094244	1.53221720168918	1.5786972376487	2.54262951139388	2.38050781933945	3.25530433197385	1.63696096851816	0.844466001366095	2.73439530876017	2.92742242873987	1.32527127079596	2.9248030043479	2.53446008192673	2.13855237515265	2.97135041531262	2.90977310414164	3.20667447787018	2.19260450157376	3.2183472092785	2.12310330979611	2.13688040725426	1.9108861319356	3.31169201361211	2.69952942337676	3.02973556624361	3.05453594602551	2.04393938017078	3.57953015717384	2.9550709699288	2.35715784871975	3.74218950128347	3.2825287659865	2.16182320294535	3.09127669436522	1.71799987946851	2.16530097491686
CLDN7	1.12763327972587	1.82964663487904	1.58650055528142	1.35755200461808	1.02211920415603	1.43060643092981	2.08093048767298	1.25821738953602	1.38493394657518	0.816558749387444	0.951513196451756	1.79231397993327	1.26243315763135	1.11762855749539	0.784001360102201	1.53660002563505	1.55453973781898	1.70677365186314	1.09396575036945	1.67671874411843	0.930926531064028	1.53873679987422	1.98652015724048	0.652601217596519	2.02701246506258	2.85553130977152	1.35236305716722	1.61917821605907	1.50512874161279	1.6396026312595	1.98473516182286	2.36731514615237	0.848477724769995	1.67011518128429	1.49139136003484	1.60956586786181	0.579566360160212	1.60601575277523	2.35210877056378	1.41467678042689	1.54730175157835	1.6617495998107	1.34420357247843	1.9161326496455	1.53072000869378	0.945607703181372	1.45901186447638	0.5021268887757	1.80223458394849
CLEC17A	2.31510245307767	1.42519072149345	0.496513480876802	1.976583597877	0.643486812561956	0.518434423771075	0.268673924548358	2.90481161752591	1.36002709321982	0.383386346199016	2.68277553014106	4.0906586873435	0.26471656897702	0.527871054301573	0.742954756697492	0.237441347136391	2.88586716856163	2.47199379130317	3.40672713038417	0.832606509390414	1.44620328598083	2.82684335164896	2.85967143993587	0.696706079251689	3.42807537460201	1.43263877275075	1.48109223690635	3.4308873855033	2.46720121278321	2.07200286969515	1.54032490603074	0.919530776387289	2.46137139459001	2.78043609310842	1.45733162548501	1.8438230891269	3.95632620297828	3.21350281998392	1.13356352574111	1.11256669813579	2.43432130957316	0.615887073916057	1.83438761460539	4.07895134139482	4.52591226074335	1.77065992900966	1.96550726061908	0.73621519762493	3.23309043174766
CLEC4A	0.263635403568329	0.803557702272013	0	0.419754605485611	0.24159615530954	0	1.6396026312595	0.179001399099244	0.691266147138285	0.79941892199108	1.76672235921139	1.53943181143483	0.218223197154738	0.088413009726725	0	0.283921772307618	1.03344062213263	0.73621519762493	1.01642500349979	0.161823202945348	0.241718174596701	0.408277085153046	1.83535820053036	0	0.687508660720728	1.13756909930691	0.367930141431883	1.06191441324505	0.94335876267781	0.522557992870437	0.258458622717901	0.799501814061595	0.391217807602897	1.67219901911577	0.445091014844044	0.0677763720484928	0.71466315177575	0.697151067084367	0.944183781309104	0.427391629686718	0.683920980809325	0.602266826822113	0.172999472591762	1.59000311742169	0.76000798683207	0.497433534432732	0.904965718684026	0.287945038644519	0.919454501833839
CLEC7A	3.11451695082629	3.67307016739248	2.18386758334608	3.42236757416767	2.20886056913751	2.13927301842308	4.85917445586644	3.29924465779607	2.91464105700983	3.44993107974362	2.97166310300877	4.4810986968747	2.24622564851987	2.434748308238	2.91374153168009	1.59865104788461	3.78860219473514	4.27909237128773	3.82617219352351	2.41120928279036	2.10738657903081	3.66092861686876	4.65372501733387	1.90523535610952	3.73138963648991	4.55733043522412	3.13149071131846	4.41832489907452	4.65823433714568	4.32117769834609	2.93677925730947	4.10047312069017	3.24127580557116	4.87182393942605	3.74461321271782	3.62117275268344	4.37423964377229	3.81445813724532	4.61889641216309	2.88518386632035	4.23868751805502	3.65568383926506	2.77446027522407	4.84261685591857	4.15655841719682	3.41643443356885	3.60611053597222	2.38719708466965	3.77327901770435
CLECL1	1.22829537819468	1.5107087926795	0.290542362660254	0.951438594231252	1.06046248798611	0.439144375901279	1.22854166645287	0.755485829350776	1.45354391754269	0.704694935799049	1.36199288592196	2.7719911892208	0.266156863646618	0.885183866320351	1.75745001623129	0.755485829350776	2.0686708106651	0.817623257511431	0.783498562104237	0.613720228180059	1.20951575109266	1.03906818806053	1.73621519762493	0.960882344685196	0.295370387953484	1.52897131749837	1.22700167458904	0.893129186017212	1.67351119773139	1.41743398825437	0.830823202561509	1.87856841166287	2.31840361737428	2.79431188458201	1.18770441400355	1.8813905399555	0.131457785479088	1.22724818378073	1.72648248726505	0.781233800099334	1.63542937107182	0.567642792203069	0.36120689023873	2.2807781923368	1.95999266170872	0.583037623796664	1.42685513232421	0.468426918823479	0.130667339815507
CLIC2	3.63408207819899	3.71504770784332	1.61978860239696	3.56535345678263	2.57898700333258	2.28089694244312	4.96356197772865	3.61595767716595	2.94155708271729	2.78993786898019	2.86094293956534	3.581544075724	1.98050063473878	3.33166222732918	3.50861880191256	2.46304693796088	4.05987438828141	3.70702775736672	3.72933523501314	3.06863641943181	4.69205888888713	3.82562283181568	3.8699108774583	2.32624970083746	3.00895293942694	3.51544754168201	1.96691030141026	3.46503412152698	4.06542582890837	4.32908770790885	2.33359547291245	4.48386091115171	3.59682783050064	5.13424969478525	3.13502586388588	3.50406100130929	1.76566203736853	4.6286336341647	4.34716955601921	2.39539189392821	3.20277815439577	3.55460112988106	2.63900057242433	4.04337075454813	4.1636838877332	3.26840444940841	1.98247342644168	3.31215688831337	3.42057671923875
CMTM7	3.13338268435439	3.35185443913238	1.89351753968746	3.11842617744156	2.28003578263726	2.73840036205318	5.03601971687454	2.74953426766926	2.90936989948822	3.1471601421789	3.02082219191977	3.66673387209896	2.78619904333318	2.33479707513389	3.68809081693838	2.10188535199944	3.77364826458794	3.57572377898527	4.07168545353628	4.58691482866512	2.58474608023308	2.44461406458099	3.93226909196598	2.86550316351786	3.63999614931175	4.23597208277358	2.4482137898838	3.98490829379345	3.42802175925947	3.96426923671084	2.22921874244925	4.1294231576565	3.48269342376915	4.25882039687641	2.94165097577772	4.3175066798419	3.69770710893266	3.6486149969623	3.34671582928293	3.14592195905876	3.27178421356922	2.84217431759439	2.51921478281521	4.27256073922844	3.47125250378281	3.56064159523444	3.55397480823747	2.16822482587189	3.41995680804532
CNPY3	7.53172142858534	7.234696742534	7.22809812485593	7.3170073359186	7.29435240103689	6.85128430635063	7.2596726569855	7.27106704949104	7.70720450001951	7.82294233086017	7.62622811981498	7.68432714466016	7.56973335372925	7.19080348065032	7.52149522710614	7.60773051363067	7.37341766096411	7.46941715442679	7.89300355549966	7.67332533118888	7.29975018663646	7.49065275574316	7.51075783942679	7.32798101038424	7.56286821965808	7.4630199548789	7.29796722522998	7.60168834633558	7.8025273508871	7.26448482482939	7.49282498505205	7.83205959280408	7.91293662711803	7.93713896769825	7.30898423018838	7.59320510118637	8.20351294290747	7.97276903671168	7.36502670465552	7.46006757580689	7.55696350614463	6.95667468509346	7.03408142503424	8.01403219042047	7.6285753130583	7.92008364633288	7.36333931162948	6.89953940097494	7.52406837857414
COL8A2	3.74146698640115	3.64235500618135	2.79112641363692	2.21013945740167	4.34399046814255	5.5867857562385	6.77344519049718	3.7099743199741	3.91647664443772	2.40463068421761	1.55856153180046	4.43959654385504	2.93747622509903	2.39215253392312	3.2861418728343	1.66161280176004	3.60909302362406	3.25032494998495	3.88134159173213	2.7924805777037	2.03083043015327	3.2288033016667	3.7322366326544	2.32544398314568	3.49630894482473	5.33310524654305	3.7750926941191	4.73774624161342	4.48431217238395	3.79176198736822	3.01547972827985	4.92668263861519	4.38152564739217	3.48097595252952	3.41533953193509	5.37004219044582	4.8884753819149	4.18724516627943	3.15023470866301	4.86740724814813	4.1202855775215	3.00974129739239	4.04450778176291	4.31154670954293	4.70889902543782	4.22335303939871	4.9903104942045	2.57744091338861	3.00726727549147
COLEC12	7.48272165456785	2.96648584092532	3.01074403942469	3.2314170474735	1.77951188100706	4.74164495275616	6.56343577976	2.85463404313388	2.71261778935682	2.0803847874146	3.0170845456906	2.46050668155773	2.77399632511117	2.76341157447001	4.36834930613607	2.61211655222488	4.73764890909438	3.62720992567648	4.89792288158624	3.25604447382644	1.62255557626139	4.84299391214548	4.9249359882668	1.71707866025488	4.53183057565421	5.05493527914004	4.77220238744118	4.30956911990141	2.56832402026971	3.9236816525487	3.74042031583197	4.98379624251717	5.15127028879017	4.61987075007025	2.44084591823727	5.51021823347651	4.19927186777665	5.41976808653798	4.74386498971056	6.59540817785663	4.61773926510769	3.21788210883897	3.02985922152854	4.30215086078074	5.17762284648759	3.53873679987422	4.18830596568345	3.65944510222473	4.43556859162427
CORO1A	6.22114433685506	5.75532024576744	4.0774993792976	5.7469146596479	3.92335838936919	4.71532781987419	5.52314790589611	5.24858416987938	5.49435480342445	5.52430506621722	5.35184384101634	6.82529591319639	4.94934816428856	5.10573673646786	5.35558719452233	4.95768712878047	6.18501811803285	5.52798049304845	6.61751301369931	5.55798898819938	4.70152133386654	5.45367560196649	5.86118866670181	5.06188417970125	6.09538858287001	5.87635486448584	4.81818078721372	6.13161623418787	6.47020657571623	5.29387072010715	5.51725364311687	5.92968922922318	6.08591323376823	6.38763653587803	5.00885884521385	5.88612332348884	6.53693099793489	6.71343875690864	5.00871097047879	5.0666704579133	5.70631228074535	4.80438403544134	5.55501852663502	6.48923142271537	6.19409099303924	6.15728225266408	6.12966218980946	5.2007201263711	5.46983389248086
CORO1B	5.84543234198855	5.36554557299978	5.43197389705303	5.44064662252151	5.66003583794485	5.4953817772729	6.14249717057501	6.18497251084837	6.29635461627649	6.31555717359706	5.37368300819052	5.79866490356116	5.66394514285226	6.1377781015047	5.50073195574714	5.78517125826407	5.5782534211246	5.47302056042828	6.1497450875384	6.08634219585288	5.6899532576599	5.73359567354545	5.66049227958233	5.76347000349833	6.03333048988175	6.16757269410046	5.97151596429973	6.1473250173087	6.28523759426664	5.17718430221153	6.2160085617734	5.98550953819937	5.80100340795887	5.96726776634795	5.5980048438996	5.63427960499395	6.11478136543732	6.09781724230167	5.5131053859056	5.65343555059817	5.90624845342809	6.02429529715948	6.02398272729098	6.18327807483001	5.79739435938417	5.85997948410307	5.99547547373918	5.39903091995658	5.57644050785319
COTL1	7.24654110094166	7.53902384300076	5.50510015172371	7.43334591094065	8.21961094364683	6.26939040869029	6.91552209582688	7.68471426178309	7.11054803715119	8.74656201830012	6.40260792713499	7.52989901233001	6.18015382993073	6.52593574446499	7.05279190927617	8.19928070302862	7.08310058679483	6.83653643298017	7.34530322316906	7.12498770284192	6.70791815437452	6.12991560306308	6.72195361280139	6.00821122096272	7.00013299231906	7.34211734802234	7.22462976118415	7.29707950429365	6.79979578347581	6.74049182651837	6.90267055782516	6.68840278956898	7.10889240163241	7.33983219172479	6.71836299621846	6.71945864363876	7.32825843766747	7.1767266786861	6.53836899088932	6.79438727211097	7.34002097883184	6.88446238724618	7.5085047152916	6.81818845813811	6.90912384128744	6.60531505256483	7.37880984188488	5.3978782428464	6.80306038313118
CP	4.48286118725978	4.15829662855486	3.00082931124437	3.204031132917	2.15416191325558	5.89299566529528	3.7621574358859	2.58510676301225	6.36569953511925	2.9387562614923	3.41272733859164	5.14979588583678	2.96952812156713	2.58320615309315	6.2479351065554	2.51075942155217	4.52938994727313	4.96768969161237	4.84956898805102	2.80287562092134	2.75715129068081	2.30439421966803	6.43285086710798	2.43434800069257	1.85195887270737	3.90430103983888	4.32486099607973	6.01685062097399	2.3073702333059	5.50513509484453	4.94928745924546	4.65372501733387	3.14629678451923	6.55606915656008	3.67636897114402	7.07255389269257	5.2243721917629	3.86299682431827	7.01892009458416	6.21109009068274	4.26653170451967	5.26783164755621	2.32296646154965	4.48607718145018	6.1866332687083	4.42879228832742	4.61853233397629	2.30272847547466	2.83745889932575
CPED1	2.24847411537262	2.72994425160836	1.15891864178529	2.00604663011841	1.2528394913843	0.483880253814105	3.96715938311029	2.33694030730879	1.61362594363009	1.25894096810551	1.72508672463023	2.46680981069519	0.958954004327001	2.95343287621323	1.65965060295498	0.756340152251853	2.06846445096691	2.04460395064977	2.89973635469246	1.85315732354958	2.58212240679875	1.9083517863716	2.57823832292326	0.833335409137471	2.19953101268537	2.36047665347458	1.6513158022138	2.27190370626328	2.50205048900652	1.65163726344562	1.68401078162731	2.04942166633415	2.14652489147744	3.25030978885692	1.29947912798038	1.84703478911957	2.19905980549534	2.20000206602187	2.44527645292739	2.05321562389796	2.07409435357387	2.63587045217971	1.8273719230783	3.20917259765349	3.1940082313967	3.04608938256819	2.71631052797489	1.67124807522287	2.46814014477825
CPM	4.31142318957662	6.45715101460976	2.12548579715938	5.27912952513513	2.72467209751403	3.30141205437129	5.20455158214992	4.46800977409283	3.52132718507228	5.65424361939279	3.37510895714347	3.87368525929259	4.51402755060422	3.18132522078602	4.63663622005514	5.30381727163987	4.76268366914486	4.14575896108763	5.34416095412944	10.5511959706845	4.11290859962941	2.45554422477574	6.06453153118954	4.84697463547055	4.44695755331711	5.86229020119764	4.05298965825274	5.17219545861566	5.01804657995949	4.72780067868225	2.84412448991231	4.85486838326024	5.23556624091827	5.30354697611755	4.52924625223669	4.42312095379174	4.97616655782924	4.41506905788769	4.87402476499683	5.03379739288869	3.5503096787551	3.15468041369141	4.07775571410965	5.9871662181977	4.31117611791306	5.38724879176004	3.80371267579766	3.92056008836309	4.12908514805661
CPVL	6.45790286374673	7.15864704886214	5.93731378634986	5.56206837432086	6.78232206353995	4.99110002995245	6.32576956165743	7.08418016060453	5.12211358686557	4.94734354795531	6.30622577811059	7.08071947962752	3.99689486644611	5.81130147307221	4.88806617996778	3.61302473473053	6.14548182226552	6.43847583865297	7.04397545846595	4.16660298105868	6.00256976472829	5.82893617264046	5.96051634363882	3.53479621342101	5.76938827410395	5.9710100605029	5.78071691528166	7.1414358564895	6.08246416393369	5.81180494906874	5.30346660822261	6.37381174926005	6.47351094220044	7.44867551243213	4.31797691825013	6.01943060534057	5.86453532128056	7.96061306496699	6.72533080789501	6.36406810122828	4.92894349682924	5.87701781244241	4.04501478187944	7.23468716364255	5.49071452107811	6.00143972221311	6.76711050719417	4.35198161045256	5.41246653640345
CREBL2	6.40669482194612	6.15792288775359	6.78401183319736	6.20167894468525	5.48727409703667	5.25995412181386	6.35389489170115	5.654080322831	6.40166800783894	5.44158971241955	4.8874082907255	5.60141721981454	5.03979640762002	5.23380755039213	5.44818735406713	4.35788273093589	6.53041101926604	6.09135286868371	6.20309150106054	5.05579433870216	5.66876304125186	6.43570192696393	6.59913030258091	5.21769990362832	5.45066360823813	6.37296950484158	5.61522500035739	6.39667498777824	6.15771072151763	6.29803689920718	5.55533456295173	6.19124678971627	6.09913737463126	6.69504311344505	5.93705243345715	6.25553472294528	5.88278486664953	6.11073907025425	6.33500081911473	6.40689716287072	5.86054571629685	5.6362417843352	5.38679715391068	6.59186488753766	6.48226747496561	6.48390765547524	6.76567662207911	5.9514712331774	5.78273879525338
CREG1	6.04053741036372	6.82202774644731	6.27330700456454	6.23090428110796	4.93556818159276	5.97222622974007	7.13581084826033	6.34387857576382	6.46712620227503	6.09718095779161	6.51056638944875	7.00258101568101	6.07868668075202	5.8264518806881	6.41259524986915	5.25104870846993	7.73682199377894	7.09860167708611	6.96570118303438	6.01324784956527	5.97538485591132	5.69331689066911	6.79314027211021	6.14828132847422	6.43606853562032	6.73928511502847	5.51463989593244	6.48932456249509	7.3915494985769	6.40557888664009	5.47778740332861	7.18728872190727	6.49699434594575	7.69156836152291	5.97563018628082	6.19648311617793	6.65427942757131	6.54393815137239	6.87831213799872	6.33268287420389	6.57503695782967	6.36717359024006	6.05107839898259	7.23357462179245	6.8583590311909	6.4146091356002	6.28933836127184	5.5582645723058	6.17475394664143
CRYBB1	2.90002629896485	2.41999724515669	0.637471139884759	3.23624768384352	1.08065766334523	1.89184687669168	2.64593217628179	2.10594621190532	2.27142567609293	2.28729497635191	4.57342300328743	4.29033592843936	1.29437078261932	1.63640421210377	2.46241883721843	1.25761413004954	3.52074909665017	2.47412449651653	3.68405567994027	2.05945911469341	2.03927879535137	1.22249546730206	2.81983165242654	1.10359834788396	2.96141959573232	2.82362709283577	1.49015934028372	3.05795274510584	3.58896043488796	2.53226708137321	2.07011450266133	2.17912882877215	2.54818998907857	4.00188329064057	1.96860689563076	1.52175431898801	3.37008056273169	2.54505404319212	2.63494170342895	2.34027740476625	2.28631933337504	2.15600822110713	1.57686070222419	4.01605053456963	2.98917534683602	2.8894346028682	2.25818723255192	2.0394191831334	2.75172078677505
CSF1	6.38005406594808	6.31528182211259	5.71729256714843	4.95341425081975	5.35422998423445	7.17468604543005	7.08686336179241	5.1834984243858	6.4884844811872	5.06677807433902	4.12427022750241	5.88016878532062	4.79409349847151	5.938085795833	6.50026189715941	5.24449894021762	5.48156696752728	6.20238245700685	6.93272145206397	5.29523812700833	5.27972385660214	5.49839130003299	5.32607708492313	5.37050956515854	6.11962593081106	6.89367649181844	5.56634026483417	6.34184524123958	6.52505405992648	6.87619276419524	5.79145465470622	7.37232269633136	6.71270857256081	6.13116965232608	5.33478635096938	6.67976860966357	6.23317865273345	6.12397444937527	6.75117044977387	6.28949698553401	7.09158982973464	5.56991938922814	5.62961599041699	6.74528574390274	6.60783331970639	6.87609328454425	7.05483111594001	5.17713246544237	5.28987134341375
CSF1R	7.18993325098721	7.25486988824991	5.28981602570587	6.63122799485657	4.17738365704462	5.6975486588401	8.42179008117305	6.22520550852779	6.50171141621136	6.37992761305084	6.02035551535183	7.07082400309545	5.61953039353937	6.45432726291764	6.50887229544116	5.12494429228615	7.67981152941545	7.30601610592652	8.56843879377986	6.7253526233831	5.33442525757026	6.67286939739278	8.260886140824	5.50624965392129	7.86736709049075	7.74604062288859	6.28128466769425	8.29142168109576	7.93105895175405	7.05102182714348	5.97178494089393	8.37380566041424	7.7189780307796	7.85536685265826	6.50424219149209	7.72980833269063	7.6906042649703	7.6650167833322	7.2676621968867	7.21847799176601	7.15542846771842	6.43609352827294	6.34905913953992	8.38568900803786	7.52557092083404	8.12677879940291	8.12663220723877	6.23237871303775	6.60428634750941
CSF2RA	4.20155545169976	4.53021435516838	2.31530537396586	4.56322525932093	2.39739226914987	1.78509015499476	4.88028880304015	4.14385867649194	3.21505728090457	4.81427867492332	5.34531475662758	5.03339657024115	3.5218673626834	3.30149985315868	3.42404868442908	2.78146463298515	4.69665044612076	4.24697046146415	5.09759815613552	4.09772034290849	3.06389980142422	3.58855274487403	4.7472208839144	2.80889983925777	4.44271795347765	5.21435409480207	3.06787960480957	5.03086573451381	5.55984357254423	3.92045528461559	3.14588936093776	4.8413391596611	4.477249894986	5.46178718940355	4.1169136482994	4.36152976171651	5.49193324382787	5.01423922992044	4.51595209077249	3.6996959836412	4.24179443141085	3.87249389725318	3.66631349151083	5.68910902540505	5.10530093010739	5.58633841591747	4.47921762449983	2.95815595599145	3.9244609894014
CSF2RB	2.35165659479456	2.36795808953469	1.08997264353895	2.46168570723632	0.863224853345973	1.1149666349894	4.36130516312054	2.16755061678996	1.98225436053436	1.71409162198718	1.1882743113212	2.16330550125718	1.49395469364137	1.51101253926794	1.57671561296567	0.973354120449944	2.84969908364072	3.28837332869988	3.46384475495024	1.86848923057261	1.32111995936539	2.90819804649072	3.41272733859164	1.57487655161118	3.05918219921169	3.10425277975768	1.7788393546815	3.01124514920427	3.14790905288568	2.32259158201583	1.90153307056506	3.63762183781491	2.89625247063773	2.92071251658806	1.76098734096972	2.45441281269783	2.38678336121727	3.18882816241232	3.42313440342458	2.65374794290996	2.66284351749806	2.68629881591192	1.73911360990251	3.9046093347729	3.08959984098453	2.75150656861484	2.85786159473514	2.30739937954348	2.41902644152612
CSF3R	3.5277584800718	3.80341304529375	2.05084992217468	3.3310172360181	2.34678673349244	3.18137293132196	4.41949169978267	3.5850586771847	3.04434165676673	3.06391705369231	3.17389496056431	4.04090996024928	2.77057536306351	3.29569364144969	2.90644810127671	2.81768464748361	4.1661610736699	4.88097932325438	5.00114018009863	3.30932173048402	2.63508105386283	4.60894522801214	4.62631647319997	2.59376010672186	4.53972336836842	4.79180365455353	3.34074740063749	4.29927396865315	4.73287155360684	4.37049910320235	2.97575856685495	4.73908659936297	4.17324738650714	5.00567843874144	3.9971839981753	4.12452665735752	4.45927422513849	4.21878116778407	4.84889830929648	3.29323803978026	4.0585243118408	3.05706896905575	3.35953522623443	5.41289327907659	4.19584363633136	4.40729836010379	3.96834884692017	3.07536148281424	3.78789211450265
CTSB	8.12962922221181	9.19169588381524	7.72560279617841	8.90634978417751	7.22070335095215	8.42643501622076	10.3257972144577	8.44118631807539	8.98500652555765	8.37021224167919	8.26034751573964	8.64621919137403	8.13097873241678	7.82829899646222	8.907783587861	7.3184307338162	8.92097833431349	9.52513199247859	9.583142768826	8.41624187220927	8.13595240782214	7.27858884231227	9.62224148110863	7.53800962700085	8.48767164259721	9.87388223768529	8.00287688424321	9.55454319119182	8.105299358452	8.73642763913686	8.37100990681015	9.30330311880156	8.5823554056859	10.0594784481155	8.78287047317131	9.14564077604189	8.53775576745697	8.71192709977214	9.01581365507667	8.88731933082246	8.82703491763587	8.14593520183502	7.61885457720507	8.858483985145	8.23653614731637	8.49360890941236	9.10233820262054	7.43923332454476	8.45896266654016
CTSD	7.11997653532551	7.48216500260572	6.41182110233576	7.09807631088968	6.47400278029746	7.37038663238154	7.96560018502906	6.67659746148164	6.5602839155115	7.18356392722364	6.76946629768586	7.09307629528748	6.65220108267901	7.12010202688467	7.0861118038558	6.454990141062	7.71907183817191	7.4856973071337	8.06587061636887	7.53559343442743	7.06693087587194	6.16628763370827	7.73179758694139	6.49035351739875	6.50910990517882	7.58166683985251	6.41758926230028	7.66152872152191	7.00906046815638	7.22100025760315	6.91312158545018	7.84650710599724	7.3753687801489	7.23026739050512	7.07941758093995	7.33602446514984	7.51540101967826	7.32861569259858	7.29320584659022	7.41355685021551	7.66729040387782	6.84360202185825	6.69896297459773	8.15969224988045	7.1060949210045	6.74279311683481	6.98730267293887	6.23634145275879	6.48884274011541
CTSS	5.87919602853712	6.32170806711608	4.22754085874933	6.18851763637984	5.19366925322332	4.06347705639736	7.49367054831935	5.76358685445634	5.44863009011261	5.73934047847185	6.24617053228366	6.73098904044594	5.09711773539538	4.63292542279882	5.37531403872423	3.98528182358564	6.83034280214492	6.35873031071392	7.04550194600636	5.38650403080092	5.0161664520063	5.26400339108235	6.87924504960878	4.34741762748437	5.99376718754118	6.98873807686056	4.98140516581497	7.20262537321704	6.99438398772448	5.81752605137935	4.84372763241645	6.67462306990184	6.2348231779409	7.71345525398035	4.86680414782757	6.68792011277506	6.65653641307982	7.07955945002982	6.9399176643651	6.01440439376728	5.88038676928738	6.20143194814251	5.35141278499093	7.64205313742792	6.46016917185669	6.3427840594436	6.56035882159766	5.28849883790082	6.23332056213096
CX3CR1	6.40082650803762	6.52221271910322	3.68972407788876	5.78747164494083	4.15126622914311	2.77875526684322	5.21870755901644	7.0672407335176	5.44783372844384	3.58582785816441	6.85558363310363	7.0554201900297	3.30840456432473	6.04900119368039	5.11485839050022	3.06276069533922	7.66439039341849	5.97901240688442	8.60348281008766	5.29534099768018	4.7373406461222	7.19509557717722	6.67020159578463	4.49350643890787	7.75050869622857	6.12995474423108	5.5950649849251	5.6106232958671	7.90101589888564	5.91936630435416	5.78438357882722	5.08297502725777	6.83318105485847	5.29536304044129	4.53964893390148	5.58058570461889	7.2883419496935	7.4200915940091	5.45245047267552	5.49412755468184	6.07112551561992	5.74356343765308	6.02058665023454	8.2886524795208	8.86867781511378	7.54755085251112	6.67214243285383	5.56853683808992	7.14977861461602
CXCL16	7.17422563086635	6.3902394766783	6.46067049275493	6.54690526077265	6.61837375507559	5.86143435199192	7.53430366071203	7.22183455728461	7.31775719130165	6.80294022578296	5.58773401921383	7.0182235511183	6.3560134827653	5.47265347691697	6.53804921574736	4.92052197879034	7.09788464673685	7.56421733507929	7.75433569937974	6.54370466316229	6.31302812483981	6.20459070608324	7.28636184672173	5.13715510361662	6.8330697070927	7.6886797311594	6.23719466117388	7.57878779567697	7.2831226253081	7.17289749563215	6.83481611780134	7.44000370621054	6.79444186062117	7.35209994036263	6.99281034262598	7.23555762511307	7.92938624794872	7.50133484058802	7.17404581955947	6.79030027034089	7.00952073494593	7.24918647470671	7.02734318046121	8.09161627386636	7.11537247950696	7.44277434237612	7.88989816000509	5.51534976488645	6.49769538684854
CXCR4	8.52318359103431	6.65420637794429	7.22478312337855	5.4865888878532	6.78827852503403	6.46812873781358	8.46972035957058	6.13497454284418	6.4266740194254	7.0809965545549	5.85507028411815	7.05464230096903	6.7253771654129	7.22969366010673	6.83378572560326	5.34898303734132	5.99146969269934	7.69442127037887	6.58750451272426	6.01747656302046	6.28498044635746	5.92452512338022	7.27544478239574	6.74773782563646	6.08478075581152	8.44363441446897	6.76390150827194	7.40972441474067	5.38534820065039	6.59431415227997	6.05313740902591	7.67599301168485	7.87574750870036	7.73401248787816	6.481166524796	7.81619072285518	6.03584381599453	6.38826532143803	6.89608895696738	7.07192566678659	6.87691347972333	6.2102933934049	6.36152976171651	7.46642972288778	5.48586794102257	7.70798163456818	6.97999444378859	4.70439615067325	6.65665081417424
CXorf21	2.66400489691765	3.14000966780383	2.16992500144231	2.71215553172805	1.20370233137602	1.01806438936036	3.30696212414046	2.35258905208304	2.26996072260416	1.64020443895106	3.01435529297707	4.30654660872088	1.33199177823206	1.6641187073388	2.49290427766436	1.11523304836736	3.02630432435191	2.64899456426205	3.84725533104335	1.8261925362366	1.81602620063343	2.57255017082144	2.93975314995223	1.71039319217052	3.34553831007001	3.37038750428209	1.93530886984647	2.8611216543607	3.90888974697372	3.45755489494927	2.01371236482065	2.80194498998992	3.03028310206022	3.87800921042007	1.67635768673286	3.109494290869	3.23067952829282	2.94611323202176	2.86310588617606	2.26174141228646	3.15586254583656	2.78232468487032	2.06602028397446	4.128474881423	3.53094468671862	3.78694131294069	2.97471284979612	2.10952772179836	3.31055825357241
CYB561A3	3.09459078731038	3.15919321164876	3.36776244144438	2.86835094015346	2.84731547299005	3.18830596568345	3.28936234047694	3.03883999546208	2.97320715411346	2.88914252189038	2.92408087767572	2.84436556521247	2.8598105648013	3.85080942236336	2.95769177138088	3.06027224666706	3.15124187102091	2.75022059125293	3.43877189585177	2.78314230747134	2.68652293780591	4.21223469439616	4.31372473544155	2.91802360678915	3.48274504538257	3.20163386116965	3.38722466201514	3.75206346968423	3.86537448535301	3.1532216559844	3.3401776889853	4.02659647451414	3.21890513195676	3.41689377442312	3.17227948104043	3.73582541465367	3.42203111691647	3.72945488356468	3.61794491742058	3.53229202056854	3.47237079144666	3.22854166645287	2.74826800197834	3.87018714618902	3.78896754101525	3.53315215891145	3.69335313610082	3.48145395059532	3.19824268160761
CYBA	7.12760542421804	6.1857734012786	6.04620072833105	6.20162013982004	6.10830908187774	5.42309069165941	6.7922293721372	6.04083764926659	6.37699009578025	6.75663504315777	7.36989654089027	7.66189422114371	4.98813022182881	6.45954309531073	5.91841008833381	4.94042519061427	6.49696719172354	6.19548934087175	6.92860483073856	6.27147049815062	5.73532991345753	5.8967126318635	6.50030651946882	5.09618171985258	6.61590325413267	7.08445125665575	5.35427583294873	7.20538175999167	6.58975599789245	6.0391032914108	5.56916598716775	6.72158182962478	6.05367396471252	7.7767534495331	5.61687814498544	6.95005192282018	6.41021049354991	7.42505221370345	6.64400189461588	5.55960193839427	6.53536870158332	5.93817991507535	5.56081887367953	7.25867908964285	6.40847580757269	6.11943503335915	7.38452130031863	4.73170460339473	6.43553692267011
CYBB	5.86183629224025	6.77590257589283	4.46752730009432	5.58374170479798	4.03804981917952	3.73831388380221	7.39005456809446	6.53901143150638	5.9885483626899	5.0642448075935	5.03925247112131	6.56604490234243	4.70433527944944	5.69877966412996	5.48298054555804	3.35111945192998	6.71817665337819	6.21275413827246	7.5992478593847	5.41073456258347	4.31400763744685	6.2626417439867	5.8329583507324	4.41538685968041	6.25924046864614	6.92097803667266	5.54639753174519	6.91804030874935	7.50687879309436	5.9076934724013	5.32811479265993	6.84737811818529	6.77109193079155	7.1273154886688	4.28888268063186	6.15293175484536	6.42943854531806	7.21965934057618	6.61875402155434	6.62945571088136	6.09208478350427	6.81063846628192	5.42441826594578	7.86851886250932	7.31134598422697	6.8297341497709	7.14009865413845	5.04860239395597	6.25684083500248
CYFIP1	6.26628244618755	6.25554227612473	6.17962848341608	5.89514021204474	6.12083297971093	5.34233072920102	6.3448568962266	6.53025181706345	6.05625186112663	6.15526957664243	5.80187258241647	6.01530576584051	5.26811994881042	6.09323690256726	5.98903452629932	5.66048657495305	6.43556525808288	6.46212268446557	7.08881155481198	5.92394306243923	5.85862508928551	5.89549651892662	5.602928935656	5.36010085880605	6.91394134174092	6.7789365751353	6.48858730899579	6.4787081494497	7.11269596310449	6.08873524619028	6.36480877680763	5.79544488169312	6.93712425135688	5.97587547493898	5.76192881011998	5.46177736886064	6.77771690375478	6.28669821251084	4.9614473791385	6.56897757516152	6.05228980933785	6.39604814456755	6.4088816597751	6.67794369116484	5.63713491084374	6.43765887142158	6.73853817605241	6.16858989094565	5.84322261157226
CYP2S1	2.98362297703435	2.65064969028919	1.2722621249743	2.07457393877531	1.27524548978467	1.76243386516611	3.68929916053589	2.19729927090576	2.07789240738884	2.53470907573845	1.63371018967342	2.31921327547989	2.20911019734895	1.92823765530626	2.1815796587472	1.28575730009488	2.63580081675896	2.25480565503361	3.06990834937689	2.51316224872573	2.11453360829505	1.37612365239622	3.15828854869666	1.59760268149993	2.29033592843936	3.07006296710186	2.39305918950469	2.87062117590634	1.85395573804789	2.14264215961284	2.34352152777083	3.16856181229633	2.52734563272576	2.71995004506856	1.97965955171582	2.81543197193937	2.57644957808876	2.62372642396227	2.36325519682662	2.40542061251357	2.81514501529118	2.49776563185041	2.33061576251032	3.09921103064302	2.29175088456027	3.01287255495031	3.10798909669006	1.94500832841542	2.12674163660171
CYSLTR1	1.30135351887776	1.49328866491697	0.522959661987221	1.34033438211824	0.704252269095908	0.337996463515016	1.79792604972588	1.98677497639475	0.919301940628083	0.641361056327364	1.3661403357705	1.76858663500089	0.278460609443402	2.10017031975698	0.703455126590561	0.511468039275866	1.77955390349489	0.624896322209038	1.76166823891027	0.797096008254912	1.11196608960349	2.90392521629218	0.910272153826154	0.697595917706402	1.30748681472341	1.26993081009981	1.08624027582074	1.42131756793318	1.41104653917318	1.09328973000148	0.771632081274976	0.811142173669308	1.34130265297301	1.60530468023834	0.642840174786685	1.25948341397357	1.20056712708042	1.22008226064925	1.29760229865201	0.694924754119974	1.07375169508216	2.01439100280841	1.00812828613476	1.90746755824004	2.04530316795657	1.86900276467525	1.45775186872739	0.974969762812715	1.95843439508642
CYTH4	3.95758963072061	4.3263791492209	2.52182968243578	3.81796087003597	2.38189244335967	3.72242230577714	5.54312773888161	3.86183629224025	3.91023377151712	3.22889563217963	4.03334370619577	4.88049942224827	2.58676474335514	3.38963564099109	4.21847121074326	2.23997842472002	4.76846489506058	4.91011861846275	5.44047387729556	3.82180203852949	3.11486671728773	3.91803315079009	5.03694723923275	3.10353120987799	5.19415798708223	4.5410129559766	3.47002919701227	4.03562390973072	4.78952060360031	4.53451610928125	3.53121924568433	4.70324469606892	4.4123615248071	5.06052733724785	3.59274405270361	4.34484979647172	4.47656962750935	4.82874327250417	4.33641908052145	3.85496310569971	4.63725665799463	3.79511235094386	3.48471818684477	5.54589116803285	4.4926928210129	3.70272402550151	4.51611603124138	3.3657625148873	4.30867395137091
CYTIP	2.80237935913173	3.07162539397377	1.96812762556869	2.57281692566028	1.07327183642452	2.15591110589448	4.23513730280334	2.04442909335976	2.73437362958302	2.83313297392296	1.53997765715823	2.66122513682666	2.08936255282773	1.81258036933181	3.71573965055802	1.27536469615044	3.64307115012233	3.94539233153823	2.76727341874685	2.59297123276828	2.26243315763135	1.82293404802837	3.00356625879915	1.7684172548961	3.19506407143836	3.63026566867773	2.57802089130231	3.6018034668442	3.67964899050217	3.20401547739989	2.2441563956281	3.07519031415522	3.1652205656491	4.00434857532116	2.01592568999025	3.73584707202618	3.86462198323854	2.9321934879339	3.44229330745502	3.47954100736632	3.9000456265113	2.22570680984313	2.4680879979178	3.01615753561106	2.79888000741126	2.62816699928632	3.58879257648167	1.41797399987952	2.30830262097233
CYTL1	3.95795173316255	5.9043925717736	2.28767913947278	6.00970771137903	6.66169402716703	3.65295679993564	7.34809871867606	5.09916052406874	6.10181393301267	5.87476008671971	6.11672862862833	8.5195894725998	3.74508670733509	4.48885559080075	5.58468896385649	5.01245246662024	5.25383047030182	6.83597206226189	6.50815923133407	6.18913466714718	5.73598783702336	4.85591995207784	6.43372897330001	3.69389949535383	5.17119081162053	6.21397322113265	6.66288480803846	6.29736018586968	4.84402905314278	5.80337946213502	5.09592020158582	4.7492982685097	5.25541386669573	6.13243083849222	3.93348766026513	4.11936447790786	4.27444804392521	6.75643089433537	5.77327901770435	4.28457335596304	5.17876243812108	6.43007614733912	6.22097027957462	7.30755056620162	5.53481799701932	5.38304758720578	3.3913965521103	3.4858132115963	6.49037598248561
DAB2	3.91894908103707	4.85520736118847	2.90729449367688	3.97462108405866	3.07551551724567	3.6131544284313	6.83456080083792	4.08334103472762	4.02828624307911	3.69567095170673	3.2274946508593	3.63562671350071	3.87133112481716	4.23249192089596	4.61508077515092	2.9928952953577	4.75622271284729	4.69171839826504	5.39113530266807	4.21405484538415	3.46379245259683	3.68711669249513	4.79536695167528	4.21410148574023	4.50771219812656	5.25124947763804	3.65248649491816	4.31116885045884	5.25740292962073	5.01318977464076	3.31851931064145	4.5861942767391	4.70126625656363	4.81469909439462	3.70707194505988	4.66317380873689	4.29850436123317	4.52159101801106	5.24136352745273	4.88612576284095	4.14947887520881	4.85449940499396	3.59341353341443	5.54225185792942	4.56124058656223	4.77110381891988	4.63882106396107	4.19507194793758	4.34645345340385
DAGLB	4.58869065291991	4.97823224584238	4.76817373615061	4.68619234581414	4.41071421394058	3.95002041858471	4.45618189748648	4.61258250947018	4.94569665165222	4.60464069618466	4.31587050313038	4.34109623795764	5.10254476030252	4.86150879382031	3.976583597877	4.98290233417816	4.71491037815747	4.52910254288653	4.83965227683729	4.96853317213742	4.90446964679358	4.51076575003633	4.47822114957763	4.80401740850983	4.92705258109655	4.79602143302972	4.83265207641522	5.15050281247453	5.27300854475113	4.57026254279863	5.042902563713	5.19149553602756	4.84946390227901	4.41089055931127	4.11647288822249	4.63903531341816	5.00766196915681	4.85832918983977	4.85618396981665	4.5605804596848	4.99320334863612	4.17332734965099	4.34465098914845	4.77667252955197	4.39906852891528	4.59345536564538	4.94604771049754	4.65011543006371	4.68802365705471
DAPP1	1.50903704235289	1.60677384404868	0.613437356042774	1.56193705962243	0.26723614181241	0.591679416935737	1.83604530403814	1.40081114140935	1.00877370706602	0.797428082152313	1.63686819070199	2.16828901983118	0.629379936174686	1.18288294946117	1.13592881552641	0.18472462050188	2.19512708222807	1.83135031813718	2.3467583722268	0.995665409736109	0.577344227730909	2.04215401791812	2.02757872747428	0.773827578980694	2.39498051418389	1.83503474443553	1.02708326002007	1.76243386516611	2.79844458324051	1.79551761257869	0.96266006637552	1.67111217491278	2.0937629775179	2.24305970607253	0.727441291363403	1.74927681212622	2.34471489449013	1.99367436175058	1.38000902920068	1.17050196407383	1.73443866613717	1.13284002414397	0.819177665542768	2.87762647411801	2.68670221025608	1.8363685336675	1.83062041450882	0.929033478645856	1.86702663221154
DEF6	4.66080314776861	3.98841202572479	2.5760867241794	3.74825726616246	2.96195664678483	3.76394266044725	4.63227985009003	3.6188024652975	3.74381653023777	3.32719871936707	2.94940419744591	4.50177668993847	2.72172262643712	3.57620768562301	3.8719520436547	3.05673958068782	4.61346682447835	4.20969509427532	5.16469779614007	3.69717331287352	3.08069176920783	4.51237228666237	4.35393016826481	2.75777001069659	4.50927779246457	4.80856524756206	3.60523355370489	5.0178239438969	5.20454375723594	4.48169934753129	3.56258435585528	4.8104071131422	4.55050054441644	4.83174552846922	4.03518399661834	5.10290583712713	5.09923207452713	5.07920741837817	4.09024371217442	3.94351817804891	4.63663622005514	3.67146322453611	3.43823961461754	5.48655671040847	5.03985342134535	4.87279921598923	4.56476836297317	3.01031437817786	3.95284606077852
DENND1C	2.61480405785787	2.26861404553364	1.39237238154301	2.11716307546576	1.26735601178389	2.03917349554905	3.07513895959714	2.28626018228685	1.98750278321603	2.01163875624689	1.67676386993883	2.55750812098692	1.57565117898823	1.63626498942179	2.05713830439354	1.52311025907926	2.9681644981497	2.62800364141479	3.3756233439289	2.21182211882069	1.46466826700344	2.22230997926432	2.64784405298789	1.56066604872892	2.86678931431532	2.86506759109731	1.75988019596074	2.74345033937952	3.32889389521384	2.56476836297317	1.84623253416874	2.97048557294012	2.82356595521352	2.79129314859221	2.10869171607241	3.23932165797734	3.38373193666507	2.7704907921601	2.44358013110243	2.1993425482774	2.91618998780713	2.01895457921305	2.00093744713925	3.63628819413514	2.93232579239009	2.86494877579204	2.8100522995888	1.83887111088657	2.16767906186135
DENND3	3.50751558647923	2.90773672852445	2.16221003631431	3.60207674842383	2.19421315631121	3.36962002792717	4.00645063446993	2.96565501339498	3.10250696796892	2.84741570399677	2.0628470227491	3.45312244659581	3.08715729700644	2.99996393217313	3.2565729141975	3.37428833916903	3.95498724888146	4.36136833500985	4.70218099859033	3.08992181249924	2.35591837151228	4.09198749830843	3.56117947639067	2.54339689580757	4.43682145757217	4.08474462086847	3.20274681598581	4.42509670553417	4.86042652798619	4.16481040865698	3.28552058898382	4.3360476808069	4.0801118598616	3.75674577847297	3.38704539984598	3.76173205661939	4.35812193250956	3.91755587338333	3.76771835168512	3.7071050849416	3.84849775538515	3.17098259007051	3.64589760097435	4.01373915921501	3.93363872879748	3.58363942376405	3.65981041662132	2.99929651467908	3.38139413178685
DHRS3	7.13744409332674	6.3491706308611	6.94157234075543	5.57706319825254	4.90701562376092	6.88401540196955	5.93519805879595	5.83068378883732	5.85000676306157	5.87165393740586	6.9464829048609	7.13506178752884	5.94585580891396	5.95865014842904	7.23556241167786	5.86202729865853	5.81714739663359	5.87978662158502	6.0336542547265	6.04974401832492	7.29410606523374	5.06777207052314	7.06798605585826	5.24082948557589	6.28016758824999	6.52884632984021	5.61992355681888	6.40441269682765	6.10831535538772	6.60024298822245	6.02938441578152	6.44625292095219	6.36798254368052	7.33611286123174	5.58574675295038	8.24145839457121	7.33181178829128	7.05393999625832	6.45961850111751	7.42871692864132	6.56056211851471	5.19626474108618	5.61760998293338	6.82127907660659	6.91790907385298	6.57396219831597	7.05074655173073	5.40592770915706	5.68115968522321
DIO1	0.838104653285343	0.274052884078258	0.790104741346454	0.314754522281121	0.0720371807728801	0.717298051523555	0.764346155077454	0.103128316217225	0.0962618530584035	0.161952158926742	0.374177032989839	0.760689347038791	0.418027989926524	0.320080262369761	0.232906301006831	0.741315967427512	0.466757615726172	0.628820245863429	0.509037042352887	0.340960984518863	0.140647793154842	0.574924978009344	0.882838655767251	0.739156825713946	0.531568608814962	0.497433534432732	0.47653722581771	0.442757757634771	0.829606046460555	0.641638506574872	0.489337408889382	0.645332753624862	0.574924978009344	1.33147592612319	0.326077084923131	0.344714894490127	0.324119326435102	0.431676441392633	0.60293190406964	0.107553970289646	0.622086970988523	0.593592805864596	0.192825403552391	0.645517217893223	0.159370846660203	0.429428502087252	0.794686183878358	0.620304881513353	0.402394750500615
DISP1	2.55161444975256	3.26283902765131	2.0913274776911	2.20914139783859	2.41375653891978	3.14010785930808	2.48715187699322	2.49633451341711	3.0331234184872	2.29266397339686	2.68165165572232	2.16208110338238	2.4846021943722	2.84478735007906	2.78467148496631	2.79724129999026	2.53898505672629	2.62204010208866	2.83691381950672	2.51187280747404	2.99898975984606	3.35973199315247	3.22142858526018	3.1473555476725	3.27129120156401	2.54855992669525	2.66220549965362	2.90642885931369	3.57086362399928	3.2325686669337	2.58837284500046	3.35467782850445	2.95858287396689	3.17291949127236	2.61908428754308	2.88213434855422	2.74779555048707	3.06149972653887	3.13541994864699	2.83634833393715	2.67613197997214	3.05031013801341	2.90209287944975	3.06533103806837	2.74846123300404	3.18518467115521	2.63387290269912	2.52666980940212	2.85247832364239
DLEU7	1.30029947366564	1.18415331897124	0.44169593743457	1.70332222667421	0.804797024606527	0.45122430212669	0.959992661708717	1.11928976837475	1.12809539633752	0.738119288782577	0.81573936216664	1.70123852805218	0.455859809386185	0.571045720385971	1.00870200788647	0.689478088359622	2.13596163948502	1.46774899737342	1.50944249308018	1.76175332856178	1.34851571723545	1.59407075685154	2.53637622668828	1.65227997110509	1.25459404303314	1.37473347803121	0.637285643897247	1.36322715746913	1.89056342659829	1.39429462049466	0.729879012125935	1.29484127140614	1.47285164864363	2.52734563272576	0.97944005808644	1.05893985455623	1.40729836010379	1.62227443136312	1.32757240381574	1.03386345186628	0.962734090595803	0.972104429118326	0.968496308977937	1.79302188763231	1.94140684110914	1.56510969653183	1.25398926623079	1.50314516595016	1.67111217491278
DNASE2	6.48627512714949	6.57536074246043	7.58383345073233	6.12179043404625	6.21946864727064	6.28547620132635	6.73527304177791	6.42436451451799	7.05329709321418	6.33730612459584	6.08139289232407	7.26889564238514	5.7797298593694	6.45802758684403	6.79584485619723	5.38639021401305	6.90568784852686	6.67608542355988	7.04028862496069	5.6314360989959	6.18451834326752	5.98645644541879	6.9864621340887	6.29964396701516	6.05684143907045	6.92881917061198	6.31942103855399	6.90618109611383	6.70393817003322	6.52808210730909	6.431368894658	6.45260531794706	6.54372012712612	6.8724286393038	6.53859403283789	6.87417358107832	7.16661001030977	7.31395686424862	6.22423904796659	6.89783093824652	6.55438931622506	6.65592135172627	6.06286644570446	7.49470200877872	6.76502281704865	6.4869910453701	7.37231747193274	5.42101117210788	6.00293650060067
DOCK2	3.00606458826995	3.14460114564388	1.60776823469636	2.70081698904928	1.16889872002547	1.40004601787553	3.82599926888002	2.51308643113416	2.47394272984657	2.06160340939068	1.76884066787742	2.69505842982458	1.85055942062277	2.09929520433778	2.40302225239575	1.21119913969326	3.5278960696042	3.08946425253106	4.36150168880412	2.31559521144692	1.55444150508542	2.89384755813292	3.29437078261932	1.83923402767608	3.51856031668641	3.52484099668951	2.58642849559154	3.66336739258873	4.18995103618879	2.98608321966482	2.35662275055589	3.697039832993	3.79385427574731	3.23791547765687	2.31999358712271	2.82103666410392	3.73657240619327	3.71742967027234	3.07344323283935	3.40841296668997	3.10834044915483	2.88328844987757	2.34044833007193	4.46966460716453	3.67433635386996	4.01404279424343	3.42228683158326	2.66966177449817	2.7150367219495
DOCK8	3.03160692658546	3.10191895971107	1.94170730868097	2.73233433099018	1.81745953814665	1.43616183931445	3.53827741204777	2.83671188581834	2.54991555362196	1.95613101621958	1.61036934756923	3.2509767278133	1.75381844317354	2.43151599040644	2.3959950387767	1.63816653749823	3.28494344288612	3.09821740998153	4.24195455760177	2.07782406236818	1.62274297576037	3.22000484748026	3.36593044749549	1.93134266945371	3.64396006007838	3.46843995265302	2.54161395629222	3.2627037503312	4.17036575759271	2.91960704690836	2.54675867043477	3.57733214156809	4.24391275887317	3.17542879082226	2.56586521928761	2.95544300470294	3.92360559714034	3.67705715337153	2.94923609144459	3.69295159741121	3.23748723754575	2.84785663771835	2.46842691882348	4.05582036282645	4.10882550954751	4.41013754975789	3.51858549395124	2.4652953893958	3.19539484738608
DOK3	3.78434693210579	4.10449601848856	2.88676473103318	3.36150168880412	2.37537312461744	3.7337556360491	4.55731205268921	3.26498673377776	3.2112770267974	2.79823719219868	3.0313599048693	3.7935213781304	3.49559284019834	3.77369045821488	3.64874153049173	3.49818703005173	3.99263249204298	4.3846508045297	4.86282825795604	3.8669475305836	3.00169417154207	3.65662221475109	4.47565562059625	3.03530718581175	4.38743836857109	4.33093838396736	3.57054793580527	4.37477520275873	4.69818513357773	4.25454869356597	3.46897423830468	4.88965849157833	4.33817479197112	4.02750795682646	3.32541519918987	4.56883473030679	3.72537034822428	4.12268100063183	4.20922719570606	3.41804148712258	4.29226640896843	3.29382658862154	3.16212945458217	4.87846051251067	4.05637543234357	3.02909945730875	4.10426955615925	3.21881215982585	3.65362184773292
DPEP2	1.69559300881759	1.86346275825912	0.631244003933067	1.80380565192303	1.52079937440518	1.83733778827332	2.24409549029655	1.81368885577965	1.32670990899667	2.54643766273079	1.65361038398849	2.25534965769499	1.57211355648423	1.66730175943414	1.02048442206508	1.6095185904113	2.32932455473829	2.10473921621624	2.5725259179356	2.17683337078449	1.3554673883761	2.31394235729235	3.64318662392446	1.58890048769913	2.06942721045601	2.76788781385994	1.47897180503294	2.0494913701651	2.23820599678322	2.12336822499247	1.51994441418303	2.57494919059888	2.02041330254419	2.59481126810237	2.5023051391715	1.94586985135882	1.75334780613591	2.30345930182834	1.74191994849469	1.46868757304394	1.99280467893266	2.15791682629412	1.276734861875	3.60871463662015	1.90407941215508	2.46063773200346	1.97808577562313	1.67074971148749	2.06049707462179
DRAM2	5.34377377979337	6.16703872987472	5.8567317770077	5.37367604888649	5.17617514419	5.12515099751969	5.90179369827668	5.43078036164101	5.30121082866155	5.53600626063803	5.69257505336328	6.28159069298885	5.41649861497763	5.37087917225451	5.70850454987844	5.21635785441676	5.23777784291201	5.37371084507091	5.15029564572256	5.01314956755428	5.38062902700702	4.60602760101541	5.84441327325727	5.20205719868408	5.48592910674802	5.69139457853808	4.84959400734477	5.43828286979848	5.86767905520871	5.3888989977816	5.36334982563502	5.33325913115125	5.32165756420415	6.55732737148457	4.92451799752336	5.58317606001975	5.61710155657594	5.52437089296449	5.83731255552431	5.11681386535705	5.53701023355824	5.62180866457393	5.3397751945356	6.06092069363053	5.68262666708817	5.37983579783778	5.67818742880106	4.88715480147962	5.49785502963371
DSC2	0.751035176667862	1.36658799539426	1.57347147850007	1.17995684740514	0.65058076460224	0.388024175812457	2.74433334738136	0.611550123069241	1.10621429609097	0.614568511964209	0.58928410667125	0.767485308688175	1.97188378293897	1.07566953523283	1.3956112485038	0.31637748191973	1.70884937710518	2.26456645555737	2.13694601113954	1.17963843493813	0.670840335881562	1.47892004822866	1.31950232900431	0.509442493080179	1.36193675757209	2.36375981209615	1.33930844533607	2.01510501387982	0.982144815105419	1.56027474307041	0.877822761828475	2.63549902442323	1.83438761460539	2.1804661612239	1.01991536770769	1.85650769920684	0.235604532763299	1.86484975556229	2.0325240656922	2.00367418975075	1.24324254556848	1.63091796589115	0.775261292347751	1.62128999253892	1.38967693695196	0.86195536414487	2.53416123261631	0.841651142685061	1.45528118485653
DSE	2.50911307304429	2.58392819860598	1.58525101087928	2.1751732656638	1.88326889652764	1.58366349054205	3.91844348311368	1.83224192137078	2.29328218927276	1.6274200694012	0.969601794236153	2.3396790066724	1.76608625962544	2.4465738525469	2.5491762786681	2.0992615354492	2.59151187460502	2.89134141143212	2.93083193741479	1.89747278727088	2.48910615628872	2.91960704690836	3.20543943422495	1.87290753936568	2.6942561897441	3.39784402470432	2.4437127280935	3.75743934852666	2.581544075724	3.27344129133912	1.88463699141676	3.59965105108866	2.6421932470486	3.73934047847185	2.037663353205	3.09774562163852	1.94635657163363	3.07924155854195	3.31048554625018	3.12627908608768	2.63812018808403	2.47285164864363	1.8246456719606	2.98631991061143	2.57790008179614	2.33325197409157	3.10618078829194	1.720059526764	2.6046881337528
DTX2	3.25068876926797	2.97550179428152	3.19764525979824	2.7985897392331	3.16836925826374	3.05516094027682	4.14660634950844	2.98427945206903	3.59748350073796	2.89718232930275	2.33202043127505	2.90325041554979	3.16219392032795	3.27399322790603	2.57424686046883	3.28491383942569	2.89213841072717	3.36697958365104	3.90880330254751	3.60409505201058	2.83768090985268	3.28781209518454	3.1189908915482	3.32565984451088	3.52371249029441	3.5365627282214	3.33756838526424	3.16430358309365	3.55194660859999	3.21513496000223	3.36966190080296	3.82330099557427	3.15344867074892	2.69119913491246	3.09257956752546	3.38959434384812	3.30414594120295	3.56426840737065	3.31792628455445	3.02336182033038	3.17613125173735	2.77078676863528	2.54966917072649	4.10191055785656	2.95382395394117	2.96580275104043	3.39066768555967	2.74921244106104	2.91376067635767
DUSP23	5.43136220813125	6.13698701205297	4.63434931387689	6.22140731690986	4.4894658665412	7.05400948213284	7.97618431886035	5.12780246458987	6.16105124100773	5.54570895712099	6.6299437794704	6.85733536902525	5.1762908542555	5.95661196452457	6.73475296815799	5.01519424042221	6.1834567392132	5.89218456488095	6.0866733862397	6.12085578362871	6.61769813112705	4.98409256945415	7.13289244909371	4.32779513119483	5.12722467836497	6.85086441693292	3.84008047865681	6.77241223504879	5.04393500698278	5.78636373469728	5.21168197196969	6.93756685326372	5.80492347889505	7.16472293362467	4.53075745746122	6.98979978841451	5.84816721466679	7.05053434708575	6.04054398560742	4.58927811340921	5.99347284130723	4.80660246344966	6.07259462144784	6.02250763669492	5.77935428577535	4.54854143206717	4.89664482785061	4.38141489820581	5.55946733979914
EBI3	4.21194668237118	3.75285561229223	2.28469179410783	4.39763185410674	2.2097652659741	2.64749872061655	3.63506944184076	3.28639326882499	3.11253333755398	5.10612214777093	4.20113196690789	4.8376405468434	3.32899439393547	3.57246528393719	3.78777721573486	2.96768508107415	4.51661404378363	4.03192446379876	5.27507038757556	4.28730236506901	3.09865536105336	3.81399661759171	4.54617833512436	3.00936508937404	4.9314419574684	4.8383618653748	2.85255822257304	5.49958761358331	5.68101346736605	4.3683143803952	3.04774776327079	5.46802281169154	4.7197803320198	4.75380240125662	3.54728941109514	5.31263613351087	4.53807250273785	5.93548803566602	4.49462681470789	3.93329880235178	4.68326975765912	3.1147168277589	3.97104685948876	5.46497859600885	4.81192308634957	4.89810675068883	4.18389933454368	3.33416778926433	3.75156012613698
ECHDC3	2.25120402291466	1.01414101542524	1.11875838897983	2.44389834340941	0.458486999974326	1.39264714396426	0.935157976107094	0.729618024690564	2.58726896810433	3.48954293564247	1.24750223538748	2.36154379796786	2.06736336711961	1.63812018808403	1.7367347444912	1.05942450316481	2.91397125104539	2.19323556036863	1.80463184312697	1.49036474998591	3.55219260289546	1.41240217536404	1.19250981894195	1.01799315043775	1.51662034663817	2.60442720782333	2.90819804649072	3.64996028519122	2.63419827370657	2.44903306002676	1.50594172795679	2.52213109686469	2.9000456265113	3.19309359620471	2.59282775478428	2.85963168750996	2.49141701592851	2.97903756634689	1.82948427435321	3.43076698309997	2.3305584000308	1.33273657246386	1.109494290869	2.5456966030058	0.722903138560449	2.55040819321728	2.72835591941434	1.42400836071726	1.79235563117949
ECM2	5.08858685675952	4.52545503479603	3.53571706144621	2.97307854628669	5.21818831682419	5.27454868055491	4.55402394133154	3.68261824041828	5.05160702086929	4.03141284165492	3.11029641943948	4.43203739088004	3.57893871309339	5.48867888384278	4.65029353878953	3.43011128256505	3.95545230434319	3.26229784224685	4.12676641190887	2.85161913055916	4.18522432382665	7.38235426601359	5.71123332563032	2.21564753717691	3.42655997371234	5.20802556099027	4.07366601774119	4.69158441271043	2.43012466718795	5.60568099978195	4.44766514740524	4.50243244740035	4.43835274081286	6.20579520393611	5.16763089629968	6.01405618843472	5.0085944524355	5.0574502721839	4.42184266657591	4.65867421367738	4.46421081834216	4.60822968319059	3.34040560064397	3.19345636574959	6.15863190277024	5.52507599112057	5.22762941973532	2.68887411799513	4.39757709533856
EGF	2.41986245037752	2.57666724663679	1.14287084509664	0.71378378137129	1.41608307420836	2.48339015975021	0.664664872418534	1.53436047236816	1.17600355700892	0.728747725429758	0.558169654834612	0.823912367487802	0.208392399790676	1.3743439890385	1.07080146760021	0.814017132711702	1.44519698238171	2.44543538088711	2.0455128670835	0.658280044847325	2.75689519096874	1.80694266457776	1.65846286117411	0.415434185873181	0.431462502778629	1.59234939175696	1.67170098382234	1.79543449126729	0.616169466186731	1.27756823912925	2.49131438961623	1.1251882013167	1.81610814400735	1.49303241812834	2.36678380280867	2.37150310520444	1.92982886323325	1.60155390366233	1.83665130019982	2.6186380435605	1.6926057384081	1.3098164669044	0.556502989181201	1.35326682449854	2.07128214850074	0.830174180432411	1.95850863643679	0.830985412483076	0.401412025363809
EHBP1L1	3.98777561614291	3.55227869099044	3.84063443359398	3.90945630997235	2.80395026954251	4.2465297002483	5.34729714095749	4.22145178673932	4.09535904275225	3.25288489460928	2.48382867280475	3.4774312454861	3.23249192089596	4.25380778374223	3.58844480764187	3.59850813368341	4.33427507330923	3.9918075224264	4.49968008718706	3.66163560233596	3.11608191282709	6.0213931098063	3.67539818903522	2.8985179520251	4.40754990145847	4.43469494031579	4.81744418850362	4.27654877442728	5.0460238810461	4.21135490969686	4.96718244405554	4.84464676882449	4.40008018383073	4.19608765593199	3.70615477299067	4.82780378480048	3.94197955337564	5.05828185663859	4.69509741623874	4.21673421960013	5.14597085485923	4.40148029179835	3.57666724663679	5.3257965400055	4.15346488472242	3.67025117553814	4.11423374442709	4.30923440644266	3.75642555672374
ELF4	2.67113482585348	2.72726701073491	4.86938779532866	2.39519993131188	1.65104020699359	4.09905108709165	5.00439352315262	3.15114443441932	3.08035067429398	2.41164317603901	1.48124726816369	2.76790899523226	2.61809766873531	2.18304180683835	3.11950558536007	2.2321388365289	3.04168105196497	3.64252829941384	3.97112965377522	2.82747354923207	3.6262989489918	3.69449022251951	3.26486666677889	2.10597972515296	3.44046058834447	4.14568560599205	2.5823151323163	3.37494208960248	3.38795526965825	3.03023012380409	2.59411854324266	4.95066436847344	4.469260846616	2.90352037372338	3.07872937123654	4.27502195129728	3.16457713011673	4.68096003791374	3.63780729058377	3.14184147483359	3.76272087029228	2.52418907844937	3.11271681120834	4.05603721227491	3.6182739001578	3.2703495287331	4.1378887374704	2.00909630928528	2.93264705270769
EMB	2.18681745935711	3.23698236274037	1.93869981323934	2.41383776031549	1.33078783626552	1.82688401786578	5.30446723461528	2.82515469197141	2.86130034702039	1.61758059900527	2.20041018787406	2.72659147437281	1.28516544947906	2.06477940415905	2.4140272591249	1.3980219501812	3.66490375463895	3.7192491654102	3.95452204345989	2.1829464945111	2.28243980500639	2.15853092476042	4.18701548758425	1.25065845449841	3.23768607912017	3.99811424770256	2.37984272749168	4.2374031040135	3.09268104071284	3.48532377384394	2.01906136509343	4.51341494525845	3.14950326311496	4.90221832406021	1.96934392343339	3.65156838492559	2.93166414874401	3.59915113613059	4.023752135899	2.93713720174522	2.98090271856646	3.17678550988443	2.38402216869439	3.84670391300762	3.64318662392446	3.15811078036668	3.73187834880843	2.10818988000466	3.04780010215018
ENTPD1	3.39502165743739	4.13280712908518	2.48890056729806	3.47305953726258	3.24532832239563	2.23835887809154	3.27178421356922	3.8188096675993	2.86512699508069	3.42606343437139	3.51882465605553	3.60686857745478	2.63823605882764	3.32670990899667	2.9789277763814	3.20371799029162	3.51942867851555	2.9484887165783	3.9733633053489	3.42540559211095	3.65777718046497	3.23893967935749	3.28711763578818	3.24838302943144	3.9117586824068	3.64703814883352	3.3861349558406	3.80074462393678	3.96253976891621	3.4553601018681	3.32342771806093	3.42044197859302	4.34297423795063	4.16193604005942	2.69586022405097	3.06577908536187	3.83397289446317	3.53444763110801	3.59836520532364	3.04626403875601	3.16460930870978	3.84287829204537	3.35507266245418	4.1037326145235	3.78477616386442	3.93234469203627	3.58808495853398	3.40852166270561	4.09772034290849
EPHX3	0.756169328139299	1.47798810810165	0.523160454616757	1.16098470798348	0.361543797967865	3.05119806287156	1.41797399987952	0.619647766930875	0.656450606305339	0.481918877834791	0.631616528637451	1.6140030448649	0.626859618099537	0.438825113175625	0.708231388215503	1.08508467862865	1.76039129154341	1.32440739876706	1.27076812587542	1.2687338010779	0.751892138404309	3.48779502425059	1.04054179386285	0.376290383337052	1.15107947302881	2.44834596170151	1.18326417778389	1.05623668498427	0.926910306752887	0.79941892199108	0.955907913297792	1.17370311707108	1.09010818422309	2.07573798239408	0.746398766547143	2.92225494601479	0.971957335415009	0.949945739130239	1.21406261888154	1.11330043583336	3.07419713525317	0.571045720385971	1.39610467439046	1.63964893307252	0.997617587150977	0.825297185396852	0.627793582682482	1.1044037603492	0.779217689314648
ERMAP	3.65593565845722	3.51170838408966	3.06775916587012	3.24194693294805	3.70991919615653	3.7335061952575	3.46206541034358	4.13590419706735	3.542963745103	3.63432607795682	3.08425139469717	3.48870780100793	2.7609022061272	3.6335590825729	3.43558859271082	2.5236121358814	3.63440740203982	3.88070511365551	3.46034940530761	2.88381629017539	3.58372365573066	4.05319824318173	3.7684172548961	2.14319747577586	3.16530097491686	4.12553539049882	3.83791297524401	4.1131753932878	3.65846286117411	3.8417316434825	3.41874316736956	4.03549194988116	3.90891856063146	4.01130777569011	3.84968907670415	3.4140678627745	3.82879403819862	3.88650137384808	3.72845388089425	3.7309007585642	4.00898878322726	4.00495974587785	3.49634729754337	4.01389098471724	4.1235999858918	3.54798031564754	4.39431520205067	2.65736561555837	3.29045389446824
EVI2B	4.88880168599487	5.18758961577716	3.46743600307637	4.59224771917653	3.77521914463771	3.63341958504658	5.26309076000817	4.53909055295374	4.34306665209895	4.89383300008731	4.08669036831283	5.15223210310563	4.06161204929199	3.74593645560462	4.48448619257311	3.18254929202166	5.31407654107219	5.50794682857124	5.74690122727097	4.55946733979914	3.86848923057261	4.43514183570799	5.88880168599487	3.5749370843549	5.23192003437346	5.53018313617939	3.84067471292981	4.82372388877267	6.0670642949611	5.07361889303476	3.78681588573803	5.31318779448093	5.6196301615309	5.8200078716198	4.76705090080997	5.59248992735006	5.89768575262101	5.76884331381783	4.96140107316428	4.71631052797489	4.91874400135231	4.35349973524566	4.19385057703736	6.15533232552758	5.80064627383591	5.46026420684606	5.79871933045765	3.73430859009691	4.8727007331341
FAH	3.67309278761294	3.33355254003222	2.71026092987811	3.47354016499028	3.42972307447451	4.13226425229951	4.14838099252076	3.3450556751793	3.92094112873319	2.8793528901036	3.21017063564017	3.57255017082144	2.93736322616621	3.09300232539523	3.20385891288424	2.41237507512001	4.09873956717382	4.13944493692509	4.05115454987851	3.24924811377208	3.57951808930982	2.96443560021233	3.69418931626315	2.33411056784475	2.97889117786947	4.35124668805179	3.13956772331347	4.02714520275823	3.37102908021549	3.7724663417462	3.48222874611038	3.31401489061501	3.76753827631129	4.27250102132207	3.21102777326144	4.13457417605043	4.08819249066938	3.36822356951178	3.34767982808835	3.65691962104328	3.95494073508909	2.89946568745449	3.01435529297707	3.88604282255529	3.77511376997522	3.5439041355742	3.64545957534295	2.22215538768	3.02600325926406
FAM177B	1.07717462313961	1.62236815241691	1.24908120805996	1.24926328606119	0.923871773530078	1.72491215931561	2.05460540320336	0.77829269610546	1.66820991446909	1.06564123947595	0.575602776960449	1.97889117786947	0.993565680064527	1.26303440583379	1.1808480286271	0.643486812561956	1.93873744565338	1.87648747845045	2.21091871129658	1.63380317079235	2.18938180096141	1.05172011644733	1.92812393041301	0.895690390463686	1.39094277280254	2.30375152874114	1.54399071966485	2.58647653578471	1.75902796742139	3.11133184255146	0.772223505562853	3.2096405139276	1.45811948117451	3.47636872528941	1.56398786859558	3.81377093201582	1.17766270753958	1.54912698019927	3.48126018668317	2.72233486441455	1.87243479584022	1.39259219566615	1.11089772332981	1.95013243051874	1.41808197795313	1.59755501037659	2.65113207791672	0.659650602954983	0.884480703361046
FAM3B	1.40244932671885	0.414243798718687	0.263755573077448	0.690282989063512	0.0854246562526777	0.32883646422954	0.247806018219219	0.313942357292346	0.578890421237756	1.39407506562574	1.23462394136386	2.17018145776525	0.428785589848052	0.301821736339363	0.476744584070441	0.541019153133559	0.795517612578691	1.33651191551276	1.60207674842383	0.398131431876634	1.11096451940552	0.219338922698467	0.299361897651559	0.399663303888018	0.43007112795128	0.367482898138868	0.208642109015166	0.556797246592743	1.10989541090149	0.346304516134695	0.728051107820429	1.3547342399706	0.58525101087928	2.40737994588921	0.654893757473323	0.419970287208376	1.78488083516779	1.08596845386217	0.979586390883085	0.352645545280926	1.31521841136579	0.796514694948085	0.423309237242387	1.00662118012238	1.70088355602827	0.533862321387458	0.862034739955233	0.229587922740652	0.468322643947868
FAM78A	3.78041509486169	3.64828135536075	1.72097884514435	3.21110566961748	3.72329642803775	2.36725922448867	3.59595711679275	3.57532443378299	3.97453848990406	3.24549566281992	2.43616183931445	3.60068603848422	2.3462761453877	2.78678452723345	2.92010270703537	2.4159749464181	3.8138017094006	3.01564029037688	4.77017889410071	3.20379628232027	2.50530662152682	3.4757204628628	3.9611973092189	2.92569566130889	4.03244472092524	3.5670586262992	3.06571016406527	3.6098613168315	4.62031074725995	3.09786358318915	2.89844055837448	3.77633564312982	3.95629832077234	3.46168570723632	2.85411536793833	3.20495450785604	4.29057922280586	4.16803222685404	3.34770817124548	2.69655030107857	3.16062981335779	3.64889105581091	2.82376973721297	4.93110624191217	4.10697638834626	4.22647770266222	3.92227397805211	3.67334158663292	3.52147795265951
FCER1G	7.99132285948147	8.21396398952781	6.37375259938444	8.02677571919138	6.10508507340387	7.21809239156663	8.93114791507912	7.59395725782855	7.74505644599268	7.77850625926556	8.18301400806002	9.17821466988157	6.8271673787408	6.44192495851211	8.05975706397929	6.28750553996177	8.6692266533919	8.40742413626332	8.9268370892789	7.97905757924237	7.43488171940713	6.67817052347324	8.06957436148894	6.55525479332607	8.02890282523573	8.54552324817005	6.65704113962427	8.63799960020965	8.35121929789005	7.86234166000314	7.04282597598639	8.69368104616727	8.2505836121835	9.63682651122519	7.09726208914106	9.04950988467913	8.66390815100006	8.407681603255	8.54065851176527	7.53780933786824	8.08537260237343	7.45770426919523	7.17547070859727	8.82383150294692	8.10214894147678	8.14698914065837	8.4109774523475	5.95523374694754	7.88402517362012
FCGBP	6.61228466807809	6.96811725498548	5.74652238274131	5.65696251112299	4.02904643556851	7.28601153634684	7.64511150950914	4.89278443455309	7.34299023313069	4.36833533594119	3.61044022135846	7.10230014238776	3.82310734044456	7.150972889411	7.34157308312506	4.22005903713471	6.99666668253394	7.96317699993061	8.91247173231402	5.71163806775696	5.68266037327555	6.16690821984245	6.83361624095761	5.44488568058784	7.91249897754559	7.06473522122705	6.88291077893682	8.48823380769482	5.21010048365599	7.62084223155442	7.38804398572269	9.34532961690935	7.41709215769125	7.44737917569475	5.56479579454689	7.98864379090004	5.42624462393317	6.33520453432598	7.75722931202672	8.27884898992562	7.60958507388354	4.90455153449081	6.35695897027429	6.64491185621786	6.5957811210779	4.44287053011648	8.95935807990868	3.07534436686219	6.44635218577223
FCGR1A	5.17723613711824	4.53043286917769	2.83758000021203	4.99751371832853	2.7827440363952	4.05894851042352	5.07716607593765	4.375317514432	4.64126856105303	4.1874114625115	5.7254794193768	5.15441713597664	3.49273767804408	3.61954213130824	4.64592641378809	3.52987090912817	6.08724217689873	5.23150153080912	5.83729489233741	4.54975540952626	4.30064358697458	4.20696354423012	5.34688953840686	3.42575468862414	5.62465364631309	5.57225001265945	3.78521573231484	5.64512232027064	5.92361985783482	5.43588857573926	4.12567589570329	4.66460798986892	5.40116282546118	6.11536415563805	3.82830661377564	6.15225035920106	5.89585031487126	5.84869554277808	4.68252273471946	4.75108875169213	4.52128949071349	3.62918173735427	4.17294348613376	5.78454324296434	5.10285545973921	4.39011735366633	5.4760024928151	2.92710000276001	4.75252382170386
FCGR1B	2.25105249682606	2.23339726410188	0.709202394796031	2.27040933576144	1.0913951860117	1.69037239476124	2.5268951190214	2.33808206392489	1.97085365434048	1.34261163296144	3.33572620001832	3.33038629890637	0.827006009638977	1.52326084045271	2.20526738223451	1.62751345678777	3.32589006103978	2.7777037551271	3.2556971075895	1.73755697790759	1.664892380192	2.2509918819342	2.59045830562491	1.12313642685606	2.67247060228242	2.76328408473922	1.9175081369573	2.70845212892326	3.52879633174487	3.2349610948395	1.60297939785731	1.77917565703236	2.58820491820984	3.51493019567262	1.59602870212736	3.72311072136708	3.25029462756955	3.2098432305255	2.30284543257254	2.10312831621723	2.13079911083819	1.68445970189135	1.96716860753263	3.68320237296637	3.10000206955084	2.01306915001952	2.48372550525316	0.831553003626337	2.67240271128355
FCGRT	6.39946336380057	7.20976136763593	7.21822513492615	6.76001863556042	7.58656660683547	6.84150019158184	7.97371860124266	7.0543731426606	7.38561136280352	7.65441549054469	7.63167181707525	8.1338152274364	6.63313328225122	6.92260461962771	6.83901855684297	6.55091912905634	6.95833810764466	7.47427054242582	7.60373760252446	7.17739860754666	7.00790299314503	6.56833162144675	7.81468820092403	6.1949793963558	7.14163306050804	7.76511168827556	7.23571174452279	8.07937757773529	7.24520280433832	7.03929415093042	6.9732771946255	7.4083840929342	6.93076098810741	8.21731118688525	7.27723717812345	7.16321894146707	7.40406435954961	7.50426920913113	7.6057121084222	7.57059119524308	7.21153791796249	7.53826266575871	6.57961462939557	7.8110066268593	6.58257707728686	7.15044289965782	7.83997847740219	6.25784038191872	7.0149142736391
FCMR	0.793021887632314	2.77999506573262	0.743558052222053	1.64818930271814	1.50863147764689	2.51437478862241	3.59470379811355	2.31796968497383	1.99855658313033	2.79659775404831	1.71584945222188	2.26483664846778	2.20536123131835	2.37709597802407	1.41532600943697	1.07107616201096	2.16140401638112	1.34261163296144	2.05258978615893	3.1573994879203	2.03572946892062	1.58621229492397	2.01906136509343	2.19389787515414	2.52049768158917	2.64938552918152	2.0100636833447	2.99635258822406	3.00902462613706	2.32803219030386	1.6918467894127	2.44927082553272	1.39769345523669	2.70004014726356	1.19364560061083	2.82270975635107	2.10999567348617	2.39577574255117	2.19792827991507	1.46357014643869	1.58904435676777	2.57949395327896	2.23305974492279	2.81348364475832	1.16857785730571	1.88045044378091	1.91853889251124	1.90006495379882	3.2183472092785
FERMT3	5.45604058196954	5.18258901719206	3.75087443965685	5.03912523057099	2.97865326490861	4.31210604993823	6.00580866350489	4.79012559903516	4.75632413835051	5.06112813511825	4.75283420875032	5.82684335164896	3.78482850046537	4.32664520109413	5.05817360455214	3.70307854502618	5.3522535781518	5.52337690286876	6.12158117470145	5.07187419588559	3.96439863220318	4.44052703187585	5.4172989537593	4.00160410611432	5.56294451760777	5.86933843816656	4.41850031667194	5.9729016918032	6.16045233330132	5.07794366402967	4.8733998158682	5.89931099765891	5.54881882659689	6.06622053432578	4.64444468930567	5.16026272821151	6.0632742673743	5.97952237211088	5.22285091939558	5.03367847910612	5.64317507696015	4.90235823018194	4.89603444829201	6.39919673390669	5.25112068553539	5.35286090530613	5.45769934501606	3.93931121837025	4.7677554232368
FFAR4	1.98437060553627	2.00658527744987	1.02885200584749	1.79966758391595	0.48820648807966	0.653702091393461	1.41624525070024	1.15672019965182	1.3946787611343	1.04823618565285	1.32065796431192	2.3543957380824	1.10480629803063	1.16137176621534	1.26495671796482	0.532267081373214	2.42677464050948	1.62513018805936	3.12576680354437	1.4452499632319	1.22835695420105	1.22743303803698	2.66380001553176	0.869871406177713	2.10879206234195	1.61428580611905	0.924784005644499	1.68728469191784	2.39481592943554	1.76574689179986	0.835115615258218	2.07179698609083	2.21906007219521	2.17995684740514	1.11696353718266	1.45664846902474	1.79406229775694	2.47199379130317	1.63389614591908	1.31004922535138	0.991825658697696	2.20689323612177	0.898556647293547	2.79900439018324	2.37878903793411	2.09220743809709	2.01998651177856	1.57259867537003	2.19411857919841
FGD2	2.72554485811044	2.27130614379734	1.23094077612394	2.4750589349629	1.19314091914488	1.47669274730127	2.37934370731461	2.22857244952908	1.80500347486387	2.31379727970598	1.7370810051531	2.69325276190529	1.80599402506675	1.99537597347455	1.87353762319319	1.77942783235915	3.10302757521928	2.29604619904213	2.9903377267692	2.81325787891584	1.52852131124355	2.40405839705479	2.64378693875072	1.61022758954469	3.3647124929766	3.25335397761698	2.10265813136374	2.54727707050638	4.88132201197776	2.98890277851356	2.06650256025814	3.14474796241915	3.17603548175064	2.64064406279313	2.39465132590898	3.08868437153339	3.45964144992861	3.16009730767425	3.15544162351987	2.16491496955245	2.82162858924377	2.27854981612396	2.08770044204343	3.79222026023244	2.81700921407127	3.35361970489696	2.34454447395471	2.32943937556972	1.94725470096803
FGF20	1.36182449432085	1.22694004070925	0	1.75915583380027	0.964953052900799	0.484808396765306	0.0611540632071007	1.43365387104941	0.556601081653847	0.968864898193526	1.93179650175071	2.19780250005091	0.782408564927373	0.769094656031159	0.815903276845097	0.960956460173687	2.37601248772974	1.25743310300358	1.76502547000037	0.869081753699931	0.326537348139952	1.39604985762503	2.22147498784533	0.871843648509318	1.84510862723012	1.2585189247113	0.78927018643171	1.22422553993839	2.43770713692607	1.09004041547277	0.75086372321934	1.26261355840363	1.54017609531966	2.54510348103192	1.43221114917122	1.22595354036506	1.80719003320196	1.79310514805888	0.832849516893454	0.656359073453683	0.963548106438987	0.994145221138206	0.696706079251689	1.96716860753263	2.26726611023901	2.31536334612052	0.738292263429494	0.64505601299147	1.72473757287613
FHOD1	3.91686831640967	3.93421453250183	3.41844634429828	3.46688809960822	3.40611484745113	3.75672443256749	4.99665086646993	4.29776368460355	4.10443730944613	3.2317395935957	3.32403289351767	3.92841770138849	2.91829081495222	4.10274210418416	3.56034812096632	4.28464738094296	3.85936332998104	4.16074274384508	4.49144267136595	4.38270874864992	3.90116618141097	4.59717954522426	4.4273312836923	3.46781419597251	4.60542321666882	4.64325590376957	4.20659634188368	3.72329642803775	4.38894031483336	4.41999724515669	4.22723277819018	4.7542033956764	4.39257845826461	3.79247016590665	3.89932066625708	4.06579631517157	3.9624194614252	4.20479022164114	3.86280842532438	3.48345465532403	4.27495488299644	4.31531262061259	4.22435675543073	4.33203475758314	4.15507726467284	3.33651191551276	4.28596439046212	3.06608919045777	4.48227392967374
FLI1	3.3582133814547	3.82239364979056	1.5741499605097	2.89787933020837	3.29314973674186	1.56603576645592	3.99618986500247	3.8603967293699	2.93772102576179	2.87064090142766	1.92120779712455	3.17306345445491	2.30576628276119	3.09034534978346	2.80778766566158	2.85277792181896	3.77516645826854	2.75770601748134	3.96177147934899	3.00538202131639	2.88859714580017	3.27150037874879	3.46716207735249	3.09550251765867	3.73095508651535	3.62198151382256	3.01205013973136	3.64483688900257	3.62459223991645	3.5199192606225	2.62921671559532	3.49271204562562	3.68167414179283	3.60770906395737	2.94605707089748	3.35727047567956	3.39600874368406	3.70036203247041	3.15236191920937	2.9246130060543	3.00620824543549	4.14938131946136	3.47451391942518	4.16916337805799	3.79068864267478	3.90586110591769	3.89032994931537	2.92444198619348	3.82695518098708
FMNL1	3.88193864662621	3.37038750428209	2.19978226027133	3.51571245195603	1.98221784631558	2.74568911218069	4.86590891949056	3.01662111510763	3.06165524802243	2.62793362523562	2.11186596386756	3.38346929546113	2.43560192661448	2.84018121355849	3.2190910582462	2.77218126901038	3.99514981098504	3.89854697357374	4.34861485839288	3.19761380969107	2.48632822991177	3.71558591418774	3.99816841851151	2.37648487841734	3.67874800996336	4.29467220716008	3.11663091203631	3.86784705578221	3.85473376698913	3.61567524343272	2.84667382959784	4.65362184773292	3.67217638487733	3.73048779926378	3.24511531559753	4.22616168642658	4.03815520102597	4.0788915835579	3.82492056507197	3.3885339790918	4.01809110304946	3.11521639897247	3.40461706097066	4.56188819528803	3.91410523711847	3.76616048569707	3.90432994528775	3.46099150875665	3.18638962559756
FOLR2	4.57044471506457	5.27664554289562	3.32762988514096	6.88825618102027	2.35710153194251	4.42913386954133	8.43689806034764	4.67899020377773	5.6340414075603	5.99918148926002	8.75323714402842	6.64149689801118	3.70213666083793	4.52472191823284	5.47274444436804	4.82308695418183	7.16343231203694	5.7162062499258	6.72665958713441	5.64002797328624	4.71422902962858	3.83440784180699	6.79377756006107	4.48709397967436	6.08855293703222	6.47772751020494	3.82727028976529	7.62488901329032	6.8425879442069	5.08282604414056	3.93131430019441	7.04396561902038	5.30964551100189	8.32982279299211	4.13034609751639	5.52836815210141	5.75368475508181	6.6749210247065	7.61714050308157	6.07817002574595	4.94973101416299	5.90828692935724	4.4272172899265	7.40906671764731	4.72633534160823	6.46739524361365	3.68260700478186	5.78518695514443	6.08977354506969
FP565260.3	3.12215915387584	1.59206229778748	0.505281211453267	1.79372944814257	0.430713467695145	0.935157976107094	2.00565149421928	1.96280811101812	2.03435659664664	1.40865752120981	0.464877338091541	1.94538296682437	1.95873133756784	0.785508703560428	1.75774867994023	1.58125482322536	2.71217754735499	1.71663977760338	2.12733612657706	1.91203663709311	1.03153635326805	0.142740172116082	0.950319097751636	0.814099190274553	1.30316701571115	2.81348364475832	1.94042988909726	1.72023468019741	1.58650055528142	1.98214481510542	1.13599446269685	1.68710549183801	2.22792586695535	0.527871054301573	2.29172142045789	1.10835717809042	2.01210378979951	2.928825091151	2.53878645466232	2.57852818078568	2.80302033179371	1.63254741977885	1.61635769699669	1.82533789521925	2.16767906186135	1.42706975521079	0.0472591754780128	0.92523990548741	1.03195974139754
FPR3	4.8123904042375	4.28522464546786	3.54100675879303	3.79466539202045	2.23198529462936	1.58750901320245	6.79784955025776	3.12139675269227	2.27064853908483	3.43298612360356	3.39726903853477	4.12026898633358	2.88227132411007	2.73407008689221	3.83135031813718	2.02984155713672	4.92781588046806	4.19980581248936	5.71611294212415	4.13149894266089	2.308069580542	3.05516094027682	4.87001941791194	3.08919303738922	3.9271379389685	5.5679864876386	3.11446697726599	4.28477321469253	5.82483148507807	4.44897361252707	2.72382064728623	4.49676271999012	4.80994943876606	4.9953216977104	2.11509984782799	3.83111719461642	4.01179974636352	5.30247625446364	5.4350818130318	4.27831935425067	4.13274133671738	3.29376774454069	2.83523691299304	6.13821240138965	3.03991043281764	3.9778751986272	4.52359331865179	3.23509899855497	4.07967677482759
FUCA1	5.53725568100548	5.78706672923972	5.298071734934	6.12694189148863	5.09871009559072	5.24067686586578	7.02491580258671	5.23295617206966	6.4844265769091	5.61326642724554	5.44955147049429	6.06572308705918	5.62634275911311	5.58173687850948	5.61299525726337	4.93547389180498	6.15196432049481	5.77844777895877	6.43301784859985	5.40052085212658	5.83215835697138	5.48815184729727	6.80343758633846	5.48873993051165	4.88919607449662	6.44353869204334	5.15876114431045	6.50049136862055	5.46913057716925	5.71954489054005	4.89833897290696	6.37527580538616	5.47238054014363	6.99051926406491	5.35160006285721	5.92140776607577	5.80409487266678	5.98844611117396	6.25492089494331	5.87265887588485	5.22061242920361	6.36349000505422	4.64866101043887	6.91759644810359	5.56270645465873	5.34442729815786	6.5267120576361	5.66827516609649	5.43166307115867
FUOM	3.5379793525205	3.15296216679069	2.5203216649738	4.09666666858018	2.3085356237654	3.69582682485335	3.80662308398367	3.59196658710042	3.5131117041074	3.89430363582993	5.41130420808976	5.1837564486512	2.27599036802474	3.26429621203483	3.21149508832153	3.22317538614456	3.69885188012501	3.59164351664565	3.95408461354378	4.55536217448686	2.96497152992183	2.04750349005774	3.95735746595918	2.65326642929114	4.39327203360042	4.23430970469272	2.50814972143133	4.3059340519936	4.22410975165116	3.09563753983178	2.79408309830829	3.55128221441294	3.8209652084359	5.16095244844297	3.05165052021774	4.12849962698339	4.32749336325386	4.40890203428168	4.11926486433729	2.65218817325313	3.29569364144969	3.69537029164271	3.47081015085216	4.10631481481882	4.040769717466	3.21817668985993	3.25352038977118	2.84062436358431	4.14558779339566
FUT4	2.02598554759631	1.67500291619393	2.62168853679741	1.68419036649602	1.23210812945624	1.94493338905791	2.16133951532862	1.55625772881632	2.42059019261122	1.46816621750166	1.11416709954703	1.49543934295128	2.07014885867826	2.02172844649406	1.75501573602346	1.91061754866369	1.81241607665794	1.92774478267728	1.98524538591176	1.39588539483069	2.57901114784605	2.39615948907315	1.98801202961768	1.79493566280354	2.29604619904213	2.14580786241265	2.35836812800369	2.05370219895852	2.66493787744175	1.80945560470553	1.67097626179981	2.09261339271428	2.00579519252273	1.60402386581459	1.56007905043341	1.7737853893639	2.33711162841586	1.89499233096951	2.41313368959307	1.86923971877628	2.0010095332332	2.2813421683082	1.9110012237473	2.59304296640973	2.42075186326705	1.66238781925968	2.24071120670825	1.87247419705121	1.84185238625705
FYB1	3.9393770465478	3.69086402708526	1.93696766018807	3.76132783010978	1.87715527462305	1.93805991196487	4.11186596386756	3.61671056358543	3.09153059312062	2.76659516172927	2.63596329417925	3.79771858412479	2.51951674399906	2.66074611275202	2.96703946025247	1.58770102052809	4.80518925483949	4.26558691893083	5.07651206483254	2.56376827845203	2.28039218697239	3.62906513709228	4.29620041590094	2.66243339556135	4.60783923637989	4.16514015189944	3.01858076637455	4.84346132504805	5.15106729244244	4.46574596529469	2.80343371146442	4.22025255500074	4.26423615104355	4.61346682447835	2.70560197813947	4.10113737784352	4.16224226774695	4.32635038391721	4.040769717466	4.01953290820724	3.64207769370568	3.63730883220004	2.9440338130095	5.43307962685377	5.04253052809234	4.68601300999196	4.00563353092493	3.19967234483636	4.22169924596939
GAA	6.32564005856365	6.91541094962408	7.11588950571559	5.73810847717851	5.65852284273387	6.16298137861459	8.34073805562069	6.51265672283767	6.39727930815474	6.38323253182136	5.15718522317807	5.97799422418412	6.4081021188259	6.31834395940795	5.51965512175578	6.26859346154833	6.36972645243882	6.69752224879935	7.22366677567882	6.36073298059205	5.32431378156839	6.45574969134801	7.14781851233283	6.1658275448354	6.55153755022913	7.50970296672669	6.42458454674484	7.0913412312009	7.34353751688427	6.57723091597932	6.16181312777384	7.62621789676002	6.6823302996237	6.37543220809088	6.58522246296701	6.84290217086875	6.65433098978704	7.81914125326421	6.75732733286535	6.77894971253199	6.39271582639399	6.42770170123775	6.34826606378728	7.13283385637758	6.40966247670709	6.31189541472597	7.22964752111818	5.61469806696476	5.85412035608782
GAB3	2.12462590829198	3.18909709910071	2.83155300362634	2.30082659253349	3.59658933105954	2.13865066588866	3.14773000090676	4.06823226101869	3.32077347694587	3.20142998768334	1.9547546649217	2.58707690326468	1.76858663500089	1.93016960815008	1.83159353730734	2.64302495801344	2.76553474636298	2.97403364507934	3.030071177362	2.15756117609119	1.74381653023777	2.56730205750552	2.68239351106273	1.6073895000244	3.31401489061501	3.15474521314528	3.04320449856517	2.82344367219591	4.03726799680207	2.86860775466789	2.76198729922979	3.17713645295227	2.77778790427355	2.83327468155561	2.47687416784541	2.48630248336204	3.1151331491158	3.05694762419585	2.71490488469812	2.12138017427817	2.98223610354049	4.2671087690539	3.56864019541922	3.88697928283	3.04656090575774	2.74740888415456	2.8203832233586	1.76426121821711	2.61746305730771
GAL3ST4	5.51929971578641	6.20309933385524	4.79008909788203	5.60360260893422	5.50229877346515	5.36875438295264	6.69928093524132	6.26577630054096	6.59879990179145	5.86920763351994	5.81134514886825	6.01681051578528	5.53924257806558	6.06815055566728	5.04028752889483	6.38256350776081	6.46791198834685	6.40227535782491	7.26335371705319	6.15695677382844	6.44268809963909	6.35479064923107	6.41671647267433	4.89674653267498	6.30364560332462	6.83737689816214	6.26655044400704	6.62133688581356	6.43445142411636	5.85742122036389	6.57299119905766	6.46377774221828	6.35150819373415	6.38634020076662	4.72977027309887	5.68068161032595	6.58288111467734	7.31057461221494	6.49869765078559	6.00738838616735	6.0774993792976	6.78289471108028	5.43705791390897	7.7294106963348	6.21675361720659	5.65438971117717	5.82826344846779	5.79795457391302	6.24118044964975
GBGT1	2.13277423327633	2.4885407160531	1.1018517435049	2.18148424977028	1.58702888305927	2.1662333950513	3.52229433672414	2.01099461607159	3.19361406319095	2.12783134782781	2.32627846814867	3.02855147200215	2.74185524833065	1.84747583925848	2.20316982709391	1.79118894150336	3.15489100127586	2.57966289701601	3.12713799046969	2.42985695113365	2.16600838329129	2.82007682109751	3.05772752026487	2.04092748963867	2.94343378387025	3.37427442636625	2.54418860664697	3.54886813559661	2.49845512847123	3.06567570218222	2.25441263661076	2.99898975984606	2.59031457749666	3.56348764239825	1.91238160980535	3.82707716674325	2.42548616034267	3.10480629803063	3.43602854647554	2.2502036564993	2.23893967935749	2.07703786183125	1.74609774369	3.38890588403907	3.46657491846242	2.33184850448043	2.93455424327791	1.57075435513387	2.52306006179525
GBP2	5.21347949031532	6.0028397633799	5.34429235666211	3.74313792665136	4.29694923481377	6.81213493876437	5.01144196614894	4.30824436439371	6.90372762875472	3.50525580093216	4.03866443813011	5.92362223460353	4.47307252930668	4.51210043968966	6.07948051706992	4.14617456952545	4.8967077888254	5.07238882227972	5.45766979958809	3.8279714139322	3.79456142823592	4.59354500205602	4.87113888148134	3.82997130112495	5.58862469854269	5.24968804538736	5.33694744609445	5.87776878537032	4.66330476536144	5.77918616521774	4.97244452587732	6.05796790320727	4.73388576195202	5.95124507674051	6.25158276852369	6.36886785390819	5.77265108102966	5.33724724319874	5.11262924714755	6.86354948466744	5.39543302545168	4.14009149452147	4.92034094457094	4.45202868212033	4.80587540125668	5.47137607815654	6.39876762979065	2.71127463104986	3.79545527204412
GBP3	6.20702213170314	4.65445272659565	5.08688140286267	4.35084373516445	6.54459202649018	5.72259170833699	4.29881225346868	5.21950156060536	5.66977797356664	1.5349082398514	2.32567423412026	5.80052203254543	3.11539953174926	5.3535420786147	5.06701480222245	3.54051089783698	4.94426344562799	5.41214809058935	5.77440228961866	3.55537444611063	5.96479829855893	6.75167794568758	5.43315308944211	2.90912024012413	4.31167021893467	4.46812058992646	4.15256473348939	4.69431191527708	4.38346929546113	2.59776951802797	2.8159237648705	4.80475056922693	5.91122418800799	6.6900007659834	4.33515450167582	7.31994121830407	6.90914184696911	5.40515167687039	6.01028080550335	5.71107084617193	3.56331679372124	4.98792565226266	5.40689376241737	5.97041654722148	5.74046349251944	1.81717298454462	6.95439408566626	3.47588903911794	4.69300179585963
GHRL	0.947927931238094	0.85287777405358	0.318461465167583	1.75924107175728	1.0498398388127	0.468843942974637	0.621430667790448	1.09942987203515	0.685087955675029	0.937419726738949	1.61551046488412	1.24446088372381	0.826680675317858	1.14469902515414	1.04313449031375	0.879862572438726	1.31498648546852	1.09720624597437	1.24123003551545	1.30287467036558	0.839234027676077	1.7619234928106	1.30515339455375	0.576377014607468	1.58472203150802	1.13408948092042	1.1036654827657	1.27697301878873	2.69815178816034	1.15911246123086	1.36502057861953	1.56608449051547	1.36642013931299	1.28154989336664	1.2606279081267	1.14945448689039	1.78927018643171	1.67287788119757	0.724737572876129	0.82130203988953	1.88209521029232	1.50634804939327	1.42894634476948	1.81455042346181	1.61206935828841	1.64657742996875	0.766298323984848	1.18510536254259	0.772561353475149
GIMAP1	2.4655827294134	2.59917494553326	0.869634555813393	2.37862259552723	2.06660588420444	2.02286490228747	3.1794473537201	2.13300448818821	2.36086990381429	1.91383725252759	0.895923001923769	2.24586070184035	1.5236121358814	2.18434377795291	1.95427077014488	1.46330856591816	3.10274210418416	2.20929739016624	3.2755136902578	2.18612018368064	2.16710096896308	2.27584142314061	3.02566670038848	1.92656879107202	2.74198464575727	2.77397523292423	1.93515797610709	3.0039799502717	2.43861223210089	2.77862912589557	1.73222577687535	3.28642284194406	2.64544804655652	3.16515623500795	2.30958367089907	3.28269184687074	2.10581215112923	3.1801160272891	2.34252630089405	2.23872572714613	2.38534820065039	2.94678699504201	2.29136780428531	3.29312030119463	2.95248267443048	2.78291174288082	3.38036928382038	1.98863015868504	2.48751207477967
GIMAP4	5.79370084029524	5.95414977108653	3.78724438366881	5.74073601553947	4.79780676065067	4.14947887520881	6.40950295281558	5.25713511319089	5.41552207325541	5.15903978199015	4.56534126974821	5.9654703200606	4.333981811352	4.92595196070195	5.35743588058779	4.44700385513013	6.03203470343088	5.51607189525542	6.36888181894747	5.16098874037533	5.11978360965624	4.98208090976374	6.13738875935258	4.72068341383207	5.57776113835644	6.00614764181321	4.81035055450915	6.26649422481466	6.25238916537601	6.08712122153996	4.62434073882928	6.1381530001614	6.1356231065467	7.17672468436614	5.03649893795215	6.56709514359878	5.90418300324503	6.38391161099632	5.81946637598971	4.987398183579	5.35999547824252	5.49915386517325	4.96908140045189	6.79791438057768	6.38492358869911	6.21550193717993	6.34992076110766	4.64080599570844	5.64169052255661
GIMAP6	4.18928690658361	4.92626515369416	2.59397517932056	4.78739067089179	3.99828578162022	2.57557857533759	5.14683847966698	4.66856734370978	4.10436182288089	4.54439883182891	4.09888270629993	4.97351943968502	2.9811585317591	4.41295084580588	4.14184964733092	2.81835976482304	5.03513559798569	4.22933412143898	5.27420574176089	4.06527071338182	3.82153675470838	4.09857957134249	5.07695665366995	4.22035317403349	4.67828040456329	4.86467645380491	4.10177612152947	5.27664926463017	4.87790617601914	4.70093902616461	3.94143501260249	5.20123784976035	4.79052705078006	5.96457191155972	3.86865713683387	4.30594863970054	4.15818350642197	5.4832353586083	4.84096670448742	3.90654430724244	4.56693080847113	5.14955610216404	4.45247683049119	5.50605284284259	4.96634740289252	4.98327638362947	5.0991857775769	3.99916118970462	5.04337512944686
GIMAP7	3.97765543333521	5.15681726041731	2.78753694328296	5.03650333373899	4.56686385175578	2.76576810462789	5.22156005537531	4.44411044596105	4.56700384861666	3.91294680343557	3.3524901836634	4.55869621492702	2.99091856572559	4.12735263669111	4.21861069965257	3.14766488558625	5.03875660839309	3.7704696486596	4.6422799059824	3.79732431726998	4.27909237128773	4.13463167144765	4.98519072767532	4.56843955383889	4.12330200075372	4.57681234075926	3.62565624765363	5.06200511007515	4.85801581838069	4.91413873169253	3.50455683615601	5.07008873511171	4.60889201788516	6.28736147344359	4.68344382021596	5.27421692583352	4.16293506943496	5.45325416949395	4.9057022874375	3.28269184687074	4.25801381765899	5.61794785509839	3.92427094605723	5.58351908385149	5.24615342681668	4.76715686601266	5.26574442616834	4.60776231773167	4.8284894172332
GIMAP8	3.15135553873949	3.77424940730477	1.84791675460399	3.40393573455071	2.97017262989589	1.9946159268993	4.79405709757224	3.10114578420201	3.4997183503928	2.58937999547796	1.65654213334999	2.96906758212949	2.68517768388608	3.25302109571151	3.18140473746938	2.32538641465977	3.6645738592626	2.77564056633869	3.88038187113301	3.06013387358579	2.95538720560253	3.37992588074241	3.7633797030935	3.11486671728773	3.47136957450602	3.92639800291038	3.25630116903925	3.78332044578434	3.66756291256343	4.14277284147084	2.37937143518654	4.23950497179776	4.13351420761098	4.18654809733928	3.11923995986992	3.98515428770055	2.33419639912305	4.08376650808238	3.74260990309459	3.13218198041751	3.33365271476541	4.31842531056859	3.01042180548651	4.24490988639612	3.63706533643011	4.13399087892873	4.32691839249769	3.48065289118484	3.54124223305683
GLB1L	2.98365945570742	3.86941740881542	4.09578942467319	3.13609292785193	3.25377753444115	3.80034082814903	3.65661077482308	3.60701066590133	3.86681898118732	3.05172011644733	3.0398578069232	2.81233392330441	3.14264215961284	3.80772585309331	3.625504294584	3.46545212740898	3.18588239901588	3.6388268549053	3.65745708457351	2.99702136870765	3.40484863867524	4.22548317385416	4.34801282502254	2.66900408144701	3.29713270957116	4.00569640147665	3.66824395916464	4.18677785044965	3.77476597897168	3.80161395426993	3.80322703643493	3.84760612372715	4.39251663833889	4.22418694487519	3.52722050414117	4.91062714178445	3.65010968425483	3.40160316324082	3.91619954394585	3.54799265022235	4.05513490425468	3.78277548284627	2.71382776262397	3.53919604146741	4.78963014744491	3.39323770603141	4.76651565760767	2.93498820178348	2.94110631094643
GLIS3	4.34190749241671	4.00066709220323	5.58620328585966	1.84414458105934	3.92641698037124	4.74159641865467	3.701094331201	2.90517758090347	4.21413257847329	2.77097700716701	1.47181175596813	3.00288250853312	4.23323618525269	4.94019964543446	4.36105946836341	3.99059187258758	2.68365154481248	3.09098888841477	3.71239768514852	3.54883115400482	2.92613229224353	3.93104003525675	3.49455641670653	4.5664559573689	4.0580826665219	4.23084089283332	5.16292701551285	3.95729245313033	4.42964274251546	5.02264300860305	3.5019104122542	4.4699445682948	5.4939258814542	3.5438546566178	3.60313374187016	4.64859774153023	4.45144851868154	3.80502411826483	4.12035194036522	6.0508608028432	5.33282248552275	4.01139723738282	3.94940419744591	3.18361354860576	5.63550192657323	3.69054001551232	5.31199347287477	2.3970636307823	3.5099111534838
GMIP	4.56693080847113	4.28354401522183	4.03634507697438	4.25385315650467	2.77703038520081	3.38410508140833	5.16158944084521	4.2809859986088	4.43330668094913	4.62128999253892	3.63599810838879	4.58437929361109	5.36755628349979	4.05211153269415	4.16248398054177	4.62441092958973	4.83409428830876	4.54143430202067	5.35661218741043	4.84832748629101	3.61787441135856	3.99106373893302	4.59012890746936	5.35130676787556	5.3097509968246	5.00325591232805	4.45641191639816	4.83894168519037	6.06507895030383	4.68576078126943	4.9416791425043	5.06357196912567	4.73153083705416	4.51540338524008	3.76548170512909	4.14665522211947	5.21118745626496	4.92215026532141	4.99234697901873	4.20399982171288	4.52094391319143	4.78666954021808	4.38287472033511	5.68587849349433	4.87368525929259	4.82856557850476	4.83634833393715	4.9500017490835	4.93692527168547
GNA15	2.88549627321652	3.85782179240827	2.54485627488998	3.14329545056108	1.75505847811068	3.59959154648604	5.34381285714696	2.93898203242024	3.73643169822424	2.7031893145141	3.21567859660793	4.17003720669312	1.99591861884043	3.17951105027151	4.39752233449188	1.85063942589333	4.08771741203138	4.44506452174342	4.56960653210827	3.51610342109746	2.94594474208978	2.72916118304075	4.25130250633865	2.69447907896247	4.16669937923063	4.57304726515311	3.31465302665758	4.87925975560548	2.88003895899514	3.80435305648756	2.89729851950745	4.65491093776608	3.50072558309552	5.13427844923674	2.89396401720958	4.2906308254276	2.75653230520442	4.39672806854644	4.45800133024589	3.89662061135942	4.60050169852792	3.29270814046021	2.99369247456897	4.47708147767867	3.49330147606175	3.02016435660822	4.39340247091401	2.82731094394967	3.31867837373655
GNAI2	8.31714847237443	7.93833872737476	7.59988012089761	7.80885029884327	8.05147814635076	7.25904551781086	8.49130556982687	8.1754682135257	8.13733137373022	8.30043310187924	7.55123452621033	7.98811601654615	7.48584299110045	8.26857755554034	8.83171038193632	7.96510605859726	8.14876229647957	7.95017443275198	8.34333008878984	8.28739102672276	8.33031727341647	8.20583771450319	8.38247704790804	7.48074497103914	7.8698331673448	8.37929734858839	8.53152572280741	8.5002172734698	7.90621357235437	8.25897016743439	8.39427232347763	8.52417928175812	8.86296336050443	8.16726910146283	7.93920012650918	8.38268324609974	8.65291450743506	8.61615917160602	7.98790121562507	8.55789826358053	8.319496006578	8.32520649833384	8.29662350964251	8.15422015257457	8.53419041984698	8.63194459085114	8.49208951864397	7.77968258975013	8.0957736040816
GNGT2	3.01931050141373	2.72388616130114	1.71087805019588	2.93736322616621	1.37306349863316	1.33502583832169	2.40460343759506	2.32403289351767	2.04397436519754	2.72587200726282	3.11188265197278	3.4754870170628	2.17283950551864	1.56842131231148	2.51951674399906	1.4931349223055	3.04015599494602	2.32224545288826	3.28964268315151	2.45998236069975	2.01571164557342	2.05032755355842	2.14440536669923	1.71835066545063	3.0955193961214	2.82132245138974	1.71883285695201	2.78062506357708	4.08859109666935	2.65475630776546	1.99117260925272	2.57874553597116	2.84589144067803	3.58804896868609	1.57893871309339	3.13822469099359	3.41638038385205	3.43947686612895	2.35196748085944	1.81163543085374	2.12875530625703	2.28699939663384	1.62166509606494	3.57468282976176	3.01799315043775	3.34114606497574	2.85211872368572	1.66793752797892	2.68007675922661
GPBAR1	1.06777637204849	0.959918496689248	0.464772806334738	0.956502777770044	0.475188670225608	0.730487799263776	1.61884943949501	0.730748629416213	1.22934181304355	0.725784774742255	1.0804530112361	0.967685081074146	0.697062080497391	0.679153520838089	0.374955995968092	0.551392968027454	0.960437571778306	0.99891757275836	1.34255474547732	0.928427176875685	1.0494913701651	0.361880627038438	0.502941568004458	0.53953107147415	1.09234276899545	1.31620368068982	0.849038476896004	1.22564512061895	1.03026544285767	1.1669724724107	0.996316429094244	0.871764810560672	1.22218630732211	1.11256669813579	0.228849467661798	0.520447393318926	0.937043014451019	0.960066822915759	1.1532216559844	0.336054824010835	0.917775440601116	0.485735942989206	0.627793582682482	1.05783147456057	0.786930861090286	0.644225472439028	0.935686035162178	0.469990138221073	1.2216915135109
GPR132	1.97782941695196	1.76960249823325	1.97449260221935	1.51445053853925	0.714047648777767	1.06701910600626	3.37175399657008	1.41916131443477	1.94635657163363	1.2950176651513	0.949198731895153	2.1323136131768	0.998195503153252	1.14828336250318	1.45396526539641	0.805292455600712	2.25498701204716	2.22536748646258	3.0331234184872	1.7314873921986	0.975116549712256	2.09757708840457	2.6641869892822	0.868133599851757	2.41313368959307	3.2559689665415	1.28546140513704	2.90077988147671	2.16629767768023	2.4927761258179	1.50456954762951	2.84544990582817	1.91034891538093	2.1815796587472	1.64394851930283	2.85049941375812	2.10094401807783	2.92679647717501	2.58498654543813	2.0636409926427	2.41632633211022	1.84450617386985	1.32083122979474	3.00825380726498	2.38854775505888	2.52290945946296	2.80661277375351	1.32573179112255	1.93361040465259
GPR160	1.56735073881817	2.00543591992378	1.55006336316472	2.57676397767313	0.910425672851666	0.834144866063205	2.32279345233062	1.80372300677416	1.4465738525469	1.48222874611038	1.94923609144459	2.50367947389435	1.34704195979693	1.41337744526771	2.13720839685256	0.881899503054762	2.89902090957942	2.92402385227801	2.87343919073285	1.96934392343339	1.36871248372833	1.47772912897071	2.31472552426014	1.28735408502921	2.61854407986816	2.19143631460532	1.61960081872017	2.46657491846242	2.90575522887353	2.41678570737881	1.2255217342566	1.93156960344761	2.54277806926875	3.14149818813431	1.47004221637435	2.05779682396094	2.36261015369037	2.22339165677675	2.85097939880464	2.44251891621732	1.95125207180079	2.57106999816771	1.95166238932065	3.05883598009775	2.52734563272576	2.11799418804442	2.39525478038009	1.67613197997214	2.2736352390603
GPR183	4.19055955320587	4.30710789066689	3.43289261429288	4.20633846309929	1.94163219765448	3.78586437439377	6.55835029884805	3.72257531541019	4.25092368713658	4.67390122760066	4.00533710427198	5.64080888720247	3.64432931615965	3.26347015414789	5.3250949389428	3.55461340797998	4.54384847162893	5.37624870240827	4.91169158187234	4.59667281034889	3.39547415580252	2.97041194538947	4.73464459588541	3.07584064704745	4.41791325866144	6.06599013635307	3.56891983107227	5.50488729807259	4.31165568896678	4.9212173200841	3.15445359267987	6.30243421334114	4.96857003435501	5.791274912895	3.36094011581082	5.49929420981205	4.85686620698443	4.25127220446269	5.08618506613019	4.40128913764074	5.21411703219052	4.34693562099055	4.55269061291237	4.4325786458432	4.34685054430168	6.55827528840216	5.49118288898382	2.34644636150158	4.15752883990666
GPR31	0.460165894676431	0.0413831790194062	0	0.211884401940305	0	0.0632268019969813	0.196355242882748	0.354452160579562	0.119555384695282	0.136322653749214	0.150299708101682	0.367147374657944	0.036327491817765	0	0.196858801366356	0.036327491817765	0.689925310856427	0.391767719955997	0.462994606675499	0.0780632557768191	0.0405417938628468	0.173383321214723	0.435308552262582	0	0.652692989171302	0.426103700685049	0.113300435833361	0.344601283036677	0.697506958554785	0.121280699792729	0.205642741945457	0.347779026702262	0.196481148982308	0.785173874422659	0.117296085657242	0.0636409926426959	0.566181933698165	0.551688269438963	0.282736320276342	0.294194309759318	0.7941870965668	0.203764966018656	0.200629897983074	0.507312604411938	0.634500338235999	0.164271397680741	0.218471210743262	0.0962618530584035	0.12366619645382
GPR34	6.17987924084323	6.43777537160836	4.29829906323194	6.99837266930951	3.96457422181055	3.60034112517896	6.52313692567601	6.35757663578657	5.32948960681003	6.83713339031504	7.13608472267901	7.55859979533095	5.34235917764046	5.56485370393416	5.50524309550377	3.85364640486368	7.09759604937627	6.61750713656655	7.37937663410321	5.82646967712733	5.15296622166829	5.36985380260161	7.20094959488816	4.8482273186124	6.83965731524464	6.89967835884477	5.50729357337885	6.9736388251299	7.83499557100105	6.06141979925462	5.05046687035066	6.29457664034349	7.18959529049281	8.08603853786085	5.68606905483113	6.15055764575323	7.27913045396906	7.01243458780744	6.76762964089082	6.37354903569085	6.13996670691913	6.46032810616391	5.41574514795241	7.5913839608891	6.48102440549226	7.15112616432389	6.48942893613778	5.05817360455214	6.61196759110921
GPR84	2.6360561302045	2.93005603545305	1.83543905322413	2.15344867074892	1.09976648629293	2.17219945979448	3.63151176578643	2.40784217821151	3.18499432315996	1.2586998155699	2.10675031506087	3.55979769575487	0.628633634164697	1.97574022747236	2.99920629943984	1.08773438181973	3.20765862888883	3.96164184800172	4.62428809351778	2.04491864037528	2.04491864037528	2.51515734603423	2.33514020631421	1.16722945407167	3.47825998616409	3.61911951145322	1.75202063877174	3.29656019114272	2.55657655916095	3.11503324294624	2.78741156785567	3.99009261517931	2.82649764251687	3.15466421337316	1.4022310094573	3.72035508584878	2.72859536906748	2.96674422304924	3.10000206955084	2.41245637432495	3.85173904868853	2.49295553521573	2.10936055940423	3.55848806297701	3.69087519860032	2.4125918628198	3.72846476509253	1.04383441999994	2.82144491432691
GPRIN3	1.74416109557041	2.09007430024585	1.15639661659767	1.79771858412479	0.779301750205619	1.76591658569141	2.89669810270043	1.51964254250815	1.38802417581246	1.03421571533791	0.736128588287315	1.78546685416768	1.96043757177831	1.00309846468065	1.51898827044407	0.630498665826265	2.12505591679057	2.15574923267794	2.43063319086565	1.31057279459715	0.997978811780643	2.52792108447309	2.45383360741067	1.32204350587426	1.98808476443196	2.51336440949268	1.62737337344092	2.41948495798078	2.51482922847525	2.15085208512434	1.34562346417513	2.61313084862562	2.40721676970435	1.99992786344453	1.73586872907358	2.60611053597222	2.08280475958212	1.75821788374213	2.34053378513139	2.02871058595414	2.22193893162862	2.0618107527427	2.05311133645956	2.78603171856782	2.40441269682765	2.82364747146746	2.26774552042129	1.87176481056067	1.97302342513687
GPSM3	5.91145910231332	5.81301411476314	4.4788812294069	5.62211333407558	4.13452489245759	4.93548803566602	6.4604935758584	5.49879975324874	5.30352505804475	6.21154765179448	6.08496141695205	6.78158528093261	4.77008372533506	5.12458455456575	5.49190439124145	4.7568044780846	6.36067504762427	6.51212256868395	6.92088874164952	5.83297353619676	4.88127795655884	6.01977529256465	6.42227337404651	4.70625978007111	6.51159928515645	6.45165786591693	5.06729452146853	6.56147278160965	6.62473697938533	6.12728865894668	5.31787926596006	6.36314654128066	6.11766595578297	7.02455461224486	5.3364833515363	6.15106729244244	6.53686729555263	6.57327453781569	6.16055519372142	5.45266791025474	6.12825421474202	5.50463945873185	5.14063552417487	6.91471878220644	6.19780839622702	6.24370144680906	6.19971945247676	4.51512579951151	5.97292006730424
GRN	8.44305210845581	8.60698439539409	7.76788913770482	7.41819079142952	7.21874339533297	7.6177451412949	8.9125666393017	7.91220554029012	8.09909949293231	8.14675907092109	7.24852534868744	7.93519334324329	7.53812373279387	8.02713303564456	7.5549003787781	7.17227047887184	7.90642585273378	7.91650650122812	8.90492418522661	8.19258231088945	7.30825619795163	7.40515593257157	8.22042137813711	7.60987608769185	7.56171257542363	8.53023932987318	7.93918425554497	8.62605103165796	8.63411584848307	7.74130720244814	7.72288196889861	8.65766536932418	8.43235523572727	7.96754502895424	7.74687234723708	8.16663662073578	8.47353204760803	8.89413717204942	8.07170797522764	8.18523572376799	8.1330394343824	7.99406656661974	7.4690833515898	9.15486822285155	8.03582237660851	8.10185752002062	8.69787283744802	7.35568408927503	7.85250266831654
GSDMA	1.50131174924366	0.437866900870151	0.296545508195117	2.60774456669198	0.699995743667396	2.02023548840199	0.512277462140713	0.538438835250758	1.61847360308248	3.86650250309653	1.8383870797782	1.8669870819397	0.128557364973757	1.45006309433343	2.07272323102162	1.0176369030495	2.3739543948658	1.43071346769515	1.84056394205016	1.96871747380745	1.91724078377809	1.22527492986957	4.01786847385807	1.34630451613469	2.09629559202406	0.383496944155365	0.705137466719021	2.76706149768049	2.14561224716648	2.71228762045055	0.708937639626444	0.164528860881369	2.03347586267738	3.71344288119426	1.02268739007029	1.65126987333295	2.0775164697021	2.95216580137841	0.380175311742025	1.49098080367439	0.831066510605073	2.46215704784739	0.818523382066298	3.033581579147	0.933950257695424	1.28664462101644	0.32077347694587	0.116497840501748	0.408277085153046
GSTM4	5.18811207181289	4.6963778127643	4.39103216486398	4.70493834460287	4.56273697774505	5.19787325257382	4.27496233518384	5.30045689738612	4.86117129343078	4.53262865751717	4.15636425430018	4.57012286181475	3.69692859032465	5.21116798367419	4.37052700158361	4.01523885162409	4.79588121201774	4.45414298462067	4.73602573294529	4.03110401635271	4.58003088453003	4.72694562562231	4.35304799529678	4.11134853683614	4.35857208673365	4.34113894693566	4.74206012223017	4.12222543059444	4.8418574169867	4.75120660974285	4.80278775366652	4.45081534691373	4.91943066520887	5.0086885638936	4.53056396169864	4.79492007163455	5.04539491507513	4.60656659303327	4.42384033311874	4.46096530604609	4.64394851930283	4.61536332527469	4.70621004082783	5.20670182446572	4.69896852909681	4.53503892635997	5.03530278637882	4.10738657903081	3.76754886960256
GTSF1	1.04844545892269	0.705314441086378	0.542406645895065	0.794603014648756	0.127633279725874	0.662023157004121	1.68293280271722	0.65058076460224	0.491186096458927	0.215367972203479	0.920140827684878	2.2449479310478	0.382833229203824	0.715190516850791	1.45538640657935	0.351628329102782	1.20276248527589	1.56051932154437	1.73226919950145	0.625083417922034	1.03513119802949	0.849839173464947	0.562572145406576	0.718438348620861	0.852478323642387	1.76659516172927	0.305562015620484	1.57569957939219	1.56637680032112	0.963104154735549	0.948002715212446	0.808673354903202	0.985573291850866	1.62732667596916	0.904117958545859	0.500700092207552	0.573471478500071	0.913032999952141	0.619178216059069	0.432959407276106	0.415217824888839	0.373843062918309	0.661658402551539	0.542505701478261	1.24646889502878	1.23774725562991	0.981268152100387	0.676086834382321	0.661475990736795
GYPC	4.77131514707414	4.62529387160078	3.09068409010925	4.75838846547935	5.79158228384513	4.8912587704604	6.80097235632706	4.29548059614623	3.95310689710635	4.68602421913397	4.6925443676658	5.57699671015341	3.90016158635282	3.85880657740341	5.42288892788668	3.47700373998213	5.37457699955465	5.58426202247773	6.11229770647937	4.45014889733933	5.56102057782927	3.23811426022128	5.45305658063644	4.82309205077452	4.26163611760767	5.80671071796524	3.78530990813216	5.88873837903336	4.95501980764385	5.02915689532843	3.83548958385682	4.42630501539728	5.05384553353041	5.88470292036261	5.5345659095476	5.3432905541419	5.54872944973913	4.87908817631593	5.45073947957086	4.84825736964623	4.16764695166558	3.48034268421899	5.21623755205382	6.31933251707632	5.37558511878706	4.76825314895373	3.40187617343029	3.75107803684644	4.48709397967436
HAAO	1.74635576712712	2.40356768445112	1.35021433796647	2.58209831429871	2.83303174566276	4.40724396701686	2.24579986841744	2.34076164054669	1.71461919598333	2.41261895899193	2.31999358712271	2.58806096540181	1.13894549792384	1.76820550179641	2.05415387176271	1.3264798232674	2.6584171592642	2.10346406874751	3.4848341699923	2.80103445892236	2.11875838897983	1.82207747395329	2.68187650065777	1.98199874159333	3.05088474002509	2.87359667944594	1.99146288994603	2.93442214303666	2.57550596803299	2.05831649559082	2.77361661855789	2.42610370068505	2.78326805444613	4.11460856452452	2.24388230138564	2.68831466064039	2.4801358425131	3.16994103129816	2.04715445656282	1.69416702441398	3.32902310657013	1.96021513389414	2.7478385070165	3.7178573482964	2.8463328404381	2.5089356618644	2.39621430167326	2.04040151528421	3.16338601732982
HACD4	2.95769177138088	2.41286280164288	1.05366744903883	1.95627973233567	1.7254794193768	1.97856174947575	3.01476590268193	1.79692994263851	1.82191425930924	1.33531174130531	1.82379011382986	2.63447710474821	1.2904244038653	2.93153178359412	1.73742718272906	0.918157217057044	2.56698558892694	2.05342417616174	2.65514571459822	1.29906878014697	1.88561340836382	2.45251636631181	2.88299512179863	1.0238940426557	2.09690275852206	2.4354419116364	1.71145085422055	2.50776927390904	2.20836118309842	2.43613518173186	1.17734378828173	2.59888920676408	3.37462220619121	3.19916976760631	1.12101540096137	3.76970827619493	2.47347522465344	3.3319201431348	2.35507266245418	2.62250872258291	2.75843110776239	1.73430859009691	1.39006230892908	3.11746233115366	3.43589524132036	2.3891262269247	2.42094045613708	1.74721551211897	2.22280456104526
HAS2	3.45256907905401	3.84987919663061	3.65794863119674	1.82228146629571	1.787098081611	5.30451104180995	5.17996480681647	1.89285727623366	4.14692399189016	3.16819272782108	4.47440359360616	4.37667240241538	3.68264071142861	2.63556867441194	4.42991719157742	3.86028746251074	2.85423507876617	3.63818971164694	4.08787861696203	5.0674752342961	1.94395882301334	4.36439033308031	3.79986441088185	4.68009364223227	5.35067757269413	5.6447071288465	5.1367327876041	4.43976939415668	5.12726595648441	5.63966050829359	3.25909166797308	3.55118375961727	2.95196072878113	3.21395378610636	2.85289774367121	4.07339181605292	3.26309451687486	3.47968327286695	4.77002027600339	4.72568117927294	5.03195533174487	3.44376576347779	3.0818168105917	2.60862002436049	4.80768979453876	3.14860877020522	4.28581647180462	3.10173410760804	4.4997247274951
HAVCR2	6.15126825896807	5.98541390243936	3.94356506157059	6.0805638680655	3.31901090354857	4.19619784480484	5.79570981227081	5.47616779508897	5.00171668702049	5.8525057893989	6.28045529106482	6.83131484524876	4.53113813142812	4.54617833512436	5.55997813604433	4.13694601113954	6.26741968865548	6.33459687758405	6.94851207790431	5.18649659593255	4.82430962034426	4.85906012530979	6.26125812161484	4.51941609729334	6.28342918709402	6.15432396466048	4.66559742637671	6.45793240440214	7.0496688818999	5.73009918355644	4.97420347623857	6.17249151587904	6.31350708075885	7.22335883207131	5.00129333722054	5.76879833217084	7.00119874209455	6.31156850608628	5.85194638360375	5.30787656543715	5.68467008518829	5.06355471273041	5.15378507336594	6.98645303220608	6.44132909604784	6.67862971448476	5.95988373052388	4.0239206486187	5.77104305634588
HCK	5.06542582890837	4.88492022037129	3.24331872185334	5.1876252437905	2.91699248288407	3.98893912393204	5.98267877052368	4.42436451451799	4.74267456942443	4.77219182826443	5.06644659003068	5.94330483878599	3.92417591499655	3.98320340598562	4.87923524552771	2.95125207180079	5.81813987492812	5.4576665167254	6.31479258129915	4.84411946708183	4.09757708840457	4.67914788952307	5.11510817322201	3.59246899738465	5.711348977825	5.87338258902698	3.95967743404167	5.98078850160164	5.79208748023361	5.28490643846566	4.48251918718586	5.77663568643087	5.05984843718386	6.43240827266211	4.23816012923141	5.52274001304512	5.63121198560241	6.14162284334538	5.43146918884055	4.94344316124501	5.16100083748324	4.80408454435284	4.19865130140253	6.15146310886774	5.35430052011445	5.57281692566028	5.59538729018539	4.07948905057109	4.88107724262462
HCLS1	5.70814032283314	5.53228578581013	3.8298292686325	5.52239792167096	3.83779190230585	5.18488327523034	6.47184101319609	4.64695753365231	5.03380620092714	5.76751973786441	4.16604052997714	5.67446347638331	4.65410897268754	4.85882646512419	5.69723170643806	4.39603615310823	5.97216188352306	5.76378335518097	6.77786678964092	5.32508054355428	4.6330475256866	4.90079919893024	6.64686971556087	4.72177183373306	6.17312343487467	6.62597471273945	4.6530256122021	6.73930131918303	6.44964225570641	6.35947548810962	4.61289502936966	7.18222847118542	6.29890021061123	7.00079777008154	5.57885118291475	6.64147811215745	6.39259906431787	6.47040345681205	5.79545267446339	5.53845125167213	5.76605179622258	4.73462292045397	5.00653142176579	6.49656940365531	6.11778022232199	6.34745483452535	6.67361578130325	4.34696397877199	5.32012359804061
HERPUD1	6.13565183363793	6.41324372329565	6.09409035704571	6.32301151262898	5.8796959653316	5.50574169959375	6.93433957424308	5.57229549518321	6.65951217859765	6.29790488250332	5.90109858638888	6.45105116991657	5.45053494772806	5.87580708877831	6.38864590501697	5.4461701950512	6.3141236837619	6.36929896216413	5.91061275207939	5.83291532438204	6.42813401410153	5.00785927550413	6.34996497831124	6.08734614796158	6.03962535292409	7.11086849907418	5.61375852951848	6.76294538542367	5.821758678163	6.57980467381264	6.19889288270249	6.2814738546281	6.82069594189259	6.9001446761231	6.10915157917052	6.09748649365562	6.10983483221313	6.31044555566103	5.9028670845763	6.63422441640611	6.33035761338953	6.25160549009865	6.0168483929372	6.11447114179547	6.13801370493085	6.73802738756531	6.9022786300867	5.21282999644512	5.78845080988181
HGF	0.937344392150232	1.63839826223585	1.28906718406091	1.4388783285365	1.6075788797885	2.88475419634872	3.3659024600849	1.56584085376054	2.16088792719784	1.42277121932047	1.77921768931465	1.26369548957408	2.50299247018461	3.88915225887574	1.67491255290801	0.543198900193333	3.01097671918292	1.96576581804738	3.44712952398957	2.35078010073486	0.733701413458681	1.75266296898265	2.5085047152916	2.35707337272948	2.10020396744373	2.79802977133958	0.666938337292059	1.1819930247514	2.16767906186135	2.16649050838324	2.7973658241185	3.02405367107428	2.17056605679207	4.4350818130318	2.01374809056921	3.36056093042883	1.19962523565773	2.34030589372353	3.45097366590951	1.87652676913609	1.25144643155858	1.55973652443298	1.13514081639481	2.4083042624843	2.13066733981551	1.7246939229649	3.65903401292741	2.03019480388584	1.48016169934816
HHEX	2.76094477417644	3.93777751232396	1.71541019541636	3.25964912064916	2.59619572076274	1.90454190088531	3.55418361233201	3.51087333001991	2.83185697847858	3.28648198636366	3.29004097115977	4.12419577158719	2.51101253926794	2.99419954117991	2.65770859446677	2.77163208127498	3.47986431776215	3.26079348340636	4.1102212388285	3.10400111032121	2.90421432001726	3.31365218752913	3.64607046922592	2.32091785473342	3.89352724718993	3.44924440907816	2.40045595594577	3.6555350163521	4.08484664661307	3.35745347573866	2.62009369875064	3.68942217579849	3.77821909162974	4.42749890522239	3.09981697165821	3.47396869791585	3.15595966431797	3.73080296309632	3.40449444595877	2.68459435073562	2.96408436587319	3.74433334738136	3.68273059197009	4.24426297377176	3.78146463298515	3.72050831487294	3.61553400582907	2.60537580326534	3.8979470762281
HK2	4.34099657875846	4.95035642830009	7.1497491514681	3.97890032758449	4.06065270422224	5.33867755952288	7.37169998891968	3.35748162753371	5.67446347638331	3.73777327725894	2.69603834004748	4.02524146113184	7.24482142870285	5.74199003706485	6.82966312359788	5.27146302790437	4.87584885478863	7.10653572199597	6.05130031323962	5.72124960404538	4.99927847208254	4.62391367144505	5.11623997946937	6.04839532330028	6.60319161661819	6.16191790611842	5.41815620819107	5.45127376465651	5.68502065585426	6.32037636351328	5.66132206282629	5.96610048876035	6.78041640726106	4.96799395456205	4.89305150273685	5.48905797399755	5.48806506062445	4.34910338315884	6.14854369453634	7.31055643593401	6.19694926590573	4.87577023541212	5.73597971633915	5.03023453873308	6.15938699421311	5.51293162451183	6.41145505866207	4.26410100467036	5.39907878573386
HLA.DMB	5.13553897391739	5.43561859382075	2.87312416172154	5.24410691024207	3.77157926374299	3.62338697594352	5.83392231067932	4.9569673450333	4.98687962122426	5.60502015306241	6.50283657658552	6.97141709705059	4.04249550803491	3.71679340171893	4.7314873921986	3.68265194680253	6.05625619713798	5.64299320008063	6.44008512489416	5.29555773687224	4.06356334095384	5.00545388567878	6.70103609377153	3.74926608381481	5.4192456036002	5.95735514412288	4.05903506624021	6.20779721527753	5.99539858777365	5.4347916682212	4.39050260803321	5.70923548577626	5.69220678190992	6.95629599723085	4.3836144451948	5.67071855803723	5.86260512512907	6.20002953938613	5.29144516522964	4.34222048619933	5.39659108193542	5.3287036463213	4.36571353086086	6.86342311016456	5.87185103934613	5.41341468209157	5.70054236779016	3.97259156991879	5.39491193948721
HLA.DOB	1.35940871904277	0.530869797931409	0.333652714765414	0.587364990936461	1.75424616183689	1.24439999124555	1.1992483068402	1.24835266617305	1.33370995434728	0.426747808906577	1.61348450525077	1.32739994609742	0.802482761082775	1.97144238931739	0.640250721454018	0.993638135431586	1.11002909279937	0.900567372414694	1.69719555831965	0.623773238111409	0.439569949662739	1.31626161675958	1.69724004818292	0.870029284820997	0.843823089126896	1.77833475411992	0.576957420290858	2.07268893625628	1.50584012971443	1.79746958601563	1.0455128670835	1.33044366822901	1.61729848284085	1.7418768153744	0.770448504849234	1.24926328606119	1.72040981236853	1.67079502439611	1.34868566933439	0.442651610775224	1.75223478061964	2.07169403326968	1.49789334127367	2.19588299712324	1.89079686610273	1.78475522869241	0.48295151336731	2.13825746275896	2.00920382732984
HLA.E	9.57834457315859	8.94938639548075	8.05613749412238	9.015411707003	8.24187306702904	8.80489638248058	9.61183170598455	9.9367953019505	10.250172383869	8.89938622972889	8.01066404708991	9.66369614093667	8.43965056179897	9.06131772351399	9.57637285721414	8.3937358048079	9.63857040237864	9.13060402367614	9.9241086470403	8.85118778009258	9.81896141423532	8.63634584172949	9.55106183557794	8.41947358111865	9.4481249801424	9.75538067262406	8.42311885227528	9.96555949526317	9.53478220950554	9.92840259970214	8.53390708417298	9.96765727345308	9.82812775498978	10.2751320949014	8.89943094412049	9.676755761497	10.6301775568256	9.89406560794529	9.11301542723153	9.60938930822195	10.2798906200933	9.59441026723199	9.92426886731974	10.1779349788956	10.1505883616329	9.76867925633508	9.65629757155713	8.18032094553003	9.17346952317021
HLX	0.943958823013336	1.60871463662015	0.844707019610992	1.1920047399325	1.87817601242178	2.41410846528136	2.79655622509593	1.54784462836402	1.46607890923306	1.28942136451462	1.44387182839776	1.14274017211608	1.13040376165804	1.40059257608819	1.57946981684429	1.15399984364613	1.63068503645576	1.68463923089119	2.40274945902034	1.54507876232379	1.79784306706554	1.27887686010211	1.86298690919509	1.38388397024795	1.76706149768049	2.15195620509428	1.4846021943722	1.72900887033786	1.13395801010055	2.30190951019884	1.08133962745194	2.60963678113278	1.47097930181203	1.31794075150598	1.59230154672932	2.20169658567743	0.552770524439065	1.01299766400306	1.85949254539278	1.4132691144968	1.8569856897822	2.07987300589087	1.39149278998072	1.39917109381982	1.38388397024795	0.900490088630511	1.19578852941855	1.10835717809042	1.81614911394902
HMOX1	7.29039859909321	9.67217620804594	6.76327611625697	8.54508841811956	5.54775827526596	8.22996373583548	7.73547343677589	6.91808086984771	8.50645357901351	6.17422662975546	8.20462347156103	7.73326891535208	6.05975544191746	7.78593366769554	7.87968983970361	5.40053451410847	10.3001558781849	8.73728351559579	7.5032326406178	7.70009426229864	7.22816259598717	5.53196777739768	8.71894482013133	6.42458286723662	9.1603716533301	9.09356334515277	7.57105634196575	7.48603533579235	8.08309686272852	7.56835442473758	8.27597593966175	7.78218247081793	7.49973349596473	8.61861455321115	6.4327072475657	7.22930143166205	7.26949513896311	7.36495844164159	8.28160135633628	7.60267956710314	9.58431596086561	6.03039125995948	7.26314617279982	7.82273843194703	7.4702138982215	7.31849581119742	7.67305885714925	5.27753476450254	7.283763459687
HOMER3	4.89802449635548	4.32849901101805	4.57167074311612	4.08308569047193	5.95454065455719	5.13525165478321	5.11233315786157	5.20838069361024	4.3141817034192	4.69078023796478	4.0395507842732	4.97373065336534	4.16780749549812	5.1392852989955	4.33337363927768	3.84151025548011	4.18937389333499	4.65954785624885	4.78354570686117	4.81981632800116	4.55255536793656	4.08204682465248	4.56548141442887	4.63578921052872	4.32958288875942	5.06485268018522	5.0461985451634	5.08457031019509	4.3846646176261	4.23716597402191	5.04511965621383	4.19880843205028	5.23493044777919	4.30612368067959	5.06348137074774	4.56232180843076	5.01972859782786	4.96194276005149	4.54765341098338	5.3643027771983	5.06307576540619	4.89026670938161	4.32565984451088	5.23575386124857	4.95100955658364	4.91316707318684	4.41829790985863	4.29901747846024	4.06452937558563
HPGDS	3.60779190231246	3.26220762493905	0.382058508976068	3.77375374634162	0.781653468788011	2.05727696507325	2.87656605875172	3.66249036391378	2.86874602047329	2.60186288028696	4.62139550026352	4.66631349151083	1.89083576901476	2.19146789966637	3.09217360338887	2.13727398582516	3.74634501707186	3.66519945878712	4.4295356262782	3.44224021791267	2.5444359272107	2.64600132441091	3.37185155365261	1.74983457441273	3.72124139997675	3.11889125217843	2.13260974297995	3.47175974165338	4.16534117787019	2.89400283481279	2.21738583638005	2.44073963061495	4.10262454086697	4.64193323901055	2.54235711555291	3.31584152753205	4.86244147245311	2.82177143134725	2.48707468005172	2.97500646093776	2.6426553678895	2.83406394080497	2.73190006551397	4.22670889020632	3.8461924097082	3.77069163996154	1.64057465740785	1.67310409759017	3.70230292038393
HPSE	3.15877326011128	2.53299014306363	2.01128093610049	2.83161380372078	1.03308816933219	3.51431166065334	4.31314424996767	2.99086412200639	2.49064714058158	3.34541056948753	3.11108140509689	4.33611196836911	3.10218779322362	3.07250030047325	1.99468832954114	2.08423438389024	3.30309393492836	3.57855233297902	5.12397651796434	2.50395927053036	2.29440019266409	2.62515357255945	3.31294102485945	2.82415684372883	3.66451697312433	3.36109457017632	2.59700667921068	3.35018604400319	4.83591902279231	3.04031383424559	2.32797472500578	4.11198277655058	4.44100533498995	3.27572225616075	2.16423921154978	2.21421808003414	3.54490571950719	3.97324389710117	3.84481747285146	3.76644675049144	2.21197782157842	2.4905187880721	2.34797740346997	4.96984120443133	4.20897758773967	4.29351027346322	2.45504440791745	2.97843361811629	3.67208584437236
HS3ST1	1.5823633096732	4.25050687109497	2.19020395754738	2.40313135530476	2.22017515096923	4.76600672745351	3.06448626283103	1.30993285082193	4.50944249308018	3.63323356736048	5.0618755414295	4.24302923057023	3.63818971164694	3.96303940036309	4.74249134062781	3.25488122322651	3.30900151648842	3.54896674854043	5.08599818688347	3.5020250215177	4.69388834723298	4.06443452582482	3.97380411174559	2.24850447607511	4.26286908755548	2.70099449416827	4.73984270338144	2.36311499458932	4.72271191744232	4.55585295803714	3.81554468929416	3.42879898677568	1.68786693850015	4.12305363278077	1.71747354052035	2.93751388944325	3.12455974176101	3.30057769929011	3.94255203838053	3.70173755973674	5.15055967657538	4.00272952003437	4.78384949167809	3.24037539449809	5.22887639714339	4.44352045848025	3.32047023655361	2.71552002215653	3.52343649885959
HSPBAP1	2.68602982367232	3.50049614888789	3.34930865579861	2.92721380839299	2.94320870858845	2.86310588617606	3.09169983413681	3.39356721698157	3.15088457130503	3.06450350808747	3.55680950601585	3.55954075877139	3.42046892772892	3.0715224289064	3.30240679455773	3.87433467870541	2.79410389855975	2.7569805625908	2.80545756146504	3.42219262618972	3.03739979430825	2.92193136296064	3.42325544447813	3.49616830946604	3.58868465719203	3.2904244038653	3.52858382050672	2.72890006570409	4.07016603637992	3.45827700069581	3.50304337056886	3.23633953916837	3.33227828305693	3.47757371917423	2.99124518490185	3.64310579323345	3.35488936012998	2.9629376376195	3.42033417701515	2.79445745695899	2.91685876469975	3.53851333217616	3.00776959414592	3.62813199558527	3.35302681651565	3.47383885289503	3.08966763043294	3.08737797434006	3.47010731142243
ID3	6.48983190811032	9.87983899135166	9.25334854053244	8.9107536450974	9.90421552449493	10.4604245641963	7.92558054907968	8.91233400129074	10.1122223693996	9.4544601096775	10.9202828777975	10.8035288850466	9.63243436309772	10.2938219915142	10.3037000508733	9.82878436112592	7.83763234796915	6.61619446700548	9.18518467115521	9.45183751766895	9.3235353533866	8.46094811025865	9.28931668741661	9.91161713856517	9.60093110725414	9.65257182077951	9.73327010184869	9.44680644197287	9.68355716014757	9.88221216327239	9.80755360097483	10.11964447453	8.55132144062381	10.6031432950735	9.40752313478464	9.70816533189137	9.65756265976184	9.91317979154085	10.0787208332407	9.52927202468237	9.20709853595791	8.88735101580043	8.55869621492702	10.1091673843588	9.32954118171023	9.39623100197344	10.2578183474889	8.56526167064762	8.38053985378447
IFI30	0.379953597427636	0.267475871796492	0.149519521490029	0.244399991245549	0.320888980331776	1.12147964190528	0.805870243478459	0.405774577949876	0.304744657718631	0.71008456129098	0.291839273257115	0.815903276845097	0.590434351931216	0.42814239097833	0.636264989421787	0.849999259466098	0.704340813303189	0.857344078814203	1.12227513613536	0.777114573631425	0.137110007802351	0.591104905064779	0.69269500028227	0.120219211624994	0.766128674991133	1.45890690685087	0.172487515510134	0.505484479511495	1.66689290308666	1.08725915227795	0.402285591869996	2.2147465226824	0.778124451785633	1.08739494812151	0.715454127115718	0.633942631235604	0.356481902256871	0.493134922305505	1.22323718106205	0.33776817092163	1.20050435344652	0.772223505562853	0.981633493093726	1.93869981323934	0.295605488588061	1.10648233046998	0.19295161806985	0.716947009477686	0.605968358841458
IFNGR1	6.57646620670587	6.87466542584509	6.33881837434051	7.55897625435684	6.88424135445926	5.25336910678785	6.82117573731002	7.09007747690252	6.54201809662505	7.48925872292892	7.24766172934992	7.45291825233288	6.65539762772816	6.77798116576251	6.62076087216895	6.29219829666225	7.05844205482132	7.1701103357753	6.89982576039019	6.60751378329853	7.08754239944494	6.29146726759468	7.30268552791024	6.53366924163253	7.25873749831082	7.32293492495704	6.61436679522612	7.58222479543557	8.02475793142983	6.91332387518015	6.25648988638516	6.88764711483953	7.29571935168641	8.14266768434346	7.17307245167685	7.07183559150472	7.65811577604491	7.43574609157826	7.20107804209831	6.73303973371043	6.60157915904283	7.12410993569441	6.79784436370632	7.22103700401417	6.89988495841141	7.61745791463978	7.4610545570787	5.8665049758507	7.23806074453286
IFNLR1	3.06274342923734	2.01592568999025	1.36770653711636	1.80314435813232	1.04523326147366	0.939076093213533	1.00036062868351	1.8145914376632	2.18738770708047	1.85027936723145	0.725523045529028	2.18310534489178	1.54577072611014	1.63147684314548	1.67129337248158	1.42889276178592	1.73760024037227	2.120020095616	2.93190993752171	1.71285986520722	1.3918226996645	2.45809322624878	1.90515832198728	1.42755253999909	2.21943186089029	2.50726185443248	1.77015245896219	2.42314785293203	4.17419066931181	2.16767906186135	2.10077585808313	2.86425549141874	3.26940724085404	1.79439507059603	1.75129231864179	2.81964774857778	4.22927258712609	2.17389496056431	2.12829340100982	2.38898851656494	2.65122394298988	1.54324840164441	1.75638285511977	2.32765862494476	2.52742070466755	3.33656904176912	3.08946425253106	1.34840240471254	1.28481022253023
IGF1	0.288653863605169	0.425674135387581	0.0882773096804519	0.392097566783076	0.0807940819582424	0.0947765568955973	1.43786690087015	0.235359447390946	0.220329954879556	0.137765808095879	0.454175893185802	0.819422945366694	0.532865503106325	0.238297727512287	0.274291484102103	0.0724488500696924	0.429856951133652	0.45617532497867	0.658005776913121	0.247806018219219	0.106750315060868	0.472175803672386	0.501209824411169	0.138028044766761	0.300182309980116	0.324925784055321	0.138683427979272	0.540523296438219	0.576957420290858	0.458486999974326	0.128161400914489	0.433707277495855	0.426747808906577	1.18865411783673	0.155878732704143	1.0122826089523	0.610038557175333	0.425781538703535	0.492006975593955	0.309758271424635	0.223546115952818	0.643671512989925	0.369159346064531	0.773911954513126	0.588420820493567	0.626953041770665	0.168642035558839	0.443924857933742	0.300065136778761
IGFL3	0.359746046905471	0	0	0.447420504590497	0	1.28741319128486	1.46383167953965	0.320542442428459	0.549126980199267	0.997328542313368	0.151079473028812	1.23823657434097	0.78056207617106	0.562083642696159	0	0.942683396335966	0.916476644437716	0.744505578628611	1.01020694286926	0.291132012008753	0.156526058528656	0.269511969904999	1.69706208049739	0.201257456843241	1.1044037603492	0.810319703411077	0.285579770402795	0.680414381806817	0.283684759814742	0.435521921343928	0.31776713851222	0.583230227099919	0.769009998281471	2.48663715267469	0.749233898401897	0.538935408773331	0.164528860881369	0.664664872418534	0.320426911293992	0.603691617115573	0.736821317448161	0.314986485468515	0.31034012061215	0.26219258817258	0.334911461262063	0.747344429689174	0.578310792848726	0.187387707080472	0.443500567057692
IGFLR1	1.29695657425208	1.93259036490852	2.06891152634578	1.36238572323981	1.71338788974999	2.5104303021163	1.31243283680922	2.76532256972595	2.24892945883651	1.73863815051839	2.45898562578585	3.27652644232049	1.18021152678986	2.14362198513331	1.15374049439535	1.51898827044407	2.08983709011962	1.94826442859927	2.22113466755704	1.33267929424883	1.54072165956804	2.31092173523034	1.95527560092686	1.60093575182506	1.87286814998801	1.41527191817697	1.72141640998981	2.35881820542763	2.35780533369946	2.92594246894375	2.18142064028014	1.44482606194236	1.35479064923107	2.69173514558446	1.39445926472204	3.37777621626231	1.82175102619833	2.1597583380563	1.95557319421175	1.08590049036947	2.47391676130987	2.15853092476042	1.65452719581452	2.00539998774259	1.53366301282309	1.21213350753376	1.78043609310842	0.715541986501323	2.41467678042689
IGSF6	4.22085616396088	4.4981040371096	2.59884157813329	4.72559938812118	3.43314641117956	1.58303762379666	4.71274983576514	4.79542929602632	3.22277365465079	4.38492013605724	6.02207480520604	5.70127180220197	3.30589758208092	3.19407128831688	3.34991722367283	2.83369972095793	5.12937369778331	4.12789736448606	5.62923128961213	4.3151169483734	3.46798369854196	3.6646307431579	3.93594999222681	3.25479054092003	4.92780640096507	4.4522198212448	3.3909152664385	3.68825870297082	5.63032683407171	3.66211433120966	3.47859652612742	3.12743518442737	4.6402796472644	4.42220608447971	3.31437750253786	3.7931675902256	5.36871597537683	5.13209558989168	4.19890270222495	3.52322319658279	3.85818992203915	4.74264223662183	3.87748905682879	6.20975162174442	4.97804915574469	4.4971971877893	4.03934899095001	4.03045968219812	4.75221872108356
IKBKE	3.62993940943954	2.9981593901846	2.51777960346301	3.00776959414592	2.23155529035604	3.04774776327079	3.57957842762046	3.04101513339092	3.41401372432109	2.03896287288467	2.95473605658499	3.25814199589377	1.76175332856178	2.53764396192988	2.84707489015888	2.64947750553174	3.69175747504129	3.71504770784332	4.13674098909205	3.13463167144765	2.98630170499412	2.63517394667492	3.27807398340842	2.22626189419121	3.33302292943288	3.55691983613616	3.34896887834982	3.93046296290883	4.02351263659104	3.14732298192814	3.34616265682024	3.38108952329508	3.80395026954251	3.86854849383741	2.33942247434663	3.40856242160023	4.02827740127519	3.95880556363946	3.38951174601563	3.13847046109024	3.40810042001969	2.94830181235064	2.77249801301776	3.84348142543246	3.62270784020846	3.13891274178409	2.86977272325138	2.11549941255753	3.22136671282492
IKZF1	2.50421358402868	2.09723996286187	1.14221736180382	1.87184364850932	1.11470017240548	1.11902410314227	3.05172011644733	2.40585624994972	1.70990817114027	1.62498987309847	1.59831755939022	2.17571620253877	1.29613432498001	1.62119620141674	1.83657051541715	0.959176636724895	3.04786988436918	2.59755501037659	3.93395969691501	1.70305639010798	1.36927104002509	2.4630992673481	2.87322261567735	1.26765564314613	2.93328935880711	2.8246456719606	2.01431958226181	2.69061823186516	3.73718919456896	2.66612030259583	1.64717633580774	2.67748569116951	3.0669846753763	2.4625758880422	1.98061030507858	2.95233356636969	3.46952135022641	3.23313646076114	2.4344547602324	2.61924865843309	2.48406077282524	2.11346714237043	1.8147144732719	5.28722108709955	3.6421932470486	3.15712457643527	2.89483716075792	1.75107803684644	2.33574048957465
IL10	0.397693455236692	0.740711733399101	0.416839741912829	1.01749437945927	0.139993301903365	0.71466315177575	1.7895623355695	0.528871328238121	0.653060017104565	0.161178250079813	1.57845572177957	2.21639277903032	0.2904244038653	0.485735942989206	1.15094954147193	0.29018845733752	1.19339328194622	0.86425549141874	1.46712294086012	0.437014621984996	0.539034702970754	0.552868871011303	1.49579747779314	0.161436265825987	0.807767061766417	2.88898672118656	0.176195094863408	0.912113304824806	1.16755061678996	2.02371665702873	0.423309237242387	2.18469288746239	0.55001409499974	2.72395167234112	0.344033091528057	0.852797892818771	0.39011735366633	1.21362723851195	1.83070153315044	0.54833797550862	0.825297185396852	0.864096979630316	0.279174108489047	1.71637638391213	0.889395662154244	0.821138737490704	1.02856915219677	0.318230060075918	1.04774776327079
IL10RA	3.71246371993699	4.06502076994841	2.6423781131484	3.64439854115443	1.58923615987782	2.42169458118029	5.08540765927413	2.88092056844198	3.50712228278311	3.63068503645576	2.83622712961541	4.4989018484864	2.96987803324303	2.67856774631512	3.4939674988732	2.2481704732018	4.48297086822604	4.20429725071852	4.63798692522305	3.3878312302865	2.09034534978346	3.18819517237687	4.96687339675998	2.80428076967502	4.31003467904856	4.89129766091913	2.39402017168738	4.76824256083254	4.26165868140007	3.86929895122106	2.69456822500883	5.25031736944085	4.45015549735919	5.12508485506714	3.29852635571496	3.94918939185663	3.49392908283674	4.38801728534513	4.66701216482425	3.74036634315544	3.65662221475109	3.2790254919511	2.58710091276801	5.34758770898189	3.68884055667113	4.82366275525232	4.43372062879856	3.54733877239465	3.69177980415252
IL12RB1	2.00798482004068	2.14753464612773	0.778965477250099	2.01920373397309	0.965322548367255	0.570657220305291	2.47767732756531	1.76782426787702	1.51273256301436	1.80512733083907	1.45001028994711	2.22079426697096	0.857980995127572	1.29466485609124	1.5752155022676	0.603691617115573	2.45138257625322	1.57908357896209	3.05531714654325	1.9259614523977	0.78751604813503	1.89433274227769	1.58553946335268	1.12849137851042	2.28753139653203	2.34494209056003	1.35681991507599	2.22844931328311	3.19582001934076	1.74235120878573	1.43205075764545	2.43015143606123	2.24996103893073	1.95624255474381	1.34346467615453	2.34391942636819	3.03502559505459	2.79014645642231	2.10128027927665	1.54324840164441	2.3345110701291	2.09339115325301	1.73937288535536	3.45919552194944	3.04729408009402	2.32486819488736	2.04467388763215	1.5528688710113	1.8420536017612
IL13RA1	6.2501903894056	5.44774117658685	6.05738745076182	5.5913443128151	5.31648609705691	5.33877024930324	7.16103914432245	5.86617111569622	6.40531508678182	5.18370881687541	4.16737398614247	5.75821255273783	5.52781476828472	5.68810480818731	6.35429346668164	4.68490287361309	6.13321415265704	6.09717885042304	6.4361251850114	5.50921127342412	5.85853060698237	5.26268496081126	6.63755663391175	4.87113888148134	5.88326645234027	7.07926716313461	6.10050045375806	6.83752828128548	5.77804295138923	6.47731952332042	6.02639286095179	7.08541509547688	6.98106717511162	6.68251149833922	6.18423466390413	6.73537324275634	6.30854654484806	6.60560841034596	6.529174399351	7.21865913014737	6.0120166074256	5.90047801266525	6.03853934049666	6.1460177117797	6.62132369723413	6.37023927361857	7.20274191929776	4.60063846913746	5.68704108637193
IL15RA	2.12350066435096	2.44527645292739	1.1816750614149	1.8694766339654	1.84943888072886	1.56330458947008	3.43404102300156	2.69950721388853	2.59184693981177	1.75996539113266	1.65493957113271	2.61452139817027	1.40631897063619	1.92078872466165	1.83122869317406	1.53530648561242	2.45069659626438	2.36056093042883	2.82262818709491	1.52792108447309	1.58207422139633	2.0868516880385	2.01735184178778	1.6199763616347	2.02800327847275	2.86799527533757	1.84060422335409	2.99880928535391	2.34724043793343	2.16870621095712	1.96532254836725	3.67443805277673	1.97944005808644	3.1818181535885	1.99819550315325	3.30513879880349	2.13454953446445	3.55005104628121	2.98839384648927	2.21636173497113	2.96493457564312	2.55750812098692	2.097307394273	2.8467339957901	2.43983586952799	2.34056226902641	2.23961189410406	1.26405595306581	1.80413618518317
IL16	1.99396413955987	2.04680533860523	0.671474547295438	2.21372054536698	1.50802291673761	1.15736714811149	2.85243837251765	2.01792190799726	1.65475630776546	1.80669525353176	1.5358041382703	2.56115503159725	1.05130248870063	1.45822449609964	1.5240135116561	0.834711215804725	2.45856574182374	2.21250708529448	2.69215934617678	1.71747354052035	0.980098438817791	2.2936647616236	2.64360225310045	1.18878069779214	2.45625419309627	2.47928230687234	1.56423181845005	2.56722903245641	2.21465328216139	1.7813177436039	1.36686771213727	2.40209454439029	2.41732596166946	2.77810341986603	1.55257381117984	2.23817541857738	2.02966490132192	2.64424854946735	2.38487870371017	1.90827491847906	2.40424918466734	1.66028975142822	1.47570749464264	3.00898878322725	2.68605224160798	2.97313366533057	2.03097164241208	1.57560277696045	2.09916052406874
IL17RA	3.8522186215538	4.01003682060005	3.24567819387567	3.47728875772656	3.25628607058509	3.40090675332611	4.89142890847802	3.74479617224224	3.89387667378344	2.72752842378323	2.17187933041827	3.34918124863282	3.79885927590664	3.72513036265872	3.90183230578549	3.10987869979325	4.13574827040367	4.42808207637974	5.35916621591408	3.91846256549797	3.3732027374393	4.10083471631088	4.36404708360732	4.06620115647426	4.48347400343395	4.41809547464412	4.19567043608832	4.50089763480962	5.35982685332856	4.2843808732376	4.32482500150274	4.79068864267478	4.36436932015323	3.41498790578442	3.57308363118518	4.40818875529056	4.81735208721567	4.2708129683664	4.29716206336713	4.6382012985817	4.225961250014	3.75542173473424	4.53916501623465	4.96128530172585	4.87737126016216	4.38422253293016	4.60900434807381	3.45784378062122	3.890378593532
IL18	4.27684650282343	4.40540699672383	2.30185099488588	4.63350677258118	3.05429281956604	4.73211178626323	4.13632265374921	4.01786847385807	3.71723223764599	5.2610041881009	4.90788571191108	5.59585569815464	3.28977545803867	3.16822482587189	4.02412461136912	3.36182449432085	5.11239571699922	4.56946071143666	4.95025376696743	3.61675760594363	4.05387593600288	3.75677779673902	5.32088537099094	3.06134418828839	4.7451942980788	4.90292736349064	3.28024369586602	5.06609780353678	5.29527854136135	4.52663851361632	3.73150911478991	4.84947391077756	4.76835902589193	5.98157184828959	4.12808714555307	5.28883839629762	5.02499334700345	4.90960511589719	4.56220578388174	3.62362108657226	4.43326661517587	3.57960256223814	3.88271151462055	5.60864959135816	4.70778980545031	4.82958575182309	4.73882727245021	2.93073733756289	4.47643353551394
IL18BP	4.30537231308969	3.54007687965076	4.12436949607905	3.64562096868028	4.3750950522522	3.87915681048047	3.42891955352646	4.89329424910066	5.07290326516598	3.94253327198194	3.77771427403883	4.09756866122605	3.44938969359282	3.59994853729294	3.67036449429127	4.27346367125304	4.6388789723574	3.5479309762937	4.76898354171589	3.73407008689221	3.53266605677423	4.20893858259355	3.17367114067521	4.02924083909007	4.73984270338144	3.85211872368572	4.41478500555284	5.02592798317435	5.21154181150317	3.92843665230065	4.48025219462163	3.98681137545723	3.69786276225371	4.82825583092645	3.82847926209321	5.51096191927738	5.90045386043147	3.93941466130072	4.81717810207237	4.73226919950145	4.70685099305876	4.82784442395431	4.66980914733422	4.55339122479359	4.37198394199945	4.48659854094668	3.2266934788559	4.1747100109284	3.65194717609746
IL27	1.04376444231017	0.701859519009419	0	0.422986450566717	0.243547226577594	0.132774233276326	0.809990583975205	0.485117645105075	0.319617934200161	0.400647220522828	0.437973400338024	0.788852727867817	0.0771062441059786	0.32780231537653	0.633105666286871	0.524966331816112	0.963770031070763	0.74122966377296	1.02268739007029	0.309758271424635	0.385927956594824	0.220206113080184	0.649569476018548	0.111298453402541	0.387252238833504	0.906351888895075	1.26705631817869	1.34981817197586	0.607578879788505	0.758644300273737	0.893284540030272	1.04753838876336	0.525968621033089	0.932287992354958	0.629379936174686	0.978195629681652	1.11370049916473	0.524765790386697	0.847195186589395	0.875544180836572	0.819422945366694	0.407733430987933	0.598365205323645	1.34913877707708	0.574924978009344	1.49415956371284	0.337996463515016	0.455544224775742	0.254231207375223
IL4I1	3.99778014942688	2.78665908639858	1.79181407116183	1.97199411024686	1.2371353737644	2.73233433099018	3.42555329709891	2.16755061678996	3.07872937123654	1.7840013601022	2.3224762148667	3.55039587927739	2.86554275449045	2.38391161099632	3.34670164802286	1.56301165646584	3.64110668005219	4.29412812687116	4.43614851058473	3.47487728599312	2.45830325227735	2.64001929409009	3.20197881221953	2.27372474459998	2.66193197703627	3.53753214773746	1.85814018028065	3.66983181874211	3.76109375245851	3.77054364955569	2.00773372004163	3.0539627966798	2.95395428962932	3.73896234436729	2.27819295630125	4.41234797436691	3.92793436900039	5.30043493231678	3.90984989225327	4.05736362123094	3.17707265147117	2.40310408035101	2.2312787913429	4.59847835810947	4.48533665591231	2.30372230871337	3.0766446008386	1.35032750827096	2.57756176134949
IL4R	3.83354793554606	3.90271034761101	2.43143575822107	4.3311534248646	2.38603835988861	3.07215726311929	6.30194790958319	3.86526559486377	3.60744868387118	3.47369600987318	2.71712254117773	4.07782406236818	3.23659976416677	3.50109515036666	3.98600127913508	3.81353495025023	4.65895406529275	4.49248133336357	5.05448819227591	3.90524498508559	3.62743174315512	3.96205847874522	4.07806325577682	3.52172919696387	4.82752435962455	5.32830511921562	3.95633549692718	4.98067427559365	4.37104302435023	4.45340563596025	3.62261414121976	4.80390895170189	4.59077565452548	4.71036012773416	3.71567376554819	4.80023727256019	4.02786177535451	4.21920725001052	4.56542048363178	3.89450736863365	4.60976677974397	3.78390709882434	4.33277237019349	4.42416964880264	3.86519629663664	4.13612574807694	4.33119642919797	3.00362022528427	4.27043176275789
IL6R	3.05351106404132	3.69614965137938	3.44338121276262	3.46937807906173	1.86473092231475	3.18958738403647	4.03927002066138	3.14407900940678	3.95395428962932	2.09612688930501	2.50507791475161	3.36446037396026	2.7289435885423	3.70709403839895	3.30372230871337	2.7279204545632	3.89156500444716	3.82031173531799	4.42325544447813	2.83816517790268	2.21583388373373	3.57508235257815	3.67972779953493	2.71920534912396	4.05924277901528	3.69653917342254	2.8606847568819	3.73962131394781	4.67797046205118	3.76579992328513	3.29478246869807	4.34103217211989	3.7604445202554	3.57039006580009	3.09017594979021	2.62611201085861	3.83923402767608	3.99428101740783	3.57156760268071	3.14018968045684	3.84042294862881	3.49964182296647	3.11059710271198	4.74617838097141	4.15562781584529	3.74010724619747	3.64198524436707	3.03648575051129	3.38959434384812
INKA1	4.32764425511443	4.17185531785119	2.94322746620315	4.78166920398928	3.56708297126829	2.5365254298435	3.98334935758198	4.15958882337656	3.52606881166759	4.51759065774328	5.78320518232877	5.74917757220148	3.73173718225369	3.49439000777385	3.85283783398905	3.60030543978534	4.52393826220379	3.59115278979323	5.15308380816158	4.36320612759339	3.81973970343249	4.04258305658464	4.89457527317528	3.33159057586624	4.97431821570518	4.00430362608929	3.70418585737399	4.30769080953819	4.43790683909191	3.95780318930895	3.78780855266996	4.05398885386314	4.60467627450699	4.42092698603535	4.38086102471237	3.99160800839316	5.1755884710669	5.11884558183402	4.11181589839363	3.09173367995776	3.99820453125417	3.72328550477764	3.8743150036237	5.09312067540246	4.55121452746268	4.58354315263705	3.52299731273403	3.72610096753732	4.94338689608214
INPP5D	6.44245422319487	4.32670271937304	2.41150759841622	3.92570515469101	3.56257214540658	3.18561286234235	4.54312464483191	4.21806041506337	3.62939159408092	3.72990075894788	3.32728496283117	4.15614578980204	3.21057589143712	4.82441146243387	3.45855261848062	3.36704949894218	4.87219836597393	4.22211673719547	5.63650862029908	3.7274412913634	3.01749437945927	5.41254783045464	4.70081698904928	3.61711037474476	6.01858299173755	4.63052196347164	5.02555597306846	5.01545296619295	5.69567651889483	4.32942502346553	3.67596267672549	5.06167252715243	4.86895833144828	4.41879038359173	4.00608254619795	4.90379992001736	5.75183859320636	4.8097899899961	4.38273641192345	4.42926780088509	4.51479767477689	4.47291012034558	4.10707685399176	5.554868154956	5.61422101155974	5.62224807121974	4.57849195173753	3.53640109495241	4.40674073372057
IRAG2	1.80574645126894	2.28936234047694	0.933648170055543	2.29254618795034	0.966430467306298	0.845429832851152	2.37091752228538	2.14737183026902	1.42851762516724	1.93689230198905	1.72491215931561	2.74043111012498	1.19345636574959	1.51712448580564	1.45354391754269	1.23210812945624	2.86787670091153	2.09278250676351	2.58937999547796	1.70252456997814	2.87113395182818	2.2023236808107	2.45098685837497	1.24537396261816	2.73969691415958	2.29722076916737	1.62975294245713	2.07429990961054	3.16528489342184	2.19830555372498	1.48511764510508	2.06263982828646	2.32429217673674	2.82444201365892	1.56623065282154	2.3266523910044	2.4942875927355	2.33164789732127	2.4365349937602	1.43146250277863	2.09146289115477	2.28264737209413	1.67124807522287	3.02076886509457	2.9783787011927	2.78757873267093	1.64643918561433	1.94080571816674	2.25583304346908
IRAK1	6.88532421372481	7.52943055414615	6.93391957980525	6.66821984425495	6.19387225553337	7.03581413060597	7.53909055295374	7.08556487368552	7.21063530639611	7.0049114458632	5.73254056130812	6.91299109951095	6.74228652795985	7.77105626581879	7.40387269559576	6.49618269325709	6.66179519627855	6.98540137823941	7.69577950799975	6.87384764155396	7.66706327397963	6.82657772222461	7.50319208484046	6.96585237826102	6.91119901634927	7.37651787051725	7.1385656857485	7.25195952174424	7.80171999741775	7.38063855003514	7.53247125835111	8.33162237164211	7.9418387435684	7.01107626780902	6.6603624936851	6.92056366108393	7.37825323285499	7.45269838184275	7.61056128936108	7.21047945867227	7.55458961906841	6.67911410117137	6.90072192756412	7.5442852212884	7.64719432792945	7.20212578334701	7.25664178591603	7.04121231236845	6.77469614718626
IRAK3	1.71642028620024	1.75082085667328	1.64487148973984	2.18091166336857	1.17223146882548	1.86734299535976	2.24856519556337	1.44842525898028	1.37923279049738	1.97199411024686	0.925163932184205	1.60932946511481	1.86163781722434	2.07662750010262	1.57065722030529	2.01760127347191	2.15055967657538	2.51611603124138	2.07884889787317	1.39648833344054	1.597507337678	1.95449412636376	2.30780736505447	1.50003717098169	2.4154882710497	2.72012521179353	1.90122411748073	2.89981367886291	2.57298665306254	2.70591156935115	1.44387182839776	3.00009016562241	2.60069793057584	3.35570699072028	2.45433384385007	2.23667629199905	2.40083845974644	2.00248650495106	3.03419810420697	2.24993070886564	2.23342794374847	1.93579916553204	2.24731993497982	2.114367024952	1.75877220066013	3.1406641516325	3.02733101501709	1.39264714396426	1.86540418133283
IRAK4	3.66043808469339	3.51866102310956	4.1467855409887	3.9484980611541	4.38792081534695	3.5068938636818	3.87439370234062	4.49908049776906	4.29631790339625	4.05084992217468	4.38257734085643	4.33280816703488	3.85819987018505	3.83725704192299	3.95805384819063	3.42334958049936	3.69471307558671	4.09958135817054	3.63013750420471	3.95747819629776	4.34762314010355	3.76718865405582	4.35980928709985	3.00642370436597	4.02284715204858	4.10346406874752	4.41447383643093	4.37559554392619	3.84705483977856	4.20157113393466	4.11469184465667	3.9932395858742	4.23530582941529	5.2581306865076	3.67848887388578	3.64015815496328	4.02727792824224	3.8889380300159	4.92374819774217	3.93658140780362	4.35811489773521	4.83074716038206	4.13014837438822	4.03667036371475	4.12859860498076	3.68403323095845	4.08445550873704	3.31660918432782	4.40992717956324
IRF5	4.08237048603199	3.62441677866563	2.98753916392088	3.67909720669877	3.2989954914646	3.01140618324698	3.87641871717565	3.52630673654218	3.67660592339182	3.83815509064278	3.64211236068037	4.44202120289759	3.05413650234631	3.04215401791812	3.18170686090223	2.07741392423814	4.16906714439078	3.87120296543965	4.56741158814907	3.36544058940619	3.15172895534334	3.72288128600112	4.2732473175412	2.46644440625049	4.23137096356877	4.32648701400191	3.07982181775187	4.23035674505615	4.74669435287174	3.50776927390904	3.25627097197292	4.10402627924055	4.1953397233278	4.31992135377213	3.67774500748467	4.65469330560598	4.7224605597068	4.80000942409669	3.78718168460358	3.3907777267512	4.04119040492395	3.53956829222829	2.80341304529375	5.16990496387204	4.52100675162555	4.40409928223867	3.98061944389725	2.60544692278624	3.90041280070609
IRF8	3.56480493828889	4.24063489261486	2.28294384471054	4.07255174904202	2.20179066732609	2.10581215112923	3.87294692766793	4.06672641945651	3.25014300593213	3.31854823250866	5.0020723849512	4.55544807366128	2.665802052684	3.27630310223765	3.37431616437209	1.48532377384394	4.90900019620342	4.14484583196948	5.49072093810413	3.91032013027651	2.45388627204676	4.30280157477195	4.80658184262093	2.68952281684839	4.84945389371102	4.16505973366739	2.97634530404017	4.2002218382884	5.5163177785555	3.75654297961808	3.45472864487078	3.72198504595659	4.26089131441302	4.66933296545107	3.32816147885618	3.10166688278872	4.58987132560707	5.01448473691048	3.72717986252498	3.51301060955796	3.6035135952611	3.98455289519458	3.56626719108443	6.01873875861773	5.34556669533018	3.89325541242708	4.06733755038545	3.75651095614016	4.16392535913619
ITGAL	3.39261967007681	2.46615723781797	0.932363591434855	1.98232738619953	1.21778907075549	0.823586334708812	2.11153216121894	2.61767462546868	2.26065801413646	1.67088564594394	1.79639009733101	2.44108503676099	1.40441269682765	1.27028971922536	2.19108883328748	0.997039439553843	2.92876825297347	2.31159030230034	3.53332661717148	1.93410127779824	1.34027740476625	2.79181407116183	2.6301025482814	1.59100913083957	3.1635631368739	2.51136682947956	1.45979880337163	2.16661904786798	4.50292247922387	2.27706231749661	2.06208716419911	2.28711763578818	3.06803444010212	1.8167225710013	1.50115885929447	2.75783400107343	4.38079870063561	3.54936113292434	2.13573185609027	2.02563126857068	2.4093909361377	1.86429511664474	2.08498266971661	4.43796008833447	3.90209287944975	3.23084857640888	2.95484770300517	1.96938076494161	2.34624777408278
ITGAM	4.05686961139603	4.32381678856649	2.6934088965254	3.69640563485506	2.29298783379943	3.3251273280418	5.79594613084715	3.24234336151811	3.92773530270711	2.76816314744658	2.63538293363588	3.6210906791154	2.53436047236816	3.58219468188493	3.383441646237	2.02658762234808	4.66963343184218	4.73938908852413	5.36049069997551	3.33110325152213	2.59117673156146	4.23267610452822	4.58483625938194	2.72689659448049	4.90878409197159	4.94935283380147	3.08944730307836	4.5786912002447	4.63081897547624	4.24939224407676	3.64057465740785	5.04831902661874	4.39372508097819	4.59566477313975	3.72137265947682	4.03173924225135	4.52840878774421	4.62994523614442	4.40315181118168	3.85135927374571	4.67607554776413	2.51376864606178	3.50006267358536	4.95380998870475	4.25322537325841	4.98556418435885	5.2848250253995	2.71606903048218	3.53930772678125
ITGAX	4.66243339556135	3.92203605953802	2.38261192301519	3.85052941750243	2.80539564898017	3.2050483772943	4.24639288490031	4.38759001208586	3.01993315405431	3.79765633862631	3.81465295677914	4.24269395754962	3.83328480299677	3.39375939695267	3.32965464000109	4.09742539165914	4.60418996147501	4.96989184380504	5.22692463182788	4.08846389395355	2.65923957221832	4.87580954563592	4.35967577677142	3.03961219403047	4.98861198219801	4.7651315840689	3.92313967025612	3.49637286545606	6.50516527231325	4.00239648897553	3.9597794270007	4.29661892143882	4.94254734680377	3.81888123010688	4.25247621413522	4.15386207016172	6.2300262016693	4.39920528050105	4.15587063929305	4.0161664520063	4.70693385402478	3.76718865405582	3.90458043492132	5.92730152744163	5.03783464067198	5.1323136131768	3.27852008117665	3.64097947509325	4.05680893185732
ITGB2	6.84530938912367	6.41957091359506	5.07961278066616	6.05988303854353	4.07708914884116	5.22156778853841	7.2376946822236	5.39112842704385	5.92756465259102	5.87669128726106	5.55060212390799	6.39885995778684	5.06187986057184	5.55611975153602	6.15270263091575	3.99090949191507	6.94638464664019	6.77388558768933	7.82978995359673	5.82426124283311	5.09176329439976	5.77168753760253	6.84629773403711	4.89859050480208	7.13568466389892	6.97255710781623	5.36697958365104	7.26689333364785	6.76862368424812	6.45796194445269	5.65042279748178	7.37691284891297	6.87210723161743	7.20217085149315	5.15707201386257	6.7943313817344	7.14381787040733	7.37273275260023	6.21206150486767	6.59185591370262	6.40561122007834	5.50609411190632	5.67773937066906	7.70289437192749	6.68432223489917	6.64267847004633	7.40787446096558	4.8590452119605	6.24184590248188
ITGB7	0.643856189774725	0.685087955675029	0.332049083748974	0.598174612148007	0.451329820140333	0.270708333719215	1.00209039264061	0.484602194372203	0.741833680964487	0.416731670820911	0.437440824363543	0.685357123568012	0.884324398372715	1.13802804476676	0.57918014812715	0.392976789810754	1.00676478187842	0.902806803143265	1.45169907242434	0.890796866102734	1.11935617703968	1.55070369624789	1.5856356013623	0.375623343928903	0.627326675969164	0.821710215034674	0.60255189747166	1.02233230009806	0.567058626299195	0.780646058767986	1.32509853776749	0.572501664642033	0.734135137131157	1.02623349115976	0.333538228788217	1.12187744384922	0.797511088684996	1.27064853908483	1.77091359711034	1.06453799798195	0.92744139273013	2.28045157913578	0.615039565300711	1.44397788552057	1.60202922491099	0.616545903251068	0.830660974399763	1.40740714012577	0.597507337678005
JAK3	2.76049774700357	1.79260551340769	1.15133930104228	2.66318519674137	0.53166841131515	2.26098913878607	3.5332144678547	2.07594330439555	2.24637768239405	1.31707247753697	1.72377696962344	2.19698466352922	1.57797256871381	1.55458885167764	2.31484151284709	1.83458987386085	3.28248428618214	3.77228685807317	3.70213666083793	2.24116900651563	2.11340046206718	3.05618465128418	2.9386809966642	1.47420238950799	3.66123654022343	3.66204595109569	1.94953493301701	4.11372549943981	3.26486666677889	3.68551411498375	2.13933851360143	3.72703823545507	2.70935681287715	2.79208487658206	1.46832264394787	3.97026467901453	2.32949678255874	3.23976462651095	3.37094541257664	2.70849627301215	3.26169628693655	1.83568158412171	2.2218152278737	3.64729148150955	3.29871696051243	2.01385526250707	2.65512281122325	1.88182121272557	2.79208487658206
JDP2	4.1810627846313	2.72670045324786	2.98037267547124	3.95110283649166	3.4347749914588	3.47974793436622	4.66833474109197	2.87833298492591	3.61741603794712	4.11460023624689	2.52351177448721	3.88505693169245	3.39117655572527	3.88931777757297	3.12837589493676	3.99942280653725	3.78465054827523	3.37455265693283	3.21160410672494	3.24487184074115	3.37797051114853	4.11726283425901	3.99784336314321	3.22912643261328	4.10173410760804	4.61057014759653	3.68449336528059	4.12704716899222	4.1121246078086	3.82625356265487	3.82597892344156	4.4459054402865	3.9263220905705	4.26061285488622	3.63352420945583	4.14332810734431	4.49228263490261	4.44315573881656	3.55339736900674	3.70316716129689	4.18364530539466	3.98841202572479	4.24423252367697	3.64510214011698	3.05474430752802	4.65871419580331	4.41065316628979	3.25447310795273	3.33017114362624
KCNE3	2.62180573474717	3.68132556830956	1.54626478283935	3.82322965197181	1.33628338786443	1.68347189285523	3.74692540545939	2.95356324723525	3.46220940952205	3.35916973074329	3.04234666330641	4.12543620211508	1.95858287396689	2.16597623588912	2.37665156761925	1.22385498470325	4.21923823290063	2.81064874778265	3.44461406458099	2.87546554485471	4.08331550233567	2.39201511214607	3.13091440061097	3.69665044612076	3.73801116909572	3.62290693035603	4.40364266523517	3.82400405093315	3.2910141014173	2.95791459863299	2.58029022917285	3.09257956752546	3.77198062849815	4.47255925458119	1.55080218380917	2.84711499008359	2.32662363114831	2.600364914951	3.62894852740575	2.29354705785908	2.91617087533979	3.47204579718043	1.85992980400854	3.70833072571362	2.85201881889984	2.58961968961547	3.06357196912567	2.25498701204716	4.55630678422498
KCNJ5	3.03472634464086	5.39382116364987	0.557777671394926	2.29116148815093	2.63777252000544	0.928502978532915	2.90794818423672	4.25924988589386	2.33350960587431	2.41229377133342	2.21260046462164	3.02208368510535	1.97830547537597	1.62175885670973	1.20037879798403	1.68835942521339	3.50507791475161	2.76028482822741	4.26388324221436	2.28599397237378	1.55988333124832	1.66534728813576	2.82501218447066	1.72316534345759	2.47295559669763	2.90249812273751	1.66543825251416	2.28584605674942	3.91415308627193	1.32111995936539	2.82724996224349	1.77505054148317	3.03173042158448	2.01389098471724	2.08674980399466	1.68356172163026	3.50964517572183	4.41213792626752	1.95891689558696	2.41134488844903	1.59163154968376	3.08329848049	1.66525631802154	5.11768257693294	2.72191944555154	3.24614962557426	1.04075218615949	2.65702255509253	2.31109617390305
KCNK13	3.28962792963195	3.29719141656586	1.69456822500883	2.5105315776321	1.2800060783013	1.61353165291793	2.01070823920779	2.84987919663061	2.57385922157595	2.31208426151475	3.57946981684429	4.14084408264573	1.84370251117971	2.19323556036863	2.68126933889177	1.26309451687486	4.11170741723946	3.4218292048953	4.42541902046203	2.74712956067177	1.98571900390441	2.48704894681993	3.35343621786178	2.1600166078459	3.95614960657247	2.77780894079327	2.28386252283469	3.46744904586123	4.12103198356768	2.87809751976448	2.66507436058275	2.63447710474821	3.58696885555474	3.19149948403594	1.68934389457229	2.71004046577509	4.04754711330786	3.70001794563631	2.701371620047	2.57039006580009	2.69766263347052	2.36963398568747	2.22391675051899	4.06628727826662	3.63341958504658	3.28202458121855	3.42841042535734	2.23511432037636	3.32417694550338
KCNK6	1.84466685269957	2.2014456712821	1.21921499579542	2.13323470635714	1.56997709332457	1.84450617386985	3.79009431238902	1.4480022897858	1.68198890998603	1.18529569588892	0.971957335415009	1.7135638549938	1.18738770708047	1.65081050408724	2.13842131042025	1.74876176316675	2.47666682821823	2.24619523982235	3.00791308164326	2.0722087239225	1.50141366687578	1.87200131148318	2.41837887599165	2.21654798930695	2.76708269118801	3.04542549615145	1.96657812556761	2.41821693918141	2.9330815851836	2.64876453539571	1.7321389277021	3.14453588894761	2.40122086216022	2.38446431478275	1.65910253594539	2.60717641807067	1.84659360410481	2.39105279301467	2.45853949501812	1.87896070420414	2.18526397540827	2.07542994459193	2.1503972017691	3.06198351610896	2.15594347835841	2.55439238621029	2.89747278727088	2.03696042245591	2.11079752341722
KCNMB1	2.70723763685652	3.05829917621867	1.7639638998204	2.51098722949467	2.16423921154978	4.49696080242051	4.31460227616805	1.97947664267711	2.64862650046903	2.05057134911675	1.633198686374	1.72582839166185	1.75689519096874	3.44289043022762	4.76437800511092	1.45570202571009	2.29912740841238	2.84933879018837	2.91368409612298	2.35244780940933	3.2149019101607	2.54485627488998	2.19843128974047	1.61249404814929	2.36714737465794	4.92280201695892	3.09961501959617	3.26636678653399	1.81639490916912	3.00498670332244	1.99909803370561	1.90692906696333	3.47087521126069	4.3102674022956	2.62262585392616	3.93614792833727	2.3910252887482	2.41638038385205	2.71402566167044	4.18553357726565	2.66979781149668	2.02814476771338	4.11856737669264	2.50077656352031	3.71124158680884	2.47656314722924	4.22375460961239	0.85790139596394	3.09661607285147
KCNQ1	3.02867522881466	3.35807268836875	1.45291166493996	3.24823120674876	2.05098918853489	2.17162317576178	4.38368355898316	2.90473456077381	3.23953552183674	2.88888933720185	2.4144603058161	3.72923733336245	2.29639867049961	3.12929950479407	2.82887525959433	2.39391037754418	3.98803021366503	3.45422854532868	4.57451330180249	3.44748662836118	2.82374936030827	2.80146910225368	3.61768637834574	3.05340679795785	3.88594523964359	3.67444935221274	3.11199946330466	4.28031794332966	3.77501892619796	3.40805964807036	2.91779453182353	3.90790012884172	3.83493364953189	3.86510719402468	2.87016741446263	3.18976131606741	3.55564439542802	3.72343842289359	3.39341620047154	3.22556800537913	3.37708209227089	3.46735774389088	3.20974967255822	4.05797006863733	3.05585506092862	3.41490674911606	3.89313889613315	2.36154379796786	3.7080878886417
KCTD12	6.66161992697872	6.82130714279166	5.8555686837738	5.90019782189195	6.34792249834472	4.69841297330471	7.35687272242597	6.91611831474902	6.48957344102439	5.34181144661852	4.79240248739418	6.17807719720577	7.5477389993152	5.54483464233707	5.98373696982527	4.80171223842732	6.70864111131708	7.35635688787306	7.44470764538183	5.92766894117163	6.02193937996887	5.98555963059129	6.58283144958118	5.49241724007586	6.66247469784111	7.24085809997419	6.09769506373552	7.52574473243916	6.96789023576536	6.46365188062583	6.2223911332153	6.93190757436745	6.70870042185497	6.94940419744591	6.76458899382458	6.66232942251893	6.78660289582094	7.10059085944738	6.69496931406441	7.11566378466669	6.57485839129278	7.28915850452829	6.17101262387955	7.78002132113615	6.66751182110558	7.38902810963972	7.1075121242957	5.96877506325127	6.49001328903451
KIR2DL4	0.771885578515366	0.187134291474536	0	0.147436958817481	0.183327706044801	0.616169466186731	0.76009317445814	0.198116929152455	0.630498665826265	0	0.120484656895456	0.507109593781773	0.0571383043935418	0.248413392050818	0.231309516072501	0.0571383043935418	0.347438888768141	0.424922088210688	0.214124805352847	0	0	0.313826296390398	0.456701031008205	0.161049224900557	0.0640550644104434	0.19987646683658	0.175684270730997	0.251204022914663	0.638954249797834	0.127897364486064	0.313710226150914	0.557385581423525	0.454491777223313	0.131721171155929	0	0.478195257939166	0.965544200231704	0.0651586751285468	0.135009441351161	0.269033146455237	0.745022149037265	0	0.250112679692375	0.394514141955959	1.02190607673362	0.106348319505147	0.256406853794245	0.219214995795424	0.130403761658039
KLHDC7B	1.42147915710331	0.505077914751614	0.906274914369733	0.647821033401297	0.348685669334387	0.377068206384061	1.1662655367238	0.627420069401201	0.649385529181516	0.338452940355049	0.704783452843031	1.46037561920666	0.713255901730974	0.480265122054463	0.534559684608316	0.166458371722533	1.1569790138501	1.59583780000781	1.38670060228761	0.58928410667125	0.496104379770732	1.29736752321766	1.01278318469829	0.619553868981616	0.701061052957736	1.22230997926432	0.301470587489902	1.43033880426815	1.73807604188017	0.881038075674044	0.543594864252601	1.02233230009806	0.986228880227399	0.997689839312799	0.211759833012119	1.49303241812834	1.3887956999751	1.36092607368487	0.980683414007109	1.49927188316909	1.27202318906105	0.404685175919036	0.466862003775918	2.79997835106341	1.58178507518013	0.647084212628953	0.586500555281425	0.527670916264089	0.978854578429081
KLHL6	1.81097771712414	1.56306048276387	0.737859787920129	1.8444660013661	0.484086559411609	0.612210935466609	2.40863035053245	1.41202272561505	1.17779025550544	2.24874733869646	0.913032999952141	1.47420238950799	1.73751371414554	1.06928971271553	1.36378784110329	1.26357531505998	1.81762325751143	1.92379572814404	2.24935431644523	1.38714192839717	0.798092000728636	1.53645083019471	1.82162858924377	1.25150702735593	2.29116148815093	2.42177535691676	1.20551763289271	2.50584012971443	3.29535569289167	1.51419802334758	1.02913480405302	2.38642470489699	2.58209831429871	1.99479692669139	1.58937999547796	1.65535182861255	2.77778790427355	1.55958970267725	2.10309473666619	2.08491465976794	2.00331438850668	1.34164424053016	1.51470300954087	3.23001851371263	2.02396499080005	3.57739257136971	1.15003969277415	1.42792792761523	1.49077548167292
KYNU	0.771209486866468	1.13743794521219	0.379510066553068	1.10306115633355	0.303693088093779	0.549422745746663	3.34012070544446	0.556306784224977	0.945233123134898	0.662296662336715	0.55080218380917	1.53037043998073	0.351402183629964	0.445832624207628	1.30269923471864	0.228726355058498	1.05144171138261	1.27840113525847	1.31423246870535	0.607105383758494	0.554736183222458	0.542406645895065	0.913339434753822	0.470094292647779	1.13566619696904	1.37373172237873	0.628820245863429	1.24330348691814	0.987611922578425	1.04767797514448	0.6955484681331	1.61112515521083	1.24366908096686	2.17466207953359	0.620680241224301	1.21462220064855	0.918309899355937	1.30678718486566	1.2342560476883	0.872316585750363	1.28048127430062	0.792855352362489	0.48295151336731	1.19786539135374	1.01335505866907	0.637471139884759	1.26891341575756	0.269631650940439	0.942082805167012
LAIR1	4.21435798074988	4.58802497495536	2.78653363465582	4.25054476843899	2.3893465361625	4.22217084758389	5.63552514356305	3.85811033440232	3.86799527533757	3.92944069458616	3.62185261126142	4.74182828907257	2.98866651097212	3.48209964241705	4.2265239431349	2.74727997234406	5.14451957431233	4.74908369031362	5.5180755686803	3.96202144977308	3.49055729502397	3.92654032778241	5.1810627846313	2.66352679508257	4.48825791280799	5.37202574632201	3.61708685950812	5.43678148929201	4.73037367124192	4.86882996110486	3.51213837490064	5.56851859779254	4.57471310051548	5.86429759318523	3.69453479588697	5.32518490686688	4.85310740796934	5.31738005100148	4.93085558640856	4.37388481340543	4.62909428804127	3.77012073615658	3.5909612413426	5.64867538934934	4.70449021933132	4.5678617934494	5.15355405831956	2.84420485282176	3.97682185236068
LAPTM5	8.17223797057313	8.24728717543369	6.62795988170101	8.07998070833563	5.10694708454842	6.89206917672785	9.08979605092831	7.65031867333114	7.60869985386357	8.24203461403301	8.11985673774447	8.93018202962141	7.27405474829389	7.27179074858175	7.94848930061606	5.63366369686663	8.51696774890486	8.84966937534495	9.32872159540183	7.95097574112751	6.8601757037533	6.97860407608501	9.02913397562361	6.4309960734876	8.73670836576077	9.03875825423713	7.28183917486496	9.3972758849562	8.98947738323894	7.80912307170932	7.15951616813039	9.09571005629071	8.44884686558166	9.57510164491374	7.07150955775626	7.76097204367296	8.62341221782287	8.71760754215765	8.58337879997031	8.29225168225579	8.45668337368049	7.63475951146604	7.51867203744811	9.20577639138879	8.20198910068582	8.62751528069998	8.69245684010188	6.6993933848948	8.22019208345599
LAT2	5.00275201936051	4.98044122649027	3.50639883152745	4.79719460067103	3.313405497335	3.05595915022828	4.75263085926333	4.52488486522241	4.37275712594844	4.57327150774902	5.06781508519955	6.07701221764256	3.61236429506618	3.91589371610655	4.32187759967726	3.76556657016729	5.13688450758449	4.82925084908097	5.8257245812491	4.25568200281221	3.84651337415034	4.92332986266962	4.6608715868123	3.65572962784219	5.36265223051331	5.11581981681008	4.05380644369579	5.36122794927695	5.89324570309532	4.7395619110021	4.4381531003648	5.11211209384669	5.25637288453872	5.32770532590488	4.07175408997486	5.29793972141795	6.08756043202581	5.40772663401428	4.64706693887802	4.20580693111421	4.8822224057616	4.38140105395972	4.447936189646	5.92312064963566	5.57455871303067	5.55943062891185	5.52445552294075	3.58462583259881	4.66105407505799
LCP1	5.12757137786695	5.61706334388818	4.62076233814442	5.33681537284128	3.51656992303084	3.71687020764269	6.68252975741267	4.7234329618114	5.02135979395839	4.35282207226757	4.8061590506657	5.4230200775486	4.60519206160762	4.63801589645737	5.7182410539932	3.2864080554603	5.63768269213252	5.94021374304128	6.41980178861779	5.40414016626392	4.65711404586011	4.90215077831766	5.75435841697693	4.509816167055	5.64017261886897	5.91235046982258	4.82747354923206	5.64722527385393	6.45081369766609	5.82559230558626	4.70317823794802	6.0864526010964	5.53321758323122	6.34327633917223	4.41094481508905	5.8654487241565	6.09877324824589	5.83034660541492	6.04550194600636	5.52092506112747	5.87636714406875	5.47810787022863	4.83634833393715	6.26079160197583	5.5956617897359	5.87388454406455	6.40498654597106	4.5128652737311	5.3073702333059
LCP2	4.2726950954805	4.33521168170579	2.56442694863779	3.76943323736125	2.59258859309733	2.65638195721104	5.22651623649237	4.12244909204375	3.60961314376308	3.54646235816709	3.04456898088717	4.22019837261474	2.8770374506987	3.59522913086069	3.9114519116266	3.21270939953155	4.50276339622935	4.10702662204353	5.12393928290727	3.98998366332625	3.5081243613842	3.70884937710518	3.91674413924787	2.93357263826102	4.6393537335518	5.06753976910624	3.730466061289	4.40383350782999	5.28477691551902	4.04762563183422	3.53078242276614	4.37649182418529	4.73855168652023	5.25992776623378	2.95143859423125	4.50135633909364	5.32930302481501	4.72029488427921	5.02579956195564	4.22981092339502	4.778587076462	3.7626358376886	4.01470342613469	5.32546557073567	4.72682032050312	4.53757563206428	4.55107914403442	3.15925780872901	4.16798407308183
LGALS9	6.17680744632738	4.97273400454341	2.81270357656028	4.94942754395251	3.92825660858359	4.63059185415048	4.94416034978988	4.77062293201815	4.65378806179154	5.01351585738832	4.58134522086112	5.70577060301978	3.94482097272241	3.88377719751621	4.77946985729517	4.32342771806093	5.44935667566964	4.6217295571628	5.78983617166651	5.04635572479099	3.6302773194289	4.7347475497377	5.02062220616079	4.06614948093103	5.47920468767732	5.0174453837231	3.9577474814205	5.53952486792176	6.80537501089477	4.90063499232991	4.21539127135386	5.19967627053181	5.71250223883449	5.59309377558117	4.70034538499672	5.41969730960763	6.77408991797063	5.94076579097638	4.60770906395737	4.01624669708376	5.33906610375942	4.56199203002041	4.52658843894691	6.36528134970792	5.738149020276	5.96015488439798	5.00811035365319	3.81639490916912	4.42427716417631
LGMN	7.24609640712863	6.68265756445668	6.4090531362253	6.69484537830961	6.44617184961571	5.37429181734876	7.88998696103851	6.63388307165393	6.70051739962881	6.5597564053971	6.40745982750045	6.67601629156991	6.23625342497266	5.75728465794465	6.22093739973027	5.5583594835326	6.70604699461809	6.28515065010233	7.15810471969659	6.64771744071604	5.61857344417943	5.08684319797632	6.95429869156339	6.65139473906169	6.47727742286871	7.23455496844534	6.22650274976889	6.95002158542051	7.61696266330683	6.03592297404458	6.03262985192717	6.74546592900403	6.81493872993977	6.90596938122187	6.10166058030131	5.28118264483563	7.25149093184549	7.17673066731773	6.4658716443384	6.72909318828536	5.90408423051025	6.39020163685033	6.14195588558364	8.43841886562047	6.204925172404	6.51422485518532	6.0594115236275	6.83832278217861	6.50522403715139
LHFPL2	5.39826143059992	5.47096954364187	4.8026895427542	4.94083859855265	3.99779821077132	3.84762616644732	6.06747738550295	5.18386361439725	4.93479010648497	4.11606527322568	4.1987848635441	4.656667973556	4.18329594226403	4.82782918440578	4.9155256810457	4.33169088691799	5.60177375920525	5.93058123424452	6.13672253567859	4.30171201150485	4.4494293141032	5.04717627363032	5.6194042064923	4.12420404465642	5.71428948484502	5.97318648577163	5.21782008411665	5.19420133451117	6.07395087523492	5.28596439046212	4.93153178359412	5.37878210321719	6.07030559762451	5.43939707546243	4.35876195342774	5.41608645307122	5.64586590621458	5.53072625022253	5.03237859695251	5.50233696728192	5.44747670998878	4.79438467260659	5.12043488962733	5.89291554693023	5.64127723273692	5.72778162251158	5.68488604679365	3.72253160002806	5.09556581087574
LILRA1	2.78868571061353	2.3573830938476	0.759667186017661	2.49108345371826	1.12061736121794	1.16832111573972	2.14153088562518	2.26183165875214	1.7895623355695	1.61419155852529	1.94324622357397	2.80221390059343	1.2317395935957	1.8011586560937	1.82838786261642	0.938248147686712	3.1429198444131	2.49894013233791	3.53370038527632	1.71127463104986	1.30234829941141	2.59922256315983	2.03710103600777	1.15956460536772	3.13827384836248	2.85893584268825	1.69857410651016	2.90867842923131	3.81281650727719	2.49439000777385	1.41310660308678	2.06343391218385	2.82600944149165	3.29229586194275	1.90538941201515	2.99797881178064	3.54521470997773	3.33222098664353	2.45151445809592	2.14300150624249	1.67982911910882	1.2313095160725	1.94916137137824	3.29658955658962	3.6777562810498	3.50723647877327	2.98500851859668	1.7055798619391	2.71211149946628
LILRA2	3.48719047391501	3.3390375903092	1.36703551615501	3.42347060350181	1.75685250326318	1.84755601570848	2.29410606523374	2.74286855102444	2.53221720168918	3.78843514847306	3.49667964506986	4.16650657644516	2.492545423804	2.28563894939416	2.47967034021931	1.40827708515305	3.47629094917663	3.12962922221181	4.2310713823013	2.53727121424903	1.98411536131308	2.46037561920666	2.86817311870569	1.69014887012746	2.65706830120158	3.55409763783534	1.65218817325313	3.15730246631897	4.28631933337504	2.32264926213102	2.39058514915752	2.46847905343513	3.61282427607567	3.90569747448334	2.72824706552355	3.01473020212909	4.82584158422674	3.79864157711981	2.61395591260071	2.37242282698214	1.58942793749146	1.09234276899545	2.34715537921845	3.77302576520969	3.23828243946247	4.16968453222917	3.31070365722511	2.4350151182404	2.78370808256598
LILRB1	3.70881627726752	3.70357694076	1.94001636400877	3.9182812726557	1.64242432597224	2.11712982100171	4.07091306851266	2.95873133756784	3.06873959067231	2.22638521727039	2.33127526714661	3.58262825638207	2.23802251782572	2.5286463270616	2.72853006855792	1.82044449600267	4.78128626536206	3.5277459712818	4.44403091115839	2.95826733807814	2.12422886357946	3.58003691633032	3.79535136516656	2.16883455319018	4.2858238680977	4.05797006863733	2.68374136240261	4.80919833250203	4.89884199285061	3.5008912628898	2.74850416971751	3.90061567267754	3.8304480222497	5.21588434845097	2.45525487822668	4.43472829549852	4.45672731128183	4.56555452798871	4.05907834220125	3.26154585890888	3.36397001637739	2.89611681616172	2.70562409400082	5.03341419115915	4.21283388650031	4.13433595642047	4.14885277782371	2.66630212817309	3.42490865523343
LILRB2	2.22697085797828	2.90708294212449	1.52451507439265	2.61216374461758	1.0064775640712	1.99949496834999	4.90956191575822	2.18412157336296	2.69708432765871	2.03093634064316	1.66993383566896	2.32986987231766	1.5263693418303	2.09274868553952	2.04064699384643	1.19861987321922	3.79029244968989	2.89911761208707	3.21828520454911	2.55048207464953	1.15302704346482	2.72931347966489	3.63351258489615	1.54567189445804	2.31408742029116	4.18393902255804	2.04896850932574	4.04204892777196	2.57843156796879	2.88362081628567	1.82546001779442	4.1851608790292	1.84442582774369	4.64842517585737	1.8261925362366	4.45200890766204	2.48044609395227	3.59045830562491	4.03263866709663	2.23293699109566	3.64128012328663	3.1759556685717	1.95769177138088	4.17716037778028	3.29170668818104	1.72826883695878	3.77323681204236	2.32915230635497	2.44426950241348
LILRB4	5.02599883136751	5.35890961024977	2.69186911714163	5.03829569818154	2.58517888874859	3.18280351421259	4.14804739601438	4.5863203993077	3.98491740542692	4.96405663320418	4.48937594738592	5.41890504512684	3.93259036490852	3.78899885210611	4.24471203803322	3.65079901798183	5.60479782715531	4.97934859255073	5.93679103321022	5.07196426875729	3.63210532137973	3.95617749165266	5.08094753748054	3.97610697083721	6.01400930822115	5.4704978200435	3.78764141448333	5.52094391319143	6.01341089358883	4.58428307184464	4.01754782745561	4.9833311144399	5.79746958601563	5.89590361906784	4.38178172232808	4.27342637120363	6.10843245590014	5.86148149892923	4.74503828888255	4.68023432626326	4.59605256311625	4.4079848965038	4.15496388981691	6.38745387829866	5.70513746671902	5.8097771304564	5.09620280796985	3.59725703016228	4.72279933595551
LIMD2	4.39686504215156	3.80878660152487	1.76460093565929	4.46519741948961	3.89599083986884	2.59452466367314	3.86365107182978	4.07761046330811	4.05140690697165	5.39171961099226	4.87130647966719	4.5552026338783	4.26515180958708	2.9730969195353	4.19479624487537	5.19164555275142	3.82174082351565	3.58076054934014	4.38249434029312	5.4517221475544	4.80667463402926	3.6156517047923	3.72753931496571	3.95887050831959	5.10365709107633	4.23244587131359	4.04123421948029	3.76296531111411	5.3081897467147	3.54562247609296	4.64458312490306	4.30919801986539	3.57505814222338	4.17522916565958	2.99423575340484	4.19952316049322	4.39356035293768	4.28998197246672	5.26345137460694	2.43964973076899	3.83941545184153	3.80650966739919	4.14234808214468	5.1273154886688	4.20956253842015	4.21045120946997	3.2925903586197	5.11127758479205	4.33711162841586
LITAF	6.37470739946371	7.25685026792688	7.3436858518776	6.50543842910126	5.87968616431433	6.2581042975951	6.85742122036389	6.27221546091331	7.03582402580336	7.1498984929441	5.67422899724589	6.6339876624577	6.49979487375997	6.72287718860939	6.82392510164808	6.29703180134212	6.68599339378387	6.79290219235018	6.80295573051928	6.28042930736104	5.97059600722115	6.39721940100768	6.4585870670017	6.75679780779446	5.88148598421468	7.20986564455426	6.34115140348275	6.65161860917115	6.22656632893294	6.32337727531221	6.92059224253209	6.85962547609447	6.64866388623243	6.9358569057389	6.39867871576503	6.45583680034151	6.80693493362478	6.63672321341868	6.75835781555988	6.77418614091842	6.93277931557751	6.91336337223179	6.6429585542657	6.97382362349915	6.68092488587912	6.04362885087643	7.48506127665013	5.52267097361323	6.7821896801625
LOXL3	4.64026229184777	4.77494515450472	5.69293765308778	3.75206346968423	3.87222792182624	4.26402591788118	6.65873133066095	4.03137755068033	5.22573765346606	4.36941762522648	3.97443753507103	3.91060795547914	4.89911277711563	5.28574250678823	4.45285896471381	4.94636125083933	4.30640807698255	5.40379261511341	5.02636630054232	4.68379188233985	4.74437102472368	4.87850955858024	4.79415589787641	4.7145257854775	5.06018576504656	5.26172637065999	5.58430111391469	4.42708987446954	4.73645875851487	5.24589872142711	4.97261454419651	5.20058282006213	5.20351441113076	4.42839032450617	4.16236312920651	4.73621519762493	4.46718164520055	4.16255648648398	4.99177124919982	5.41665061218896	5.10304016822873	5.22232930204766	4.32547996228287	4.86919529284672	4.91422007242074	4.3341749417822	5.38409471757967	4.28154989336664	4.47305304119666
LPAR5	5.62502787641458	4.86930882305875	2.31400038424221	4.89379417791414	3.05145911327323	3.03254169727004	4.81834953812919	4.63312892187094	4.20768205287533	4.33399611819645	4.82871788898704	5.81858729001237	3.75016698397889	4.31743432186549	4.26680902407879	3.06465870611981	5.51706147804304	4.97714251742896	6.49899915128535	4.44265824518275	3.48595485996189	4.65194143757924	5.17514531485365	3.58764102098385	5.85195137925817	5.13676559327617	4.09740853548056	5.44106179086594	6.45447861676921	4.26886851418403	4.19302260888382	5.42155321275807	5.64762535208409	5.28772715267103	3.88608185387192	4.55842071326866	6.18322645655534	5.86762963955194	4.73513220701686	4.61625770243676	4.61506311393068	3.79431188458201	4.24729714580908	6.4216659720224	5.60213912065881	6.31532892543464	4.75147978910817	3.8991369518108	5.04169419200205
LPAR6	4.03432137760918	5.64944301508756	3.75298402687583	4.459149609773	5.24008912919882	3.77357442277131	4.88308312648461	5.43245838450987	5.1268242193044	4.62001743071083	4.66659754586972	5.7906391245014	3.25756887541754	4.26279393662065	4.12962098019468	4.10833208461429	4.99228805659939	4.97159413360739	4.75723664714994	4.38314438360656	4.96203533574901	4.96456960130519	5.700378679752	3.39643353125099	4.93748093319583	4.92907609965286	4.54057288977766	4.86598807808353	5.01373915921501	4.6403953447067	4.2677455204213	4.71647516218174	4.51005678719598	6.16061367970938	4.33590480930038	5.57828663661138	4.78538838328412	4.99712527298227	5.05163747055092	3.92031235814379	5.04313886592899	5.74840487662828	4.21890513195676	5.82754214283916	5.10196516903628	4.18306563393631	4.50601792194349	3.6877213988829	5.45811948117451
LPCAT2	3.77869219774802	4.35004456586269	2.54453484356596	3.58692083175277	2.21682732573267	2.32238968345021	3.88930804170466	4.01947063776104	2.86599797260227	3.27075317806869	3.27336668911861	4.30069483087111	3.32724184174357	2.71519051685079	2.75924107175728	3.01258655065426	4.14849488585828	3.70804373205496	4.59005702878512	2.72222555525795	2.35512905848417	3.76625591360663	3.77967996361476	2.09224127201182	4.28836594546566	4.15012095259815	3.25778005155622	4.04330950457292	4.86788658248593	3.74230808855735	3.03215375277288	3.94875034182445	4.46576555235935	4.01407851181053	3.58400038328577	4.23320550152794	4.85267306953411	4.85606940201505	3.25844354682571	3.7111094022756	3.62090306485371	2.80883807432347	3.97052238530641	4.71153895773453	4.97158033933145	4.96809997051447	4.65817720048212	2.57174961023877	3.70788917335745
LPXN	5.02529019282197	4.88331777940557	4.78749515268447	4.38145643014699	3.97462108405866	4.33900194770392	5.43835274081286	4.51815112453866	4.53708480428746	4.21105893230857	4.77525075553568	5.07123494586111	4.3872522388335	4.93124810308651	4.64289214746142	4.26629931465129	5.09199595815111	4.46533457549553	4.85989502692444	4.4927761258179	4.09351792229144	5.48407366617604	5.46386763663363	3.84508854950412	5.11682218086584	5.36680128432125	4.51952303418504	5.1612145363325	5.18492293618645	4.73762187111812	4.21890513195676	4.93185322075111	5.11980850474073	5.46229122083432	4.45770591058455	5.48282892656508	5.46745230653902	5.11209540839529	5.01775714637794	4.62876776376286	5.06345979886678	4.78310038937735	4.20661196941953	5.60402386581459	5.53067631723648	5.20311108296755	5.56387807770174	3.65338108996857	4.9162425457868
LRG1	0.815821321833805	0.7206286976902	0.130535556756188	1.48908045926702	0	0.539332544565775	1.51530875974189	0.808590988139976	0.883777197516206	1.00209039264061	1.05907834220125	1.30211429510598	0.868528739686303	0.704340813303189	1.07703786183125	0.471759741653384	1.61343735604277	1.866631080694	1.83911306555634	0.744505578628611	0.63012585232438	1.33611196836911	1.14912926990993	0.680684422994482	1.35783347862949	1.76651035717711	0.581013735167966	2.09622811330371	1.13973142224374	1.30935083732328	0.520045024039818	1.62349233042773	0.772983552138105	3.567618456679	0.329984649758421	2.3578897668424	0.712199562645971	1.23572705983806	2.43629511983936	0.808920426981594	1.29965495561452	0.770786768635283	1.06149972653887	1.38150488256731	0.916629504688007	1.00028851015812	1.71158300747396	0.822036672023314	1.06129233847829
LRMDA	2.08919303738922	2.04896850932574	2.1971105147127	1.90199637617267	1.33159057586624	2.57402882640767	2.49587420940839	1.45822449609964	2.00694426397528	2.19648114898231	2.47162969766147	3.1323958775528	1.21437352443645	1.54285234247007	1.93772102576179	1.10084312443311	2.58882854778434	1.68149424341478	2.19292006547565	1.58457773073864	2.08494866514303	2.4883607567659	2.42843722605659	0.739156825713946	2.03008883894259	2.66288907940622	0.96731619026928	2.97958639088309	1.83017418043241	2.3039268364807	1.43514850474009	2.36636418294565	1.80640655367555	3.64116449678055	2.31243283680922	2.77228685807317	2.46910452186831	2.77173771053831	1.9627340905958	1.42572783804503	1.63105770550294	2.27976842159359	2.51073410733793	2.27804423865215	2.17986133104377	2.37545653587666	2.87764610409088	0.72194131268466	1.96258603835688
LRRC25	4.40841976043087	4.38328956603169	3.33219233758349	4.2482919377391	2.20432855546819	3.65614165965332	5.25104492010385	3.27500704749987	3.98440706531061	3.62447526812034	3.80968196629998	4.6147746167242	2.93836107733211	3.3518261773166	4.39324457161056	1.78240856492737	5.01117804638108	5.03763699948189	5.17251151755716	4.3785879176087	3.23893967935749	3.61800366984025	4.93364817005554	2.6423781131484	4.9177849862439	5.15209010336584	3.56770362921738	5.35576688508917	4.56953969946334	4.06750965322075	3.62294206105967	5.06104602642927	4.44279092692682	5.68895522130502	2.89505051549638	4.93631756624875	4.36410312991614	4.80344921089814	4.75253987784405	4.56086777424485	4.27457477038709	3.95360980545957	3.44862348311064	4.95124274504622	3.7212195222323	4.29936189765156	5.13256039223368	2.94903060194944	4.2591594777781
LRRK1	1.79805051476751	1.44100533498995	0.975263321678493	1.72726701073491	0.506500390433616	1.37851162325373	2.3406477173374	1.62965969992739	1.53376267054709	0.90118549369274	0.825867018401085	1.18871740920268	0.766891938411223	1.12167855658825	1.5627675001856	1.13422093976063	2.44347404473432	1.60615792523565	2.66596118641542	1.26819482282843	0.813196300281224	2.00219843405712	1.87950973461667	0.896465616189426	2.14130198762526	1.94181996788901	2.19506407143836	2.44416346672699	3.35015774948499	1.73721083147858	1.53186799560555	1.52346159117187	2.19007750241059	1.30439421966803	1.49564400231835	1.66739260066711	2.69173514558446	2.39610467439046	1.78701447377343	2.14867384293886	1.83252549779251	1.48176391873535	2.01660328788119	2.98772105368509	2.66861839780179	2.116331483821	2.14365463452604	2.45714773056637	1.45880194158901
LST1	4.52415145879224	4.9114327362868	2.9406929797256	5.16592801344269	4.08077703033704	4.27328462222017	4.89199750996582	4.55998731037139	4.24690967481892	4.88618430605425	7.01963298007948	6.68391957762719	3.20525174012698	3.54675867043477	4.64449660421139	3.53966754287825	5.63297193940319	5.19530034771088	5.43218107711837	4.61286554925219	4.29361326740823	4.51456415595757	5.29440386887753	3.27185889766281	5.44118797836557	5.46140086430973	3.63479072526822	5.72280479943671	5.34532540281514	5.12232483996382	4.29409871127962	4.69108744095189	4.43571525982016	6.89285849023051	4.48313859945907	5.73333264578844	5.87483384413491	5.87905876067441	5.21360391085524	4.05033626125209	4.90189021511159	4.39259906431787	3.7378273470301	6.23482892474158	5.81512451620352	5.43487504914167	5.21007709890321	3.56464643855679	4.87916171279586
LTBR	3.56737507885851	5.24445707801921	2.5684942770373	3.95977015521147	2.33448246650995	3.61121960333138	6.01157390792999	4.58315198510908	3.32747180598541	3.85831924258556	2.62928666953336	4.39562495705746	2.91907306856591	2.85347674237377	4.81011401256243	3.34850155365678	5.40355745949681	4.15468041369141	4.48853428932222	3.98275633734896	3.76289092046563	4.94001166417885	3.71951203518561	2.74282544625619	4.06091204958787	5.6196565695503	3.48563291174182	4.50919543510528	3.58119455498792	4.0786696042045	2.89287670006069	4.14108123015401	5.03098929297261	4.60661988899519	3.63712331534114	4.03928756998798	3.97276616525449	4.31129965903393	4.27545409446132	3.40311771789234	5.02258531065444	3.35220766512436	5.29879392838899	4.11242491033512	3.27066348797577	3.60510314595207	4.84263194005987	3.03127167257659	3.61882595258744
LTC4S	5.36002358047878	3.40776061856232	1.83883078116288	3.29495886963256	2.40884770162469	3.48847644745598	4.7194956072278	3.28245463221736	3.49054445948755	2.98804839748319	4.80508088609443	4.87010821766418	2.70015115027517	3.23638546463776	3.20428159808895	2.94888113665803	4.01192494847971	4.32911641868644	4.92281152940117	3.50262338868216	2.62351574149055	3.80176913672142	4.76499894026367	2.51035434081361	4.56290179125307	4.58497452312974	3.25628607058509	4.91422964161668	3.77050136379414	3.6314652020773	3.52863382596727	4.32899439393547	3.81299101918113	4.94133640996898	3.96933471290934	3.66432354347453	3.66040385529352	4.97489636376201	4.09616063142705	3.38011988635771	4.46080152832202	3.35849472647171	2.86744184461816	5.45147819179097	4.01820685665331	3.97384083953315	3.76181714250714	3.18107073794349	3.81455042346181
LY75	1.05088474002509	0.738811062970316	0.26723614181241	0.946057070897477	0.756681739809004	0.71966535377182	1.96240095168993	0.708584557137925	0.88721330295123	0.562669826102702	0.563158130402808	1.0718313020653	0.439782689475982	0.616734084956271	1.04753838876336	0.748890542645915	1.75860166429174	1.34624777408278	1.50222874884147	0.727964006963646	1.58462583259881	1.05004887960722	1.97965955171582	0.417163906623976	0.91701158447013	2.02332633186003	1.44604444259604	1.46915663199964	1.50487458939846	0.861240785259674	1.01963075633551	1.95527560092686	1.30876858893339	1.69032769260495	1.30591217015662	2.86989114195299	1.64464080248166	1.52165382826663	1.27578184088108	1.86334381070646	1.33468267993572	1.94317119262738	1.78513201531599	1.90315398967296	1.43028527297778	1.6583257511009	1.51903860960006	0.5358538940959	1.03991043281764
LY86	6.10043317142863	6.12088895232023	3.76079578050872	6.40681214913239	4.71358584914028	4.39271582639399	6.35942804724833	5.63827661138942	5.44020807501375	5.68535712356801	7.92818730945418	7.96434722199082	4.51422327685574	4.56595049539191	5.64912106450685	4.43410776283887	7.0375875849535	6.59569609850768	7.05055720139343	5.175684270731	5.40735615051172	5.0712606929469	6.32766760601604	4.66041526518371	6.60794277423841	6.68780256701873	4.57858252265212	6.75255191983193	6.56307421486246	6.10573045173479	4.92848876602555	5.69333361944305	6.19976263312925	7.39107513984508	5.32082762030941	6.75984558398502	7.19325921970453	6.67282980564413	5.88750821174667	5.39392753342986	5.8949026252262	5.0383000884972	4.97829632188755	7.60882106799625	7.15690824895477	6.60667318298832	6.13759573852554	4.31415994632115	6.30701861041725
LYL1	3.3621893179518	3.20399982171288	1.75715129068081	3.24510009962275	2.56183932929853	2.77631458511622	3.40732555587824	3.08978625430359	2.85523228289292	3.23692115378657	3.84142974232818	4.3526172989585	1.8631455429894	2.8490785222804	2.83193802762347	2.22823379956007	3.44773787105357	2.97024626966064	4.35924002552933	3.24551087462333	2.55946733979914	3.34113182886045	4.02079552875356	2.49444121256679	3.75887877565452	3.38883701998525	2.63844460271738	3.66001586532566	3.55247544449103	3.24065015575649	2.77705143276904	3.44411044596105	3.50291611624088	3.91720258642199	3.16658691407045	3.71866849159082	3.71867944986417	4.12171170636918	2.91333943475382	2.93651545193835	3.15190751173241	2.79871414703216	3.20800214258043	4.35085080548338	3.73379901265419	3.83965731524464	3.1511931535427	2.22921874244925	3.7152893763448
LYN	4.85049941375812	5.51103468495532	3.46877879089655	4.8080297393907	5.25719924277855	4.14005876439133	5.34107132380324	5.41469707325642	4.76362403232193	4.19202052632839	4.46482507315988	5.5229753499178	3.60065036162119	3.95336768628403	4.49392908283674	2.88479326254353	5.45776828199504	5.39054387918567	5.59873440796459	4.06530518494014	4.26377810374611	4.21136269775556	4.85369630179906	3.74281466986289	5.23866841312998	5.25249135251372	4.84431534451352	5.46943343551654	5.82677472480868	4.83426624543992	4.42573455073666	4.95964961652867	5.07256889815723	5.99554783325799	4.0355183428167	5.0805254955116	5.77090038633106	5.8075352476676	4.93691114190784	5.32275380146231	5.04280628134237	4.83954646621812	4.52028394433355	5.9053460854544	5.78817409996082	5.09908476089186	5.31552275753538	3.54396598188347	5.03440061923445
M1AP	1.32077347694587	1.11576572757806	0.512682003339547	1.68009926985692	0.951736979969832	0.725261268825091	1.28386252283469	1.0894981508391	0.558267634055736	1.3164354110105	1.62152444367146	2.06719124683154	0.743299527888257	0.877194547126238	0.900103607597128	1.20194745644116	2.15127434842579	1.32716997039999	1.89242988586252	1.33388165946809	0.675544977083599	1.06619254401226	2.36356359379719	0.747344429689174	1.3138262963904	1.83280901848535	0.823097147349204	1.08413231483641	2.38189244335967	1.57070578853707	1.06274342923735	1.56793478647782	1.70531444108638	1.81840067087351	1.53136898309984	1.50989848898796	2.1624678676153	2.84963904098014	1.35061039519924	0.97944005808644	1.41240217536404	1.13033785959372	1.08072587426417	2.53905952545234	1.68746386974164	1.78215691012413	1.22730980449792	1.56022582239965	1.15283240468942
MAF	4.8462576113899	5.54865856070769	4.80703543278236	4.3679790502565	5.49228583993365	5.57979562464614	6.38301301548867	5.0256356975955	4.98713437690093	3.81629249958321	3.86055564821161	4.77414396178612	4.73085729473023	5.16205692717479	4.84240063256053	4.19615849260207	5.19311725786883	5.39017927648547	5.89863161642283	4.19175213410285	5.20872013428497	5.45677987039294	5.71411635632849	2.99940476552008	4.94336345161663	5.30913616057779	5.10367807020823	4.494076338755	5.15464396271953	5.57747112632787	4.89754539262665	5.6868478527206	5.76418689436208	4.95300443131592	5.10536798580914	4.5170488761603	5.00275201936051	5.40733235474175	4.89324084840494	5.62206939532951	5.50944566021545	5.47772912897071	5.07173693117134	5.78532037173239	5.27223972641339	5.11547444300373	5.27025607528759	4.6320064124044	4.39861031663164
MAFB	6.15503070107805	6.07068985805411	5.17193535818724	5.75971245326215	3.81344259905107	6.87759212102279	7.68182310315848	4.93109678400456	6.07188277449662	5.3653110991185	5.32388162345086	5.83345938668054	5.5872209542915	5.76571242028905	6.29735835152685	4.79631741041801	7.19076200601927	6.9511972762542	6.72602192583513	5.67215092093462	5.77506898341294	4.60793389985597	7.02930268926286	4.32740713224729	6.62644935818467	7.20602875227779	5.76889093991545	7.93286610649658	6.84600305735144	7.32251136677218	4.86304144152933	7.11795991411658	6.26918466637466	7.21326658965989	5.53477442949377	6.90354808978352	5.59916006470264	6.5743165032946	7.15980979392904	7.48675378599423	6.51841081762638	5.78271520987957	4.89353210091667	7.72906394955525	5.954117192683	6.19900678505416	6.81430815955162	5.49791568926049	5.76956282949805
MAML3	2.24351676137205	2.85855795775909	0.989647676640192	1.57690906206802	1.35918378997451	2.49728023291403	3.22410203210158	1.82122039100069	2.57623187669475	1.2103888644454	0.798009027613393	1.33639765621354	3.17072627613155	2.86447341669465	1.73261653346825	1.90392521629218	2.36199288592196	2.15166402026778	2.80113795730761	1.18878069779214	2.38133875320823	2.43336010024935	2.8758979897234	1.65484794235905	2.18132522078602	2.41910736678436	2.45412323912127	2.37742919601209	2.48954293564247	2.45346490111855	2.16610482120001	3.17772648293207	2.3592962588922	1.87943131449158	2.49960355773098	2.58245965956076	2.54530121545165	2.89450736863365	2.37754025157406	2.73200864413847	2.45859198815186	2.72940049908955	2.51126561258255	2.53219226120045	2.16069434614725	2.55807166895887	3.19304627171222	1.87302570104647	2.22881869049588
MAN1A1	4.42938832846485	3.59509781560634	3.42890615771838	4.00906046815638	1.8963493588832	3.17670573818911	6.00686125628089	3.04140070265995	3.47737943338361	3.35919784906872	2.41646145766792	3.5495089992776	3.17277551372263	3.74701136907005	3.15172895534334	2.16507581767241	4.45462337516199	5.060090629276	4.94786716640441	3.1004226582812	3.26997567862376	3.34823241923927	4.80385730273702	3.45974635413087	3.22795666317366	5.32355021453705	2.51530875974189	4.12627908608768	4.11901580031543	3.64685387894268	3.34303821760689	4.70599448428884	5.04842366104007	5.11121497714933	3.78445163455456	4.80952763270181	4.19762953483036	3.93311936443181	3.74802105799866	3.87212939996373	3.54641296687176	2.34585051721949	3.40292678058163	4.313405497335	3.44338121276262	3.87938229974868	5.40094089890367	4.08689413759997	3.58356722102107
MAN1C1	5.89812610396809	4.83498925260555	4.68947808835962	4.09004041547277	3.320715721785	5.9445750314454	4.38954616235387	4.36388593834013	5.7411082905232	3.98199874159333	3.71354186051202	4.86040666231038	4.02917898626557	5.00841069332178	5.58941595213744	3.88839257660237	5.52865257756814	4.38009910128961	5.08160806238855	3.98433414484049	3.62019929399613	3.53104453238822	4.80015442273692	3.14023877091879	3.3678323188082	6.05712097087149	6.2292860479813	6.54297612264233	3.82258740073732	5.89509900080962	5.29437445890771	5.65190700599061	6.58096551272154	5.94954893969699	5.81635906664096	6.70790159386462	5.87792334893031	4.65264710411362	4.35589723482672	7.83934112108815	6.16391328652588	3.85271800716074	3.42684171733362	4.7498560225026	5.91898246334308	5.6051357489954	6.90096942280702	4.22814142667968	4.02115099712564
MAN2B1	5.62870070052256	4.96447256727422	6.38218823443963	4.57956032639224	4.46451144380193	4.71311840136957	6.75123473353659	5.76387894045162	5.1065912052137	5.0919155876427	3.99779821077132	5.38316858169203	4.50508426820719	5.06238079335608	5.15271479770294	4.6134255685	5.32170085252262	5.49891780021466	6.12642571413501	5.04467388763215	4.91749381572148	4.86445855919878	5.80620546071447	5.05337638559734	5.44759572595741	5.85501544964301	5.45833606608255	6.05633424311394	5.93776574447256	5.27917782370635	5.130329621624	6.09060152948514	5.71542117846662	5.54891127958894	4.68161230425559	5.69231001899682	5.81840322746315	6.19497348860643	5.35357736380624	5.42840037496677	5.45110558513574	5.75606789175152	5.10639857507574	6.71473045648758	5.17698890774507	5.06391274064463	6.32891722589818	4.75150656861484	4.65848571158617
MANBA	2.85881652129807	3.67243665718234	4.01940836462698	2.87623206290791	3.1138671594827	2.97217797034637	4.33463977939776	3.21606678308703	3.64856898201813	3.04574000674682	2.47793631599449	3.21772704203304	3.46323008251262	3.33276521071862	3.29282591268578	3.46678371344672	3.57509445760318	4.10224659387741	3.8375396343794	2.86415642359193	3.28627497028626	3.0596321598821	3.45831637788899	3.36858677875381	3.23748723754575	3.94561706643656	3.38471296242205	3.5371220882067	3.2718738340176	3.64348681256196	3.45853949501812	3.61616946618673	3.63815495028428	3.53025806061805	3.32045579494497	3.23716597402191	3.36777641718791	3.42853102458342	3.59132037382777	4.07207149103462	3.62996271611785	3.169508162662	2.93145614091271	3.98065599859307	3.5178677696644	3.58410865353392	4.15300271505391	2.99472452949951	3.18462941928936
MAP3K14	4.49025562972311	5.29280751140927	4.01577407847547	3.32139419894539	3.52187992254725	4.06353745612874	3.08680074691597	3.47897180503294	5.01043075740116	3.59027864322715	3.34562346417513	3.90012293410792	3.34553831007001	4.52464043783595	3.20981204521053	4.02925851083858	2.81670209431686	4.62820200213812	4.70805477132835	3.30075339309561	4.71400367422801	4.7359986645312	4.22048474218091	3.15725395307143	4.00361123101027	3.62252043614518	4.22620793702899	3.85420515199044	4.04226785693859	4.26693642330279	4.52013305190934	5.04647796377438	3.9686990446999	4.17994888794989	3.425123567862	4.45273379396077	3.91636198862027	4.56977663759896	4.21056030678049	3.46015278588095	4.52935246299125	4.70124961952071	4.12433640731244	3.87103535522741	3.39417112499224	3.74787072357423	3.65706830120158	3.7256539160709	3.27895117794068
MAP3K8	2.71532232800414	2.87927446145227	2.07135080412884	3.49128873189744	2.0195951759658	2.95854575567935	4.90638075328329	2.20423463918128	3.1176784216634	2.33491146126206	2.87572109612607	3.22249546730206	2.2227427475942	2.01414101542524	2.90288396292619	2.44289043022762	3.9568558625326	3.76868190257154	2.99651529309398	2.62970632194555	2.33081651322948	2.42433091885861	3.76508913937808	1.93994116489273	3.57513077206888	4.10822334117387	2.48357074009156	4.82332647457731	3.12982701649835	4.07700366947837	2.57381075939012	4.53559887734931	3.55243855525354	5.32985552449549	2.84551012308357	3.89952369185196	2.68205635137913	3.30653931790838	4.48373840160057	3.30616014487724	4.01520316277295	2.62984617896092	1.93753272124663	3.26226777043776	2.66211433120966	3.00534608779274	3.56524376976653	2.09470900708681	2.8182779492424
MAP4K1	2.0963630675884	1.80632405739003	1.41451442751404	1.54799265022235	1.43210422346868	1.6221338383658	2.29437078261932	2.04624657408869	1.53047032539919	1.58750901320245	1.37295209791183	2.02353924958875	1.62372642396227	2.56007905043341	1.7964731636047	1.92933653400689	2.4092279872605	1.87259239422811	2.61372022818006	1.59354500205602	1.48990253702188	3.6388268549053	2.65622176328646	1.72774623181253	2.0679828301843	2.38623154532541	1.84124857130625	2.3142614766383	2.86750115092239	2.24193168351973	1.98167002210513	2.55040819321728	2.27148543852706	2.23281422682296	1.93941466130072	3.20725255268272	2.64618570322048	2.52416399878694	2.4276061727819	1.85387591647871	2.29248729162076	2.04722427001751	1.89013535604556	3.31089266006754	3.16290285347674	2.29859966823261	2.56205921321811	1.74773111329463	1.96860689563076
MAPKAPK3	6.45849520245083	5.61556637400119	4.50522403715139	5.19254138050966	5.6223681524169	4.6226609914748	5.71576161155935	5.85331953725916	5.78733059043452	5.21191554249182	5.75186536605375	6.01881441074888	4.98178416930478	5.69264758059927	6.06424911964855	4.49849980669783	5.42275103974479	5.5161097261832	6.25538365105136	5.12565523403141	4.80937328259191	5.24690207630818	5.93557761023262	5.43228799712524	5.70210617784271	5.64128590436869	5.67899865166531	5.78329163078377	6.09123225748865	5.65945651969994	5.65416913553443	5.66104267021887	6.51445842892686	6.35218294211975	5.05560348077876	5.72318172968147	6.22620215578478	7.5206194662307	5.83245967251946	5.91831228488865	5.77344782800624	5.41270701803686	4.82711782636999	5.95073434571065	6.31676483848576	6.33608875374654	6.10385218522986	4.32581092825153	5.62823117053257
MERTK	4.7973035633979	5.69402769255229	4.1261551634426	5.01145538450836	4.49874870292042	3.53042038355441	5.07729855187808	4.74391883166022	4.75255058183824	4.72882933829152	4.04875931191986	4.79920130764332	4.25342962188485	4.93285016569879	4.29299519341826	4.22315221236809	5.09244848742758	4.6665350587092	5.20495841920458	4.28745013146499	4.38657645499108	4.58682477935277	5.59097022074437	3.64015815496328	5.18351827404467	5.4771915989122	4.65963347901211	5.45900530484849	6.04103047050017	5.13799117061503	4.17737568338018	5.54496443278924	5.43370060179817	5.88610136913425	4.78575454422959	4.32263484231841	4.96664272130501	5.21288445626322	5.48050425867009	5.1484704809	4.38522393691694	5.23822128564311	4.27400814218035	6.21251875804091	4.89701771049272	5.36621728715454	4.59986524733885	5.00381358861371	4.53678028287588
MFNG	4.41797399987952	5.06364962035013	2.75225619305634	4.48741560204752	3.97646445587854	3.92883456396288	4.44685171502118	4.57011678842171	4.62777607640748	5.01573394334859	5.98425894174517	5.86248610684219	6.01942838128464	5.06077806030347	4.50932847157973	3.56821455887951	4.97121244331051	4.73358753938495	5.98370961237687	4.91278397374066	5.56971285039034	5.0399323597071	6.1506145076929	4.66075751993572	5.25342583976565	4.77786153075062	4.12212601437474	5.00900670479347	6.16453087213175	4.66272391064269	5.28394769318689	5.39921553634745	4.88835360775187	5.53297456365783	4.02333520405946	4.1010196836812	5.00706988815869	5.07635813676996	5.0183448584285	4.06117999082998	4.50074470096593	4.61082406055444	4.19531609808661	5.26620934723216	5.56795607541547	5.73677803161906	5.12484919793272	5.89854213668951	5.00956664158408
MFSD1	5.34113894693566	6.0929304652967	6.18052185651594	5.61911364086125	4.89276500948378	4.91404781603942	6.46972646371776	5.20492321668599	5.99907096600252	5.3073738766178	4.53186799560555	5.71954762845248	5.13601497682502	5.43150930456141	5.88013694220893	5.0174498379497	5.92467475824438	6.02663852156116	6.21845764860215	5.40607061695412	5.53257255681368	5.06039763580925	5.91983821729239	5.44423305352529	5.52892757304972	6.34826960527301	5.77914675912792	6.2576537266881	5.92974129772235	5.99166015676974	5.603656014502	6.53097588923267	6.21554076528259	6.536722789478	5.16684798046071	6.07402154545377	5.86629230349936	5.97564852706229	6.05950886731107	6.1089781025838	5.54176261877273	5.90984269354142	5.47340703415354	6.3057972850671	6.1222772071624	6.02962294238694	6.38698851392522	5.03360360243649	5.62618503644986
MFSD6L	0.118226813792948	0.358621313831518	0	0.185232254230161	0	0.11290026153255	0.398350370345965	0.20163386116965	0.0494913701651037	0	0.0472591754780128	0.0416635317293615	0.0865120465742818	0.323427718060933	0.0625362198953893	0.245252252149377	0.162081103382375	0.267356011783887	0.242937800200565	0	0.0489336451979224	0.207643012686533	0.512884231408408	0.0636409926426959	0.0966666685801791	0.105275783415687	0.260627908126699	0.195725547512056	0.218843151201874	0.277984747299765	0.0525550094341053	0.239031363450237	0.319155457824703	0	0	0.0388575500203621	0.284987846937843	0	0.104336659814736	0.108758614360937	0.193456365749585	0.150949541471927	0.283329168051641	0.411968510360133	0.259302621345141	0.121280699792729	0	0.115832298652565	0.325501549334499
MGAT1	5.5159741607669	5.75454548946919	5.28592371434314	5.32467741434726	4.94843732032946	5.19320795731969	6.456149034648	5.24795408916009	5.74492530617356	5.9006229175775	4.71045931876996	5.63552514356305	5.19093480911656	5.40921101236065	5.73386407511658	4.65145932054308	5.46996409843945	5.73109632961453	5.96461580569285	5.44272790461988	5.44362322646129	5.21618321866604	5.79622654662654	5.21665662656609	5.54318652456517	6.06162068914156	5.28054437449654	6.1265041849961	5.77599077945861	5.28826995998225	5.60491344090282	6.16459724182149	5.57649795171541	6.18106874961956	5.16430760621978	5.18744709492464	5.43666490881656	5.98905951159112	5.68886852449535	5.78147774738123	5.72497489615702	5.6119395670022	5.44167934029153	6.07839208197407	4.93162160412737	5.41402387543585	5.86807431954107	5.12836764575633	5.27379559921426
MGAT4A	4.07921595349485	4.15421863331785	2.85399564717639	4.3909565257879	3.43994222375148	3.01090512940802	4.42345715700287	4.31302086670896	4.13463988488877	3.64574776506614	3.98494473998205	4.35739013219121	3.52987090912817	3.59816269923846	3.76353905293563	3.64588607568773	4.5403187058909	4.57308363118518	4.73026496949339	3.57930085049416	3.60161332738334	3.7710615495741	4.35674246079942	4.01260442758395	4.55048823126477	4.60983768314038	4.25778005155622	4.28912622017512	5.31736557842628	4.25031736944085	3.56025028294239	4.36232961017157	4.48859855534273	4.66511985209397	3.40899711150803	3.87197175098799	4.31378277114491	4.57071793033955	4.72413181236391	4.40317908523307	3.93024531831466	4.22905719636003	4.04701481951759	5.1889428621312	4.36260314076724	4.53959310553091	4.2410393113185	4.42977662662897	4.33737570860336
MICB	4.72869875549653	2.17839595439684	4.04112029886594	2.04851520993394	3.75707659962745	2.06884275453526	3.79763558953	2.24774526676997	3.827778384748	2.00086535744325	4.00951737586627	3.03077747199254	2.90771750374094	3.63603292175824	2.6022193095703	2.06598582949859	2.39668012471213	2.81760279360685	2.60930582270942	1.66634758098704	2.26723614181241	4.02439947206847	2.23266075679027	1.89878879711155	1.90272963923338	3.56887120267811	1.95352599957396	2.46993805818782	3.00929341957977	2.7278333458178	1.80103445892236	4.00118973271144	3.31550826631641	3.07404295998817	1.67473180935466	3.47595387089452	2.85255822257304	4.28255100537443	3.53698537579194	2.10932712460102	3.1598067671638	2.52208086549945	3.87835260528808	3.39502165743739	3.43012466718795	2.98258294692259	3.54915162964425	2.90785207184596	3.14435641781155
MILR1	4.15888633601267	4.21839371107679	2.79093881377582	3.98852109632758	2.54168828944734	3.32732808262995	5.58534115847273	3.9444461883277	3.91166282354503	4.013140632494	5.02424874849204	5.43190371641402	2.70688413801626	2.90035483204547	3.07549840312098	1.95505236567148	4.81645635143147	4.04119040492395	4.8891717326493	3.50897368038245	2.75439583341603	3.69578229138704	4.24351676137205	2.37981500867635	4.55603695883335	4.98478983732136	3.07366601774119	4.36681876562201	5.69444286180762	3.5952052562489	3.33435374320532	4.26634429625703	4.35522774623223	5.24890290108127	3.1018517435049	4.49431959821599	5.04129555762377	4.55629452052919	4.08894720461877	3.48107931688288	3.897714790915	4.45740386350461	3.01777941256123	5.34467229124353	5.00502264579836	4.60979041459663	4.28733191955902	3.09254574154357	4.08280475958212
MKNK1	4.35725639779041	3.74022600474599	3.38792770627504	3.72320903964104	3.42454591756113	4.19433924948446	4.20340477968263	3.88906462364164	3.15903170629295	2.91916843633771	3.51790555352995	4.05932066359656	3.43831946932328	4.33014962633333	3.64716482073209	3.60218367060434	4.27635521801625	4.06296787244536	4.11865873355048	3.50154105379196	3.16074274384508	4.58885252815453	4.04193507147442	3.29902480738432	3.84424503259787	4.05662687792665	3.80492089830607	4.11340046206718	4.71284886264062	4.26022141549301	3.63773774858908	4.56215692864839	3.76935917948483	4.19336173901009	3.4532936840183	3.74023680049293	4.44891416257768	3.73840036205318	3.98791201326016	3.58359128900357	3.78022609688661	3.98764830053122	3.88750577473093	4.4639689654408	4.09615219597052	3.52417653867265	3.69810732640488	3.44583262420763	3.92497398142082
MLKL	2.2968097783911	2.1994053724823	1.20432855546819	1.92656879107202	1.57022003262646	1.51121500147097	3.65327789576897	2.60838346656225	2.47290362360683	1.60748419301389	1.15484240686923	1.98035439464937	1.24610400988392	1.51075942155217	2.25023398082675	2.29771967204351	2.28217288914767	2.31521841136579	2.77652515142191	2.05404965212741	1.67337551044788	1.85806058989965	1.85135927374571	1.77925972037238	2.26483664846778	2.96851474067542	1.92546780139514	2.43458819854848	2.51088598596117	2.6851552523565	1.75872956845786	2.65191274464578	2.68070692414537	2.28679245479301	1.88935672038919	2.58226695335051	2.70944504436045	2.16407827012316	2.56127725142271	1.76786663217663	2.5247657903867	2.05252023187095	1.98294795515753	2.4217215069283	2.75011337471286	2.90203497825813	2.07737974079701	1.58726896810433	2.08848085496368
MLXIPL	3.64305960223376	2.47542216430289	1.06343391218385	3.20603363782263	1.23762490001616	2.41602901132623	0.394623890161929	2.82364747146746	1.59053016431982	2.21104335286912	2.30132425024035	3.04727662789157	1.46063773200346	2.26840444940841	2.2563162673354	2.58997915616904	3.81955578786166	3.29316445429027	3.50165569240028	3.21828520454911	1.37038750428209	3.77035335386764	2.56481712985475	1.49487637994551	3.99486932025042	2.83897193026374	2.10191895971107	2.75559264738422	4.45609645254933	3.07884889787317	2.75289841842347	3.08028244563277	3.35727047567956	2.84699468696557	2.92810497539253	3.87280906390501	4.24755540200082	3.15670402222269	1.56895630129227	1.92166482829233	3.41161606153371	1.62517695668051	2.92449899506634	3.55854928725636	4.13636367238184	3.40951313571867	2.56022582239965	2.90737141382356	2.66361787431498
MMRN1	2.13822469099359	3.60791023456926	0.702391584308051	2.99383736893011	1.85917445586644	0.756254742723906	1.70349942384223	3.87284845489589	2.5957423394744	2.66920822517164	1.4418552602936	2.75507984867944	2.23508367657086	2.3255015493345	2.57335028741435	2.03931389357762	3.47736648006723	1.95222172520983	2.68806843065787	2.47355315270687	3.39620059871847	1.25174938509719	2.49728023291403	2.66866377770022	3.06464146271844	2.20044157708114	2.9220265419813	3.69257226378139	0.893983426141741	2.98735725122177	2.2813421683082	2.84253640450124	3.53984121508755	3.1088422328595	1.16317666619361	3.04530316795657	1.59798399378995	2.25839831820388	2.38410508140833	1.70509321973489	1.89312918601721	3.80673649165267	2.58978745181984	1.42502954752629	2.06770754610373	2.22447252389635	2.69984032031748	1.3547342399706	3.79330287231614
MNDA	5.0355447352694	5.02653008194475	3.0142838706626	5.4272340542805	2.98550043030489	3.16245175450887	5.587397997309	4.63066756523196	4.50457590332426	2.77004671356404	3.93992236450125	5.45084173461956	3.41628579197484	3.47998069177009	4.42839032450617	3.04603698158843	5.45123419476832	5.32696152325389	5.68761223453402	3.88200714532077	3.56651075585788	4.6095895060061	5.14405044963085	3.30726821683708	4.71682631904409	5.4137599232359	3.67802682018815	5.14081545875829	5.8425037198314	4.67679207285983	3.84818724959355	4.96870365199886	5.27916667802574	5.94366116802722	2.79595392091037	5.02430194684651	5.63546129594199	5.4215464805829	4.73319162147075	3.84281796483631	4.5843071278879	4.43891823876904	3.68782215864321	6.16500745941263	5.3640050474468	5.32559868706981	5.03288106315172	3.81623105034211	5.18931063076323
MOB3C	4.21980355379852	4.18562079061038	3.67628997841226	3.45250318782532	3.49522186055776	3.77890241734403	4.00861237890085	3.74407496195201	4.47439710358936	3.02350376548271	2.85561103980599	3.89379903074292	3.53270345506182	4.28754617150697	3.76023159362309	3.00275651918363	3.77596708350802	3.49024921062709	4.09643053999702	2.85879663344021	3.86831142617025	4.53629540186928	3.80709727493827	2.98664757244361	3.46194758214236	3.86801503679446	3.54937345569931	3.67062509364986	3.67305885714924	3.82041386000592	3.90603434250404	4.38816197824834	3.22227906227264	4.68583925715317	3.14655747524176	3.88463699141676	4.22446480628765	4.18378820229475	3.71690312321547	3.53034546754552	3.84037259049595	3.64371768440243	3.55714047106753	4.35181911177615	4.21173647514061	3.88552555789496	4.29789571422805	3.20714320494175	3.46768379582772
MOV10	5.40045254027644	4.39318964606255	5.7341920536843	3.13216552547809	4.94565451884963	5.55480370515248	5.24272444013497	5.4567765855046	5.61559285651096	4.01944394960416	3.15578160877428	4.24038302746191	4.41715040121514	5.44707991916852	4.24760856665492	5.03328643462726	3.89700802644832	4.61272993295237	4.53981020372633	3.91987396198322	4.48833504646373	5.55360011336228	4.38115875814543	3.67204057198898	4.65184961818338	4.99792463385167	5.22631584933549	4.32378797212704	5.97440541159715	4.82562791945779	5.3510487603466	5.62408041827582	4.48346110472283	3.62263756653746	4.29813773716234	5.09820477480451	5.26868515158694	4.7136243380898	5.02710095821664	4.51838406352878	5.29853368713437	5.42404196388871	4.46910452186831	5.65856282905498	4.99048749668711	4.36454441852794	5.55258918036914	5.10296041064567	4.04561770521798
MPEG1	2.99810521903664	4.33629052990141	2.69505842982458	3.4112906477151	2.33456827566613	1.75877220066013	6.42265854641119	3.28844715896395	3.21263158972095	2.67063642298901	3.06018576504656	3.39892492579792	2.84851778572219	3.18033884962473	2.45990369613312	1.45964144992861	3.8375396343794	2.62133688581356	4.54459048103554	3.44352708889349	2.21710660808339	3.41797399987952	4.25629361983192	2.40852166270561	3.41006969175638	4.42442498473345	3.10693452559571	3.2725159510304	5.32034025687128	2.83751945103955	2.3110671022556	3.23561984921674	2.86866701306423	3.38883701998525	2.36901971645234	3.70554668700283	3.8704929534434	4.00709680620346	4.65380525525642	2.99604520672915	3.71368481865023	5.38820331641254	2.99327582220211	5.9997700521534	4.39554270378157	4.3087249108298	3.79728280922726	5.23951260936816	3.60742501062382
MR1	4.09224973036652	4.0204755323167	4.38891277026367	3.30831718474942	3.6729796829638	4.16518840068709	4.24480335603376	3.67520621289558	4.33616196782592	2.7276808928564	3.0670363210131	3.85752323994959	3.27426166125705	4.50303064564116	3.7841165599676	2.14434010114659	3.89743406292035	3.98464403138711	4.14527800975005	2.63744795419059	4.11953878510788	4.22115787376341	4.30939449648111	1.87511162988549	3.39862399671775	4.55255536793656	3.14719271159918	4.65826290462891	3.85266807637808	4.45192980711834	3.50567501730921	4.90753004867502	4.08800587129002	4.94951625723217	3.79086585168577	4.34948559153182	4.11470017240548	4.50806095931601	4.36658799539426	4.45551792294186	3.77128344982436	3.5737744116824	3.32182710269973	4.42214552118606	4.71787379491954	3.85507277654477	4.00482495109868	2.63122071794488	3.81733673642935
MS4A14	1.98721170454548	2.55741009016888	0.768078435016455	1.30199727871847	1.22706330583585	1.31196805103172	3.83517626540043	1.66689290308666	1.406645507672	1.4282496107057	0.357383093847595	1.6518209234237	1.24798825721913	0.609376748763307	1.13586316536868	1.89262416990888	1.76285903758487	1.66079174094567	1.97958639088309	1.14717642698095	0.830093032132989	1.24914190328035	2.44556780748101	1.24634727690091	1.38978705373566	2.84456643052814	1.77213903122135	2.6409679104499	2.20651820166512	2.96716860753263	1.55807166895887	3.78515294502114	2.61343735604277	2.3191554578247	1.5251668453732	3.58053143815519	1.44472006715568	1.92653083989442	1.73200864413847	1.61955386898162	1.01306915001952	2.20920379679368	1.29054236266025	3.42333613287239	2.23367335743694	2.9070444748728	0.899098272104083	1.53943181143483	1.80078603249983
MS4A7	4.69385490235357	5.35359853450693	3.01786847385807	5.28204682837987	2.77797722190926	2.93593113975227	6.78635197165188	4.3664760935101	4.27495488299644	4.72670590197553	5.1294231576565	5.83526976270791	4.33350960587431	4.12884602026975	4.28493604207796	3.64717633580774	5.77853188472045	5.40205360235294	5.76072926051018	4.41992310958669	3.67562401061628	4.17012536183995	5.8680249174214	3.36816768304993	5.11367133162957	6.03588559439551	3.99136311254542	6.22406343373411	5.97944005808644	5.41487969587872	3.88592572226917	6.41575528689185	4.90248365172286	7.00453285253144	4.44667971122845	4.71415208296175	5.06087747289933	4.65210210746174	6.12141125864833	4.813560602312	4.72934067379894	4.73671851148339	3.56048263741644	6.60700030575842	5.17410276223142	5.39072614598774	4.82763613618939	4.29124254443679	5.14686698430455
MSLN	2.66298019890609	0.317304068361915	0.374955995968092	2.90151376293552	0.183200646725428	0.995520698863738	0.944183781309104	0.607010665901329	0.383275739763504	1.62956645137092	2.10664982667266	4.05185060032938	1.64547110403725	0.524163998786944	1.76311408090448	0.432959407276106	1.42449217088921	1.72552304552903	3.54338452187773	0.818768773144008	0.412618958991931	0.766807151302921	1.88666719694032	1.7819891158647	3.29632524604704	2.4033222655442	0.458277000695805	1.55178668981222	2.26234294878522	1.71554198650132	1.79068864267478	5.05088038783974	2.38526535935068	0.919530776387289	0.778713221086107	1.54986628040892	3.46726643614205	1.47705556557857	1.6127771052852	1.19975085671584	1.21785109681113	1.32578934582868	1.29295839494864	2.41881061864248	1.75210629932519	1.95557319421175	0.473734968463598	1.11509984782799	2.35862131383152
MTMR14	4.54835030702595	4.80511700991392	5.09398264682069	4.46141723611614	4.46650966383229	4.64451390876483	4.35065989470927	4.75583829885113	4.73709723408271	4.70349942384223	4.08449802886074	4.4986721240407	4.59648795685669	4.60386368402983	4.8192492097992	4.87628609688999	4.56032366208236	4.57248347440429	4.74739277080817	4.87027100301556	4.56834226302732	4.97616197430184	5.11324625206092	4.93628458266144	4.77146305836565	4.74553853454927	4.55431256447125	4.45743669777237	5.14422587932448	4.57139164021218	4.85101939035117	4.68162354764133	4.63372762408969	4.48438307203192	4.27688371455318	4.40747512347463	4.82985970534376	4.59263044925466	4.66288338424639	4.31596466980603	4.54886197206381	4.7021422031315	4.36759472196103	4.98468048425219	4.40733915357322	4.48140228276325	4.88650137384808	4.6009298067716	4.45532064390192
MUC1	2.11133184255146	2.85634833381595	3.9380881488889	1.63063844605544	1.86746161365713	5.57783665275543	3.6564963705535	2.83108678442329	3.06963343249914	1.6833820584867	2.23520624788768	2.50446785270536	3.27238157809305	4.26290666155495	3.82998144576794	3.75122803744495	2.51951674399906	4.20496233054251	3.46712294086012	2.60741317385446	2.77869219774802	3.93543145938989	3.16934780797957	1.84398384404833	3.09489476145099	3.7886335137561	3.59053016431982	3.36640615042462	3.59220585191362	3.39709102017243	3.86108194187488	5.02552496789589	3.70173755973674	2.93321380822433	3.64490608964729	5.00532362888596	3.75317662732212	3.22011322475379	4.40006651754574	3.64798216279471	3.77865015015276	3.44884810420504	2.6095185904113	2.72953101838587	2.80894101441163	2.36490855508871	3.82765645827077	2.42180228115727	1.93956511050605
MYBPC3	0.310921735230344	0.17683337078449	0.0839281550623593	0.158078456498626	0.184851545680415	0.281075049277474	0.200755431595587	0.0832474137479361	0.102725310011088	0.251325232327958	0.0980152338689594	0.187894404790796	0.197739606006356	0.317882882829414	0.0659858294985853	0.371391583924212	0.305095010666697	0.50059812415147	0.215989154146721	0.682842934773069	0.173383321214723	0.543792805535877	0.591966587100416	0.192825403552391	0.410992287220895	0.545869550992244	0.0972062459743658	0.181802255158941	0.925771606616772	0.625176956680512	0.258338011169037	0.344487662635682	0.247076831930818	0.254473107952733	0.674731809354665	0.138814468902282	0.230326000028692	0.313013608541585	0.521653828266628	0.16877038350082	0.295605488588061	0.532865503106325	0.0803847874146045	0.498353001614512	0.345282817593508	0.148088082645336	0.0735460609151547	0.207393130458336	0.131589484328135
MYO1A	0.489440175925853	0.25906152925887	0	0.151988666422506	0.177854025259949	0.0391383939069583	0.050745463581399	0.20426594528956	0.168513676197494	0.349365277594213	0.203890227146661	0.439357178474257	0.170437868508108	0.101381142355025	0.0941009164388665	0.108758614360937	0.492519787969485	0.21685835977496	0.488412175995732	0.184851545680415	0	0.304978235803961	0.324810603420484	0.126312130328704	0.276079727574732	0.276317992652217	0.0934249594191029	0.288063200325316	0.59912732633497	0.442545456105304	0.337425664282688	0.223422549934937	0.461109415065255	0.245130531411833	0.209266193050026	0.272142661964176	0.510455621661764	0.363114994589318	0.155749232677945	0.308244364393713	0.195977458642588	0.176960992089442	0.265076777469813	0.87790126943554	0.584096623907595	0.438931541934545	0.294076649192365	0.199499603660362	0.174150712212013
MYO1E	4.51575029231032	4.28780470907755	5.94308912306122	3.28335880404636	4.89932066625708	3.69994023725026	4.71802180609136	4.4860385547322	4.40398343787491	3.14354035841875	1.75077798885349	2.94453989355444	2.84476726788137	3.88247676306248	3.54465847947353	2.79350056947862	4.06546891359502	4.18669862937221	4.71992267334649	3.56968551215184	3.71432245934988	3.74504366879086	3.12700588461232	3.36117881104292	3.99850242689463	5.00820897954357	4.72857360255936	3.54727707050638	4.09345031352382	3.0447438212244	3.87808770788203	3.09279941707818	5.67012651462842	2.96838571384769	4.00201836053431	4.76953373839898	4.14737997149837	3.70382053824703	2.94970300420229	5.52355254714563	4.44814109022232	4.32073738024127	4.13186107524119	4.17605144385659	3.66286629863201	4.23563516550758	5.71515481592418	3.37742919601209	3.94615067155674
MYO1F	3.92912819028488	3.95680011805158	2.60136373130537	3.59393933611392	2.30908885462696	3.37246461858944	4.85563595453816	3.57412573450295	3.52298476259427	3.60196981831842	2.85323718488594	3.98093926608551	3.02556040232443	3.23266075679027	3.54765957968159	2.79846532070507	4.4537546068517	4.42736480955638	5.23006079696734	3.8598304386869	2.99285904947068	4.02257199541552	4.6652222027498	3.10018714369845	4.79623433517576	4.71043176638853	3.442107485509	4.69224305524174	5.03485837453387	4.427586060722	3.63890792568394	4.95579170019365	4.34043408706989	4.46082118263062	3.55117145229538	4.40966247670709	4.62114344123084	4.69474650057791	4.13858513947539	3.82647730410551	4.4797802640291	3.45572832418783	3.49743353443273	5.43179676792275	4.30685278957962	4.30675802625739	4.69256668460142	3.12467553119882	3.93378034118133
MYO7A	2.41918828750351	2.23967298900713	1.15361080228443	2.78816365703777	2.61018033377434	3.23565048163581	3.34480009720924	1.81118328487657	2.41473089400469	1.92607534787604	1.33496865092536	1.92284482245512	2.47935992189155	3.0702862745651	2.42747208708629	3.41483911507149	2.72966152587529	2.70993022108854	3.47014636704151	2.00428564600441	1.86322485334597	4.09312912860291	3.01834930987889	1.98593754439424	2.99390981065398	2.80016477922503	2.71727611389796	2.8500792958058	3.25731240568561	3.47005523561893	2.71933679399065	3.92748880161521	3.67333027851733	3.04491864037528	1.95173697996983	4.53788619628834	2.90355893505342	2.82930159691822	3.65919389490695	3.38992468789694	2.59218192721787	2.47201979447614	2.55178668981222	3.58624833061861	3.59287558236442	3.11188265197278	2.53109445263185	2.50660194219101	2.72829060806546
MYOF	5.55219567755874	4.53454723464917	5.25129114320975	3.59804356473239	2.53953107147415	4.07875498492091	5.94943454783082	4.14498446913495	4.66272960643209	3.10646557978012	2.01499793474414	3.36234363864324	3.64174253666299	4.93131902844303	5.59675628480812	3.09169983413681	4.36813973900714	5.2228431931073	5.40360176710878	3.73401587611912	3.84384318447169	4.42098086568769	4.4308806967445	2.92967739521128	3.93862454546622	5.15487075380535	4.58269448545737	4.55473618322246	4.22259593003256	5.49150039443214	3.92572414126785	5.26198205698432	6.50838903492285	4.1811025507538	4.29054973476472	4.8603967293699	4.0475296641661	4.79422869377118	3.97548345163455	6.37737019426748	5.57485536455082	3.83295075794029	4.14362198513331	4.46852466967493	5.43012466718795	4.12237454207995	5.1659440877706	3.07193424509156	4.28854313265907
NABP1	0.939076093213533	1.43226460905083	0.732138927702103	1.39785771205854	0.528371277960719	0.962586038356883	2.59261251105022	1.02098216056955	0.982655955957848	0.662843517498063	1.44073963061495	1.4253518774567	1.98002530023873	1.44577966475088	1.46205231879643	0.904272133810861	1.50166842946114	2.18364530539466	1.91314792063042	1.40092041165411	1.06087747289933	1.23780842954562	1.82651798064152	1.62835367134984	2.03132461259975	2.28160923789025	1.13211615953372	2.18764107818068	2.21496406046618	2.82162858924377	1.03752279445188	2.1980854893259	1.93738205993632	2.15442118676694	0.933572638261024	2.50138818814273	0.791188941503361	1.40288586215572	2.61107792883176	0.96945444513574	1.70442935207648	1.36770653711636	0.881899503054762	2.02733101501709	1.90404086473437	1.48784646364735	0.864730922314751	1.14548182226552	1.84899843040002
NAGA	6.02600768714702	5.59025468655023	5.45074277823395	5.13633495946146	4.77550361778798	4.65590704485345	6.65173483572012	5.87464452585391	5.38142528130319	5.48607074373567	5.14459298871827	5.86187102256094	5.4748416022578	5.23351997877392	5.40924835687669	5.2222945208513	5.88186525155851	5.75638018622755	6.45352087153269	5.41801111825388	4.83348721690963	5.6934423517457	6.17276751454855	5.41604252723669	5.84455638792653	6.49050434770017	5.70770699363257	6.4426748310681	6.05287883524191	5.69822681426567	5.62645081839124	6.17263552177246	6.17247551433687	5.82152399944945	4.30708602662681	6.11358382548578	6.27094375100446	6.29577627986582	5.61196611616978	5.90310577431761	5.32296285740252	5.44607753641013	5.51606874263333	6.42202270447976	6.12036853059919	5.92869009682289	6.00395072596403	4.60051953890798	5.2928038311258
NAGK	5.20605317983656	5.06695454790103	4.60756112649163	5.40707397540129	4.98040923642007	4.63597489900911	5.52315418027008	5.15281212830676	5.11152798819705	5.05091085286148	5.73649664206907	5.7297104631403	5.14366687785782	4.78927018643171	4.86213395357722	5.40629175588013	5.1874114625115	4.89818900033277	5.36208408983338	5.09861325614997	5.04898158315645	5.30648828118922	5.2175060430328	4.77786678964092	5.35773145064566	5.38041430932326	5.24938845135847	5.19211524107638	6.09018230264893	5.00262601861449	5.60680640935867	5.41002218925616	5.31606969461673	5.3792501218122	4.3723113767771	4.82759549116781	5.8555113765744	5.20240596681485	4.97372606209238	4.61711625349403	4.89000885634372	5.34150192221012	4.92133635177498	6.17841786636653	5.44807169167329	5.39414024946481	4.94128475828082	5.02106658131743	5.33183775837545
NAIP	0.500802053057158	0.686522937805907	0.398678715765025	0.822444639404617	0.301353518877764	0.572598675370032	1.28859480815823	0.705845233969808	0.802400040114839	0.374622206191208	0.728573602559365	0.78425269340458	0.577634265267331	0.520950197158012	0.58207422139633	0.777114573631425	0.93636468435112	1.27649666564036	1.65388548871665	0.478402378037273	0.414785005552843	0.974749554456814	0.618050670053344	0.511265612582551	1.4430230906208	1.11915694187363	0.811553233033541	1.43049938622259	1.66361787431498	0.971810226712843	0.707613134492354	1.11036324336042	0.730052977523576	1.20864210901517	0.523561956057013	0.672832633662213	0.880724701783941	1.06515867512855	1.01863417413905	0.826273904220656	0.941707308680967	1.44158971241955	0.700350934175964	1.6920254015694	0.579952468831295	0.639046893563536	0.865997972602266	0.695102985640479	0.863383460980355
NCF2	4.60153013348857	4.50679233247149	3.82759549116781	4.38098566478932	2.99584627791674	4.55182974661431	6.2402876125115	4.01733402358861	4.44687156029311	4.54496134267607	3.86382945148887	5.00565598500792	3.96063217679753	3.73374479169405	4.80687566160886	2.75623338955184	4.62215141323976	5.48303538254656	5.67670464201009	4.30333508746396	4.56265151147595	4.48286118725978	4.94149604895097	3.12949734428712	4.72208344097156	5.24917224993301	3.84474718540413	4.37733895707283	5.15543757559374	4.58120058192496	4.00637881974225	4.50447420884814	5.09758130197538	5.61950104869938	4.00868408253481	4.71463018505699	5.04289381103573	4.66068907548054	5.09468367509308	4.71219956264597	4.66071189065973	4.21201674464234	4.11244159197613	5.42310750403352	5.08867165258885	5.22486606720629	5.19391758224515	3.48212546407999	4.34134535584092
NCF4	3.93619505198021	4.42432419963285	2.91021457997966	4.01145091173575	2.48274504538257	4.25599161914193	5.2980864023568	3.48084673667266	3.87937249660027	3.76419751229009	4.91669637595488	5.37953086010913	3.3264366781077	2.90888974697372	3.59337767625102	2.44617681329785	4.33182701219042	4.56387807770174	4.73979950811084	4.23234609217572	3.23558921614725	3.79167864938719	4.77508215607558	3.00045077177086	4.51954190457844	4.80773100424182	3.24452177363206	4.93090761283035	4.38556218532696	4.49507472152249	3.2410469407705	4.76100862389539	4.07252602498698	5.71488291065154	3.61101889368385	4.93033995043351	4.36885214307742	4.9174603989517	4.56434768018203	3.56194927544744	4.42061040243401	4.71740225068988	3.25212798758006	5.05477469106638	4.35060332370202	3.69215934617678	4.88042595392367	3.71021683975262	3.82657899329524
NCK2	5.78847952202295	5.82021215678646	5.15524731025294	5.77633301089493	5.87046336202581	5.47290687197986	5.83428394574583	6.09288819297844	5.78408776086363	5.85286279665896	4.48048487069137	5.44126767004738	6.01527230912025	5.84984917936046	5.71702929262126	5.93842224386599	5.91145670542173	5.94238547806192	6.61149258266591	5.92258559195174	5.8901937367825	5.1306343951792	5.37377347608804	6.26497547792109	6.1647520925581	5.84258165897552	6.42366724423057	5.73946740127456	6.48706824678681	5.65943083025365	6.81696442984557	6.57072703662435	6.48671759045584	5.18356988187961	5.52898381566865	6.04874623607473	6.36477726644303	5.66110539571834	5.84773890156039	6.2819689618143	5.79318059867017	6.09948878520015	6.98119393090488	6.09664980353443	5.74453248790375	5.96162332828694	6.13195159418502	6.40730175960363	5.730466061289
NCKAP1L	4.35517840320204	4.10695964339181	2.43295940727611	3.92870193893605	1.84747583925848	2.7467857036665	4.91388511056983	3.61169175120865	3.37484474128973	3.39163026151743	3.42200419694631	4.33704738538481	2.79412469851132	3.01267593308757	3.61396769581111	2.27297869537357	4.56535955026123	4.1911204259568	5.48231265731606	3.46627472272208	2.8323634609483	3.63453518776615	4.59614203830999	2.73326755935476	4.70961597750543	4.53211120163427	3.2502188187427	4.96664733517559	5.34020617991171	4.08617232513233	3.29462074889163	4.72322542536863	4.79174636186347	4.92534911010202	3.22368511507369	4.16644230312373	5.00598377482763	4.75747135140392	4.36246988875021	3.97169068984615	4.08509317904575	3.84355177457259	3.32663801114802	5.3925200728487	4.85946769717393	4.90720314567568	4.52056053946206	3.43372062879856	3.98463491802693
NEXN	1.98797566083537	2.6657565826794	3.15482620836995	1.94200771368796	2.41066673265765	2.6301025482814	4.46459639181881	2.66452835053143	2.80737553183955	1.38896097291553	0.701504699764912	1.43903796284271	2.09936253975777	3.18963482212455	3.59781718206395	2.36353556043294	1.81118328487657	2.3827502433613	2.76528013065371	1.82252621903883	2.43496176018725	1.15561972102645	1.02233230009806	1.39478849681861	2.02421328183256	3.56321915682108	3.20249608419658	3.32159623686282	2.19585150857564	2.80669525353176	3.20083388455689	2.67271950861484	3.42630501539728	2.49666686388829	2.59986524733885	3.72610096753732	2.99302214879152	1.73660487531425	2.41848682376782	4.17676955589823	2.46970367476986	1.94212034944091	2.67568046048896	1.5409199954277	3.18116617426998	3.30345930182834	3.2656169216352	1.73000948814076	1.76145549282272
NFAM1	4.6835224222294	3.12791386817863	2.23627830293496	3.23906192351974	1.51772922035728	2.09352637316462	5.08069176920783	2.68791171696721	3.01197860320351	3.35800233668023	2.38545864831764	3.1233185570984	2.8522985348681	2.78483896755774	2.97759132881858	2.10010302202911	3.60006751460097	3.44568698102338	4.32989139378337	2.96062291048707	2.10926025266994	2.91259238586212	3.83676237189031	2.89646561618943	4.33458972715773	4.12577506760952	2.76795135704398	4.2275331575371	4.14458483174654	3.24144361668657	2.63626498942179	4.77127288391967	3.67379383859104	3.85117934545253	2.57661887868637	3.72787690084794	3.96603356082831	3.82705683650015	4.13496838419649	3.04353699137399	3.44018149209194	3.08052123183149	2.64715330556452	4.1886224711125	3.48900336545553	4.10619754228874	3.89022292626507	2.87958815047933	3.09014206740453
NFATC1	2.71316790300937	2.51184751278844	3.08188496672923	1.93681693985354	2.72846476509253	2.61964776693088	3.44255872586621	1.77247689891397	3.57060865043841	2.38230757156467	1.23235376773903	1.95984432785696	2.67762099245359	2.78724438366881	2.76731579922483	1.72460661918025	2.70739226536642	2.20266846698256	3.37747084284965	2.27017009277082	2.73941609340103	3.42916065680477	3.20088095428596	2.24449132899917	2.81147103052984	2.74785998480159	2.84915860971469	2.19222573375723	3.72862801821391	2.71538822906501	2.25640685379425	3.00286451072823	2.13070028369953	1.79560072910131	2.78607355157855	2.85515253192325	2.93506365950495	2.79722054492389	3.10116259677204	3.08761558910934	4.04324825199722	3.4217215069283	2.90105030229116	2.65688530806142	3.45328051263043	2.06004738366994	3.86258033046233	2.73272505818609	2.18399458394397
NFATC2	3.34343624950623	2.52929623474226	2.64438700388596	2.03143048681848	1.2257684964296	3.51546015756005	3.26602189708742	2.68295526882859	2.39963596328934	2.53794209074945	1.7620936369911	2.44509101484404	1.35433931337853	2.17267952070629	2.31626161675958	2.00363821366405	3.16533313736915	2.76137038560263	3.9710100605029	1.97022786007184	1.60852540589573	3.19890270222495	3.32995595625429	1.64979937658807	3.26139541519463	3.30527015524019	3.30255302204803	2.99696715481094	3.63718129192221	3.20385891288424	2.29337048420475	3.19671719330696	3.18732435735201	2.46850512003448	3.12751772744069	3.26429621203483	3.06939283724941	3.35893070284788	2.96847787704497	3.68543562141132	4.35450858087017	3.61752182935356	2.96249349799156	3.85517247007897	4.30386109857471	2.99604520672915	3.41755550849449	2.17893768004171	2.6294265672344
NFKB2	4.55531308694793	4.56089222390597	4.2887867295229	3.16750244693979	3.23988680079572	4.2052986659408	5.72282392145797	3.65875988830477	4.76164164736494	2.71094415457587	2.70624320051389	3.29198657571902	3.2374566441017	4.24820843196826	4.09882376837969	3.2743362172138	4.01977306904003	4.36241377895552	4.56445743534572	3.88829515250243	3.96719628044576	4.449957483628	3.73981570648887	3.11912373333747	4.59853790864282	4.67115747643856	3.96696565661567	3.65695393320906	4.3631430361268	4.08437046472991	4.06550338041795	4.48734485127701	4.42289229084746	3.8884120606329	3.33771109212829	4.84960901871275	3.60293190406964	4.63168054663491	4.60931173334709	4.19198106001477	5.13525575974518	3.77865015015276	3.82853003707838	4.28143861580491	4.12683247731468	3.81094687943477	4.20191609998128	3.78067755098148	3.58970357315616
NINJ1	6.80629440913512	6.70357694076	4.85155916775638	6.60323613407534	6.64084936751034	6.48374807378548	7.03321374051604	5.77704090902331	7.03115475647644	7.05143627324874	6.952726106816	7.55453359846909	6.97171023020347	6.46883254157336	6.93725610442268	6.68560661978322	7.06087747289933	6.99218946947778	7.47352230668905	7.06464254043706	6.36656701445211	6.84233399906368	7.43669238934864	5.7801552162622	6.75422878823708	7.13133533592034	5.8714149151781	7.03951569180968	6.89719806394077	6.44533439744065	6.46644930067152	6.76996475554902	7.12653102931087	7.78947104531896	6.38913311209765	6.81054335892651	6.91104917595915	7.49691607650696	7.12271516258604	6.34691080747455	7.07275859664455	6.11559512517711	5.98041380647353	7.28655960973493	7.04848905369991	7.22002420116194	6.29733817360183	6.52599680035232	6.34877417812403
NLRC4	2.17798155631337	3.07303184722977	1.56554843533357	2.33528315355643	1.23658445811318	1.28617145110702	2.94335876267781	1.44350056705769	1.77040621629884	1.23835887809154	2.17245551215959	2.82773774373384	1.99349322105842	1.43845255067798	1.90458043492132	1.47715921118664	2.2488080479643	2.213316172071	2.8820756407632	1.89921430811328	1.69661706521243	1.87691961715096	2.31086358431875	1.65539762772816	2.69864077705544	2.31929999761833	1.70478345284303	3.23851174320086	3.07599463033044	2.3540007188045	1.72233486441455	2.552155706425	2.37049910320235	3.60656067113819	1.45512333788168	1.93100220151805	2.52854631527383	2.22558342875685	2.89314860618374	2.13904376188098	2.3655525716344	1.57099716359681	1.43386748497405	2.83171513151783	2.21983452388537	2.82966692866008	2.21079405895471	1.59292340835905	2.12406339602708
NLRP1	1.10339692449223	1.53967994872942	0.630312271117881	1.46560884839559	1.16317666619361	1.44884810420504	2.39637872697965	1.69180213291815	0.938699813239336	0.989792977782514	0.5358538940959	1.17280750997543	1.20238637533479	1.46147617308093	1.42974985080022	1.76697672053688	1.6219463597208	1.74798884479788	2.06825806174729	1.24299875442416	1.19339328194622	2.87142970120722	2.24610400988392	1.05706896905575	1.7839175726038	2.17056605679207	1.46393627950641	1.49779117463948	2.21524370371287	2.43218441848853	1.56437816856506	2.18202481723112	1.64989132655884	1.70986407023266	1.95363773967297	1.90577447982315	1.50329784555601	1.71175919298323	1.80322703643493	1.28942136451462	1.89580670088184	2.43946356799098	1.54981700551297	2.79875561391462	2.41329619795214	2.12551885957509	1.44985186519091	2.02704786297558	1.80723125718267
NLRP3	2.74122966377296	2.84354172490545	1.35727047567956	2.50624647976208	1.60369161711557	1.38432615868584	3.69204772653425	2.36384389748396	2.49543934295128	1.82260779406025	2.02856915219677	2.95423354074625	1.31132872599558	2.27309808917849	2.18703924914499	0.943733829634528	3.49812318975077	3.06070457702519	3.71160503183932	2.17619509486341	1.46131900249075	2.69265037003553	3.3047008576172	1.60164898044112	2.82541931141797	3.49321179565921	2.26002565596146	3.46860938172243	3.65339255553512	2.91741265936643	2.06688137855595	3.01772597314398	2.92886298202535	3.00694426397528	2.32019582126613	2.76951787027952	3.77068106972169	3.02984155713672	3.32220218090778	3.70110542377817	2.89066069764891	2.61218734023505	2.01385526250707	3.81078240062473	3.66251315062489	3.93163578580566	3.28510625106125	2.05477903151962	2.6520734177236
NOD1	2.76324158565858	2.24296827763428	2.74536642658117	1.54661052190831	2.08854869701024	2.01256867350306	2.9811585317591	2.74286855102444	3.29425313644451	1.25743310300358	1.00122576990632	1.69852965776823	1.72264088599981	2.86892377132561	1.44847812141148	2.25692006965065	2.13815914522947	2.51207514899484	2.65505409891666	1.90411795854586	2.48026512205446	2.96127140852891	2.35904319149657	1.19143631460532	2.19468594889627	2.61105431506248	2.84350152553682	2.75366871167828	2.42403524331703	2.99660567676017	2.13010717865883	3.00068511744191	2.63117414484093	2.09159829190953	1.67333027851733	3.17748731067216	1.81921854840945	2.70230292038393	3.16346652890916	2.39897963343286	3.22124295999332	2.30844825212784	1.68943335848407	2.4651125068558	2.27964957855709	1.87884302764179	3.27835652801072	1.81422226786837	1.7570659291613
NOD2	0.999639281148042	1.52967104834778	0.848637961904706	1.16992500144231	0.83317346323834	1.19099405112833	2.21471544317829	0.934252282094055	1.55963864492273	0.773743198513298	0.773996325111173	0.999206299439844	0.95865710767711	0.668209914469092	1.71501474991089	0.864810145567339	1.74472083877745	2.09568816988896	2.13142485888825	0.914641057009827	0.81500151556053	1.26423615104355	2.06615809365011	1.18516880978146	1.77555629184594	1.69456822500883	0.997400808952043	1.81885056089543	1.77365881311036	1.34817575296377	0.880411259809781	2.18237448827581	1.11176583118223	2.0830431287018	0.868133599851757	1.89355636930543	0.886276994617085	1.93568603516218	2.29278174922785	1.45159358141516	2.04530316795657	0.825785627464791	0.972030884141332	2.03090103801042	1.67097626179981	0.88291689090411	1.93107786800331	1.09686903375282	1.27040933576144
NRROS	3.47664090866952	3.19712624533874	2.15068964324732	3.03541276817742	1.85423507876617	3.13186930447077	3.92874930641667	3.15862786378554	2.96550726061908	2.27160495596901	2.73109632961453	3.40596513875789	1.51101253926794	3.0107977380844	2.95423354074625	2.57179814170986	3.56243782364959	3.04964819147254	4.47080364464993	3.16440013502441	2.31400038424221	3.0845915687219	3.3360405375676	2.49336553007923	3.26258349317474	3.64472154721798	2.37323058358799	3.30275771563804	3.92445148782873	3.09467523099633	2.42180228115727	3.60129241020816	3.37150310520444	3.50998713812432	2.88401173758352	3.30338623585039	3.706663157248	4.63423313053402	2.84925871275599	3.17082239919518	2.90544717873885	2.9536004939349	3.20323248485899	4.60890975481221	3.89996831477189	3.852947666506	3.5728775448819	2.82972780829047	3.09301923313354
ODF3B	3.4869074058398	2.12250707268573	2.0409625477785	2.28332916805164	2.93512025020615	2.99990982874206	4.20636190853	3.08758164653826	2.92044575662464	2.34002097883184	2.19814836829387	4.06861922350772	2.37348117474299	2.17613125173735	1.74222184423398	2.05272888467577	2.64284017478669	2.90712140835053	2.62178229591885	2.95261313134312	1.428999925763	4.36693763284996	3.78659636189081	1.13395801010055	2.84518893534008	3.81028885165326	2.40667271575583	3.88947354253111	4.98359105743878	3.50409914850206	2.40476690961225	3.9474884970839	2.73400503372005	3.49080114852119	2.42669414420365	6.08243009994595	4.06835266047137	3.81507326721003	4.20309933385524	2.63714650625315	4.92622244956224	3.91279355246676	2.17331935353604	4.54574601883184	6.00968308113895	2.86292741702496	1.95080431955381	1.99707558056718	1.78492270156286
OLFML2B	4.74172044700216	5.19944856253625	3.67037582567705	4.69408900022926	4.10502429238832	5.09864694017098	8.19242252788571	4.30948908679079	4.6441273909503	3.95621467092118	3.93029263515	5.74154788292038	4.07770445079071	6.63534520211854	5.60162521183383	3.78357189772712	4.96256753075868	4.6808756715917	5.50807046980387	4.67203491284117	4.29370889805964	6.29262164535896	6.05924277901528	5.05299400407971	4.74346111102567	6.71824242418782	5.18060539542275	6.24881184220872	4.15315678806142	6.59263941827324	4.05307657230479	6.72024015339957	5.56921156702121	6.29110806219978	3.57052364923656	5.13595753653103	4.65775431882786	5.03519719596364	6.35086317845811	5.71355835640479	4.9583183853275	4.44594515659871	3.55483439589419	4.92471750821226	4.17923235709425	4.76543396635122	5.73612046839534	4.11901580031543	5.4513529011771
OLFML3	6.93236477263905	6.87753322809921	4.42383361160773	6.51134310740644	4.84054380097643	4.49268641275173	8.28411755599441	7.14349444136216	6.17302146667727	6.73504688696491	6.92260818728901	7.64136177892335	5.42443842221491	5.07086585379558	6.73239403227189	5.70724592094684	7.15271175601576	6.39923091998034	7.5954119077661	6.55781442436702	6.15473306346938	5.53206131656047	6.7345267317979	5.58787800464678	7.11268032682889	7.63050594638086	5.95433359257664	7.39054043996806	7.79958988166835	6.26424928959905	6.17337732436533	6.19180739540758	7.04844545892269	6.3834952161275	5.3578018155446	6.33991590226411	7.76634139574917	6.38513763635995	6.12682834831545	5.71797521161945	5.92574075431761	6.8230410840374	6.05244415302868	7.69278495392752	7.25534588060595	7.5218712876526	6.66561305857685	5.52136487844622	6.83906770214657
OLR1	6.54603630263191	5.05759756686085	3.23514496353097	5.44491548898671	4.13259329291876	3.24087908350559	3.08472761587621	6.13543226206139	4.89346414725626	5.32209038895059	5.27504058082753	6.42295450420793	4.72672224803506	3.67975031561073	4.71186379294999	4.73546802106083	6.2836569823642	6.09893111779039	6.95255139873874	4.88048472888265	4.42535859189785	5.50473478659387	5.8888284688731	4.44502478118026	5.85669941236468	6.15853092476042	4.84347137527526	4.83461009822691	7.5849083986427	5.84739816407327	4.92861193643807	4.93698178941218	6.86724661081138	4.98769831871862	5.1464719412908	4.3761931259633	7.98576795074517	6.60254595907429	3.77277246825096	4.6969564017959	5.17203140072926	4.92041240816079	5.13168413545052	6.86211163110714	6.91973455268052	7.00976480713654	6.29283879343969	3.80288595789362	5.88281909632012
OR2I1P	0.719139622199325	0.750435000432051	0.837781812435685	1.97313366533057	0.799087306074004	0.828794038198622	0.272620454662992	0.6915341649192	1.26849428004786	0.381947800689102	0.823423290685258	0.847836598199778	0.333309229574896	0.508530068653715	0.963548106438987	0.333080194006724	2.47562968287359	0.688404188397458	1.4104496554618	2.34536798677979	0.762901547935981	0.406427824526982	0.842214553960944	0.503348735167504	1.32279345233062	1.9625120065395	1.01913255128943	2.21757195855811	1.1454166053932	3.38410508140833	0.228603231948469	1.15380533607904	1.10117940914615	4.42756594838172	0.38084025031927	1.66966177449817	1.47290362360683	2.86008877428951	3.14035330883444	2.92333937163215	1.7713362781871	0.422448312233464	1.27166471097723	0.874836302650475	1.01906136509343	0.712815854437372	1.35755200461808	1.03892776611756	0.725784774742255
OSCAR	4.18258901719206	3.26172637065999	2.54900372665664	3.36633620394808	1.88346441810232	3.46594835214032	4.59574830594279	3.20806459082859	3.48573594298921	2.99220646773802	3.06779357802166	4.57718709971601	2.57335028741435	2.18148424977028	2.96532254836725	2.33488286558025	4.07029486262345	4.32307458177669	4.51772292234534	3.38042469962437	2.61369665762023	2.79991620298901	4.48613511958811	2.027755638907	3.84020135969481	4.37815090440177	3.20959372912887	4.73560340783854	4.36272235582458	4.23750253402449	3.24499358330556	3.77735658800714	3.78551916571894	4.30317432358583	2.8742067858778	5.04354574015003	4.37189336181144	3.97655610444294	4.11361716178545	3.91790907385298	3.85015932770557	2.8970661297397	2.37556774338777	4.63073744885772	4.17057406818165	4.2788917239761	4.17006926373341	2.23594145718231	3.88531078978097
OSTF1	6.19188633645692	6.42832834511864	5.99041488291105	6.85334324388913	5.3430133369666	5.75411251337589	6.92503690538134	6.36900575274783	6.16126090077171	6.13867114228248	6.55212188383145	6.93145614091271	5.58400639851273	6.35406421134056	6.0816847489118	5.23434036494213	7.02941202504567	6.23596059825304	6.7538879560857	6.10205758324669	6.03443803737794	5.46431212304941	6.37467958180543	5.67451149752894	6.42620436155261	6.8484652054943	5.90230033963915	6.77915595397848	6.26436940798744	6.13985827614017	5.54062248141237	6.66710586355939	6.60024447519584	7.61649150240344	6.00837707631723	6.24504303828799	6.48031521476261	6.66104979825389	6.27197651727091	6.40622541776139	6.08856989699556	6.01841385436617	6.1541315265906	6.71185691160628	6.07386520972221	6.27601270843114	6.90072554975186	6.03657146672225	6.57950903834557
OTULINL	4.20942217188543	3.8898434169187	2.16700459762176	3.31032557724206	2.34967665775356	1.60193417318867	3.59654162643965	2.90021956277857	2.80182086049612	3.10473921621624	3.69415587836022	4.3762278614923	2.72593742819202	2.40659108996493	2.75176362659038	2.11273348947451	3.63466296217495	3.38288855044703	4.04073465463994	2.44055360843161	2.30421896871636	3.1530108245698	3.86673986817293	2.96558113889853	3.95705095125581	3.65095981513646	2.4325586029838	3.67598525163968	4.27335922868439	2.97339085969491	2.56700993512854	3.61702806973957	3.38595555821035	4.63540034784952	2.60812320817594	3.29564956569218	3.89103026784092	3.91630465729433	3.2951499463082	2.73801116909572	2.94572005823309	3.36593044749549	2.8176641844498	4.34565184775995	4.06807744695668	4.44870937177632	3.6322100411395	2.64719936568332	3.69952942337676
OXA1L	6.29253698555733	6.57670805583367	6.66104124460764	5.57567840441525	6.29547875941201	5.57134006093847	6.21769021121721	6.64130180222488	6.08039118353492	6.20925254409954	6.12993414374872	5.99185512965229	6.11740414740899	6.5265477519982	5.53865300354375	6.26222642067675	6.02337069231157	6.22878791267338	6.40635128749224	6.10413114501172	5.54324221405591	6.18796762372731	5.52682940735049	6.29794155502174	6.21572518450073	6.55552476503108	6.62673407051408	6.02624013191926	6.30836269560528	6.14274017211608	6.76211623275568	6.11406296075824	6.55787108336467	6.16267933545715	6.32757779278727	6.03462731429112	6.79835255714514	6.0940650141868	5.46842691882348	6.16665921410843	5.49889227736479	6.51550746612016	5.57297756102931	6.20837093838731	5.74982385024822	6.22695737550408	6.72944944520942	5.86958767456895	6.02146418104392
OXER1	1.05755424645809	1.43178339880388	1.0044654367703	1.02934686633434	1.88291689090411	4.63592847912958	1.52601871722008	0.927972283275546	0.614097304774179	0.542505701478261	0.50741409901544	0.86036693013812	0.393086655023531	0.86274892579353	0.881116408511902	1.31411643114067	1.21275608340364	1.28492864123184	2.29598744542613	1.68710549183801	1.1816750614149	1.17287150035228	2.08556062487263	0.652234072909237	1.92994245381457	1.9005287310401	1.64685387894268	1.83875011833314	1.65882842434365	1.65672517002125	2.38758311954461	1.87302570104647	1.25640685379425	1.68741907737189	1.52847130188289	2.2539287746045	1.25302109571151	1.7328769790775	1.27756823912925	1.34346467615453	3.59984144932589	1.34323724728342	2.17877837008441	3.21661006874244	1.7200157350828	1.19887127951782	2.04889878022756	1.34232717310665	1.40533891584755
P2RX4	3.50888496894846	3.23736485987682	2.95989995483864	3.52603124099503	2.64835039098842	3.06855043776168	3.84717513788087	3.42513699883836	3.49001810414655	3.88173313102657	3.67828603926539	4.04670058674162	2.62196979588382	3.19265184055955	3.09789728471786	3.23497641812553	3.84583123933684	3.51538446063695	3.83988906296353	3.61853233397629	3.18585069143257	3.43576192384664	3.70327792398137	2.82370860563544	3.81960687787207	3.82530736296015	3.20111627989844	3.67566917069112	4.17134295451979	3.56011574482485	3.72607916336235	3.5101390954004	3.92216929873972	4.19683520098835	2.96328915121473	3.69899630127142	3.84845769387673	3.97344596680819	3.72177730110679	3.14089315084582	3.77476597897168	3.54996482515219	3.37368996746097	3.98732996233841	3.40408565397279	3.17826845997165	3.82491038477962	2.96982278967291	3.09450633868149
P2RY13	3.65905685429503	4.27294138278313	2.24786676711035	4.16542158041604	2.97118484732662	2.14825081769575	3.60031733501462	4.36550358047908	2.99079152718465	2.34121724344506	4.10056563052257	4.7148005049959	2.1472089960336	3.35826965484756	3.15054342991813	2.12141333091586	5.22036478347033	4.2825361791539	5.33657261208503	2.89437154996128	2.54034970632368	4.26929502271942	4.36804193059477	2.49554167626392	4.60497272641039	4.43728767237704	3.62454545233607	4.26079348340636	5.06834406084368	4.08060650303951	3.20787723797415	3.14023877091879	4.32125708567161	4.45811948117451	3.73422186622078	4.08325592499714	4.92064583122128	4.76221059947647	3.58239944163511	3.67679771337787	4.06487423124934	4.07145378144536	3.14562854945008	6.19402596643407	5.72308614075163	5.04435477259352	4.41775801948451	3.79623433517576	4.31752115100171
P2RY6	2.92352953772231	2.51614125119857	1.73313737767773	2.22811063440518	1.24999136835819	1.7774091944562	3.13635546874861	2.18881234104577	2.10067495267719	0.727876900847943	2.33471127958565	2.83875011833314	1.13940400580658	2.07412861494725	1.91949263961464	0.669389662012837	3.19195737970836	2.12300395405482	3.02107102437785	1.83899209329374	1.15438878012608	2.27058874197207	2.07251745020003	1.4465738525469	2.45874945609411	2.92933653400689	2.25848877402967	2.30570792367212	3.63564992848246	1.40277674067916	2.36672786054487	1.92177906346554	2.63061515029105	2.76256143004889	1.01149563883783	3.85216867348443	3.78677407424712	2.73576044058539	1.89250760262074	2.69021593115402	2.25764429901559	2.4314090131677	1.84522908771872	3.16666724722233	3.4383727033383	2.47757371917423	2.9317775949217	1.91406695665304	2.05658352836637
P2RY8	1.00475305539982	1.09916052406874	0.593401581125647	1.7373406461222	0.575312330687437	0.73352788747328	3.00122576990632	1.04614178164472	1.28894910458459	1.83733778827332	0.320426911293992	0.906736699929575	0.93251477771122	0.894138688199671	1.05762355847813	0.420617138978691	2.00227045717335	1.61922517802391	2.1111314960658	1.07614859718008	0.770025563554279	0.921740986079501	2.80175879174394	0.992260860824945	1.4474205045905	2.55250003679201	0.57840741375362	2.95782175812709	1.33216368795453	1.44837239461205	0.374065718222538	2.8348932095868	2.23838945240922	2.63333820526013	1.20401547739989	1.28806320032532	1.52014562688083	1.72364592870043	2.26591691436691	1.46247118939265	1.53694808833939	0.544089666548801	0.53655029553591	3.59769801902125	1.60426113947611	1.20814264733772	1.61988248507032	1.20920379679368	1.72499944461321
P3H2	3.7336688789262	4.26341757081718	5.37318881416339	2.82326022823344	2.79717903389536	3.97998872955873	2.90846708053175	2.70951121443197	3.1281779015869	3.23454730458417	1.4741504613143	3.22513608384535	2.82134286260118	4.0799412539178	4.70834728129834	2.30389762000339	3.66624531014182	3.65629042000365	4.08855717704175	2.46011345877983	3.25187054870194	4.33144009620992	3.82540913464439	2.97949493462456	2.06543444594863	4.27842343836514	3.8165485099189	3.19334596728341	2.45814573562244	2.8693186948289	2.82213867468467	3.71780252486513	4.31791181745785	3.62014063092504	3.61071187196725	4.05750226025767	2.63278004874253	3.9696938797822	3.5573610722618	5.33418209426461	4.54911465531884	2.52326084045271	4.02291815169382	3.32711247074709	3.848557845562	2.80692204861107	4.61739840529181	1.55875743037376	2.14084408264573
PABPC4	5.29247992941051	5.03944550432174	5.34937589393349	4.3628696078842	4.31234570088097	5.1598834432594	5.92944542897927	4.94260833611166	5.15901959266238	5.01621549119511	3.85761281217456	4.58399436803374	5.28714349931149	5.31428323220525	5.20004916289744	5.45429106725266	4.89009643424175	5.1948829000867	5.33300861293426	5.28038476278004	4.82744814336475	4.71714996607676	4.87552943691645	5.46548804413881	5.51409384795359	5.46281797457176	5.34090047229605	4.71895337964989	5.62221878160663	5.14214791180489	5.22976478815659	5.43842260844348	5.35378200090057	4.53106325268201	4.82727537160099	4.99142660805332	4.8247271272321	4.77618823057944	5.04579678607542	4.81385813290079	5.00394847791584	4.94622086806618	4.93207534870145	5.2285801451955	5.04782627087785	4.99454352062371	5.34533959760969	5.24552228337062	4.97848395679325
PALD1	5.76014641417019	5.61582823523496	3.62717489874623	5.38998661898598	5.26733728275735	4.91829558607682	5.05073675835722	5.81963242219882	5.32370151935505	5.38325845674193	3.6640618032505	5.23328604491358	4.69383817962311	5.52374384961695	5.21491356354692	5.5051414480483	5.8764506424608	5.23068721272783	6.48697174437041	5.60689522010448	5.32672069336494	6.34019905723286	5.88148353700486	5.50148054640926	6.79265756675799	5.77713035841525	5.97921138337343	6.46042968386921	6.77866329015793	6.12434467957524	5.45669774594034	6.06997277544279	6.4967339638283	5.5170520266413	5.68635484964961	5.50335827676982	6.41482558788209	6.2854484583469	5.56643464628328	5.60053737906743	5.69057633077493	5.82614930762842	5.82214887455417	6.7349290557402	6.06566277876384	6.24976388210898	6.09188386120946	5.41032075042083	5.88911087623411
PARP15	1.24513053141183	0.869871406177713	0.329869872317659	0.675996538964305	0.376623787423014	0.532965215933602	1.62961307640255	0.91057917554276	0.331819848022602	0.73768676140986	0.468322643947868	0.567350738818174	0.282499112935971	0.306145559308774	0.577537592567131	0.786178128798766	0.81434533496322	0.906043966148932	0.968127625568686	0.736301801763437	0.42341681675408	1.4230940541499	1.65645060630534	0.333423733725192	1.22730980449792	1.32854927500974	0.782240799936093	0.689835877447175	2.37284068858779	1.4741504613143	0.715366262379195	1.4492179921399	1.88498857765124	0.857423708732307	0.708054771328352	1.16104922490056	1.68602982367232	1.20595546711974	1.30193876696534	0.890796866102734	1.46472053761597	0.999278472082541	0.700706037258402	2.02385856727509	1.55026041900124	1.08317932194658	0.534659280413878	0.632826570034337	0.909197062991688
PARVG	3.05919950798658	3.07874644707665	1.66343571009985	2.94279597935065	1.66325352288055	2.48987685418138	3.39688558707072	2.78207301543385	2.47459179139458	3.00459127697631	2.99396413955987	4.04763435585115	1.97078004557285	1.93285488891649	2.6415691490151	2.34514085777554	3.35184030829369	3.37097330232872	4.03203029400733	2.98139603197215	2.45220004940622	2.86817311870569	3.70654160339614	2.21328506173771	3.7491695254219	3.70235833597506	2.44310268100181	3.62435828683955	4.13498480719857	3.34283916046905	2.42290574261218	3.61890815509115	3.42340336975382	3.88957088709043	2.83513583225559	3.90590922927833	3.92278774817795	3.72605735885784	3.29826239980017	2.6477059299585	3.21589599390426	2.44519698238171	2.40001868452879	4.71694152376792	3.55807166895887	3.27841600403456	2.98375064835492	1.99508647913408	2.91777544060112
PCED1B	4.40640741504806	3.07840489186757	1.21418698914376	2.87788164293429	2.82093458349474	3.47620020507868	3.93649660685157	2.36078564490772	2.84120830798931	2.44652092029318	2.93056704219617	3.72570844195977	2.28942136451462	2.94717987820833	2.72504308528175	2.04970046145379	3.52054796810658	2.76324158565858	4.01317637240311	2.58395226056721	2.59886539264523	4.39804932138396	4.0875901322559	1.88099890766012	3.35484705628603	3.58426502954895	3.32791725741865	2.96223435338511	3.79989548636927	2.96432469334293	3.05776217252905	3.61256481763993	3.05053652370208	3.73747044908606	3.00541795394505	3.30649557225964	4.02482495954006	3.45972012879542	3.15592729221725	3.27877280869607	4.37231834266716	3.00059498899632	2.42314785293203	4.28807796985497	3.9212173200841	3.29485597170867	3.51314961273716	1.94328373758401	2.95624255474381
PCK2	5.60697218499549	3.17011734795828	4.03416288130014	3.58426502954895	4.06277796123445	3.17774242633969	5.01764135668483	3.71729805152355	3.52367485820758	3.96623664290084	3.78437834363829	4.57993437229552	3.68582804657398	4.69128848385521	3.12177800364601	3.5056242096903	3.95835086900033	3.93933002672747	4.28356623896515	3.2997428613964	2.73346280984743	3.49579747779314	3.81007287087332	3.24520660807626	3.3037807481771	4.90268140969378	3.36988520228402	4.32145914279023	4.65546632367558	3.47472156867038	4.01257761210635	4.56537173714123	5.36245586150612	4.11881651813481	3.21935441281288	4.04943037949719	4.43861223210089	5.02395612247281	3.2726652396169	4.00326041057978	3.82059766622873	4.06612364246529	3.39683079996945	4.34979694572742	4.27137338193222	3.48699747897928	4.5646708242644	2.9957377597294	3.38563810774492
PDGFB	4.92435646866008	5.6907187895168	2.65319762851025	5.12161225474119	4.33343088993284	3.56816590670678	4.77813496763046	5.47947957019929	4.72825250841316	5.18323241260437	3.58061585177229	4.6368739894903	4.68947249720102	5.33104949243309	4.91130329607635	5.24457124479029	5.45011259669039	4.09234276899545	5.5176819845976	5.47097604909597	5.48184140036558	4.89510869767674	4.8041878241651	5.20289175042573	5.62157425962909	5.60933537565562	5.37957244632218	5.17750325672311	4.67816770589935	5.21337839072506	4.965128575047	5.29294735522472	5.8020277370528	4.75532024576744	4.98542301088012	4.03690768884044	4.98995642407731	5.26316965215431	4.40216960177454	4.64564978701927	4.75744468238883	5.42140509764697	5.93727611678113	5.17366714357589	4.61597532743856	6.0659944431947	5.01234072040503	4.23722717258987	5.81116529886755
PEAK3	2.35227829994598	1.16440013502441	1.78500643070835	1.45185729447654	1.6085727159038	1.59941301795098	2.6304287706327	1.5752155022676	2.27473875281533	1.68683664997608	0.863779903795878	1.3907227072046	1.33508302345125	1.61022758954469	1.37751248848501	1.18719764954929	1.77913362352545	2.08739494812151	2.64267847004633	1.87542622525641	1.02353924958875	1.70504897139368	2.1413346895631	1.87200131148318	1.62021102632411	2.7647070809569	1.58650055528142	2.99429007003802	1.74987747027361	2.38023073499709	1.86639369771677	2.23250727043012	1.80318569787589	2.3360833964729	1.76243386516611	2.83796341930295	2.69541483782834	2.6572284011611	2.39349857507303	2.04792221881847	2.04659582727159	1.49159659441045	1.16420702470075	2.53219226120045	1.71663977760338	2.29528221533731	2.39837773531862	1.14652489147744	1.73218235294226
PHEX	3.50095498082165	2.66950304845244	2.8287737321352	1.9705591967334	2.13599446269685	2.51843442377108	1.27655621838606	1.85447447062615	2.34215647026779	1.64445622611283	2.37964868459951	2.0908872961344	1.81594425260496	2.63117414484093	2.97127683188687	2.10117940914615	1.45601757580779	1.85371626009001	1.77808238763982	1.34721208558564	2.55222949842233	2.93943346830942	2.70462854445179	0.884246239527671	2.32386001214648	2.02669384475607	1.73820577869843	2.48926032880775	1.59631500795106	2.54653644193974	2.55363082971865	3.60202922491099	3.4227039529705	2.5528688710113	2.05384119026775	2.5743921982054	2.39108029675679	2.04778265606802	2.43909117035312	2.21477760151698	2.50378122440419	2.49392908283674	2.19855701479858	2.04547791934563	3.64786707220719	3.22305178836844	2.33370995434728	0.810977717124144	2.05738095183789
PHF11	4.25432948437666	3.94954427081877	3.76570446520805	4.20448506902822	3.67923235694041	3.78183179102048	3.81668161734177	4.16917941637846	4.58967960692792	3.22082521579787	3.01442671175587	4.53440405239629	3.10437021047208	3.89091357169185	3.42160033710467	3.82626373347361	4.30486145148845	3.76190222337708	3.49437720629165	3.3965157337547	4.93674628427599	3.49601487343776	4.22063951287686	2.56223021087802	3.44830631142761	4.00135189299996	3.73845440832781	4.50337417930011	3.79538253801562	3.17207141656815	4.35560128870899	3.5917153163325	4.75287166474028	5.04762126980598	4.48253854784542	4.63140117452324	5.47250076865682	3.81291916389481	3.91608486610331	3.47291661705506	4.82160818207442	4.19615849260207	4.29259772026645	4.00873785792166	4.42656668253326	3.73034649657261	3.72058492328252	2.68748626540501	3.35921190802592
PIK3AP1	4.73692411608753	4.12301223396128	2.80446664273278	4.05251153734917	2.37520628763003	2.76390018076287	5.10302757521928	3.7934797605267	3.73119410519877	3.05952833525963	3.76181714250714	4.53836433447833	2.84366231629106	3.07585775711275	3.74282544625619	1.90446482972546	4.95160644380282	4.74808548224247	5.40079748204682	3.24014638680301	2.8866086733194	3.56855507815669	4.56261488152493	3.13520649943067	4.96575196793122	4.50446785270536	3.3870316095257	4.78955711913937	5.55949181320504	3.93389362108095	3.169331771531	4.23782372261925	4.65543197611075	5.1687583513663	2.6579829188982	4.66419836929191	4.80293764164404	4.93391250019949	4.4858775989411	4.39037190826091	4.30112667140507	3.64814327419417	3.41337744526771	5.47470534714932	5.03896287288467	4.64547686834986	4.36260314076724	3.43941037421331	4.23786960086751
PIK3CD	3.27008036641994	3.54444829212601	1.91418179500227	3.31604434450036	1.99533978985866	2.51086067396762	3.91866291529583	3.54522706822015	3.62529387160078	2.42921422983958	2.10282607211719	3.15234569283519	3.33549754786631	2.71142882750135	3.17264752161476	2.47933405068243	4.41479853312277	3.75317662732212	4.78392804630722	3.00649551685946	2.60693962342731	3.52727055687734	3.97266508631971	2.57712666130705	3.97229746684713	3.80465249184622	3.24762375619625	3.37969026741642	4.43029865598659	4.11669744320102	3.2586093729757	3.92772582267464	3.70280158409201	2.90296111858259	2.72093508135976	3.45670103100821	3.65167170147249	4.03855031440732	3.81743907191965	3.30729736513571	3.99798784123767	3.50948049824452	3.79269920808603	4.96501310235397	4.09026912224797	3.05453594602551	3.88078346457353	3.54006447721238	3.8188096675993
PIK3CG	2.50365403514555	2.69200307625908	1.33147592612319	2.33671184751443	1.07922448856104	1.11583229865257	3.06715682030961	2.84352162536115	1.94095602238534	2.14407900940678	1.96006682291576	3.2813570068043	1.35247605905033	1.86338346098036	1.93311936443181	1.00999204824744	2.70256889581087	2.86018812182055	3.68444848058704	1.87326199537849	1.44646798609733	2.3171882775965	2.76292280264182	1.30363464507901	2.93117244552945	2.75309103029811	2.2030131707745	3.04643867380209	3.3762209144534	2.42556672407525	1.9154444138979	2.93028317190708	2.95648419196754	3.06061812131741	1.68090941871255	2.25577262910388	2.72602465148316	3.06165524802243	2.65608444004934	2.56978271242413	2.54502932363692	2.51121500147097	2.0429594548209	3.56568246780327	3.33885223914518	2.990101694129	2.88297556447269	1.81311419134629	2.96668885934676
PIK3R5	3.13896187571482	3.19082026766201	1.72342750070854	3.02925851083858	1.28172791961464	2.0669846753763	3.91885369876345	2.40138471788549	2.48147978381747	2.78343570003173	1.73569546359077	2.87428549049804	2.16166199175736	2.31022376954625	2.48382867280475	2.19036201088301	3.26886851418403	3.36710542873569	3.98870286234323	2.63862994975998	1.98841202572479	2.67498032590306	3.81627201679366	2.12108173024304	3.50549718281427	3.99150824102884	2.49597651188079	3.64360225310045	4.19283329228323	3.44034098227608	2.23759430949124	3.813668335991	3.65526022601937	3.50629726547152	2.97500646093776	3.17405481065709	4.04479626919399	3.55487122392245	3.67366948343465	3.08087933704132	3.16517231793717	2.8167839993109	2.1804661612239	4.25651253080786	2.95564758294235	3.74536642658117	3.5252044385628	2.2875609463306	2.6131544284313
PIK3R6	2.14453588894761	2.7990251196027	0.516922851278287	1.88256479937316	1.51959222442082	1.46952135022641	3.15271885327587	2.57528812419173	2.00147800506865	1.62779358268248	1.037663353205	1.66293463987554	2.29051287386569	2.66407318424772	1.53923327086604	2.31808541304295	2.57216207571412	2.22107278251506	3.0818679279967	2.5725259179356	1.42352438824433	2.83402347647353	2.44220039947379	1.72822529375978	2.83199881149419	2.07392303450124	1.80966138944077	2.36126304699088	2.97094566001896	2.6423781131484	1.79368783654075	2.62513018805936	2.13832300405648	2.24622564851987	1.44408393484735	2.27887686010211	2.54544949848326	2.4443755303071	2.03815520102597	1.76701910973141	2.50733797873222	2.03389868208425	2.86221331956263	3.38262575564659	2.84394365699723	2.5009040067013	2.08041889972863	1.62751345678777	2.80624155638692
PILRA	4.82399386417139	4.47463721476905	3.41255121760737	4.30674344673225	3.72307794712008	3.94792793123809	5.6946963628007	3.8471951865894	4.29559079592076	4.51022772975393	4.40226512370723	5.12803351430393	4.66802832918995	3.77146305836565	4.36013949641745	3.75847374878508	5.22857629736742	5.11668496884134	5.49668284034756	3.99116353703987	3.55154062628877	4.34330832265704	4.97303261214143	3.23117124963608	4.75789265642563	5.17080237408506	3.55278281812723	4.80187775450652	5.06096823493937	4.95360514970475	4.25862444713515	4.85051441570828	4.54451011511296	5.52516057974635	4.25035527176305	5.11332961086795	4.88555484197898	5.19678406551154	4.71835066545063	4.12668382589701	4.63888476306919	3.87930387269616	3.2584586227179	5.75292784690195	4.85967640891209	4.81762837344222	4.96429696529335	3.69402211899792	3.91256364548579
PLA2G15	4.58508873101474	4.79969866364324	4.75346013119546	4.52919001984796	3.75372218899625	4.37849775111934	4.97281210788383	4.35090029674565	4.62922837482055	4.16120244101634	4.32100447447112	4.71433345068402	3.55343423373615	4.85520736118847	4.43852574019072	4.02756103513779	4.84497811701622	4.99117260925272	5.5470333222459	4.49071131255439	4.51515103678487	4.12811189776487	5.32231756997163	3.777651159418	4.63812598184224	4.97842446544086	4.58988330717863	4.68357294983388	5.21414035155185	4.62626974150515	4.56831793929924	4.7633797030935	5.00680068008415	4.68067317228743	4.35693960896124	3.77382757898069	4.85106937822545	4.83200387670116	4.44613048493373	5.01847839596593	4.61148520552515	4.05529979112661	4.33698313949289	5.67832829882973	4.6277468988104	4.54449775072751	5.18730060048665	4.02196824215092	4.48292570648508
PLAAT4	8.20350951704734	6.32234821864047	6.4307619661151	6.64640606260391	7.81222608992793	7.0105874069166	6.20047296560528	7.27834351730366	7.57210749146576	6.15058404621822	8.02750519227757	7.99094011579686	5.20489192483723	6.37033518931637	6.34861131775457	6.14302192097761	7.54055119290142	6.10817314912902	7.23812381638532	6.207139299512	6.88948206044227	5.97444900756693	6.71875478574034	5.66921106029777	6.20895223451465	6.50165410025977	6.12212394313065	8.01458794896585	6.11652487165061	6.94011153227064	7.2778611089863	6.7652655419343	6.59728087084445	10.6370471269475	6.46078514952699	9.9952234590385	8.75105225392286	7.92020872759686	7.54408734755887	7.47416425492305	7.76687206687979	6.27881368692915	6.48078050906019	7.4271770546821	8.02418612708207	7.19726683019257	7.35617198758762	5.73616106739823	6.48433634310993
PLAC8	1.346361255955	1.73656158299055	0.96080822538898	1.69421160776789	1.292369491748	1.02495789864439	0.897627674279551	2.18653225094841	1.75296262523898	1.76434615507745	2.50550988600518	4.11406712645412	0.870739524988939	1.7904384281852	0.508225798898102	0.651040206993591	0.9810489030879	2.18091166336857	3.60660804561824	1.56939387203612	1.76833255738582	3.31896753444121	1.24944534108584	0.874521578600167	3.0621217119078	1.08929474904246	1.84583123933684	3.41310660308678	4.59003306842786	0.55001409499974	2.8287737321352	0.808508616673974	2.38835487954821	1.03167749645076	1.6078155695403	1.16104922490056	3.71642028620024	0.667665090051406	1.48985117088366	1.7862617851173	1.17963843493813	1.08222569912752	0.756596350501714	1.08915913191124	4.01797534015745	3.11729608565724	0.869002764675252	0.78425269340458	2.05873209815973
PLAG1	0.776946191857087	0.800827439874396	0.622555576261389	0.787766769938567	0.54833797550862	0.435095151620097	0.759155833800272	0.915482657831815	1.0679828301843	0.68329221852398	0.620211026324114	0.875701439942994	0.592349391756961	1.19736218414916	0.582941312501799	0.583422804693596	1.0913274776911	2.18440725869306	1.68315744808926	0.697506958554785	0.431141535361186	0.878529176541209	1.28409950612804	0.591870870063334	0.992115808035672	1.31892416403008	0.465086378886066	0.766807151302921	1.66934430494167	1.22459600002112	0.996461060176159	1.03372252239065	0.954494126363758	0.881351381509661	1.54710429117895	2.36809782192808	0.811799812445773	0.659559272910899	0.864651694711508	0.893439877316117	0.86298690919509	0.902343757764018	0.345964030342872	1.37951006655307	1.51086067396762	1.31167748386373	1.22786427254651	0.834387614605389	1.13638828300163
PLAGL1	3.17903325757269	1.10306115633355	0.678883192919827	1.5829413125018	2.46806192378074	2.29657487394089	4.39666642618111	2.50814972143133	1.95810026172325	1.02821550713044	0.68741907737189	1.87515095805868	1.14639454906051	0.80066180324495	0.867105729502655	1.72839945867106	1.85535190108196	3.06008198025849	2.11782800382748	1.31045646229528	1.30550364826776	3.03211847991791	1.67224428652735	0.774924076185194	1.7152783922911	3.33143293012048	3.16365973836986	2.48506610831828	2.32019582126613	1.58654859307518	1.03920859633713	3.03010650030696	2.82307676094244	1.47191577897206	2.33419639912305	1.18694420055379	1.36737106564853	2.43594856486053	2.13385939912268	2.38070174671991	1.8159032768451	1.71369581484336	1.49671798793518	2.42891955352646	2.29160355803056	1.34913877707708	1.12267271882414	1.9811585317591	1.61988248507032
PLB1	3.2364926183813	2.09257956752546	1.4148932225608	2.11076412189981	1.61503956530071	2.46842691882348	2.91134644410357	2.05887060574825	2.35589018919606	1.48310634496718	1.75056363064605	2.65766286865646	1.24476530756931	1.98050063473878	2.01153141952113	1.66830069853865	2.86595839412015	2.52007017540776	2.94065539828738	1.39303172346296	1.35974604690547	2.12974460550782	2.38308215809446	1.05443175398842	2.66984315431245	2.70922445553385	2.2755136902578	2.99177124919981	1.99298590609143	2.85600962389795	1.87491497293655	3.04910795741234	2.49044177108486	4.17078234869698	1.7345253769823	3.43608186508893	2.35191096110308	2.93234469203627	2.86989114195299	2.12693982714706	2.82089374922857	1.97158953553006	1.64800517981049	2.71239768514852	2.74859003931106	2.20701822594562	2.87581937302451	1.27804423865215	2.00880955531959
PLCB2	4.34940066508801	3.81891189866636	1.90765982785329	3.88354261931333	2.49970559610365	3.36801398411611	4.09109047354168	3.71016172520087	2.88904514842223	2.77108268440179	3.116331483821	4.0541799254952	2.54804198746705	3.01927491314477	3.27247116144188	3.06291608095796	4.65264710411362	4.33464692957601	4.9304724249725	3.47769027809103	2.36297477872573	4.52508539010169	4.23266075679027	2.87674284878207	4.97630863995618	4.34862902085923	3.47753486410919	4.41335036333758	5.39873343273698	4.46946925326727	3.84609209367431	4.6664441634622	4.39394468911152	4.04596711065463	3.76728401398306	4.21278720514581	4.9414397077979	4.3836144451948	3.90161995170051	3.317159328453	4.27964215054224	3.75213842072152	3.14564485154947	5.49953659112662	5.1580340099975	4.4104767918976	3.8341448660632	3.55661334274399	3.72467209751403
PLCG2	2.34207111127354	2.22366967138825	1.07080146760021	1.95564758294235	1.02786177535451	1.09146289115477	2.65773145682846	2.2249972244572	1.63040547148232	1.35049724708413	1.34044833007193	2.39629651666892	1.41305242854853	1.4751367775205	1.94931080764125	1.21281832621664	2.90450336582005	2.39451414195596	3.32083122979474	1.72106636873105	1.38901605968851	2.05786612432799	2.55978546169799	1.39867871576503	2.77184333206839	2.51898827044407	1.94882508318133	2.83592407425437	3.11766180046556	2.25184025875472	1.64293256935849	2.71193535697892	2.71909580258595	2.53126915988299	1.76438862163249	2.25731240568561	2.95276221051409	2.52474072074786	1.99193447153788	2.40944524834043	2.42137143300089	2.16143626582599	1.77736710945041	3.18146834766068	2.66298019890609	2.86490916851569	2.46492960112985	1.77036392650884	2.46440688552961
PLD4	6.16183327804649	5.2224722826015	1.95683728127825	4.66416991909932	3.45629362553832	0.920064585378564	2.61372022818006	5.40807663652261	3.60718825678267	5.29043914924212	6.04614833139547	6.78981661366891	4.32540080699661	3.79404149690568	3.64959246772418	3.27412745082476	5.45901514427915	3.79753183957196	6.74797139568047	5.1413346895631	3.43657496886974	5.18672239615221	5.06378765665255	4.07996684609556	5.91169158187234	5.01377934987349	3.61346093083939	5.29618205761549	6.61502190357598	4.38306141566066	4.55250003679201	4.15954845980264	5.64587455030903	3.73098768230406	4.34739636588726	5.36031862091471	6.84039147500176	6.47572532591531	3.77142079954402	4.03177452437951	5.06894161298205	5.06483112879916	5.0019958497635	6.96001120236788	7.02905527266054	6.92385870351461	4.67038715697383	4.1022969925304	5.24082948557589
PLEK	5.12482852441773	5.35573869981355	3.30249453283044	4.70004569761698	3.06975371507933	3.08253228949639	5.98083418947267	5.12273069047963	4.67083467202371	3.93845517861781	5.41121945365691	6.00666830102419	3.34163000932991	4.68434748492055	4.99703492186352	2.8729666214158	5.67256111864478	5.32407611062367	6.16879845809112	4.40695156903432	3.91147108671155	4.61130814282916	5.2473161368097	3.57620768562301	5.68751985824822	5.76422140234238	3.72932435738002	4.74565684686841	6.32512912741487	4.92419967334858	4.07138513071773	5.1088046051349	5.58823490657034	6.34275917441969	3.61262378956373	4.72497216852499	6.14731687576924	6.18082615353646	5.47677050175659	4.47394922190771	5.26506552231564	4.91517667797046	4.31400763744685	6.46356687697488	6.02972010858775	5.28671484394915	5.18714221138605	4.01641608870235	5.20793188507002
PLEKHF2	5.85291272070304	4.82646205010882	5.88313690448343	4.05172011644733	4.91749381572148	3.78483896755774	4.38871994354937	5.02779101859043	4.81192822253364	5.61296872702796	4.55725077588116	5.22357314460852	4.70179299704787	4.98313498609171	4.66902109452741	4.1041856722005	3.97451095746838	4.81146589271783	4.88834386537477	4.49705025008809	4.91712141368221	4.63348352308715	4.30824436439371	4.18239832639745	5.0403489073005	5.08655450613032	5.28483242677718	5.06285997141506	5.28504705021425	5.01804212757492	5.29496621920344	4.77483448989134	5.54463066231809	5.27192611004163	4.48389314877829	4.09564597829804	5.0386293241	4.98560061398194	4.78361904008768	5.49139777405103	5.08915489367046	5.48480517507956	4.82634001232874	5.18763316100732	4.97352403161558	5.07662322488695	5.07374741133595	4.04470885485202	4.91009462708615
PLEKHO1	5.17379504526154	5.4359585628049	4.80307717852245	5.52345218160591	4.67560707522375	6.44044397698348	6.06415425145997	4.98323533415904	5.50703028499476	6.27701022725541	5.8872303654336	6.08304525682013	5.46735122210046	4.91166282354503	6.01803322276456	5.80595018696883	5.27957158249371	5.23157064985865	5.52665729116927	5.73002851490705	5.35005164009924	4.45759429185641	5.34254052325579	6.03520599546008	6.2079474981458	5.57294422308392	5.10788451097895	5.5041563674	5.68271373979509	4.97622155902218	5.61888466913945	5.12101540096137	5.74920439447595	5.78519218739992	5.07418000548179	5.17413472906223	5.76384973451303	5.46362245685189	5.01471235152137	4.94279597935065	5.43960319232652	4.88798822357875	5.25726714158794	5.62378786722149	5.35193922125804	5.54597145706226	5.32979813177986	5.9459517628965	5.30652109071594
PLEKHO2	6.14403820955381	5.93644949305764	4.9746990853076	5.57617139825481	4.6712027765419	5.90334683498221	6.41156691519393	5.36452340784502	5.87452895573087	5.34535379226457	5.7249694408878	6.28305130099018	4.64844818580639	5.60795164856625	5.91293722572693	4.83312791267864	6.10424229440764	5.86076668523793	6.81590839887873	5.68351680794189	5.65425794277085	5.74363883157676	6.01833150399491	4.78201533500419	6.26444823024505	6.25465639622301	5.25656914030969	5.92653083989442	6.38090084146302	5.83429153152474	5.8556633602466	6.21259073789039	5.83116280870427	6.76553739837348	5.21762236251606	5.6959019719607	6.03814641949943	6.07821913727847	6.00442723310724	5.4638512926111	6.00289375704716	5.52403859393469	5.60763213836838	6.80523182604802	5.86180156108346	6.26898824860804	6.18032492423694	5.55924706046191	5.65751139155749
PLIN3	6.63579211209503	6.46295045067691	7.59054737993401	6.32196957177356	6.84659861832882	6.41242080648652	7.81665090133419	7.22023417191928	7.12164644201159	6.98190629680739	5.77259830079109	6.69759313781594	5.74128899809006	6.74299920448497	6.78843384334799	5.35346444815542	6.40686825876176	7.15043172919647	7.07924049167406	6.2845918625641	6.73058425757545	5.52262389937898	6.23411039718736	7.21206539699555	6.49963703986754	7.78805661271798	7.18620141779249	7.8286810820939	6.64174687108721	6.45468259031833	7.12635963009923	7.32153671077365	7.07549519419999	6.83739834507041	7.16241046385219	6.25219044744152	6.67525279768855	6.77294925310794	6.10551046882773	7.3730391304604	7.02757098710376	7.15800168440932	7.7069241871573	6.52257996204115	5.86083123157504	6.95700682635326	7.29618756512565	5.61054947829586	6.05498735791996
PLVAP	5.80579545362202	5.72155312179215	4.39005542818925	6.5437031167568	3.23196993954061	5.0086885638936	8.0358702024938	5.65951075147325	6.3005081479141	5.92056008836309	4.37558859384181	5.5702443243068	3.62796863374996	4.80886895712116	6.41611686248093	3.72947663678072	6.70967111290966	5.2862527882303	7.61399347124836	7.22209837785258	7.16303875966638	4.39992984757526	5.33412487341242	7.02141087794394	6.63392665207699	7.06215302005421	6.68975761866599	6.96691837417667	6.54255367908148	6.86628117443174	5.43144913056182	6.57072703662435	7.86417376095271	5.48552987313585	4.27494743077055	5.86747396916892	5.90372280920841	5.28833641215094	6.15431586252253	6.59179907811781	5.93556582442317	6.36281526661201	4.83022996724067	5.86157330696468	4.23011845395396	5.46241883721843	5.94680570619054	4.60039465161441	6.92295183063942
PLXDC2	4.43211090655726	4.58901438522824	2.77536665623612	4.08779377450706	2.95865710767711	2.4395433549802	5.99083689937631	4.06927252457654	3.89709518050789	3.6065488272751	3.62438168385455	4.29865098477841	3.76736877307162	3.73771920546126	3.4950683238327	3.08099868569426	4.76550292185666	4.55568120278529	5.80673649165267	3.87287799743325	3.59485902997223	4.89284756422207	4.8266400033688	3.72164607841839	4.78911365362568	5.23908866304954	3.73169374361159	5.05386290645027	5.30242872962615	4.78210447651442	3.31971908114804	4.79142860655586	5.08076850445086	4.66776726030327	4.25615772734461	5.16998110515856	5.28720261419515	5.16044426550723	4.56284075140838	4.84695458369684	4.06431379892788	3.92913766110681	3.64671566107735	5.77232909153455	5.09034958452845	5.56194927544744	5.06527933134862	3.92296847564364	4.59368840873007
PLXND1	5.97978528822943	5.87838203533104	5.42902001812255	5.17020950490998	4.78340950669309	5.96907909740734	7.18297032318325	5.88138319782787	5.72075727733199	4.78646044943446	3.33802499754931	4.53438537540257	4.59962129909414	6.0027002703858	6.23060076047391	5.00281051596638	6.09297273637637	5.32469901341067	6.60263651697831	5.65517434330562	5.37361689344685	6.235646652619	6.17695501009296	5.75312045484794	5.89349569756808	6.49716684318588	6.29686482858938	6.54315403803615	5.23639694577668	6.4990246722446	5.91891092888435	6.68861259868572	6.04487275239866	5.28305871147307	5.56942121580153	5.5961062488984	5.39733750128711	6.17087846802483	6.44484593509794	6.62211626327774	5.86058296062467	5.76772099968469	5.53485222772357	6.09832269882012	5.63078112440487	5.10907633887527	6.32638274484353	5.53364432623342	6.03111945918798
POLD4	2.52902130952987	2.69995133870453	2.93020746372902	3.00406986750552	1.80132423569228	3.39021367690325	3.26115467261557	2.83234320506308	2.84048337606807	3.10210378813209	2.6002459621677	3.42029374934662	2.45888066625135	2.86482995070075	2.44644151827105	2.26594691020946	3.08904045646287	2.99678642710694	3.12106514820852	3.00385405672862	2.6211024041967	3.31983466897724	3.15961304097887	2.39698145949187	3.16004888831894	3.87258254483322	2.89425512377868	3.9256671807877	2.94080571816674	2.93926419640439	3.39843246370681	3.25752361936593	2.9379469587418	3.73955651061303	2.92504996472736	3.17107869605868	2.77873424411784	3.00191030563099	2.67786901185625	2.66698377006666	3.09190289715313	2.77410178142063	2.4564382019388	3.57783967324918	2.95389843291906	3.10777154989448	3.18980874843677	2.02044886274288	3.1018517435049
POU2F2	2.74801032034498	2.74069014893122	1.10902617649837	2.69545938263856	1.13560053485944	1.77825063686487	2.88692077186788	2.15396742753934	2.29713270957116	1.38576233581122	1.88986288136518	2.37005265571591	2.78720258459475	1.91353092345758	2.40805964807036	2.5568708015688	3.88465652623333	2.73770839085853	3.85352664517732	2.86187598396708	1.75266296898265	3.14329545056108	3.25882039687641	2.50581472903586	3.96062291048707	3.33144726226376	2.10383330630348	2.24768451276238	4.04592343960255	3.385237744527	2.31597191314188	2.82054661129358	3.44456106037278	2.52594357228725	1.92383375133811	3.79001087801545	3.37684601401632	3.43645504021799	2.99660567676017	2.35580563894407	2.50273794132227	2.04208395867125	2.07720881144112	4.14668780294039	3.94525185444722	2.91884416018925	3.53244164668783	3.57345935984961	3.12041830015645
PPARG	2.31553724860879	1.92215978206196	0.721766366338615	2.07601173856964	0.574537521302063	0.610322096442037	2.28306241670024	1.64464080248166	1.20307583534356	2.17810907609433	2.31892416403008	2.88849973551412	1.33468267993572	1	1.61899035291135	0.953898432919056	2.43861223210089	2.37729036453678	2.81500151556053	1.54176261877273	1.71562984053666	0.81105994774008	2.69730678040546	1.02339730792778	2.11955538469528	2.64052838529594	1.0474685905079	1.56159497452061	2.93513911327994	1.50182126542091	1.56452450383551	1.4817122620033	2.57160400602931	2.43218441848853	1.43834608657633	1.54354537468805	3.18223145127377	2.47134355961072	1.56452450383551	1.73031388629378	1.93077517824802	0.909273881768676	1.23229236208915	2.97724328316059	1.85011931231064	2.21692042585688	1.20558018877525	1.45775186872739	1.89371167732732
PRAM1	3.75325152055234	2.94895587123934	2.10634831950515	3.0927317746302	2.03104224335857	3.07778988864367	1.9659504735585	3.1015996548368	2.64161538775877	3.09328973000148	2.72502126511249	3.75241677620238	2.83252549779251	2.76708269118801	2.49733133523027	2.79674309596825	3.82195506470135	3.55651525110503	4.6734320483669	3.3168553273696	2.04414927760678	3.85951242365972	3.8171115727957	2.41440618208775	3.96705791057175	3.44808160595612	2.96914127831957	3.33127526714661	4.63367532020879	3.42410244762503	3.31969018274368	3.60143504887692	3.68180905085649	3.13945312300944	3.83035674741922	3.35171312451679	4.28112699296258	3.84297883178833	2.30190951019884	2.30617473029825	3.8847639629966	3.03289428358349	3.05556010045645	4.96878197383005	4.17469403397373	4.12659297582327	3.65710260983146	2.58161637978808	2.87188306586812
PRDM1	2.79977118040323	2.9263220905705	2.74586118166024	1.82598909619666	2.40808682949794	1.25035527176305	5.00373714574386	3.19329865106882	2.54633887675812	1.98214481510542	1.10138114235502	2.28478061633601	1.5819296555321	2.72307794712008	2.25571221220865	1.92489799411221	2.78263920994098	2.65477921695952	3.08559461502544	2.39456901710254	2.3593243747517	2.5074394715507	2.46100460993347	2.04865470184035	2.39292185406675	4.75094409456039	3.0493345318093	3.19717343618777	2.3302141772493	3.2760350484916	2.12938194121326	3.08200423222269	3.13602728516192	2.3647124929766	2.16388511670894	2.37281283491246	2.4046579303256	3.14810435697644	2.76022094646651	3.29001147211484	2.53269098907367	3.63294286670122	2.39371821768534	3.36427826059909	2.14463377288515	3.59292340835905	3.21144836362666	1.88615991333741	2.97078004557285
PRKCD	5.01469896342064	4.30419706085047	3.4836610217868	4.68440920533465	3.78764141448333	3.70951121443197	5.39052668301563	3.94272092498371	4.4903519127363	3.63885001844978	3.24870180506901	4.7739277743761	3.75330501333656	4.26078595766952	4.46410623827917	3.49077548167292	5.29235476608757	4.7234329618114	5.42433763805307	4.14086043889786	4.08313676293869	4.92621295958348	4.53590364820557	3.65424075470011	4.92039811572601	5.08616383107124	4.23674516357746	4.70055069041459	5.72033866748803	4.45167270039518	4.37614449481763	4.93275097455473	4.94337751834166	4.49728023291403	4.40262668517096	4.92005505480697	5.70967111290966	5.44917176133396	4.57314423920162	4.74285238688727	4.75367940730046	3.70687308978171	4.21266271414878	5.38828943378383	5.198313412547	5.48233524796066	4.85090441166683	4.40745472880634	4.33489001455384
PRR15	2.6962609541237	0.573568424039259	0.0913951860117	1.27613929753328	1.24677289550209	0.729008870337863	0.860049033361449	1.14476427447194	0.78634543658521	1.58923615987782	1.18052981281072	2.19455988602261	1.21350281998392	1.29225168225579	0.643486812561956	0.5489297694764	1.9559450995141	1.34653146202802	2.22243364060592	0.891652487933974	0.745882688902259	1.47762552429986	1.35563652357326	0.74553853454927	1.56520720557455	1.78458773637889	1.01970191444255	1.76060419460902	1.21555435487164	1.10003572116184	0.638490941710455	0.97812239457207	2.15959689595583	1.63519716894341	1.75154941479161	3.59513363004291	1.30427738806568	1.92891981647101	0.931909937521714	1.4415365969789	1.08780225897709	0.950916270644061	0.663572335417523	1.19036201088301	2.56193705962243	1.84615228413168	1.31365218752913	0.863621339742205	1.17056605679207
[truncated: 193 more rows]
[truncated: 631 more columns]
