# Supplementary material for: Interrogation of macrophage-related prognostic signatures reveals a potential immune-mediated therapy strategy by histone deacetylase inhibition in glioma
Source: Front Oncol. 2025 Jun 6;15:1554845. doi: 10.3389/fonc.2025.1554845 (PMC12179195; doi:10.3389/fonc.2025.1554845)
Supplement: Supplementary file 3 [file DataSheet3.csv]

p_val	avg_log2FC	pct.1	pct.2	p_val_adj	gene
4.68563263862351e-279	2.12597274784444	0.94	0.217	9.70956795375564e-275	MS4A6A
4.56276972673757e-270	2.57005195120918	0.988	0.368	9.4549714277456e-266	HLA-DPB1
3.49601397934145e-259	2.52548092454151	0.997	0.408	7.24444016799136e-255	HLA-DRB5
3.3776799451595e-254	3.11444789423245	0.799	0.168	6.99922838235952e-250	FCGBP
9.2911369725173e-252	2.37154463515585	0.998	0.433	1.92530940344504e-247	HLA-DRB1
6.8675315658078e-244	2.33833218938612	0.993	0.374	1.42308989106669e-239	HLA-DPA1
1.29890036627255e-241	2.34221081988979	1	0.437	2.69158133898999e-237	HLA-DRA
9.11179632733025e-232	2.24918239718561	0.981	0.372	1.88814643494937e-227	RGS1
3.91930960248175e-228	2.59172205788427	0.944	0.321	8.12159335826268e-224	ACSL1
5.03480711703936e-220	1.98128489816695	1	0.505	1.0433127307929e-215	CD74
1.82430846904644e-219	1.98755542305955	0.968	0.328	3.78033200955803e-215	HLA-DMA
5.80494308356221e-218	1.98735327347634	0.978	0.39	1.20290030577576e-213	C1QB
3.48605880733068e-203	1.87896301948936	0.932	0.339	7.22381106055063e-199	APOC1
4.75451559342401e-200	1.85609679396278	0.956	0.352	9.85230721269324e-196	MS4A7
7.00593967324959e-200	1.70339133843806	0.928	0.289	1.45177081909078e-195	HLA-DQB1
1.39184684062356e-198	2.03982126330835	0.939	0.351	2.88418502314014e-194	GPR183
2.35280665601897e-196	1.72852898942989	0.906	0.295	4.87548595260252e-192	FYB
1.51108641429243e-194	1.78604169738897	0.968	0.39	3.13127326769677e-190	C1QA
3.00380937110507e-194	1.6588260085192	0.978	0.382	6.22449377880394e-190	AIF1
4.90453111258539e-192	1.69196937528951	0.896	0.261	1.01631693714994e-187	HLA-DMB
6.85065572434327e-189	1.6631158162971	0.985	0.403	1.41959287919841e-184	FCER1G
1.33228354661399e-186	1.81905523879035	0.783	0.217	2.76075796529351e-182	RNF144B
1.00706423359213e-185	2.04625066717756	0.684	0.146	2.08683850484961e-181	F13A1
4.32859205271951e-185	1.66762826757197	0.875	0.255	8.96970845164537e-181	CD163
1.75303202565681e-183	1.66209071141147	0.991	0.431	3.63263296356604e-179	SRGN
5.94249873870925e-180	2.46871991355554	0.831	0.292	1.23140458863533e-175	ZNF331
1.31159739444844e-178	1.62710210062007	0.857	0.252	2.71789212077606e-174	HLA-DQA1
3.10452329825121e-174	1.7632182310037	0.974	0.446	6.43319317863615e-170	C3
4.81628222437541e-174	1.1701620618309	0.816	0.239	9.98030002535073e-170	LST1
3.23990888706798e-172	1.50116285389919	0.971	0.379	6.71373919578227e-168	C1QC
4.81274289006527e-170	1.68717638743588	0.928	0.336	9.97296581679326e-166	OLR1
2.73925330930884e-169	1.92704039311153	0.892	0.348	5.67628070754977e-165	NR4A3
1.40664748159436e-165	1.54252725416052	0.998	0.837	2.91485491135983e-161	SAT1
2.69273534095963e-165	1.74345574746445	0.836	0.268	5.57988617353656e-161	SAMSN1
1.44516471726617e-164	1.70201505493564	0.816	0.249	2.99467032711896e-160	LAIR1
1.88066353499847e-162	1.78062560018681	0.71	0.188	3.89711097722382e-158	FGL2
1.54038292559575e-161	1.50039835340887	0.732	0.187	3.19198149841952e-157	SCIN
6.64095016520634e-161	1.34831525524375	0.952	0.349	1.37613769323406e-156	FCGR2A
9.01513851033802e-161	1.2135480715217	0.952	0.343	1.86811700211224e-156	MSR1
1.05570502832737e-159	1.4100088366808	0.991	0.418	2.18763195969997e-155	TYROBP
4.97799902500442e-159	1.05865996623819	0.841	0.334	1.03154095796142e-154	HLA-DRB6
7.73073595609261e-159	1.34026873340197	0.961	0.385	1.60196310482151e-154	IFI30
1.56616750912129e-153	1.86419342745514	0.787	0.268	3.24541231240114e-149	MAP3K8
3.60900133037436e-152	1.0618960333275	0.606	0.129	7.47857255680175e-148	HAMP
5.43545725667235e-152	1.0963487689205	1	0.961	1.12633545272764e-147	TMSB4X
1.75233808724372e-151	1.40486669561314	0.918	0.355	3.63119498438643e-147	HCLS1
1.88264174112002e-145	1.49281057104049	0.973	0.566	3.9012102159489e-141	NPC2
6.34634156297374e-144	1.5363697691242	0.845	0.322	1.31508889867942e-139	REL
4.7646964370607e-142	1.94580315402037	0.787	0.28	9.87340395687718e-138	STAB1
2.15545404070258e-140	1.42021104379582	0.816	0.278	4.46653186314388e-136	SLA
1.49705421839342e-139	0.895337015782064	0.689	0.194	3.10219575135484e-135	HLA-DQA2
6.16198974959426e-139	1.15888173611406	0.998	0.843	1.27688751591092e-134	HLA-B
2.58465390920662e-138	0.97076010910421	0.589	0.131	5.35591983065795e-134	HLA-DOA
2.91001123830646e-138	1.4177622223166	0.855	0.306	6.03012528801865e-134	FCGR3A
3.06794058307454e-138	1.3427106809129	0.681	0.189	6.35738647624707e-134	DSE
1.26008300122525e-137	1.31814251435074	0.869	0.322	2.61114399513897e-133	TNFRSF1B
1.87820875426413e-137	1.3556957655168	0.684	0.191	3.89202418058613e-133	PTGER4
1.43175368076639e-135	1.60192777316717	0.865	0.372	2.96687997728411e-131	PLAUR
3.80448154231765e-135	1.44551943519342	0.882	0.378	7.88364665199064e-131	NR4A2
2.43153493371778e-132	1.18850697148123	0.587	0.14	5.03862668964999e-128	CD93
5.91401059197187e-131	1.06980121353374	0.892	0.333	1.22550127486841e-126	CTSS
6.53893465273484e-131	1.36425481902003	0.94	0.403	1.35499803873971e-126	SLC11A1
6.50147547753036e-130	0.812851847748407	1	0.995	1.34723574845384e-125	FTH1
2.80010192533984e-128	1.26458732619871	0.782	0.276	5.80237120968922e-124	VAMP8
1.07241732158151e-127	1.21383947845435	0.998	0.435	2.22226317378121e-123	LAPTM5
3.40985896071525e-127	1.17616876835454	0.85	0.313	7.06590973839414e-123	SLCO2B1
3.79223103779719e-126	0.450972577120406	0.626	0.183	7.85826115652333e-122	HLA-DQB2
6.47495804842098e-126	1.096248538656	0.773	0.263	1.3417408067938e-121	CYBB
1.98794487101367e-125	1.46560667258899	0.741	0.259	4.11941936171452e-121	C1orf162
6.86130029985889e-125	1.86932786206443	0.838	0.411	1.42179864813676e-120	RGS2
1.86708112942827e-124	0.764674599582959	0.976	0.387	3.86896551640126e-120	CSF1R
2.5619931319057e-123	1.28767555059385	0.877	0.369	5.30896216793499e-119	SYNGR2
7.34954074519699e-122	1.26166569640794	0.901	0.374	1.52297183321972e-117	ARHGDIB
1.69309624888217e-121	1.01969074701577	0.869	0.334	3.50843404693363e-117	CLEC7A
1.88907869643917e-121	1.21745527033494	0.539	0.126	3.91454887476124e-117	CIITA
3.36209722300568e-121	1.27958365247899	0.816	0.309	6.96693786551237e-117	C1orf38
5.91858951231617e-121	1.82128523385598	0.884	0.541	1.22645011874216e-116	ATP1B3
1.16348842845776e-120	1.06760682227742	0.867	0.343	2.41098072145018e-116	PTPRC
1.23624993918311e-120	1.29864101144782	0.686	0.207	2.56175712397523e-116	MS4A4A
4.53676351786105e-119	1.09668948720011	0.87	0.328	9.40108136171167e-115	FPR1
1.38289652680694e-118	0.554735329342239	0.628	0.182	2.86563818284933e-114	GRASP
6.89646409447866e-118	1.13568228482696	0.932	0.414	1.42908528965787e-113	CD83
1.57333823800134e-117	0.778899084347934	0.48	0.098	3.26027149678637e-113	EMB
2.18357044808444e-117	1.06973015066427	0.852	0.332	4.52479468252059e-113	CD4
8.19616837061823e-117	1.11618972796089	0.86	0.323	1.69841000975951e-112	TREM2
7.42033099452264e-116	1.23047568575596	0.841	0.344	1.53764098868498e-111	SERPINB9
1.21474684940767e-115	1.17941835133304	0.877	0.341	2.51719842134257e-111	CD14
8.07573908625423e-115	1.03109094355798	0.997	0.872	1.6734546534536e-110	TPT1
8.58440441968818e-115	1.22774855585023	0.814	0.351	1.77886028384778e-110	KCTD12
2.40307349493794e-114	1.1258249139502	0.666	0.206	4.97964889621041e-110	KIAA1274
5.92936886638091e-113	1.75347758295638	0.778	0.343	1.22868381649145e-108	USP36
3.19884428724795e-112	0.956388755819665	0.935	0.393	6.62864513203521e-108	CYBA
4.06374593260708e-112	1.34967763227928	0.771	0.294	8.4208943215484e-108	TYMP
1.92849397891378e-111	-1.94800796551127	0.039	0.568	3.99622522310514e-107	NGFRAP1
2.26737792705396e-111	1.27197214225826	0.662	0.213	4.69846054044121e-107	PLCB2
6.31229889654695e-111	1.28567189103342	0.99	0.793	1.30803457734246e-106	PABPC1
1.40648976531028e-110	1.23613983851567	0.706	0.241	2.91452809167597e-106	SH3TC1
5.22682080112869e-110	1.06091641042552	0.98	0.474	1.08310180640989e-105	RNASET2
1.33210057452172e-109	2.0195468253143	0.886	0.554	2.76037881052392e-105	RANBP2
5.91109205575678e-109	1.82039374629873	0.541	0.15	1.22489649579392e-104	TBC1D8
3.54517221776488e-108	1.34879251333715	0.8	0.343	7.34630586965238e-104	FGD4
6.68748626433062e-108	0.992885916986548	0.478	0.104	1.38578090369459e-103	GGTA1P
4.54176186300459e-107	1.08474226320227	0.754	0.27	9.41143893251812e-103	INPP5D
7.14336118424464e-107	1.47403288780665	0.942	0.578	1.48024730459917e-102	AKAP13
1.46460455597697e-106	0.984115817146635	0.727	0.265	3.03495356089548e-102	METRNL
2.9137642109844e-106	0.760193126438965	0.824	0.312	6.03790219800188e-102	C5AR1
4.85822002617293e-106	1.30322012273037	0.969	0.534	1.00672035382356e-101	APOE
1.25538751760197e-105	1.3604179649675	0.903	0.505	2.6014140139748e-101	RNF149
2.04449756306362e-103	-2.75489759786823	0.068	0.559	4.23660785018043e-99	MT3
4.11744217421731e-103	1.51945929957017	0.686	0.269	8.53216367341311e-99	GK
3.24230355435733e-102	1.37679086210398	0.952	0.688	6.71870142533925e-98	SGK1
7.34406862410683e-102	1.23594594491677	0.633	0.204	1.52183790028742e-97	DENND3
1.23069398054685e-101	-3.14346388448033	0.027	0.524	2.55024406648918e-97	C1orf61
1.36723668358259e-101	1.25997730890225	0.923	0.586	2.83318785571984e-97	ELL2
2.10491248458541e-101	1.08625212429347	0.785	0.322	4.36179965055788e-97	PADI2
2.39746534735435e-101	-3.63655209307823	0.01	0.509	4.96802769278767e-97	PTPRZ1
3.25959572066025e-101	0.841841594289999	0.797	0.32	6.75453425235218e-97	LCP2
5.44106253813724e-101	0.945540403956514	0.744	0.274	1.1274969791528e-96	CSF3R
1.46119675042411e-100	0.91054757934375	0.447	0.099	3.02789190622884e-96	FAM26F
2.07114159209406e-100	1.53759975179064	0.805	0.411	4.29181960713731e-96	CREM
2.68611697633316e-100	1.10266710161903	0.787	0.318	5.56617159835756e-96	ADAM28
2.92574527437085e-100	1.24356166614903	0.669	0.235	6.06272935755127e-96	EPB41L3
4.10291062858251e-100	1.13157131303488	0.652	0.219	8.50205140454867e-96	LY86
5.31435973843675e-100	0.872469827713356	0.454	0.106	1.10124162499886e-95	JAK3
7.97423098141666e-100	1.00094728416624	0.792	0.314	1.65242014396916e-95	RHBDF2
1.24322103043841e-99	-3.5734077534388	0.07	0.554	2.57620261927447e-95	VCAN
3.36139831877685e-99	1.04537763016373	0.618	0.201	6.96548959616939e-95	IL18
4.70323295174633e-99	-2.64716244722224	0.005	0.496	9.74603932260874e-95	PTN
5.22382198719766e-99	2.21265956464962	0.826	0.525	1.0824803921871e-94	TFRC
5.76020248160028e-99	0.741860424073575	0.959	0.439	1.19362915823721e-94	A2M
7.66308355111965e-99	0.984758580418006	0.995	0.802	1.58794417346301e-94	CTSB
8.7628250766851e-99	1.11697935562001	0.645	0.21	1.81583261239069e-94	SIGLEC10
1.55649222121049e-98	1.1088112979726	0.794	0.325	3.22536318079237e-94	PLEK
4.45679004245903e-98	-3.40943807564838	0.026	0.51	9.2353603259836e-94	GPM6B
9.78537201493701e-98	1.11605258641606	0.802	0.323	2.02772478893525e-93	HAVCR2
1.55816453426518e-97	1.04649502632307	0.771	0.348	3.22882854790431e-93	AXL
2.05990156025596e-97	1.13695268979321	0.865	0.387	4.2685280131624e-93	SLC2A5
9.72468425899797e-97	0.860561966533588	0.988	0.899	2.01514907214956e-92	RPL23
1.29802173254815e-96	0.981008865384725	0.85	0.351	2.68976063418628e-92	ITGB2
1.36871834959976e-96	1.04928894216421	0.966	0.544	2.83625816404063e-92	S100A11
7.39597102249772e-96	-3.06723913762443	0.041	0.513	1.53259311528198e-91	CNN3
1.88435623088471e-95	0.60081676808664	1	0.959	3.90476298163929e-91	FTL
2.91020982975587e-95	0.855581848375136	0.57	0.188	6.0305368092201e-91	LOC729737
6.20222821331243e-95	1.06078681173697	0.995	0.793	1.2852257303626e-90	DUSP1
8.17478238026122e-95	1.18718593302021	0.544	0.163	1.69397840483773e-90	EMR2
2.01271906321428e-94	1.22157950083714	0.631	0.207	4.17075644279263e-90	SERPINA1
2.17155078356805e-94	-5.08495342807234	0.152	0.586	4.4998875337097e-90	CLU
2.77704989124885e-94	1.28171554034621	0.93	0.578	5.75460278464588e-90	NAMPT
3.94666161375403e-94	1.0711459318118	0.783	0.316	8.1782721960211e-90	TLR2
5.04110416003682e-94	1.05851283625384	0.823	0.335	1.04461760404283e-89	VSIG4
7.82172569731458e-94	1.0040307982223	0.925	0.451	1.62081799899753e-89	CXCL16
1.29302138629442e-93	1.13292995045213	0.456	0.114	2.67939891667931e-89	FAM65C
3.50598990790185e-93	1.20676015453868	0.959	0.771	7.26511228715421e-89	CD81
5.01814853619871e-93	0.880406755680481	0.998	0.967	1.0398607396711e-88	B2M
7.12956268083087e-93	1.08431608580431	0.863	0.442	1.47738797872177e-88	GNA13
8.20928486547569e-93	1.10260222237832	0.48	0.127	1.70112800982387e-88	HSPA7
1.50205735756192e-92	1.07347767965909	0.998	0.77	3.11256325633981e-88	GPX1
7.7520958358277e-92	1.10652924302209	0.662	0.242	1.60638929910022e-87	ADAP2
1.05445116209431e-91	0.669575660386684	0.681	0.248	2.18503369809183e-87	CD37
3.24578894508608e-91	1.25582206421231	0.727	0.314	6.72592385200737e-87	HBEGF
1.66598855180931e-90	0.784651223408063	0.753	0.291	3.45226147705925e-86	CD86
4.40438283282562e-90	0.80361330071098	0.498	0.138	9.12676210618124e-86	LOC100233209
4.96977771171053e-90	1.03641301228752	0.381	0.079	1.02983733742066e-85	GPR65
2.24794372013002e-89	0.892321607004617	0.925	0.465	4.65818897685344e-85	CD68
5.64872177431513e-89	0.931944345330366	0.809	0.342	1.17052812607358e-84	C10orf54
7.46598359511511e-89	1.04836170712107	0.966	0.727	1.54710112057975e-84	ZFP36
8.68995906956619e-89	-3.22469543338501	0.416	0.734	1.80073331839551e-84	TUBA1A
9.02939533763625e-89	-1.71963860202748	0.024	0.477	1.87107130186498e-84	TUBB2B
2.45663082575796e-88	0.893719909713264	0.811	0.362	5.09063039713565e-84	MAFB
9.86635132924363e-88	1.20451904949517	0.464	0.126	2.04450532244587e-83	FAM20A
1.29397671973209e-87	1.27196342346682	0.495	0.147	2.68137855862883e-83	FILIP1L
1.91178602371723e-87	-1.83652345735873	0.009	0.46	3.96160299834685e-83	ATP1B2
4.13984117998503e-87	0.662286007490055	0.998	0.843	8.57857889316498e-83	TMSB10
8.68266137194291e-87	0.846150692823406	0.78	0.32	1.79922108949401e-82	LILRB4
1.65140282140899e-86	1.15744797262109	0.63	0.233	3.4220369265237e-82	SLC7A5
2.34710446034615e-85	-2.37719515068588	0.009	0.451	4.8636698627293e-81	NRCAM
6.59973554488991e-85	0.645279902738284	0.872	0.359	1.36759719961209e-80	ALOX5AP
1.03991925212288e-84	0.713594403819128	0.775	0.353	2.15492067424904e-80	B4GALT1
1.40464776171184e-84	0.81305818447191	0.841	0.354	2.91071109181927e-80	CD53
3.48184521035495e-84	0.905953012017594	0.689	0.264	7.21507964489753e-80	ALOX5
6.44749869340033e-84	1.05618277859475	0.626	0.232	1.33605067924642e-79	PARVG
1.07640794039136e-83	1.01975302609162	0.918	0.549	2.23053253407897e-79	NEAT1
5.91747698540789e-83	0.754196565954963	0.708	0.277	1.22621958091622e-78	CD84
6.69413876987453e-83	0.857954278956651	0.614	0.235	1.3871594358934e-78	GMFG
9.17503257747401e-83	-2.79177697209312	0.007	0.44	1.90125025070417e-78	GPM6A
1.05667135493233e-82	0.715941894965535	0.403	0.095	2.18963438169078e-78	PECAM1
1.79761953032882e-82	-1.39552215109044	0.009	0.44	3.72502719074737e-78	NFIB
1.21314242205847e-81	1.26498163971575	0.425	0.108	2.51387372698957e-77	DUSP2
2.88664512732439e-81	0.420099824467099	0.727	0.271	5.98170603284161e-77	TGFBI
3.78945340199914e-81	-2.05923722135987	0.027	0.456	7.85250533962262e-77	MARCKSL1
5.78563319809859e-81	1.48845366278635	0.831	0.502	1.19889891130999e-76	HERPUD1
1.44728273923492e-80	1.08425227108352	0.729	0.322	2.9990592922426e-76	LYN
2.79562775540433e-80	-2.56073952352897	0.022	0.447	5.79309983474885e-76	SCD5
4.59198018483841e-80	0.697474077632392	0.493	0.142	9.51550133902215e-76	PDGFB
5.99096494255659e-80	1.01370313118151	0.787	0.375	1.24144775539658e-75	PLIN2
6.60873552610323e-80	-1.90518681857427	0.012	0.433	1.36946217571911e-75	CHL1
1.99514538986891e-79	0.735285182374412	0.514	0.16	4.13434027688636e-75	LTC4S
2.55194286175754e-79	0.752689076161791	0.623	0.234	5.28813599813398e-75	ARHGAP4
6.12580934978576e-79	0.922539123283448	0.444	0.121	1.26939021346261e-74	TRPM2
7.2993928869205e-79	-2.5043968658648	0.005	0.423	1.51258019402767e-74	GPRC5B
1.30199195474678e-78	1.1253380864924	0.561	0.195	2.69798772862627e-74	RAB20
1.51678148020138e-78	-2.61716271957993	0.07	0.483	3.14307458327329e-74	MAP1B
2.06502707096225e-78	-3.65009118419717	0.005	0.421	4.27914909644797e-74	BCAN
3.13821949121823e-78	-2.15857920484775	0.125	0.536	6.50301842970242e-74	SYT11
1.23093451832957e-77	0.725864802904368	0.997	0.92	2.55074250888253e-73	RPS11
5.16487475016532e-77	0.816604139574166	0.753	0.331	1.07026534572926e-72	PLXDC2
5.1035279208264e-76	0.932209443484177	0.597	0.222	1.05755305575365e-71	ARHGAP18
5.993991311968e-76	-2.75120568699426	0.012	0.418	1.24207487966601e-71	TSPAN7
1.01510076089647e-75	0.715602639559467	0.79	0.375	2.10349179672967e-71	EPB41L2
1.18402828920896e-75	1.18652972764929	0.578	0.223	2.4535434208988e-71	MANBA
1.89489757894653e-75	-2.175153979524	0.072	0.485	3.92660676309299e-71	ITGB8
2.57407029034241e-75	0.945787487444455	0.683	0.271	5.33398845564754e-71	NFKBID
3.72120108201799e-75	1.71032625485779	0.608	0.249	7.71107288215769e-71	CXCR4
1.06483747100146e-74	0.701450980544371	0.809	0.369	2.20655620740923e-70	ITGAX
1.36368611130478e-74	1.07950354786216	0.807	0.431	2.82583035984577e-70	PABPC4
3.20211560444287e-74	0.711084148523192	0.688	0.299	6.63542395552652e-70	RIN3
3.82118072169766e-74	-2.10161018774278	0.009	0.407	7.91825069150188e-70	FEZ1
4.19022550695664e-74	0.713533193928535	0.995	0.947	8.68298529551555e-70	RPS27
7.48802489369661e-74	0.82866349200035	0.628	0.241	1.55166851847181e-69	TBXAS1
9.21460966604318e-74	1.01490535124644	0.555	0.198	1.90945141499747e-69	CPM
2.15151650972093e-73	-2.98478339688859	0.009	0.404	4.45837251144371e-69	CPE
2.00752989798358e-72	0.756446986573543	0.664	0.266	4.16000345460157e-68	FXYD5
2.354257208196e-72	1.01428451776868	0.345	0.08	4.87849178682375e-68	CD72
6.92538687758261e-72	1.00564322234608	0.589	0.224	1.43507866877267e-67	BCL2A1
7.07234788274744e-72	0.738029464195518	0.776	0.357	1.46553192826293e-67	SH2B3
7.10384714882407e-72	0.898628985537329	0.464	0.145	1.47205920617932e-67	DOK3
8.99853870338062e-72	-0.993868555952406	0.017	0.409	1.86467719011453e-67	SOX2
1.33592701894438e-71	-2.36009778043302	0.08	0.476	2.76830796865654e-67	TSC22D1
2.52330100791211e-71	0.751831331413403	0.63	0.255	5.22878434859548e-67	RILPL2
3.00817452050194e-71	-1.38462664353833	0.968	0.965	6.23353924138411e-67	GAPDH
3.25539776482952e-71	-2.39842654339693	0.049	0.445	6.74583524827974e-67	SPARC
3.6287063645664e-71	0.924416831324005	0.618	0.258	7.5194053286545e-67	SSH2
6.22255823201816e-71	-0.725613445102785	0.003	0.39	1.2894385168388e-66	NOVA1
1.36520233133443e-70	0.46622037153348	0.741	0.321	2.8289722709912e-66	LGALS9
1.48643763237637e-70	0.982298078057309	0.817	0.459	3.08019606181032e-66	DOCK4
2.0154033388905e-70	0.778684910685131	0.988	0.889	4.1763187988489e-66	RPL10
2.65191447416e-70	0.624153223537639	0.901	0.513	5.49529717335435e-66	NR4A1
3.19952633063417e-70	0.375436542256894	0.648	0.249	6.63005846234012e-66	FCGR1A
3.24715778927426e-70	0.782580103580087	0.797	0.42	6.72876037093412e-66	IFITM2
4.87804957147399e-70	0.842952518059044	0.476	0.153	1.01082943220084e-65	ABI3
5.29841265155272e-70	0.678987227536773	0.978	0.762	1.09793706965476e-65	RPS24
5.38958421536365e-70	0.77514856471469	0.985	0.725	1.11682964110766e-65	HLA-E
8.18412185543714e-70	-1.40478339011526	0.06	0.454	1.69591373088368e-65	TJP1
1.07179078425903e-69	0.900133475178222	0.423	0.122	2.22096486314156e-65	AOAH
1.42051812147909e-69	1.10583830082543	0.531	0.195	2.94359765132897e-65	IRAK3
1.48673539090434e-69	1.54480263733893	0.809	0.495	3.08081307703197e-65	RASSF4
1.97068493404398e-69	0.849560115104318	0.481	0.167	4.08365332032593e-65	SIK1
3.1735759860324e-69	-1.81890053202778	0.005	0.386	6.57628415825633e-65	TRIM9
4.05248067487204e-69	-1.30852508546682	0.027	0.416	8.39755045446983e-65	FYN
6.22560780730478e-69	-1.44066292164942	0.032	0.417	1.2900704498297e-64	SCRG1
1.06307615463063e-68	-3.07124719159909	0.058	0.441	2.20290640762559e-64	ALDOC
1.12320594311074e-68	-0.690537592149738	0.007	0.386	2.32750735531408e-64	CTNNA2
1.43801663572488e-68	0.785518445828537	0.865	0.482	2.97985807254909e-64	SMAP2
2.1116706729596e-68	0.623798989201295	0.676	0.286	4.37580396850687e-64	RGS10
5.12452188035748e-68	1.51263694501078	0.703	0.414	1.06190342404768e-63	PLTP
9.77603634880581e-68	-1.83692391980634	0.01	0.383	2.02579025219954e-63	SLC22A17
1.27032638213253e-67	0.811743810788454	0.976	0.816	2.63237032905502e-63	RPS16
1.39417287964811e-67	0.881987431529892	0.922	0.509	2.88900504120682e-63	GRN
1.73283480413659e-67	0.419982772906832	0.357	0.089	3.59078028113184e-63	LILRB2
1.86091634278761e-67	-2.03975047274715	0.01	0.383	3.85619084552449e-63	FABP7
1.89640457852726e-67	0.98473962826937	0.538	0.202	3.92972956762419e-63	RNASE6
8.42456287886327e-67	1.22661686585778	0.672	0.317	1.74573791975805e-62	TMEM176B
1.10091482070958e-66	-1.88514108377001	0.012	0.382	2.2813156914744e-62	NCAM1
1.58962231983515e-66	0.978543165051375	0.891	0.632	3.29401537116239e-62	BTG1
1.76795527818313e-66	1.10736909632907	0.727	0.376	3.66355692745107e-62	PFKFB3
1.91805370551843e-66	0.442006239921328	0.735	0.37	3.9745908885753e-62	ARRB2
2.53777535934104e-66	0.758495470346352	0.392	0.111	5.2587780996265e-62	OLFML2B
4.11566488768464e-66	0.654371475431547	0.584	0.22	8.5284807802601e-62	ENG
6.13124297262815e-66	0.739736503377743	0.582	0.221	1.270516168788e-61	MYO1F
6.53311463704343e-66	0.606913672714902	0.795	0.421	1.35379201508814e-61	KDM6B
8.10246555543524e-66	-1.88730195029139	0.005	0.371	1.67899291239729e-61	PPAP2B
1.69240949870562e-65	0.584841961795155	0.821	0.472	3.50701096321778e-61	CEBPB
3.66981859258057e-65	-2.62239211802239	0.007	0.369	7.60459808754545e-61	EGFR
5.01902412536373e-65	0.884266352904697	0.495	0.177	1.04004217925787e-60	TTC7A
9.71633878564951e-65	0.750934507424298	0.575	0.226	2.01341972316229e-60	IL10RA
1.52664951574219e-64	-2.1224286872787	0.195	0.552	3.16352312652097e-60	CKB
2.18155000702232e-64	0.948051241350267	0.502	0.183	4.52060792455166e-60	TM6SF1
2.63197800130355e-64	0.771839098919592	0.536	0.197	5.45398481430122e-60	HCK
3.07929668689187e-64	-1.85228772544795	0.399	0.689	6.38091859457734e-60	LDHB
8.56178399868994e-64	-2.35380176213881	0.029	0.389	1.77417288020853e-59	FXYD6
1.22637667047334e-63	-2.714228110715	0.014	0.371	2.54129773655484e-59	SLC1A2
1.94244999480746e-63	0.270357566612792	0.399	0.12	4.02514487924002e-59	FCGR2C
4.99165570014516e-63	-1.40111698685163	0.065	0.44	1.03437089418408e-58	RAMP1
9.02854766462322e-63	-1.23341786741109	0.213	0.566	1.87089564706322e-58	TSC22D4
1.25446324852211e-62	-1.73401099805506	0.078	0.437	2.59949874358752e-58	DDR1
1.47956271400465e-62	0.768255792612766	0.701	0.343	3.06594985596043e-58	ELF1
1.51819458081816e-62	0.444509089371197	0.273	0.057	3.1460028103714e-58	VENTX
1.57582743470681e-62	-1.86648032532407	0.07	0.431	3.26542961019945e-58	MAGED1
2.26384135100246e-62	1.00071022212196	0.712	0.379	4.6911320475473e-58	MEF2A
2.83518102006997e-62	-2.24470783072927	0.019	0.371	5.87506210978899e-58	BAALC
3.13542812783695e-62	0.703649389233223	0.991	0.843	6.49723416650372e-58	HLA-A
5.81622751508898e-62	-1.43362281363284	0.002	0.349	1.20523866567674e-57	LSAMP
1.38634792475313e-61	0.621837397567023	0.985	0.866	2.87279016967345e-57	RPL31
1.47754271987964e-61	-1.8110180346641	0.336	0.653	3.0617640241346e-57	SRI
1.73996014183377e-61	-0.991705086184868	0.01	0.357	3.60554540590794e-57	CLIP3
3.8695053451141e-61	0.295543632130061	0.549	0.201	8.01838897614543e-57	LYZ
5.11130987224436e-61	-1.48828159698062	0.056	0.412	1.05916563172648e-56	SPTBN1
5.61214154254379e-61	-1.84620392340234	0.131	0.489	1.16294797044592e-56	DTNA
9.29101571545821e-61	0.62016864965775	0.986	0.893	1.92528427655725e-56	RPS18
1.38725468854399e-60	-1.92790399888609	0.02	0.365	2.87466916560085e-56	FHL1
1.59560514817957e-60	0.645046108915332	0.619	0.257	3.3064129880577e-56	LPCAT2
2.27788905502334e-60	-1.78085900727149	0.019	0.361	4.72024169981937e-56	S100A16
3.44392488052642e-60	1.01002083799595	0.556	0.235	7.13650113742686e-56	FOSL2
3.55147744298784e-60	0.908322293037825	0.451	0.154	7.35937155735941e-56	SYTL3
1.01686760994709e-59	0.904239191114655	0.555	0.225	2.10715306133236e-55	CD300A
1.04739680176104e-59	0.880227716439388	0.695	0.347	2.17041565260923e-55	ARL4C
1.09733014151049e-59	-1.70106211975117	0.003	0.342	2.27388751923804e-55	PCDH9
2.19330575367635e-59	1.00711741250406	0.689	0.363	4.54496818276813e-55	PTPN1
2.21715369888012e-59	0.982224273695611	0.258	0.052	4.59438589481939e-55	IL10
2.91890085691024e-59	-2.05051204112353	0.032	0.378	6.04854635568939e-55	ENO2
6.96493616450187e-59	0.798403121080923	0.495	0.188	1.44327407200808e-54	SEPT6
8.78603797855964e-59	0.860353173300439	0.42	0.143	1.82064278991713e-54	ARHGAP24
1.19332151503101e-58	0.715868714674438	0.874	0.5	2.47280084344727e-54	SORL1
1.21620682500094e-58	1.05792127669918	0.534	0.223	2.52022378276695e-54	TMEM176A
1.45251315872464e-58	0.662442960459871	0.995	0.91	3.0098977675092e-54	RPS19
2.1013114105894e-58	0.8153283061186	0.372	0.112	4.35433750502336e-54	LOC145474
4.37658008657234e-58	0.84583177013934	0.471	0.168	9.06914925539521e-54	STX11
5.4285384134418e-58	0.634057419041488	0.978	0.766	1.12490173003341e-53	RPS12
5.62038765922819e-58	-1.77643740760548	0.005	0.337	1.16465673074527e-53	F3
1.05825710344818e-57	0.688815454122563	0.544	0.216	2.19292036976532e-53	LTBR
1.1405223991659e-57	0.837513030194719	0.44	0.148	2.36339051555158e-53	SERPINF1
2.30150149915595e-57	-1.34894478336847	0.829	0.904	4.76917140655095e-53	ALDOA
3.21951074898323e-57	-1.5622283004734	0.155	0.492	6.67147017404305e-53	ITM2C
3.52075048602286e-57	0.635439957347086	0.638	0.273	7.29569915713658e-53	SYK
3.61629115499403e-57	0.779182238343718	0.346	0.098	7.49367853137864e-53	TMEM173
3.9829494208058e-57	0.867293455098038	0.614	0.271	8.25346778979377e-53	CTSH
6.12630271517394e-57	0.694517312617379	0.51	0.193	1.26949244863834e-52	DOCK2
1.01436251309083e-56	-0.637451228429753	0.01	0.34	2.10196199962682e-52	CTTN
2.02206947300343e-56	0.461355486610186	0.348	0.098	4.19013236195771e-52	EBI3
2.17844952160247e-56	-0.810198342183879	0.084	0.439	4.51418309866464e-52	SOX4
2.33560625377916e-56	0.815624361099376	0.761	0.43	4.83984327908117e-52	AP1B1
3.47188624164961e-56	0.385717343256712	0.802	0.411	7.19444266994631e-52	MEF2C
4.06648474954854e-56	-1.84996471716066	0.007	0.33	8.42656969801448e-52	ZNF462
4.16735142430714e-56	0.867025770702078	0.495	0.192	8.63558562144925e-52	HMHA1
4.19264524655398e-56	-1.33438894433673	0.036	0.367	8.68799947990916e-52	CALD1
4.19967073954109e-56	0.754955663987157	0.531	0.214	8.70255770647704e-52	PIK3R5
4.37201099045222e-56	0.860502973617194	0.541	0.226	9.05968117441509e-52	EVI2B
8.72524207371338e-56	-0.868127591833081	0.372	0.677	1.80804466251489e-51	FAM127A
9.007536386212e-56	0.821201760326994	0.422	0.143	1.86654168995085e-51	THBD
1.49513878727084e-55	-3.16855642593822	0.109	0.435	3.09822659498263e-51	SPARCL1
1.80729823696515e-55	0.867229532498114	0.865	0.549	3.74508340663918e-51	COTL1
2.29249299811624e-55	1.08969177849654	0.592	0.261	4.75050399069647e-51	TNFAIP3
3.48644072934651e-55	-2.10961187772825	0.195	0.522	7.22460247935183e-51	PON2
3.58360276480927e-55	0.774212176208784	0.686	0.329	7.42594164923778e-51	IL13RA1
5.59406254923415e-55	0.72449478117141	0.986	0.859	1.1592016414523e-50	RPS6
1.26353171530639e-54	0.773987316636575	0.812	0.485	2.6182904204579e-50	MYO9B
1.54174833412421e-54	-1.41871241069499	0.027	0.352	3.19481089797218e-50	TPST1
1.84873291385911e-54	-1.62326361636962	0.014	0.331	3.83094434409885e-50	GPR37L1
2.22224786958843e-54	-2.04630951198501	0.007	0.322	4.60494203536114e-50	NTRK2
2.65847069256574e-54	0.724169435672617	0.507	0.201	5.50888296913473e-50	PRDM1
2.83786057379115e-54	0.812311410442803	0.831	0.503	5.88061468101002e-50	ABL2
3.41723030355214e-54	0.623597506436757	0.983	0.915	7.08118463502074e-50	RPS14
4.49091238976492e-54	0.844706442928034	0.93	0.685	9.30606865407086e-50	MCL1
7.97062663330339e-54	-2.14612896835834	0.003	0.315	1.65167325095313e-49	DNER
9.35893111446574e-54	0.615639738863754	0.375	0.12	1.93935770553959e-49	TBC1D2B
1.09871035561419e-53	0.640486368033986	0.799	0.436	2.27674759890372e-49	MGAT1
1.17271950484455e-53	-1.26501159047378	0.012	0.327	2.43010935793889e-49	MAP2
1.19283651107287e-53	0.353931379797278	0.947	0.798	2.47179581824521e-49	RPS29
1.60549537536319e-53	0.647778432689986	0.973	0.836	3.32690751682759e-49	RPS13
2.33387526453477e-53	0.807745622640874	0.394	0.134	4.83625632316895e-49	LOC100505702
3.1243403610568e-53	-1.28274082700554	0.003	0.312	6.47425809618191e-49	DPP6
3.13403859865883e-53	0.399177230372748	0.386	0.128	6.49435478414083e-49	POU2F2
3.72849081897192e-53	1.35931515302957	0.592	0.289	7.7261786750736e-49	NFKB1
3.94443313266267e-53	-2.12986192389661	0.005	0.314	8.17365433750358e-49	SERPINE2
7.41842022736553e-53	-1.74737808383543	0.135	0.468	1.53724503951468e-48	STMN1
8.31761145681106e-53	1.08042554061677	0.305	0.085	1.72357544608039e-48	TAGAP
9.61134402594778e-53	0.7916267828951	0.66	0.331	1.9916627090569e-48	KLF4
1.11967371396908e-52	0.814457594365549	0.457	0.179	2.32018787008672e-48	TNFSF13B
1.16579342961004e-52	0.750952599462655	0.338	0.099	2.41575714483793e-48	PTPN7
1.64943530233605e-52	0.831200230841979	0.84	0.51	3.41795983350077e-48	FKBP5
2.18343609179891e-52	-0.818553558448479	0	0.304	4.52451626942569e-48	LOC100506421
2.73202525858659e-52	-0.853098569965212	0.024	0.333	5.66130274084314e-48	SOX9
2.99132344048217e-52	-1.59330921204216	0.005	0.31	6.19862043336716e-48	CRIP2
4.19235773333441e-52	0.677596691957189	0.457	0.171	8.68740369501556e-48	NCF4
5.340870783917e-52	0.646190480301286	0.969	0.8	1.10673524384328e-47	RPS20
5.50772594037196e-52	-1.2727225188653	0.041	0.359	1.14131096936388e-47	PFN2
5.90306333713394e-52	0.841610168571182	0.329	0.098	1.2232327847209e-47	CCRL2
7.35643868216508e-52	-1.39499585493491	0.102	0.425	1.52440122371825e-47	CAPN2
1.02948461416679e-51	-1.15366489041543	0.133	0.463	2.13329801747641e-47	ZBTB20
1.12368293712922e-51	-1.28309458687256	0	0.301	2.32849578231917e-47	SCG3
1.53903211375863e-51	0.465326999162893	0.988	0.859	3.18918234613062e-47	RPL37
1.82590124917886e-51	0.540558984632358	0.543	0.237	3.78363256854844e-47	WIPF1
2.25535241229213e-51	0.791254843447778	0.406	0.141	4.67354126875174e-47	RASSF5
4.06745947886627e-51	0.731072520321925	0.495	0.196	8.42858953210669e-47	LPAR6
4.90025155121274e-51	-1.57519375376563	0.029	0.339	1.0154301264423e-46	GADD45A
5.65062499664926e-51	0.591154744003541	0.971	0.831	1.17092251180566e-46	RPL34
5.66989882649754e-51	-1.03122605927727	0.005	0.304	1.17491643482682e-46	SOX2-OT
6.27647676805115e-51	0.869548896783995	0.756	0.418	1.30061151587556e-46	ARPC1B
6.44694778331239e-51	1.05547128507613	0.778	0.487	1.33593651965799e-46	CFLAR
6.55639522519928e-51	0.780659826525294	0.749	0.424	1.3586162185658e-46	LIMS1
9.60167749188164e-51	0.905403619735831	0.592	0.284	1.98965960986771e-46	TRIM22
9.86557997644453e-51	-1.75521544184195	0.007	0.306	2.04434548271884e-46	PCDHGC3
1.57225124110265e-50	0.796528930672814	0.367	0.121	3.2580190218129e-46	VMO1
1.92834096022587e-50	0.304817590854869	0.901	0.687	3.99590813778005e-46	RPL36A
1.93199258629254e-50	0.761860756323619	0.483	0.195	4.00347503731539e-46	CYTH4
2.50497467943187e-50	-1.33725292892242	0.007	0.303	5.19080853071873e-46	RARRES2
2.58040306520623e-50	-1.05113789062439	0.002	0.297	5.34711123172035e-46	HEPACAM
2.97448506704503e-50	-0.615965914775654	0.024	0.328	6.1637279559307e-46	OLFM2
2.99255605834849e-50	0.542927571883029	0.964	0.826	6.20117466410975e-46	RPS23
3.39247456927532e-50	0.528378221722875	1	0.984	7.02988580245232e-46	EEF1A1
3.64461468097965e-50	0.616037942523833	0.408	0.143	7.55237054192602e-46	ARHGAP9
4.08631273365784e-50	-0.969165081074932	0.003	0.298	8.46765724668577e-46	PCDH17
4.57688523986086e-50	0.607127929763442	0.747	0.401	9.48422159403968e-46	BASP1
5.0248253388253e-50	0.912424696379038	0.776	0.465	1.04124430671138e-45	FAM49B
5.7708930711634e-50	0.714401203610506	0.495	0.206	1.19584446220648e-45	RBM47
5.92036770245054e-50	0.353115392388802	0.645	0.284	1.2268185953018e-45	C3AR1
6.94762495002205e-50	0.650124333424592	0.524	0.224	1.43968684214357e-45	TMC6
7.40901594999015e-50	0.799682806941467	0.739	0.408	1.53529628515696e-45	MFSD1
9.39126964799634e-50	0.619506517420995	0.973	0.852	1.9460588964578e-45	RPS3A
1.02835448285459e-49	0.746192135734469	0.631	0.306	2.13095615937128e-45	IER3
1.42828033526141e-49	0.703813415944076	0.725	0.376	2.95968251072869e-45	MPP1
1.43080828764947e-49	0.559226492305698	0.398	0.139	2.96492093366722e-45	MNDA
1.6384057281979e-49	-1.73013504098519	0.007	0.3	3.3951043499717e-45	OLIG1
1.64014710110528e-49	0.419560542329435	0.357	0.113	3.39871282291035e-45	LPAR5
1.96354534021018e-49	1.13579435460433	0.548	0.26	4.06885865398353e-45	STX4
3.20829902776685e-49	0.574956476092982	0.476	0.194	6.64823724533846e-45	SLC15A3
3.90243219981429e-49	0.682583727352942	0.304	0.088	8.08662000445518e-45	VAV1
4.40744983825257e-49	-1.00640625646248	0.933	0.945	9.13311755482697e-45	ACTG1
4.97244947160696e-49	-2.35665139864959	0.039	0.339	1.03039097950639e-44	CRYAB
8.30415786665763e-49	-1.11940724809564	0.06	0.372	1.72078759312879e-44	BNIP3
1.1013397254963e-48	0.677627002234632	0.534	0.22	2.28219617917344e-44	IL1B
1.15127883265265e-48	0.729184509403801	0.582	0.262	2.38567999702282e-44	OTUD1
1.30611806514442e-48	-0.862700076399443	0.143	0.463	2.70653785459226e-44	PSIP1
1.47937411034258e-48	1.05877802388089	0.623	0.341	3.06555903145189e-44	SNX9
1.52286087919006e-48	-1.48939681333621	0.003	0.29	3.15567231385764e-44	PHYHIPL
1.68674358204043e-48	1.04116876903441	0.406	0.151	3.49527005070418e-44	PAPOLG
1.69923619674864e-48	0.500086153845836	0.993	0.868	3.52115724690252e-44	RPLP2
1.95152561330955e-48	2.11716497347715	0.439	0.193	4.04395137590005e-44	THBS1
4.60138063730809e-48	0.379099856353623	0.381	0.129	9.53498095662983e-44	TES
4.7371034130426e-48	0.474911721560055	0.37	0.125	9.81622569250687e-44	LILRB1
6.0299035653994e-48	0.576586314406749	0.978	0.87	1.24951661682206e-43	RPL18A
7.34982924527237e-48	-0.886914194245561	0.014	0.302	1.52303161620534e-43	MTSS1L
7.3878482198915e-48	-0.999196298578439	0.073	0.387	1.53090990812592e-43	AASS
1.07619448528704e-47	-1.55719719469278	0	0.281	2.23009021241181e-43	TTYH1
1.21764493704229e-47	-1.4060242045467	0.425	0.672	2.52320383853903e-43	SEPT7
1.5392402913332e-47	1.09685709848066	0.423	0.168	3.18961373170067e-43	WIPI1
1.6793437545535e-47	-1.84361316214121	0.024	0.314	3.47993612818576e-43	NLGN3
2.38156561389498e-47	-0.966949532398717	0.067	0.365	4.93508026511317e-43	DAG1
2.47067443279928e-47	1.09351915774069	0.374	0.136	5.11973155964666e-43	MYO7A
3.54122626804045e-47	0.485212771022812	0.536	0.221	7.33812907263343e-43	GPR34
3.59401003868059e-47	-1.01473493811129	0.002	0.282	7.44750760215393e-43	NRXN1
3.60840626661867e-47	0.466280774308157	0.594	0.279	7.4773394656872e-43	HCST
3.95351183762057e-47	0.525380704190622	0.384	0.138	8.19246722991735e-43	CLEC2B
4.01502831488125e-47	-1.3267781103692	0.114	0.426	8.31994167409692e-43	CBR1
4.65740345149869e-47	0.396090051102571	0.613	0.277	9.65107143219559e-43	APBB1IP
4.70547036919341e-47	0.78148622025092	0.304	0.088	9.75067569904259e-43	CD69
6.20153983013392e-47	0.871535855471912	0.538	0.246	1.28508308360035e-42	MERTK
6.25354033438081e-47	-0.902316133888919	0.022	0.31	1.29585862809039e-42	ETV1
7.96856238994084e-47	0.769805086887588	0.664	0.366	1.65124549844354e-42	RB1
8.70871010475336e-47	0.851166380554131	0.608	0.303	1.80461890790699e-42	DAGLB
9.34593066412729e-47	-1.33516323587073	0.422	0.674	1.93666375222046e-42	HSPB1
9.47199112775445e-47	-1.32907947121776	0.218	0.529	1.96278600149328e-42	JUN
1.01068481709281e-46	-1.23622845161783	0.022	0.307	2.09434107797972e-42	SORBS1
1.29810736304346e-46	-1.0904333793264	0.009	0.288	2.68993807769866e-42	KIF21A
1.40786703137024e-46	0.756986364368115	0.85	0.581	2.91738206240542e-42	SLC2A3
2.00244618628559e-46	-1.91590927810098	0.022	0.306	4.14946898722099e-42	CA2
2.87137005176654e-46	0.686494334651964	0.59	0.3	5.95005302127063e-42	GNB4
3.33413845856264e-46	-0.773623631622571	0.106	0.406	6.90900171383351e-42	MT1E
3.83388981629612e-46	-0.820233487189013	0.002	0.276	7.94458647732883e-42	TMEM59L
3.93137560424511e-46	-1.6493763676202	0.024	0.306	8.14659652711672e-42	PSAT1
4.54561929838604e-46	-0.812104780764246	0.032	0.326	9.41943231011555e-42	SEMA6A
7.16717522346714e-46	0.606853119248774	0.959	0.818	1.48518204980686e-41	RPS3
8.39826293894635e-46	0.386386405096728	0.52	0.233	1.74028804620846e-41	GPSM3
9.14889947304141e-46	-1.18067087205157	0.012	0.289	1.89583494880364e-41	MAP1A
1.27972581094998e-45	-1.27502414879452	0.02	0.299	2.65184782545056e-41	LAPTM4B
1.50986631298726e-45	-1.4112160152065	0.009	0.283	3.1287449737722e-41	SEMA5A
1.70811648319898e-45	0.519248332813299	0.488	0.203	3.53955897648492e-41	GAS6
2.27359526006745e-45	-1.94523397048175	0.09	0.376	4.71134409791178e-41	PMP2
2.79384783328391e-45	0.501713575070641	0.971	0.85	5.78941148013091e-41	RPL27A
3.34597602749919e-45	-1.10504469356799	0.02	0.299	6.93353152418383e-41	CTNND2
3.42572275568171e-45	-1.30015548353908	0.148	0.446	7.09878269432365e-41	CLIC4
5.87950570631859e-45	-1.22674687335171	0.096	0.387	1.21835117246334e-40	RCN2
5.93803542133695e-45	0.812676116273209	0.42	0.163	1.23047970000944e-40	CMTM7
7.15051445965741e-45	0.725473171863489	0.572	0.281	1.48172960633021e-40	MICAL1
8.24112394287299e-45	0.777413823699846	0.374	0.138	1.70772570344214e-40	ADCY7
8.4626760453784e-45	0.655340930520663	0.478	0.201	1.75363573012331e-40	KLHL6
9.46911726349696e-45	1.2044683132198	0.497	0.225	1.96219047934184e-40	GLA
1.03873846028497e-44	0.781575874469493	0.672	0.372	2.15247383740251e-40	SP100
1.05165528614412e-44	0.89845833701432	0.568	0.294	2.17924008394785e-40	NFIL3
1.13058353832698e-44	-0.769314015516747	0.3	0.611	2.34279520812117e-40	TXN
1.14819082978262e-44	0.529427067697293	0.488	0.2	2.37928103747555e-40	IRF8
1.14933651402402e-44	-1.51167293658856	0.005	0.274	2.38165512436057e-40	PHGDH
1.23053085903387e-44	-0.888738810700505	0.009	0.278	2.54990604608999e-40	SGCB
1.54835507630172e-44	0.669604654774996	0.297	0.09	3.20850138911242e-40	ARHGAP15
1.62343279735013e-44	-1.24393876639013	0.229	0.52	3.36407744266894e-40	PRDX2
1.64543130194665e-44	-0.847842758049953	0.003	0.271	3.40966274389386e-40	CDH2
1.69781192071823e-44	0.616290120002701	0.258	0.068	3.51820586211232e-40	GIMAP4
1.75583111001117e-44	-1.22282644090737	0.002	0.268	3.63843322616515e-40	GRIA2
1.81739748105407e-44	-0.487395898997366	0.009	0.279	3.76601106024024e-40	MT1M
1.95795314788307e-44	0.569262263604896	0.995	0.846	4.0572705130433e-40	HLA-C
1.96449143415033e-44	0.529547898045805	0.331	0.104	4.07081914984632e-40	NAPSB
2.29933975690422e-44	0.619217382699774	0.833	0.547	4.76469184425692e-40	PREX1
2.44168145727136e-44	-1.10587274253147	0.003	0.269	5.05965231575771e-40	UCHL1
2.70040450584756e-44	0.581847367404977	0.457	0.188	5.59577821701732e-40	IL4R
3.86987273239065e-44	0.524975215616161	0.56	0.246	8.01915027605991e-40	DOCK8
4.01860256371121e-44	0.738528049740996	0.689	0.379	8.32734823252236e-40	KIAA0247
4.15946820558343e-44	-0.483499607272742	0.077	0.371	8.61925001560998e-40	WBP5
6.35990163937151e-44	-1.15621914169103	0.003	0.268	1.31789881771056e-39	ARNT2
7.02119900406075e-44	-1.41137048143381	0.075	0.357	1.45493285762147e-39	ATP6V0E2
8.7327248735852e-44	-1.25351492749214	0.473	0.691	1.80959524830432e-39	PEBP1
9.59928520846144e-44	-0.985801335271912	0.375	0.633	1.98916388089738e-39	SEC61G
1.03557350137574e-43	-1.27879046060976	0.348	0.62	2.14591540955081e-39	YWHAQ
1.19341580181891e-43	-1.03035125455827	0.009	0.274	2.47299622452914e-39	DSEL
1.36057294508178e-43	-1.25273825245828	0.06	0.345	2.81937925679847e-39	EPN2
1.48309833720418e-43	0.289712121351663	0.422	0.156	3.0732763743545e-39	TMEM119
1.53045978425023e-43	0.73939405110518	0.43	0.172	3.17141876492332e-39	IGSF6
1.97059941882471e-43	-1.77522695406051	0.026	0.295	4.08347611568857e-39	GAP43
1.99551175388783e-43	0.666279425277432	0.536	0.253	4.13509945640637e-39	TRABD
2.43381988116217e-43	0.51570624278206	0.604	0.298	5.04336155774424e-39	PPARD
2.71063063362798e-43	-1.14082853594379	0.038	0.309	5.61696879900391e-39	MDK
5.44909940253432e-43	-2.24700491858232	0.014	0.277	1.12916237819316e-38	AGT
6.46539880312579e-43	-2.38074450759881	0.01	0.272	1.33975993998373e-38	AQP4
7.26425231651269e-43	-1.04070797584731	0.007	0.267	1.50529836502776e-38	NPDC1
9.68257003232448e-43	0.821255655686759	0.688	0.406	2.00642216209828e-38	PLSCR1
1.11684043235412e-42	-1.05882625510642	0.051	0.328	2.31431674392421e-38	FADS2
1.11768723380229e-42	-1.65994283004534	0.046	0.316	2.3160714858851e-38	PLEKHB1
1.18151509820059e-42	0.301570463873492	0.28	0.083	2.44833558649126e-38	CSTA
1.50245470039782e-42	-1.1620633500838	0.07	0.349	3.11338663016436e-38	MYO10
1.63538814560453e-42	-0.878657932832922	0.003	0.26	3.38885131532171e-38	CADM2
1.81857577643012e-42	-0.83490355120755	0.155	0.447	3.76845272391849e-38	WASL
1.93219587547155e-42	-1.0622293767132	0.553	0.762	4.00389629315216e-38	SKP1
2.02965246545316e-42	0.757848925214422	0.52	0.245	4.20584583891204e-38	ENTPD1
2.40969675044109e-42	0.3168188825742	0.706	0.397	4.99337360626403e-38	ZFHX3
3.05355689023215e-42	-1.21012869860467	0.002	0.257	6.32758058793907e-38	SCG5
3.75724944998412e-42	-0.485952174359173	0.002	0.256	7.7857723102571e-38	NPAS3
3.89686014542155e-42	0.541381105035851	0.952	0.758	8.07507359334253e-38	RPL12
3.95875484601874e-42	-1.24271852759585	0.003	0.258	8.20333179192004e-38	ASTN1
4.12412174266732e-42	1.10627210520713	0.614	0.343	8.54600507515522e-38	AMPD2
4.51858173326961e-42	-1.2608592538743	0.193	0.48	9.36340506768129e-38	NFIA
5.38343101726491e-42	0.728444788657846	0.56	0.282	1.11555457539763e-37	TGFBR1
5.49162991384042e-42	-1.0052613217255	0.015	0.274	1.13797555074601e-37	DDAH1
6.05091613515829e-42	-2.02501311103736	0.024	0.285	1.2538708415275e-37	IGFBP7
6.22068122348036e-42	0.563058563360277	0.512	0.238	1.2890495631296e-37	SLC8A1
6.23051239024573e-42	0.41068422941507	0.389	0.149	1.29108677750672e-37	LILRB3
7.70219213512908e-42	0.71630109335737	0.549	0.28	1.59604825424145e-37	TCOF1
8.65419430936117e-42	-1.13352647023554	0	0.252	1.79332214478582e-37	FAIM2
9.91460817481559e-42	-1.06604391370732	0.003	0.257	2.05450510598529e-37	SLC35F1
1.11336544953745e-41	-0.781497166786825	0.009	0.265	2.30711588453151e-37	FERMT2
1.15694238569488e-41	0.834656612276185	0.613	0.317	2.39741601163692e-37	UCP2
1.22331634001607e-41	-0.924347216035571	0.009	0.263	2.5349561197813e-37	MAPT
1.23541829458617e-41	0.543690109881663	0.531	0.241	2.56003379004146e-37	FERMT3
1.70903552854373e-41	0.42375691808753	0.998	0.931	3.54146342224832e-37	RPLP1
1.86633059506127e-41	-1.94788801805958	0.012	0.267	3.86741025908596e-37	TNC
2.15641751997599e-41	-1.12269559201635	0.121	0.414	4.46852838489426e-37	CREB5
2.47832064775419e-41	-1.07205068298183	0.126	0.423	5.13557604627623e-37	SLC44A2
2.55610766652972e-41	-0.540548478916161	0.005	0.257	5.29676630658288e-37	PCSK1N
2.75251004979752e-41	0.734523654538792	0.821	0.575	5.70375132519043e-37	GRB2
3.13791943807635e-41	-0.900559044198815	0.152	0.453	6.50239665958182e-37	IP6K2
3.27278700436594e-41	0.55729115356076	0.392	0.157	6.7818692304471e-37	AKNA
3.39930685201992e-41	-0.431201796777101	0.009	0.265	7.04404365875569e-37	IQCK
5.03206360069328e-41	-1.47094712427822	0.493	0.687	1.04274421933566e-36	TSPAN3
5.4467213091294e-41	0.878999152055019	0.369	0.144	1.1286695896778e-36	LIMK2
5.66654524508529e-41	-1.06354121471805	0.01	0.264	1.17422150568657e-36	DLC1
6.44603025337381e-41	-0.886999692053253	0.031	0.294	1.33574638910412e-36	GABBR1
7.658508722673e-41	-1.6625713038017	0.003	0.252	1.5869961775123e-36	IGFBP2
7.72683417276649e-41	0.569022694576343	0.64	0.347	1.60115457728067e-36	RAPGEF1
8.02173050310801e-41	-1.56291929826567	0.039	0.306	1.66226299485404e-36	CSF1
1.00176578543833e-40	0.603420274608584	0.462	0.196	2.0758590605853e-36	TGFBR2
1.31993232957972e-40	-1.17570533103101	0.032	0.291	2.7351637733551e-36	GOLM1
1.56422202154963e-40	-1.46078687074298	0.143	0.42	3.24138087305515e-36	PMP22
1.6342856626335e-40	0.358716552133453	0.348	0.13	3.38656675010913e-36	LY96
1.66556754679333e-40	0.824404399995562	0.536	0.266	3.45138907046515e-36	FAM49A
1.75134277623611e-40	0.938068107436046	0.384	0.153	3.62913250091647e-36	SLC16A10
1.77877908932691e-40	-0.910830859982139	0.014	0.264	3.68598602890323e-36	AK4
2.33478354397757e-40	-1.00855485222014	0.012	0.263	4.83813845983032e-36	TRIB2
2.59981798355468e-40	-0.882652823582772	0.329	0.613	5.38734282552201e-36	SRP9
2.70852414019311e-40	0.322927844287489	1	0.992	5.61260372330816e-36	MALAT1
2.75473407659956e-40	0.752459858705848	0.432	0.184	5.7083599535296e-36	NLRP3
3.93874264002484e-40	0.611433838040508	0.394	0.151	8.16186249865948e-36	FGR
5.11721529110168e-40	0.451117819269655	0.935	0.719	1.06038935262209e-35	RPL26
5.35237929644823e-40	0.623372878604183	0.374	0.145	1.10912003781e-35	NCKAP1L
6.4954910471478e-40	0.757885318882882	0.399	0.161	1.34599565478997e-35	RPS6KA1
6.68834483364925e-40	-0.658516598508004	0.041	0.308	1.3859588164288e-35	SHISA4
7.84177434288802e-40	0.527022199094947	0.662	0.35	1.62497247933326e-35	STOM
8.28905028372147e-40	-0.967366467183918	0.009	0.255	1.71765699979276e-35	C11orf96
1.24099201826714e-39	0.483148835018242	0.971	0.828	2.57158366025316e-35	RPL9
1.31125893738313e-39	-0.908814267310055	0.271	0.547	2.71719077004533e-35	DSTN
1.32187153403838e-39	0.634071456433495	0.618	0.325	2.73918219283432e-35	FRMD4A
1.37198824070142e-39	0.549462164322689	0.35	0.129	2.84303403238148e-35	STARD8
1.60927984330415e-39	0.531193866561964	0.637	0.331	3.33474969129487e-35	CTSC
1.67757914326764e-39	-1.07678636029559	0.268	0.56	3.47627950067921e-35	TAF7
2.28236604501852e-39	-1.08273286412222	0.065	0.331	4.72951891848737e-35	SEPT8
2.58684650419564e-39	0.79588598250984	0.56	0.293	5.36046332599421e-35	PLEKHG2
4.1765612282719e-39	0.345542923968857	0.406	0.168	8.65467017722504e-35	EHBP1L1
4.98480579745331e-39	0.302685268283786	0.445	0.182	1.03295145734827e-34	S100A4
5.28648051360897e-39	0.516268114222376	0.575	0.274	1.09546449203005e-34	ADORA3
6.23772675270958e-39	0.370456151112772	0.98	0.907	1.29258173769648e-34	RPL37A
8.29274468702138e-39	-1.54948956450075	0.046	0.304	1.71842255404457e-34	MEST
1.01221813662007e-38	0.945283809219848	0.352	0.13	2.09751842270412e-34	IL1RN
1.02970173425952e-38	0.737694827201458	0.52	0.248	2.13374793373258e-34	MGAT4A
1.20936539628303e-38	0.787185373353456	0.79	0.507	2.5060469741777e-34	LITAF
1.28601315884619e-38	-0.808724042224506	0.01	0.25	2.66487646776107e-34	LRP1B
1.36496009985241e-38	0.709641867732911	0.693	0.42	2.82847031891417e-34	SRGAP2
1.49810148650243e-38	0.4687606325777	0.328	0.117	3.10436590033035e-34	ICOSLG
1.50099722288061e-38	0.793498218250854	0.469	0.218	3.11036644525321e-34	CREBL2
1.60038577544585e-38	-1.07841963775928	0.055	0.313	3.3163194038789e-34	METRN
2.09914425145346e-38	0.400420126965511	0.295	0.097	4.34984671786187e-34	CEBPA
2.14754813861185e-38	0.364433225006408	0.334	0.12	4.45014925283148e-34	NFAM1
2.39958382204749e-38	0.726632974223164	0.722	0.449	4.97241759604681e-34	LGMN
2.45821277621946e-38	0.712841098088516	0.561	0.294	5.09390851488196e-34	ARHGAP26
2.64674371671462e-38	-1.10682680030299	0.051	0.309	5.48458232977604e-34	SLC25A4
2.95391452182032e-38	-1.20450501257587	0.578	0.758	6.12110167211607e-34	CHCHD2
3.25862302183516e-38	0.776305924851863	0.555	0.292	6.75251862584683e-34	CYTH1
4.67233616062059e-38	0.32023635456677	0.461	0.204	9.68201499203799e-34	JDP2
5.83668170180287e-38	0.779417990501804	0.51	0.25	1.20947718224759e-33	PTK2B
5.96553306956894e-38	0.448968518018841	0.374	0.145	1.23617776267608e-33	UNC5B
6.28670466966709e-38	-1.70545848128816	0.072	0.329	1.30273094164841e-33	TSPYL4
6.85168207759818e-38	0.699953586809813	0.561	0.287	1.41980556011989e-33	CLN8
7.90274863787455e-38	0.825471711451546	0.437	0.197	1.63760757274036e-33	MALT1
8.18975556421972e-38	0.688588432547836	0.834	0.59	1.69708114801761e-33	CELF2
9.68789708551623e-38	-0.9537729461354	0.369	0.628	2.00752603406067e-33	EID1
1.18024427005326e-37	0.518470176260146	0.971	0.858	2.44570217640437e-33	RPS27A
1.65775774953977e-37	-1.05036678315612	0.019	0.259	3.43520560859632e-33	ITGA7
1.83417341829071e-37	0.517122040057225	0.469	0.207	3.80077415738201e-33	LAT2
2.27958485908836e-37	0.527505433462598	0.623	0.34	4.7237557450029e-33	PLEKHO1
3.21036452746499e-37	0.375558266152924	0.394	0.16	6.65251737381296e-33	GMIP
3.21173553759097e-37	0.615655281330137	0.541	0.27	6.655358380996e-33	MAN2B1
3.53056221921195e-37	-0.981647410166879	0.065	0.323	7.316031030651e-33	LIMA1
3.61939859684891e-37	-1.25673338850582	0.148	0.405	7.50011777239031e-33	PGRMC1
3.78345994954252e-37	-0.846094737211452	0.077	0.338	7.84008570744201e-33	WLS
4.26308167804919e-37	0.803754193537817	0.546	0.28	8.83395785325354e-33	SLC4A7
4.36342893382232e-37	-1.34539234123678	0.418	0.642	9.04189743666661e-33	GPI
5.62476237788121e-37	0.632464894216134	0.522	0.266	1.16556325994454e-32	GAL3ST4
6.10335381238199e-37	0.750303217315421	0.783	0.553	1.2647369770018e-32	PER1
6.80170372267567e-37	0.52095511899693	0.485	0.226	1.40944904541285e-32	PYCARD
8.46607234332141e-37	-0.955411152879345	0.029	0.27	1.75433951098306e-32	NREP
9.17866005865942e-37	-1.28064284498507	0.343	0.608	1.90200193735541e-32	CD9
1.07396653721549e-36	-0.844668761746411	0.022	0.259	2.22547345841794e-32	PTPRF
1.15374981413754e-36	-1.21217468952825	0.055	0.305	2.3908003648558e-32	C16orf80
1.22192497886154e-36	0.36660376711334	0.729	0.418	2.53207294119688e-32	BIN1
1.22609129660282e-36	-0.717709045007653	0.046	0.298	2.54070638482037e-32	ANK2
1.65878234525516e-36	-0.754994600141054	0.174	0.444	3.43732877583774e-32	CYP51A1
1.97913763245953e-36	0.77870893387213	0.717	0.444	4.10116900198263e-32	TSPO
2.08608355551224e-36	0.414219751167202	0.647	0.342	4.32278234373245e-32	ELMO1
2.78364693039991e-36	0.566279728790376	0.657	0.378	5.76827316917469e-32	GAA
2.94684385890542e-36	0.744006019611065	0.551	0.295	6.10644984442382e-32	VASH1
3.23434843562116e-36	0.524180744780693	0.954	0.833	6.70221682829417e-32	RPS25
3.25555005791612e-36	0.385975175673906	0.392	0.155	6.74615083001379e-32	FOLR2
3.51695097862286e-36	-0.679110320788902	0.031	0.268	7.2878258179023e-32	CAMK2N1
5.28123992054841e-36	-0.99007318661251	0.399	0.653	1.09437853633604e-31	SOD1
5.32674384073703e-36	-0.916414628624159	0.056	0.307	1.10380785867753e-31	ADD3
6.32315722813491e-36	-0.741487135666616	0.046	0.289	1.31028464081412e-31	CDC42BPA
6.53663657026444e-36	-1.2456190470775	0.22	0.473	1.3545218300902e-31	RHBDD2
9.67216936674564e-36	0.561116086554878	0.433	0.205	2.00426693617703e-31	PDE4A
1.12528914349015e-35	0.759802701755101	0.333	0.127	2.33182416314028e-31	ALPK3
1.27620348265874e-35	0.567212656871908	0.978	0.858	2.64454885676543e-31	RPL19
1.65223755701969e-35	0.481103988272736	0.602	0.321	3.42376666565619e-31	SPTLC2
1.94716020761226e-35	-1.08793092314428	0.02	0.25	4.03490538221413e-31	KANK1
1.95481129545331e-35	-0.536020148398245	0.032	0.268	4.05075996643835e-31	APC2
2.47312856680547e-35	0.304548608974858	0.367	0.148	5.12481701613429e-31	FMN1
3.25825253554707e-35	0.57119327638825	0.932	0.659	6.75175090416063e-31	KLF6
5.55206291358427e-35	0.744338084910086	0.577	0.333	1.15049847695293e-30	RAPH1
6.55895383743355e-35	0.65152350167072	0.41	0.18	1.35914641419298e-30	RASGEF1B
7.34327937161313e-35	-1.57578063290534	0.053	0.292	1.52167435138567e-30	HES6
7.89622565834129e-35	-1.82213850482502	0.302	0.525	1.63625588092148e-30	S100B
7.91387460399734e-35	0.488532955106825	0.283	0.097	1.63991309544033e-30	RCSD1
8.02078747017619e-35	0.363430478296611	0.671	0.381	1.66206757956991e-30	ARAP1
8.05299436848462e-35	0.35221534438093	0.515	0.254	1.66874149303738e-30	EVI2A
8.10973362413349e-35	0.489309572432	0.797	0.491	1.68049900159294e-30	CDKN1A
8.1968354858984e-35	0.661065517523737	0.324	0.123	1.69854824938787e-30	DUSP4
8.36353899622846e-35	0.489779568787695	0.422	0.185	1.73309255079846e-30	PTGS1
8.61956146508333e-35	0.432438607362855	0.381	0.156	1.78614552679457e-30	SASH3
9.17254288359185e-35	0.513254044011275	0.415	0.182	1.9007343363379e-30	ARHGAP30
1.18410518123588e-34	0.351956264613138	0.625	0.319	2.45370275655699e-30	ETS2
1.23254917635483e-34	-1.31380777772023	0.049	0.289	2.55408840324249e-30	MSMO1
1.37872454002477e-34	0.705732801199423	0.331	0.132	2.85699299183932e-30	EMILIN2
2.4644108578339e-34	-0.976350987285096	0.075	0.317	5.10675217960341e-30	CXXC5
2.64488929939623e-34	0.505046106447959	0.428	0.184	5.48073960620887e-30	OLFML3
2.73616084654394e-34	0.732246871870771	0.51	0.265	5.66987250620835e-30	PTPN18
3.60019650775498e-34	0.44132670886499	0.427	0.195	7.46032720336987e-30	PLXND1
3.7741012575345e-34	0.313541748507751	0.597	0.33	7.82069262586298e-30	VEGFA
4.28460113052278e-34	-0.577543762450329	0.082	0.325	8.8785504626693e-30	PSPH
4.63300122377258e-34	0.606399667265103	0.751	0.491	9.60050513590154e-30	RPL13A
4.96063591772904e-34	0.438962483231888	0.253	0.081	1.02794297487181e-29	TLR7
5.07849850568402e-34	-0.923286420938854	0.176	0.435	1.05236646034784e-29	TUBB2A
5.18677737858678e-34	0.772625135550045	0.556	0.31	1.07480400839075e-29	RCC2
5.25562803166868e-34	-0.964498542332385	0.039	0.271	1.08907124072238e-29	TNS1
5.59165435444192e-34	0.278847972457511	0.259	0.084	1.15870261532745e-29	SIGLEC14
5.60072760411216e-34	0.580702873378203	0.365	0.152	1.16058277412412e-29	CD55
6.08330126147356e-34	0.395496966648036	0.978	0.842	1.26058168740255e-29	RPS8
6.66067272293487e-34	-1.23271476340209	0.049	0.286	1.38022460164656e-29	LRIG1
8.44539741750638e-34	-0.258800125163067	0.058	0.305	1.75005525285567e-29	PTPRS
9.04820198831097e-34	0.438201960851484	0.522	0.251	1.8749684160178e-29	CORO1A
9.17603802433686e-34	0.842363903248378	0.548	0.303	1.90145859940308e-29	PDE8A
9.73815677277887e-34	-1.19529229109452	0.053	0.288	2.01794084645524e-29	MYO6
9.78447440956167e-34	0.531029998763805	0.425	0.192	2.02753878714937e-29	KCNQ3
1.62843230429956e-33	-0.618512513545117	0.164	0.422	3.37443742096955e-29	NDUFA5
1.7387544406906e-33	-1.46941259769812	0.043	0.272	3.60304695199906e-29	SLC2A1
1.85129663719804e-33	0.562190109288706	0.473	0.232	3.83625689160178e-29	PRKAG2
1.91752349798596e-33	0.529571992766094	0.367	0.151	3.97349219252652e-29	FAM105A
2.28379201574124e-33	0.635301814879876	0.879	0.623	4.732473815019e-29	HIF1A
2.29458786834657e-33	-0.852808569263505	0.036	0.26	4.75484498078777e-29	DPYSL3
2.50561108505023e-33	-0.803331577604202	0.09	0.336	5.19212729044109e-29	LRRC8A
3.21259027848352e-33	0.514251937017055	0.783	0.523	6.65712957507354e-29	PTPRE
3.59497046704645e-33	0.441955819950687	0.268	0.095	7.44949780181365e-29	TNFSF13
3.70474176751593e-33	-1.21350521725351	0.031	0.251	7.6769658906465e-29	MGST1
5.32431681563584e-33	0.309823704783184	0.945	0.864	1.10330493053606e-28	ATP5E
6.36665389930755e-33	0.813420468241045	0.509	0.285	1.31929802101451e-28	RHOQ
7.48026990738933e-33	-1.01281446922761	0.334	0.566	1.55006153020922e-28	SBDS
8.32636111879602e-33	0.353517628145299	0.474	0.226	1.72538855103691e-28	FMNL1
1.05370570397196e-32	0.631834713987581	0.655	0.414	2.1834889597707e-28	SRGAP1
1.07580001918573e-32	0.520356162176969	0.587	0.331	2.22927279975667e-28	CHSY1
1.19282261129936e-32	0.385954369402079	0.951	0.791	2.47176701513454e-28	UBA52
1.276270023181e-32	0.498008888943913	0.423	0.197	2.64468674203567e-28	SIPA1
1.42142986918594e-32	0.6050193338266	0.621	0.37	2.9454869749271e-28	RUNX1
1.50024346241161e-32	-0.407642143972087	0.258	0.52	3.10880450280934e-28	ATN1
1.64787460260873e-32	0.962374491320571	0.551	0.309	3.4147257515258e-28	TET2
1.76533141955906e-32	-1.12807900672142	0.078	0.318	3.65811976761029e-28	MGLL
2.07811206917649e-32	-0.963063521013122	0.142	0.385	4.30626382974752e-28	TMEM9
2.69618465809102e-32	0.548081388428668	0.333	0.136	5.58703384849621e-28	PLXNC1
2.80374066029322e-32	0.511692420678582	0.582	0.32	5.80991139625961e-28	TSPAN14
2.98930177432472e-32	0.477551322498588	0.481	0.233	6.19443113675568e-28	PTAFR
3.11807329967851e-32	-0.960962706591394	0.297	0.54	6.46127149159381e-28	MDH2
3.53052095858396e-32	0.626537502650609	0.519	0.301	7.31594553037769e-28	HLA-F
3.70193580502112e-32	-0.84090402742146	0.068	0.304	7.67115137516476e-28	ZHX3
4.35246247892873e-32	0.412159933270946	0.266	0.093	9.01917274883612e-28	KCNQ1
4.40182536922602e-32	0.785834400305168	0.524	0.293	9.12146253011016e-28	GLS
5.220999294729e-32	-0.640195299584933	0.044	0.267	1.08189547385374e-27	THRA
5.30315004989659e-32	-0.720704517465013	0.068	0.299	1.09891875333957e-27	LANCL2
5.47286405618455e-32	-0.381862863382401	0.039	0.263	1.13408688972256e-27	MYEF2
5.51454761896872e-32	0.608749653515543	0.573	0.334	1.1427245576027e-27	ETV6
5.86702772643904e-32	-1.09628831527786	0.082	0.315	1.2157654854727e-27	SMOX
6.09178185715637e-32	-1.43389891649921	0.143	0.381	1.26233903643994e-27	CD82
6.37547428231988e-32	-0.719860611637448	0.055	0.28	1.32112578078233e-27	KHDRBS3
6.45961147448705e-32	0.385631048352389	0.307	0.117	1.33856068974321e-27	GPX3
7.1907141157e-32	-0.256707436370726	0.082	0.326	1.49005977905535e-27	C7orf55
7.86240382670874e-32	0.745610511391899	0.775	0.531	1.62924732097059e-27	YWHAH
8.52746075742527e-32	-0.555418544181105	0.251	0.504	1.76706041815366e-27	NDUFB6
9.43103841042552e-32	0.499618772648146	0.961	0.879	1.95429977940838e-27	RPL30
1.17172429438215e-31	0.401881188809854	0.974	0.914	2.42804708281868e-27	RPL23A
1.22538890525305e-31	-1.58645948466214	0.101	0.329	2.53925088946536e-27	GRAMD3
1.37634600216595e-31	-0.543783852847111	0.288	0.542	2.85206418568828e-27	PGAM1
1.60039060570844e-31	-1.19875166742065	0.169	0.413	3.31632941314904e-27	MAGED2
1.78700014705146e-31	0.543694372515492	0.536	0.288	3.70302170472004e-27	SOCS3
1.92845582028857e-31	-1.44264748578485	0.118	0.353	3.99614615080198e-27	RCAN1
1.97960905802952e-31	0.609672513192089	0.747	0.493	4.10214589004877e-27	TACC1
3.24665546079252e-31	-0.833271364928059	0.078	0.311	6.72771944585426e-27	POLD2
3.62596408756884e-31	0.571251804907509	0.377	0.171	7.51372278226015e-27	OBFC2A
3.63203918413768e-31	-0.91243160237867	0.259	0.49	7.5263115973701e-27	CBX5
3.81901267647793e-31	0.585733145436356	0.892	0.652	7.91375806819757e-27	CEBPD
4.54239826814717e-31	-1.0265706120733	0.102	0.342	9.41275769125457e-27	GSTM3
4.57632031043687e-31	-0.847630473988782	0.039	0.255	9.48305094728728e-27	HIP1
5.66817723923364e-31	0.927190192495752	0.466	0.242	1.17455968751399e-26	UTRN
5.9504435150013e-31	0.326753785129575	0.555	0.28	1.23305090517857e-26	TREM1
6.26562796122678e-31	-1.45940773228613	0.189	0.425	1.29836342612541e-26	XIST
8.97582328381956e-31	0.530809019511197	0.944	0.775	1.85997010087309e-26	EEF1G
1.43872103105677e-30	-0.6765014692065	0.049	0.265	2.98131772055583e-26	LOC728392
1.51819206714912e-30	0.692458599698804	0.471	0.241	3.14599760154641e-26	SLC31A2
1.54090341708029e-30	0.47595461014222	0.398	0.184	3.19306006087378e-26	ZNF267
1.87323004415166e-30	0.697488871931798	0.903	0.711	3.88170729749106e-26	PNRC1
1.95498198840945e-30	-0.869299865136814	0.398	0.63	4.05111367638206e-26	GABARAPL2
2.01655966988497e-30	0.80310067553983	0.715	0.517	4.17871494793564e-26	CHD1
2.07008144548586e-30	0.490545424793648	0.386	0.176	4.28962277133579e-26	PILRA
2.24206214236751e-30	0.593868444361253	0.316	0.128	4.64600117141395e-26	EIF2AK3
2.36667457394643e-30	0.433897986112402	0.42	0.193	4.9042230521318e-26	CPVL
2.41424703202252e-30	0.404016466957256	0.585	0.337	5.00280269975707e-26	MAF
2.73437071241393e-30	0.553241061770538	0.556	0.332	5.66616299026415e-26	AP2A2
2.87453053443604e-30	-0.744743270981311	0.08	0.308	5.95660217345836e-26	SLC48A1
3.09205129896828e-30	-1.77611941766669	0.251	0.477	6.40734870172207e-26	CNP
3.44275857074912e-30	-1.68090121367615	0.162	0.39	7.13408431030633e-26	NDRG2
3.63510855461646e-30	0.313458486736114	0.273	0.101	7.53267194687622e-26	ODF3B
5.00485044558969e-30	-0.813940700745774	0.225	0.475	1.0371051093351e-25	BUD31
5.01517025506219e-30	0.416524377316566	0.343	0.144	1.03924358025399e-25	WDFY4
5.54841756823653e-30	-0.87884198388365	0.085	0.318	1.14974308848997e-25	WRB
5.67699501835531e-30	-1.14127082845106	0.246	0.483	1.17638690770359e-25	MT1X
5.6876822231111e-30	-1.81697064797384	0.23	0.462	1.17860151027308e-25	CLDND1
6.24765093663128e-30	-0.881355200680179	0.486	0.68	1.29463822708873e-25	DYNLL1
8.38028543550822e-30	-1.03489568241168	0.522	0.683	1.73656274794601e-25	BSG
9.98943514741793e-30	0.512028731397453	0.302	0.121	2.07001075124794e-25	DEF6
1.03693005387107e-29	-0.713851823848726	0.065	0.285	2.14872645763164e-25	PRAF2
1.04131647084761e-29	-1.1665261703618	0.452	0.634	2.15781599089042e-25	GPR56
1.16561879094517e-29	-0.369603250739065	0.295	0.566	2.41539525859657e-25	KRT10
1.30501848933891e-29	-0.478661357674393	0.055	0.267	2.70425931360809e-25	ENAH
1.31546914389494e-29	-0.757398955475404	0.133	0.376	2.72591515997909e-25	TMED4
1.39243340588535e-29	-0.910225016486647	0.06	0.275	2.88540050367561e-25	PNMA1
1.67659604731734e-29	-0.639729793669675	0.061	0.282	3.47424232925099e-25	PTK2
1.84870557485746e-29	0.599232814149004	0.638	0.403	3.83088769221963e-25	GLT25D1
2.23640168878982e-29	0.639434299369187	0.807	0.603	4.63427157951027e-25	LRRFIP1
2.29004017637069e-29	0.855113818081019	0.601	0.361	4.74542125347534e-25	ATF6
2.4957915620508e-29	0.497719388771005	0.823	0.608	5.17177927488167e-25	TLN1
2.82536138990154e-29	0.494611220235872	0.503	0.27	5.85471387215397e-25	DAB2
3.05180223980786e-29	0.60009815703209	0.582	0.324	6.32394460132984e-25	ALDH2
3.06351962341071e-29	0.5665879941156	0.406	0.194	6.34822536363167e-25	SERPINB1
3.22486018709604e-29	0.935813734892225	0.696	0.474	6.68255527970041e-25	CTSL1
3.40993999853046e-29	0.667451960421588	0.3	0.12	7.06607766495483e-25	AVPI1
4.0158946565505e-29	-0.910140894049006	0.382	0.593	8.32173690730395e-25	RHOC
5.05595972470028e-29	-0.782683484658817	0.203	0.445	1.04769597415239e-24	MFF
5.74796819478198e-29	0.320662225617093	0.962	0.817	1.19109396932272e-24	RPL38
5.8470031355603e-29	-1.09586805369214	0.186	0.42	1.21161598975081e-24	CCND2
6.04231757534443e-29	0.477413990073708	0.706	0.464	1.25208904796287e-24	ACTR2
7.35499746895681e-29	0.398818407546752	0.433	0.209	1.52410257551723e-24	PIK3AP1
8.83432174498294e-29	-0.59416829907239	0.334	0.58	1.83064815199537e-24	NDUFB9
9.10513799240952e-29	0.531294370442677	0.597	0.351	1.8867666947871e-24	IL6R
9.19319405111509e-29	-0.798154935544823	0.106	0.324	1.90501367127207e-24	RCN1
9.2032818208567e-29	0.532442479582199	0.71	0.454	1.90710405891793e-24	CMTM6
1.0105732868753e-28	0.492563064597084	0.439	0.221	2.09410996506301e-24	MAST3
1.10047609826523e-28	-0.523363842070191	0.29	0.529	2.28040657082521e-24	POLR2J
1.25492129219987e-28	0.791193172430139	0.63	0.411	2.60044790169657e-24	ATP13A3
1.49060372324565e-28	-0.618557695337503	0.044	0.252	3.08882903530964e-24	ZEB1
1.51077884527433e-28	0.66885709133991	0.254	0.091	3.13063592317747e-24	OSM
1.54039107283584e-28	0.603594631522916	0.79	0.527	3.19199838113043e-24	RNF130
1.94406807111881e-28	-0.594697006328931	0.299	0.549	4.02849785697241e-24	MGST3
2.00909257081104e-28	0.364286216954837	0.659	0.395	4.16324162523464e-24	TRIB1
2.23317665923902e-28	0.343778873828805	0.466	0.24	4.62758867327509e-24	TNFAIP2
2.25340732525411e-28	0.519486906927019	0.693	0.409	4.66951065939156e-24	CAPG
2.27325440383293e-28	-1.07034625706616	0.164	0.382	4.71063777562259e-24	NGRN
2.27578324269694e-28	0.422279032094881	0.418	0.201	4.71587803551659e-24	CECR1
2.42183543240341e-28	0.330572806146256	0.34	0.143	5.01852738302634e-24	FCGR2B
2.52866293523729e-28	-1.21742901984701	0.834	0.892	5.23989533439871e-24	DBI
2.54633127590121e-28	0.607894490458678	0.276	0.106	5.27650766992248e-24	SEMA4A
3.00992676178001e-28	0.491626449447924	0.517	0.277	6.23717023576053e-24	TCIRG1
3.59907682352721e-28	-0.615309379838242	0.109	0.33	7.45800699371309e-24	ERI3
3.81249771460198e-28	0.388437197542737	0.382	0.169	7.90025776419823e-24	CH25H
4.07016358243034e-28	0.561910890716427	0.538	0.313	8.43419297551216e-24	SOAT1
4.26541714872774e-28	0.590444295539037	0.294	0.12	8.83879741559363e-24	MLXIPL
5.20216362241669e-28	0.493938852084163	0.609	0.351	1.07799234583719e-23	BST2
6.07730305564304e-28	-0.570703853089247	0.13	0.353	1.25933873919035e-23	FAM3C
6.68073447134216e-28	-1.05498515517374	0.067	0.273	1.38438179715152e-23	EPAS1
6.7679813491242e-28	0.574744538580177	0.338	0.15	1.40246109516552e-23	MMP2
7.04715274271754e-28	-1.56353255320195	0.323	0.506	1.46031099134593e-23	GATM
7.08597440548775e-28	-0.498630767591748	0.102	0.322	1.46835561630517e-23	MYL6B
7.44805055588991e-28	0.267392993379977	0.416	0.197	1.54338503619151e-23	ABCC4
9.43275749067396e-28	-0.77554373207874	0.049	0.253	1.95465600721746e-23	PFKM
9.9258585392178e-28	0.57870331000563	0.679	0.422	2.05683640649671e-23	DHRS7
1.18000942689904e-27	-1.13419242794484	0.055	0.256	2.44521553442018e-23	ZDHHC9
1.24773830605393e-27	-0.865283535300852	0.3	0.526	2.58556331780496e-23	PSMA2
1.3201583732195e-27	-0.864627017038473	0.126	0.353	2.73563218098545e-23	BBS2
1.3778398754266e-27	0.57878662819785	0.391	0.185	2.855159789859e-23	DDX3Y
1.41539382012877e-27	0.440440242213653	0.932	0.826	2.93297907407084e-23	RPL27
1.47505334024487e-27	0.290643924758046	0.548	0.289	3.05660553165542e-23	PTPN6
1.51543798019884e-27	0.442794058089802	0.93	0.773	3.14029058256805e-23	RPS15A
1.59020783082948e-27	0.455893493784971	0.411	0.197	3.29522866704484e-23	ABCG1
1.73076254593375e-27	0.438707082222474	0.602	0.36	3.58648614768392e-23	BHLHE41
1.89552733924773e-27	-0.503998860117965	0.186	0.433	3.92791175238914e-23	NME1
2.31164427753272e-27	-0.674388719249848	0.06	0.267	4.7901892719033e-23	CYSTM1
2.34109016294386e-27	-0.642235069373501	0.07	0.281	4.85120703565227e-23	LINC00478
2.45285737955695e-27	-0.667733102466195	0.072	0.281	5.08281106191792e-23	DOCK7
2.83092239613065e-27	0.457297419781058	0.549	0.312	5.86623738926193e-23	SH3KBP1
2.93498908274728e-27	0.274514385083843	0.625	0.386	6.08188437726892e-23	SNHG5
3.15626990400906e-27	-0.938192849728909	0.403	0.599	6.54042249508757e-23	MLF2
3.36131165041591e-27	0.719093703787306	0.428	0.22	6.96531000199185e-23	NDEL1
3.47512344615459e-27	-0.420965032786681	0.133	0.37	7.20115080512154e-23	FAM127B
3.97277122238091e-27	-0.76614310756553	0.297	0.521	8.23237652701773e-23	RAB6A
3.97450631069195e-27	-0.635631318981797	0.299	0.536	8.23597197701587e-23	EIF1B
4.20561914975424e-27	-0.606204698671232	0.285	0.516	8.71488400212074e-23	CUTA
4.37844942443036e-27	-0.903500005516124	0.258	0.479	9.07302289730459e-23	COPS6
4.41210630062181e-27	0.486567172724917	0.974	0.875	9.14276667614852e-23	OAZ1
4.62997284437711e-27	0.55287076370926	0.882	0.701	9.59422972811826e-23	ID2
4.90852476886809e-27	0.542158556149794	0.548	0.307	1.01714450260485e-22	LHFPL2
5.17522363955978e-27	-0.765656703828418	0.751	0.803	1.07240984258958e-22	YWHAE
5.39916429652133e-27	-1.3152758989889	0.102	0.312	1.11881482552515e-22	SULF2
6.96232851561939e-27	0.427991295468107	0.321	0.134	1.44273371500665e-22	ST14
7.19933889929513e-27	0.365016524003751	0.432	0.226	1.49184700671194e-22	ADRBK1
7.63354708035125e-27	0.658102557887536	0.573	0.338	1.58182362599039e-22	PLK3
7.86650873208024e-27	-0.928442004915014	0.148	0.369	1.63009793946167e-22	TMX2
7.98495382446085e-27	0.510815827907104	0.283	0.114	1.65464213150478e-22	KYNU
9.03731980719254e-27	-0.455850598797245	0.063	0.269	1.87271341044644e-22	CLIP2
9.62723778204508e-27	-0.795851577406953	0.07	0.275	1.99495621319538e-22	PHLDB1
1.10171263234418e-26	-1.68159360879047	0.367	0.549	2.28296891674361e-22	TIMP1
1.37451246574892e-26	-0.763266602227698	0.119	0.342	2.84826473152492e-22	FDPS
1.42273395121465e-26	0.887520862024528	0.468	0.263	2.948189293707e-22	PTPN2
1.8937807908182e-26	-0.941451313190498	0.614	0.774	3.92429255473348e-22	NDUFA4
2.02271549546728e-26	0.777366451145092	0.497	0.282	4.1914710497073e-22	TGIF1
2.05538280282638e-26	0.55469296909011	0.259	0.102	4.25916424401682e-22	TOMM40L
2.42540212705965e-26	0.51374032954871	0.432	0.229	5.025918287693e-22	EVL
2.52049023351653e-26	0.345815087895042	0.544	0.319	5.22295986189296e-22	USF2
2.70340070724161e-26	0.617914431286708	0.73	0.483	5.60198694554607e-22	ATP6V1B2
3.14357573490215e-26	0.629489567684478	0.348	0.16	6.51411763786425e-22	KIAA0226L
3.22527893369901e-26	-0.577440999762538	0.137	0.351	6.68342300641108e-22	SBDSP1
3.6929834124939e-26	-0.548360280087941	0.065	0.268	7.65260022736986e-22	POP7
4.09012452520844e-26	-0.44049368804652	0.097	0.313	8.47555604113693e-22	TMEM41B
4.27708732076254e-26	0.691445684637665	0.346	0.165	8.86298034608414e-22	MYO15B
4.3970690836686e-26	-0.860585493434794	0.225	0.439	9.11160655517807e-22	PTOV1
4.66837028993805e-26	0.562312603347775	0.648	0.449	9.67379691480963e-22	SKIL
5.40312191500965e-26	0.637843671945533	0.398	0.197	1.1196349232283e-21	MIS18BP1
5.61537721821358e-26	0.373333887581146	0.398	0.196	1.16361846715822e-21	MARCH1
6.22451894313402e-26	0.45139191584192	0.826	0.647	1.28984481539623e-21	CAPZA1
7.49913297618162e-26	0.587272989771706	0.44	0.234	1.55397033532436e-21	SSH1
7.7005109663689e-26	-0.848101694912095	0.075	0.274	1.59569988245096e-21	PFKP
8.18875108036891e-26	0.531858213669347	0.643	0.384	1.69687299887405e-21	CREG1
8.79693400499368e-26	0.350435548589985	0.988	0.911	1.82290066451479e-21	RPL13
1.17530042108546e-25	0.571473837594526	0.874	0.705	2.43545753257329e-21	RPS4X
1.249265041762e-25	0.308872465404721	0.34	0.156	2.58872701953922e-21	FAM53B
1.69783663831793e-25	0.484918988987158	0.715	0.488	3.51825708192242e-21	RNF213
1.79834660642779e-25	-0.773383559137574	0.251	0.478	3.72653383783967e-21	CYC1
1.81905766327213e-25	-0.669796617064946	0.068	0.268	3.76945128983252e-21	TANC1
1.96830731404026e-25	-0.591611613154272	0.061	0.259	4.07872641615422e-21	KIFAP3
1.97332381157015e-25	-0.864814847828755	0.058	0.252	4.08912160233567e-21	PSRC1
2.08074344132037e-25	0.483200453188704	0.901	0.731	4.31171655910408e-21	RPL11
2.20992846682004e-25	-0.31017562588637	0.063	0.267	4.5794137689445e-21	PMS2P1
2.3512898125552e-25	0.285227767476321	0.747	0.465	4.87234274957688e-21	CYFIP1
2.45011679737773e-25	-0.521454102357028	0.084	0.287	5.07713202752613e-21	S100A13
2.47708961904415e-25	-0.728882373563866	0.121	0.331	5.13302510858329e-21	VBP1
2.47754959565534e-25	0.352222040794364	0.408	0.206	5.13397827211699e-21	STAT6
2.49808550846693e-25	0.296353618974919	0.408	0.196	5.17653279064517e-21	DNASE2
2.83786495612683e-25	-0.886742642865611	0.096	0.296	5.88062376208603e-21	SCCPDH
3.03078434644595e-25	0.533483138701713	0.331	0.153	6.28039132270531e-21	SLC12A7
3.18814127969941e-25	0.326656640418313	0.476	0.257	6.60646635979312e-21	PLEKHO2
3.24760777381987e-25	0.491612762476928	0.276	0.113	6.72969282890954e-21	CDCP1
3.38219798350361e-25	-1.08003088872389	0.294	0.491	7.00859066141618e-21	CASC4
3.69066001897675e-25	-1.19962364976509	0.195	0.406	7.64778569132361e-21	CDK4
3.76400625142007e-25	-0.626924386551272	0.225	0.46	7.79977375419266e-21	CNPY2
3.88860577909173e-25	-0.408797612441912	0.073	0.27	8.05796889543388e-21	TRAF4
4.24762753362141e-25	-0.897903001241289	0.749	0.824	8.80193377517028e-21	TPI1
4.64196512295975e-25	0.542381962745956	0.949	0.773	9.61908012779719e-21	RPL4
4.69710095437184e-25	-0.344626277419645	0.254	0.505	9.73333259764932e-21	LUC7L2
4.76395308120733e-25	-0.656850789312449	0.084	0.286	9.87186357487783e-21	PCMTD2
4.88990601948294e-25	-0.775432606111791	0.131	0.343	1.01328632535726e-20	VTA1
5.51236539807704e-25	0.453239830250993	0.524	0.309	1.14227235778952e-20	STK4
5.79904667889685e-25	0.497357359322051	0.401	0.206	1.20167845280101e-20	SNX8
5.8915283248745e-25	0.618571330026021	0.341	0.164	1.22084249948049e-20	PAPD5
6.01534062617851e-25	-0.333093845596621	0.097	0.309	1.24649888455671e-20	PHF14
6.61173441336961e-25	-1.01967407254001	0.092	0.291	1.37008360513845e-20	MLLT11
6.91156368857461e-25	0.803130630706733	0.307	0.139	1.43221422754643e-20	G0S2
8.14961013124222e-25	-0.575844680974908	0.201	0.427	1.68876221139601e-20	TMEM205
8.5922241675814e-25	-0.423940618433994	0.217	0.464	1.78048069200622e-20	SF3B14
9.0617551953953e-25	-0.708772892240898	0.471	0.661	1.87777691158981e-20	SUB1
9.14087560245434e-25	0.335401822519157	0.273	0.111	1.89417224234059e-20	CFD
1.09782075164492e-24	-0.744195981506077	0.15	0.364	2.2749041615586e-20	APC
1.10728718884427e-24	-0.837273988762182	0.611	0.747	2.2945205127231e-20	PRDX1
1.14884977535615e-24	-0.561651469731284	0.126	0.337	2.38064650449301e-20	YIF1A
1.32646594659371e-24	-0.721273003996301	0.21	0.426	2.74870273453149e-20	APOA1BP
1.68306047222282e-24	0.630509489129068	0.457	0.256	3.48763791054013e-20	TPCN1
1.74785112351901e-24	0.419592644257555	0.522	0.314	3.62189709815609e-20	RAP2B
1.77301833673951e-24	-0.69269703734597	0.119	0.325	3.67404859739161e-20	HMGCS1
2.10127087856738e-24	-0.449649800150782	0.239	0.463	4.35425351456733e-20	SNRPE
2.19842524688741e-24	0.520167362262185	0.59	0.382	4.55557679660009e-20	LOC284454
2.20335483276229e-24	0.484232440128906	0.582	0.352	4.56579188445002e-20	RHOG
2.62992440415821e-24	0.526428356908565	0.348	0.168	5.44972935029664e-20	PAK1
2.68039102564511e-24	0.492729330961051	0.531	0.309	5.5543062833418e-20	GBP2
2.68518230018721e-24	0.309463294314151	0.98	0.858	5.56423476244793e-20	RPS2
2.97088246655209e-24	0.453797940031993	0.418	0.217	6.15626264718923e-20	IFITM10
3.30505310590682e-24	0.550073732163604	0.398	0.206	6.84873104606012e-20	ST3GAL1
3.41275640496945e-24	-0.936116179769771	0.121	0.315	7.0719138223777e-20	PTPLAD1
3.47451959418995e-24	-0.935160567002825	0.782	0.826	7.19989950308041e-20	ENO1
3.55109607188041e-24	-0.843240066412452	0.159	0.365	7.35858128015058e-20	COPS8
3.55146964627856e-24	0.303700624678408	0.363	0.171	7.35935540101844e-20	GAB3
3.60521467137749e-24	0.364858306975269	0.623	0.379	7.47072584202843e-20	MYH9
4.28596595134034e-24	-0.724772888960237	0.075	0.271	8.88137864436746e-20	MXI1
4.28979243046742e-24	0.495189871336334	0.283	0.12	8.88930787441458e-20	ARHGAP27
4.36247837561612e-24	-0.775536798133511	0.2	0.402	9.03992768995172e-20	PSMB5
4.46431511680841e-24	-0.897776954785314	0.287	0.49	9.2509537850504e-20	PUF60
5.20982252242549e-24	-0.530592628472852	0.256	0.458	1.07957942309701e-19	PPP1R14B
6.19998940845331e-24	0.815762931061399	0.643	0.431	1.28476180521969e-19	AKR1B1
6.355216006516e-24	-0.564157528631212	0.082	0.283	1.31692786087025e-19	TNKS
6.4382155436557e-24	-0.518279244726297	0.094	0.292	1.33412702495633e-19	APP
7.24064869369913e-24	0.293728399860032	0.302	0.131	1.50040722230833e-19	MAML3
7.62558344095858e-24	0.384079101535512	0.573	0.354	1.58017340063544e-19	DNM2
7.74576625311355e-24	-0.848122504199597	0.608	0.731	1.60507768297019e-19	HNRNPK
8.56634150992758e-24	-0.779197214621063	0.406	0.604	1.77511728768719e-19	DNAJB1
9.66346270300484e-24	0.43169275570402	0.403	0.206	2.00246274131666e-19	NAGA
9.74048599718295e-24	-1.01948998579481	0.142	0.343	2.01842350833625e-19	SYNE1
1.10648519626692e-23	0.472308750609406	0.804	0.571	2.29285862370431e-19	TGOLN2
1.15076505144113e-23	-0.687719977363393	0.263	0.474	2.38461533959631e-19	HIGD1A
1.16071657113988e-23	-1.108271888318	0.229	0.428	2.40523687871606e-19	SCD
1.39779190670702e-23	-0.68033107787452	0.075	0.263	2.89650438907828e-19	LMF1
1.66488544996982e-23	0.540199325892732	0.435	0.236	3.44997562942747e-19	C18orf1
1.76707969608388e-23	0.473562307889156	0.703	0.44	3.66174254622501e-19	IFNGR1
1.97051350268852e-23	-1.13561509360493	0.551	0.662	4.08329808027116e-19	RTN3
1.98529313795899e-23	-0.899168778422061	0.224	0.436	4.11392444047862e-19	ZNF292
1.98620224259049e-23	0.295039753371123	0.648	0.387	4.11580828709601e-19	IQGAP1
2.04958884532692e-23	0.458645421510869	0.34	0.16	4.24715800528644e-19	SPINT2
2.26890014021575e-23	-0.814727631482433	0.119	0.314	4.70161487055508e-19	FBXO21
2.35120267281326e-23	0.528634969358297	0.456	0.254	4.87216217860364e-19	JOSD1
2.36346953036393e-23	0.558061330472095	0.553	0.347	4.89758156082014e-19	STK17B
2.90863530411717e-23	0.310274328433023	0.294	0.132	6.0272740771916e-19	FAM102B
3.36421016709066e-23	-0.538201211341332	0.073	0.264	6.97131630824527e-19	MRPS26
3.51794567312841e-23	-0.444883624590408	0.133	0.346	7.2898870238567e-19	WDR60
4.40671015045694e-23	-0.930812289595453	0.323	0.511	9.13158477377687e-19	PLD3
4.44558550833394e-23	-0.562344637788476	0.2	0.406	9.21214229036958e-19	RNF187
5.29582233044307e-23	-1.2350902452867	0.302	0.492	1.09740030331441e-18	NAV1
5.64152169879981e-23	0.45300366841976	0.809	0.582	1.1690361264253e-18	FCGRT
6.11987875269313e-23	-0.870870681231985	0.073	0.251	1.26816127513307e-18	CDKN2A
6.75477824175302e-23	0.456372650495021	0.959	0.88	1.39972514725606e-18	PFN1
7.0089232459075e-23	-1.51651774372407	0.321	0.5	1.45238907501695e-18	AHCYL1
8.5325952839569e-23	0.403834293530265	0.326	0.153	1.76812439474155e-18	RNF166
9.90310700039956e-23	-0.471344502351606	0.244	0.466	2.0521218326228e-18	C12orf57
1.61760286119873e-22	0.558870952851604	0.805	0.603	3.351996648976e-18	ASAH1
1.62223150602875e-22	0.564057096706894	0.346	0.174	3.36158812679277e-18	ANKS1A
1.83280479480583e-22	-0.506835771919351	0.222	0.438	3.79793809579664e-18	TROVE2
1.92424374456963e-22	0.488220458401606	0.323	0.155	3.98741788749718e-18	IGFLR1
2.08217465680919e-22	0.406129067773744	0.408	0.217	4.31468232384001e-18	SFMBT2
2.23047603319621e-22	-0.525183074082157	0.311	0.52	4.62199243598918e-18	PHPT1
2.59586784105706e-22	-1.33143200842403	0.29	0.461	5.37915734023844e-18	SDC3
2.65460811537735e-22	-0.734869894632105	0.08	0.26	5.50087893668494e-18	C11orf49
2.85041719802609e-22	-0.332867292547377	0.191	0.409	5.90663451774966e-18	PDCD5
2.88643080568535e-22	0.543746806005157	0.669	0.448	5.98126191554118e-18	NINJ1
3.07202194449534e-22	0.37313881557308	0.993	0.882	6.36584387338325e-18	PSAP
3.15848414097004e-22	-0.65858417167692	0.203	0.409	6.54501083691811e-18	RHOBTB3
3.66264320630252e-22	-0.427819915603708	0.097	0.292	7.58972925210009e-18	BRD8
3.75233794480986e-22	-0.631401363124009	0.244	0.453	7.77559468923499e-18	C1QBP
4.69715863492355e-22	-1.09711459026948	0.285	0.466	9.73345212328859e-18	CALU
4.73654279848227e-22	-0.812059494254478	0.346	0.531	9.81506398701496e-18	TBCB
4.94327100047907e-22	-0.519705663062273	0.321	0.534	1.02434461671927e-17	CBX3
5.07333215201257e-22	-0.639867560350472	0.119	0.313	1.05129588854005e-17	CHPT1
5.38871308347856e-22	-0.72830041365644	0.222	0.423	1.11664912515843e-17	MDH1
6.07203937463683e-22	0.449156131785745	0.556	0.345	1.25824799921224e-17	WDR91
6.15251989629114e-22	-0.501220944966013	0.077	0.259	1.27492517290945e-17	NT5C3
6.3283465395646e-22	-0.723702075846594	0.217	0.422	1.31135996992858e-17	RRAGA
7.92922155770487e-22	0.277556423803899	0.903	0.772	1.6430932911876e-17	SH3BGRL3
8.28375009446931e-22	-0.531864222314792	0.157	0.347	1.71655869457593e-17	SRPK2
8.69168413845771e-22	0.314906911673057	0.92	0.736	1.80109078717121e-17	RPL28
9.23480091243734e-22	-0.694236549684905	0.191	0.393	1.91363544507526e-17	RBBP4
1.01720683597505e-21	-0.69412944782533	0.195	0.392	2.10785600550749e-17	RBBP7
1.24264404983362e-21	0.299709640481752	0.369	0.193	2.57500700006522e-17	BCL3
1.2558948620027e-21	-0.719666923142386	0.078	0.257	2.602465333042e-17	PGM1
1.28771429784026e-21	0.521257215071654	0.369	0.193	2.66840156798459e-17	LPXN
1.30238003826075e-21	-0.283162584733345	0.138	0.331	2.69879191528392e-17	LMO4
1.34662520248339e-21	0.516314266996273	0.884	0.718	2.79047674458608e-17	ARPC2
1.56144417046723e-21	-0.842797158051874	0.186	0.39	3.2356246100422e-17	EMP1
1.63866331464686e-21	-0.542911982834584	0.147	0.34	3.39563812061121e-17	BCAP29
1.72548887545877e-21	-0.481352238837674	0.077	0.256	3.57555804772567e-17	SALL1
1.88627942065834e-21	0.451943154360329	0.932	0.842	3.90874821548821e-17	MARCKS
1.95870062853061e-21	0.440903376148154	0.509	0.31	4.05881944244114e-17	SAP30
2.39120176106342e-21	-0.525602587214665	0.08	0.26	4.95504828927561e-17	TRIM24
2.60519614208449e-21	-0.638985700570673	0.092	0.279	5.39848744562748e-17	MLF1
2.83139212049181e-21	-1.04337622886561	0.517	0.656	5.86721075208313e-17	ATP5A1
2.97936492290245e-21	0.494397171107021	0.41	0.218	6.17383999323847e-17	SCPEP1
3.64427727122576e-21	-0.8166714540663	0.346	0.532	7.55167136143402e-17	PPP2R1A
4.0382066893213e-21	-0.530525053882275	0.235	0.44	8.3679719016116e-17	C1orf122
4.14149773846883e-21	-0.365698324419677	0.285	0.499	8.58201161365511e-17	TBCA
4.22143916029887e-21	0.620356157041094	0.299	0.142	8.74766622797131e-17	SLC7A7
4.22856385444556e-21	-0.286381938707577	0.075	0.255	8.76243001918208e-17	CRIPT
4.4221007309618e-21	-0.838248004502544	0.478	0.66	9.16347713469904e-17	LGALS1
4.86240434458931e-21	-0.721087869406133	0.162	0.357	1.0075874282858e-16	VDAC3
5.02405407035139e-21	-0.508392517447651	0.186	0.378	1.04108448445821e-16	RALA
5.28236900561028e-21	0.666980194812294	0.352	0.185	1.09461250534256e-16	UBA7
5.62272347908837e-21	-0.759780540995705	0.166	0.359	1.16514075933669e-16	ARL2BP
5.70652315120988e-21	-0.814597852413402	0.715	0.769	1.18250572739371e-16	PKM2
6.48562639871982e-21	-0.745689362313247	0.085	0.265	1.34395150234272e-16	FGFR1
6.54592070846196e-21	0.374694444539937	0.341	0.169	1.35644568920749e-16	FAM129A
6.78873436045953e-21	0.55255522484112	0.599	0.417	1.40676153417442e-16	CSDA
7.19922439141622e-21	-0.562662658149372	0.106	0.285	1.49182327838927e-16	SUN1
7.31457486880568e-21	-0.432948867570843	0.082	0.256	1.51572620431391e-16	GOLGA8B
7.44453923406883e-21	-0.654998477383443	0.27	0.464	1.54265742008374e-16	TMEM85
7.72516040671654e-21	0.726094826450691	0.392	0.223	1.6008077394798e-16	ITSN1
8.28259923496737e-21	0.441311110134654	0.29	0.136	1.71632021346994e-16	MAN1A1
8.42440278116124e-21	0.641895454199947	0.481	0.291	1.74570474431223e-16	MAN2A1
8.42917315026299e-21	-0.503836147326062	0.077	0.253	1.7466932601975e-16	EPM2AIP1
8.43581562129557e-21	0.492393489323545	0.362	0.188	1.74806971304487e-16	RNASE2
8.46068201041034e-21	-0.552249609340195	0.309	0.506	1.75322252619723e-16	SCAND1
8.68551694551404e-21	-0.393371656246527	0.21	0.415	1.79981282144942e-16	POLR2I
9.12845193611827e-21	-0.355519391178065	0.147	0.347	1.89159781020243e-16	NDUFS4
1.00203146959648e-20	0.312939210581	0.437	0.248	2.07640961129782e-16	IL17RA
1.04810183315863e-20	0.460726761677639	0.944	0.881	2.17187661867131e-16	RAC1
1.05997018689361e-20	-0.585902064632962	0.196	0.386	2.19647022128094e-16	CSNK1E
1.09020270621394e-20	0.461397454651206	0.877	0.743	2.25911804781653e-16	PFDN5
1.09852369211964e-20	-0.737509122404249	0.307	0.506	2.27636079481032e-16	UQCRC1
1.19584816000984e-20	-0.836963306695733	0.145	0.325	2.4780365571724e-16	SCRN1
1.21930393221152e-20	-0.66135358800273	0.116	0.294	2.52664160832871e-16	PAICS
1.26946326615679e-20	0.303012886460158	0.978	0.864	2.6305817801301e-16	RPL32
1.29508175223951e-20	-0.523481423815309	0.538	0.717	2.68366840699072e-16	GSTP1
1.31561426843791e-20	-0.653684404831903	0.452	0.643	2.72621588705705e-16	LUC7L3
1.41520817067595e-20	0.762020543003475	0.488	0.304	2.93259437127471e-16	PPIF
1.48391965036327e-20	-0.533811992224332	0.08	0.256	3.07497829948276e-16	SMARCD3
1.55856120854221e-20	0.575787574430926	0.473	0.29	3.22965053634118e-16	ACSL4
1.58573565888441e-20	-0.730876017854068	0.195	0.401	3.28596143234027e-16	FAM120B
1.59252663376295e-20	-0.812687986265896	0.096	0.271	3.30003369048358e-16	ATXN7L3B
1.8999937097907e-20	-0.621881782777818	0.094	0.271	3.93716696542829e-16	C21orf59
1.90325471599116e-20	0.48998894708645	0.696	0.487	3.94392442247688e-16	TIMP2
1.95765281345179e-20	-0.713533485786236	0.457	0.621	4.05664816003479e-16	RAN
2.21368247217734e-20	-0.796958132543872	0.271	0.462	4.58719281884587e-16	CDS2
2.21837271201331e-20	0.513880601629816	0.422	0.232	4.59691193383398e-16	GGA2
2.38982195442277e-20	-0.350396664898972	0.36	0.586	4.95218905395487e-16	NDUFC1
2.4201453288169e-20	0.655431242553451	0.522	0.349	5.01502515037437e-16	CTTNBP2NL
2.43773029730304e-20	-0.954721338172339	0.102	0.276	5.05146472207135e-16	SLC44A1
2.54600682610156e-20	-0.655524638377164	0.137	0.321	5.27583534504765e-16	DLD
2.66633343899033e-20	0.63973398865311	0.549	0.365	5.52517615227577e-16	OGFRL1
2.83609479844455e-20	-0.522524680986881	0.148	0.342	5.8769556413368e-16	PSMD6
3.25621934875186e-20	0.337171902059521	0.916	0.736	6.7475377344836e-16	RPL6
3.29549010236293e-20	0.383006253095862	0.27	0.123	6.82891459011647e-16	AMPD3
3.42989791025905e-20	0.548310950240858	0.259	0.116	7.10743444963881e-16	ARRDC2
3.49156582485262e-20	-0.331524196656336	0.188	0.39	7.23522270225961e-16	UPF3A
3.56137710442211e-20	0.282483882667603	0.263	0.117	7.37988563578349e-16	KBTBD8
3.63812814867805e-20	-0.563617417079985	0.203	0.402	7.53892914969066e-16	PSMB7
3.67977484656306e-20	0.738622002512385	0.705	0.544	7.62522943704796e-16	ARID5B
3.98556594494354e-20	-0.477223704919492	0.114	0.294	8.25888975111201e-16	ARL3
4.0677226836327e-20	-0.707653598556734	0.109	0.287	8.42913494502369e-16	MCM7
4.13567279005906e-20	0.612208944931029	0.648	0.45	8.56994115556039e-16	ETF1
4.4194121082071e-20	-0.908659553167435	0.092	0.266	9.15790577062676e-16	ABCA2
4.63124654625136e-20	-0.522948181195541	0.184	0.388	9.59686909314208e-16	CCDC56
4.79098926874445e-20	0.474470614190351	0.695	0.486	9.92788796269226e-16	EZR
4.98851588528861e-20	-0.850585257095396	0.52	0.646	1.03372026174951e-15	GDI1
5.06714431775031e-20	-0.502309349883432	0.084	0.256	1.05001364552422e-15	HLTF
5.18435674172035e-20	-0.521703857535899	0.094	0.265	1.07430240401929e-15	SCOC
5.79041320987061e-20	0.491945583797338	0.394	0.231	1.19988942534939e-15	EDEM1
5.92200403247416e-20	0.408909673607103	0.962	0.863	1.2271576756093e-15	RPL3
6.15927719141652e-20	0.413998977802699	0.939	0.774	1.27632541960533e-15	RPL7A
7.15121190112014e-20	-0.618577255043988	0.785	0.854	1.48187413015011e-15	SRP14
7.1744534230073e-20	-0.569433929817707	0.509	0.676	1.48669023831557e-15	MATR3
7.36685634716344e-20	-0.522949578233082	0.614	0.767	1.52655997225921e-15	COX6A1
7.42543823446877e-20	-0.453330513891833	0.225	0.426	1.53869931094662e-15	NDUFA12
7.87373964889651e-20	-0.673416278176589	0.196	0.382	1.63159633004433e-15	GLO1
8.11821812344961e-20	0.460277179397132	0.282	0.132	1.68225715954123e-15	ADRBK2
9.23358534675597e-20	-0.561088898713118	0.442	0.632	1.91338355555477e-15	RHEB
9.3527643487057e-20	-0.763223130501878	0.123	0.305	1.9380798283388e-15	RGL1
9.49723347992718e-20	-0.52402634149526	0.131	0.315	1.96801672171051e-15	STUB1
1.05288045639708e-19	-0.847201464527463	0.126	0.298	2.18177888174604e-15	ALDH7A1
1.07381489890302e-19	-0.438210323792007	0.352	0.543	2.22515923350684e-15	RDX
1.27160948206026e-19	-0.536253338365499	0.295	0.499	2.63502916872527e-15	POLR2G
1.31052607762641e-19	-0.548225864263213	0.196	0.387	2.71567213805745e-15	CCDC85B
1.36961018122613e-19	-0.780586255474087	0.343	0.513	2.83810621753678e-15	ILF2
1.3894608929489e-19	-1.37200667837658	0.097	0.267	2.87924086236871e-15	SERPINE1
1.409707403179e-19	-1.89943735025475	0.094	0.264	2.92119568086753e-15	FN1
1.41682150224316e-19	-0.657278767376943	0.462	0.625	2.93593751694827e-15	HSBP1
1.50474866362515e-19	0.785470616542122	0.394	0.23	3.11814018076403e-15	APBB3
1.52326743948095e-19	-0.460793277254662	0.099	0.274	3.15651478809242e-15	TCEA2
1.54670552724793e-19	0.599464791947388	0.863	0.703	3.20508319356317e-15	SDCBP
1.58004235601637e-19	-0.765232737126351	0.27	0.457	3.27416377013712e-15	MLL
1.74031896054154e-19	-0.572197367333723	0.352	0.535	3.60628895003418e-15	SSBP1
1.76620851033393e-19	-0.414736102594261	0.486	0.663	3.65993727511397e-15	HSPE1
1.76630097843092e-19	0.475626500719575	0.367	0.196	3.66012888750455e-15	SLC29A1
1.78838681085031e-19	0.404465696185645	0.689	0.482	3.70589514944401e-15	MBNL1
1.8196423996275e-19	0.493035735502164	0.423	0.242	3.77066298050811e-15	ICAM1
1.88976150575908e-19	-0.612459190479979	0.297	0.484	3.91596379223398e-15	TECR
1.92428352302521e-19	-0.650859292539584	0.099	0.269	3.98750031641284e-15	VPS72
2.01969212480477e-19	0.373781480904628	0.449	0.254	4.18520602102044e-15	SAMHD1
2.29668234264096e-19	-0.610309890279408	0.097	0.271	4.75918515042059e-15	ECI2
2.33748729199582e-19	-0.579222255937831	0.189	0.372	4.84374116647373e-15	HSD17B10
2.5531511838969e-19	0.416017687846903	0.652	0.461	5.29063988327115e-15	CSNK1D
2.91664073337152e-19	0.395032926515576	0.273	0.127	6.04386292769247e-15	PLD2
2.97698169822352e-19	-1.00521419185872	0.276	0.441	6.16890147505878e-15	TERF2IP
3.04534222182448e-19	-0.494654895408017	0.35	0.555	6.31055815206469e-15	PRDX5
3.32088840923109e-19	-0.348948737689857	0.343	0.55	6.88154496160866e-15	NDUFB7
3.37730622011381e-19	-0.648549749060875	0.184	0.375	6.99845394931984e-15	TFG
3.67216988779084e-19	-0.633950506925929	0.234	0.432	7.60947044148018e-15	PDIA6
4.0167642831645e-19	0.28628152919929	0.375	0.208	8.32353894757347e-15	RREB1
4.10524943321378e-19	-0.474834589058812	0.16	0.338	8.50689787550559e-15	PKD1
4.55864622560315e-19	-0.756040944543183	0.3	0.496	9.44642670869484e-15	SPRY2
4.62998449573407e-19	0.642187837408014	0.652	0.456	9.59425387206014e-15	SYAP1
6.20451126127875e-19	-0.642696507043273	0.164	0.339	1.28569882356218e-14	PLP2
6.52041243153594e-19	-0.826017439303384	0.201	0.38	1.35115986406288e-14	FLNA
6.663746448813e-19	0.470494005409763	0.602	0.381	1.38086153912303e-14	HEXA
6.98634367885652e-19	-1.24336245041396	0.138	0.306	1.44771013713265e-14	CSRP1
6.99505974744486e-19	-0.436418704147837	0.404	0.57	1.44951628086552e-14	NDFIP1
7.12834640213093e-19	-0.500868911420315	0.294	0.485	1.47713594144957e-14	NDUFS8
7.70647223889237e-19	0.473631047750124	0.922	0.817	1.59693517734328e-14	SRRM2
7.74143816766444e-19	0.501544242510489	0.691	0.504	1.60418081710343e-14	IFNGR2
7.75920594438585e-19	-0.66888730765297	0.157	0.335	1.60786265579564e-14	ODC1
7.88194977223663e-19	-0.480865261617056	0.297	0.485	1.63329763180287e-14	PSMD8
8.71060527029085e-19	0.29640849177017	0.427	0.242	1.80501162410967e-14	P2RX4
9.27106664683531e-19	-0.379037627809865	0.114	0.286	1.92115043055721e-14	ACTR10
9.32252654942551e-19	-0.279914459945367	0.085	0.255	1.93181395157195e-14	MLLT4
9.38868837331022e-19	0.26944784255221	0.415	0.23	1.94552400471734e-14	SLC16A3
9.4151235446209e-19	0.415713900414246	0.577	0.368	1.95100190091634e-14	MAP2K3
9.44540316382558e-19	-0.592356003602284	0.27	0.445	1.95727644360794e-14	PSMB2
9.69542706811934e-19	0.453700006779023	0.954	0.871	2.00908639705569e-14	RPL5
9.94761726104234e-19	0.457165320978816	0.439	0.267	2.06134524883319e-14	CTDSP1
1.06755882456463e-18	-0.338710409439475	0.13	0.311	2.21219539626283e-14	POLR2K
1.06759670201468e-18	0.446690644196227	0.454	0.272	2.21227388591482e-14	TOM1
1.12500056102216e-18	-0.315503961076761	0.326	0.494	2.33122616255012e-14	RAB11B
1.19086083957553e-18	-0.691176253882805	0.84	0.896	2.46770183176841e-14	UBB
1.23870323730505e-18	0.618836005324706	0.444	0.268	2.56684084834353e-14	DPYD
1.28451224217453e-18	-0.653207483642119	0.162	0.34	2.66176626823406e-14	SPRED2
1.3310743737182e-18	-0.479197755791909	0.304	0.503	2.75825231721886e-14	NENF
1.53162037347056e-18	-0.623429532725519	0.195	0.378	3.17382373790569e-14	PCMT1
1.55411504254311e-18	0.704943960728334	0.341	0.192	3.22043719115784e-14	BMP2K
1.75365238166756e-18	-0.380390401775765	0.099	0.27	3.63391846529151e-14	NUDCD2
1.78779450506591e-18	-0.507001276047373	0.292	0.469	3.70466777339757e-14	C7orf73
1.88707009506197e-18	-0.381772636570373	0.118	0.294	3.91038665098741e-14	C1orf123
2.01053513535741e-18	-0.903727652572737	0.183	0.358	4.16623090748763e-14	SNX22
2.04780996027349e-18	0.918958343712559	0.529	0.365	4.24347179967872e-14	ZC3HAV1
2.29486672763406e-18	0.515184011540784	0.307	0.158	4.75542283300329e-14	IKZF1
2.52313295627414e-18	-0.613642104234329	0.108	0.272	5.22843611199128e-14	PSD3
2.53175448272179e-18	-0.750944048580175	0.744	0.814	5.24630163909609e-14	HSPA8
2.5373170848126e-18	-0.469322340940237	0.476	0.655	5.25782846314866e-14	DAD1
2.57856091974005e-18	0.501835813166296	0.307	0.156	5.34329393788532e-14	GCA
2.72975656789093e-18	0.451976867523647	0.415	0.24	5.65660155998359e-14	ANXA11
2.91906936997326e-18	-0.517828666866679	0.142	0.316	6.04889554845858e-14	STOML2
3.00736140275072e-18	-0.427178219211463	0.128	0.302	6.23185429878004e-14	MKI67IP
3.15420565150726e-18	0.439544160374181	0.799	0.688	6.53614495105333e-14	GRINA
3.26001393287083e-18	0.523940072846036	0.592	0.414	6.75540087169494e-14	CNPY3
3.42626609769081e-18	-0.741024172797752	0.234	0.407	7.09990860763491e-14	ARPC1A
4.17001804143339e-18	-0.701485085217997	0.208	0.385	8.64111138545827e-14	TMEM87A
4.42071808267502e-18	0.431967811101907	0.312	0.162	9.16061201091919e-14	SLC24A6
4.5278893883719e-18	0.400617395088188	0.404	0.234	9.38269239058425e-14	C10orf26
5.14951073436624e-18	-0.458811175386897	0.278	0.466	1.06708161437537e-13	ZNHIT1
5.88108982818524e-18	-0.419919356119531	0.336	0.529	1.21867943419654e-13	MKLN1
6.1602574398242e-18	-0.551232709352426	0.35	0.531	1.27652854668037e-13	SPCS1
6.39920367220922e-18	-0.546098404137203	0.162	0.338	1.32604298495519e-13	UBE2E3
6.94210356303854e-18	0.412987328059427	0.732	0.53	1.43854270033285e-13	RBPJ
7.46903056644127e-18	-0.427477963716917	0.193	0.391	1.54773251397796e-13	SEC11C
8.19572874564669e-18	-0.606140554066588	0.309	0.482	1.69831891067291e-13	NUDC
8.45513095050666e-18	-0.301294744080663	0.218	0.403	1.75207223556399e-13	NDUFA7
8.89860773984619e-18	-0.455116507048112	0.336	0.509	1.84396949585093e-13	EIF1AX
9.16000028970801e-18	-0.526977514055434	0.27	0.457	1.89813526003329e-13	NHP2
9.99156288205073e-18	0.498803371331864	0.41	0.247	2.07045166041855e-13	NANS
1.05108665251062e-17	1.14786650739242	0.549	0.413	2.1780617613325e-13	SRA1
1.05194846589221e-17	0.260751548644445	0.367	0.198	2.17984761102183e-13	RGS19
1.09617610990354e-17	0.333048473273615	0.468	0.287	2.27149613494212e-13	GM2A
1.10313876942137e-17	0.397119417288146	0.401	0.23	2.28592415799496e-13	PIM3
1.19604933841781e-17	-0.684449072768191	0.118	0.28	2.47845343906938e-13	LMBR1
1.23585313248907e-17	-0.353707881646763	0.135	0.313	2.56093486114386e-13	CHCHD3
1.29829756112709e-17	-0.316383006763999	0.179	0.369	2.69033220616757e-13	GTF2A2
1.3285585489709e-17	0.426558222568513	0.512	0.328	2.7530390251775e-13	NAGK
1.34759164059611e-17	-0.855951881008587	0.275	0.438	2.79247939764326e-13	USP11
1.36970226799594e-17	-0.26651215252603	0.101	0.27	2.83829703974119e-13	MRPL36
1.38533343552854e-17	-0.36667764723079	0.137	0.31	2.87068794510225e-13	CHCHD8
1.40232923825942e-17	0.593950436469486	0.631	0.495	2.90590664752117e-13	PRR13
1.552369354257e-17	-0.408462459957446	0.092	0.251	3.21681977589135e-13	C12orf23
1.60407267719093e-17	-0.379402336630372	0.42	0.611	3.32395940167505e-13	NDUFB4
1.60925818061135e-17	-0.561735077309674	0.882	0.903	3.33470480186285e-13	HSP90AB1
1.65177560201478e-17	0.823118870907725	0.461	0.301	3.42280940249502e-13	HGSNAT
1.86330589230285e-17	-0.869481603557894	0.437	0.599	3.86114247002997e-13	S100A6
1.96922017524328e-17	-0.321839411405699	0.186	0.368	4.08061804713913e-13	DLGAP4
2.28373942199811e-17	-0.582449472883077	0.287	0.459	4.73236483026448e-13	DEGS1
2.48295570927669e-17	-0.417488530049711	0.276	0.471	5.14518082076316e-13	NDUFAB1
2.56153536934719e-17	0.418930508155414	0.802	0.638	5.30801359236125e-13	EEF1D
2.59419709120118e-17	0.351327427833394	0.932	0.854	5.37569521238708e-13	RPL7
2.71639687672091e-17	0.298461932133053	0.403	0.241	5.62891760794108e-13	MINK1
2.79753696190773e-17	-0.934083149512608	0.596	0.667	5.79705609246521e-13	SLC3A2
3.00719294495415e-17	0.595181359115089	0.399	0.231	6.23150522053399e-13	TNFRSF10B
3.39583986731554e-17	-0.622434762984279	0.5	0.632	7.03685937305126e-13	PTGES3
3.59842828642195e-17	-0.426577211695269	0.451	0.622	7.45666309512357e-13	SHFM1
4.02632145509734e-17	0.576650045743014	0.613	0.446	8.34334331925271e-13	PICALM
4.0823749429417e-17	-0.606624631745216	0.225	0.403	8.4594973567638e-13	CACYBP
4.43844902338223e-17	-0.817167427532218	0.72	0.798	9.19735406625265e-13	HMGN2
5.09808424401305e-17	-0.686653131237776	0.229	0.397	1.05642501704438e-12	IDH2
5.14603005028166e-17	-0.449406425239571	0.285	0.472	1.06636034701936e-12	MRPL51
5.2484347324708e-17	-0.556279648869736	0.154	0.32	1.0875806452626e-12	NDUFA9
5.30352867745189e-17	-0.276873217295436	0.101	0.266	1.09899721254158e-12	C7orf11
5.55903341596833e-17	-0.565884358599313	0.235	0.408	1.15194290445696e-12	PDLIM5
5.7104662245348e-17	0.322132283342669	0.353	0.193	1.1833228110481e-12	MTHFR
5.72368401974841e-17	-0.397889470246005	0.135	0.299	1.18606180257226e-12	TRIP6
5.9803698364904e-17	0.559705257613829	0.437	0.266	1.23925223751754e-12	ADPGK
6.39986471860852e-17	-0.710165135787944	0.133	0.298	1.32617996699006e-12	KAT7
6.48395026107512e-17	0.39414360086829	0.445	0.274	1.34360417309999e-12	GGA1
6.63028406698368e-17	0.317851673295134	0.573	0.385	1.37392746436036e-12	EFHD2
6.65417918567892e-17	-0.335694104059328	0.154	0.322	1.37887901085638e-12	BAD
6.89271626432122e-17	0.470891664841133	0.696	0.532	1.42830866429264e-12	ABCA1
6.95050209974774e-17	-0.586777025418757	0.249	0.419	1.44028304510973e-12	NAP1L4
7.16467646907511e-17	-0.577102603654636	0.5	0.658	1.48466425792175e-12	HINT1
7.76739023871941e-17	-0.374291889321739	0.096	0.254	1.60955860526744e-12	TMEM120A
8.05178865396415e-17	0.287866380571088	0.259	0.127	1.66849164487445e-12	ATP8B4
8.19922267537576e-17	-0.610028540672709	0.193	0.357	1.69904292279136e-12	DDX1
8.45691444534317e-17	0.366981545059105	0.28	0.141	1.75244181136401e-12	TMCC3
8.78221171300199e-17	0.619663411190505	0.543	0.376	1.81984991116827e-12	PELI1
9.41799417515828e-17	-0.369417906653678	0.099	0.254	1.9515967529763e-12	REXO2
9.51892444411446e-17	0.376820077958175	0.469	0.29	1.9725115233094e-12	USP53
9.97966552694567e-17	0.52117486275269	0.828	0.714	2.06798629049368e-12	ARPC3
1.00698321074903e-16	-0.692410222598259	0.285	0.445	2.08667060931414e-12	SARS
1.04831744970584e-16	0.443260372415646	0.739	0.574	2.17232341928044e-12	TTYH3
1.09177424297394e-16	-0.39901583790848	0.411	0.58	2.2623745862906e-12	VAMP2
1.09623296554254e-16	0.42763275556376	0.512	0.331	2.27161395119726e-12	KLHL5
1.12377284941492e-16	-0.70131078123881	0.345	0.502	2.3286820985576e-12	CCT2
1.21621292834063e-16	-0.272580824391073	0.222	0.41	2.52023643010746e-12	TAF9
1.22475507156017e-16	-0.421026697895661	0.23	0.413	2.53793745928698e-12	SNRPD1
1.23895547031804e-16	0.636393107315788	0.329	0.184	2.56736352559304e-12	AP1G2
1.25661774691205e-16	-0.291105594748251	0.102	0.266	2.60396329515116e-12	MALSU1
1.29016087636622e-16	0.257459625725566	0.365	0.208	2.67347136800607e-12	DOCK11
1.31931987426507e-16	-0.571712517059384	0.263	0.437	2.73389464345207e-12	PDCD6
1.33052255463047e-16	0.486837089497498	0.51	0.346	2.75710883770527e-12	FNBP1
1.5589675681835e-16	-0.483169164263695	0.244	0.412	3.23049259478986e-12	SRSF1
1.57059584386779e-16	-0.643131728985323	0.16	0.329	3.25458870766283e-12	ZNF24
1.57838881170399e-16	0.552357817236489	0.384	0.233	3.270737295613e-12	OSTF1
1.66021946589299e-16	-0.641446243145467	0.126	0.284	3.44030677722345e-12	SEPP1
1.7718061702148e-16	0.334473749357172	0.357	0.201	3.67153674591911e-12	GPR155
1.89501105748155e-16	-0.497997024555859	0.099	0.251	3.92684191331327e-12	MRPL42
1.93424236491941e-16	-0.604204037829622	0.145	0.306	4.00813702858601e-12	SYPL1
1.95165915816655e-16	-0.598221842156269	0.212	0.374	4.04422810755273e-12	ASPH
1.99435754147963e-16	-0.576040490513198	0.208	0.377	4.13270769745409e-12	G3BP1
2.11422168841136e-16	-0.47875534001742	0.188	0.355	4.38109018272602e-12	SNX10
2.13355668881975e-16	-0.444469041699827	0.502	0.697	4.42115617057228e-12	PPIB
2.16269660706579e-16	0.372244117797199	0.635	0.479	4.48153990916172e-12	AAK1
2.2108870054654e-16	0.458923833487801	0.626	0.453	4.58140005272541e-12	ITGAV
2.32560320797622e-16	-0.552068073598637	0.265	0.436	4.81911496756833e-12	ECH1
2.3546602478161e-16	0.668610172210019	0.381	0.228	4.87932696552453e-12	ACOT9
2.45528468307649e-16	-0.700122681511328	0.225	0.387	5.0878409202711e-12	CCT7
2.59289174187935e-16	-0.368555077268196	0.299	0.489	5.37299026752239e-12	UBE2N
2.63065109664697e-16	-0.813478681756915	0.227	0.381	5.45123520247184e-12	GBAS
2.79986555699025e-16	-0.378236632162815	0.196	0.362	5.80188140719519e-12	CCDC124
2.86966928399754e-16	-0.863388507385528	0.381	0.521	5.9465286902997e-12	TUFM
3.07981049452798e-16	-0.566754940077915	0.121	0.275	6.38198330676088e-12	ACADM
3.11736446521658e-16	-0.791080126233892	0.346	0.504	6.4598026448218e-12	CCT6A
3.14734909900585e-16	0.276695759159998	0.683	0.506	6.52193680295993e-12	RPL22
3.1682360286368e-16	-0.295069052958537	0.334	0.524	6.56521869854119e-12	CAMTA1
3.21007074049682e-16	-0.369688982679098	0.363	0.555	6.6519085884575e-12	USP22
3.24439410864175e-16	-0.539066987229261	0.623	0.76	6.72303347192744e-12	CNBP
3.41198676699895e-16	-0.602327042846071	0.121	0.273	7.07031897857523e-12	KEAP1
3.43764214393194e-16	0.294206099890467	0.852	0.608	7.12348205065577e-12	SPP1
3.51061933165669e-16	-0.72238918930542	0.177	0.342	7.27470537905899e-12	NOTCH1
3.81385271552128e-16	-0.55295165936351	0.108	0.259	7.90306559710321e-12	TRAP1
3.88149610873454e-16	-0.566173373070216	0.266	0.433	8.04323623651971e-12	ADD1
3.88506307181776e-16	-1.32829890640844	0.111	0.265	8.05062769742077e-12	QDPR
3.91861937117659e-16	-0.677112379858074	0.454	0.594	8.12016306095212e-12	ARF4
3.95525704715955e-16	0.332334410674628	0.529	0.341	8.19608365312402e-12	SKAP2
4.52405550809241e-16	0.279152624894555	0.266	0.131	9.3747478238691e-12	CCDC88B
4.54228868712062e-16	-0.695742916854286	0.22	0.382	9.41253061745134e-12	ATXN10
4.66421108613643e-16	0.498630451830481	0.362	0.22	9.66517821269191e-12	ERICH1
4.71505084000178e-16	-0.599590173882959	0.176	0.341	9.77052835065169e-12	METTL9
4.85100138287656e-16	0.415496955455535	0.292	0.154	1.00522450655968e-11	ST8SIA4
5.02761205344999e-16	-0.392655905542773	0.164	0.334	1.04182176971591e-11	CHMP5
5.28086062578438e-16	0.329703495791171	0.66	0.518	1.09429993887504e-11	RNF145
5.35149129966546e-16	-0.540526426660315	0.155	0.314	1.10893602711668e-11	VEZF1
5.63701478072667e-16	-0.54988397826922	0.217	0.382	1.16810220286218e-11	SRM
5.87986272856028e-16	-0.30175784030154	0.155	0.324	1.21842515461226e-11	NDUFA8
5.93425615393676e-16	-0.51732097468261	0.097	0.25	1.22969656021878e-11	REPIN1
6.29165778100195e-16	-0.824142259816003	0.133	0.284	1.30375732537922e-11	ACTN1
6.37559163100901e-16	0.49901019949369	0.618	0.455	1.32115009777769e-11	ROCK1
6.55008396275347e-16	-0.638876710869471	0.51	0.658	1.35730839876177e-11	SEPW1
6.68834751754679e-16	0.273529215980825	0.42	0.257	1.38595937258605e-11	GYPC
7.44159698830717e-16	0.29733093085781	0.427	0.253	1.54204772791701e-11	GLIPR1
7.77631421981135e-16	0.383015404906099	0.348	0.189	1.61140783262931e-11	MARCH2
7.83440134373473e-16	-0.316222157901394	0.186	0.351	1.62344464644871e-11	PRMT1
7.87006705591347e-16	0.377439155152779	0.56	0.387	1.63083529532639e-11	DDX21
7.99909418834066e-16	0.367810665095242	0.468	0.287	1.65757229770795e-11	LPCAT1
8.02043982804661e-16	-0.877936402762955	0.21	0.362	1.66199554116782e-11	FDFT1
8.42861262743358e-16	-0.312582982752536	0.114	0.275	1.74657710865679e-11	C11orf73
8.5356968710125e-16	0.598277687813462	0.265	0.136	1.76876710561121e-11	FAM118A
8.65799275596298e-16	-0.653957669696249	0.109	0.258	1.79410925889065e-11	TSN
8.72735361111936e-16	0.347804128161563	0.263	0.132	1.80848221529615e-11	NUDT14
8.86674979847427e-16	-0.494526338747321	0.218	0.385	1.83736789323984e-11	C7orf50
9.13744880910131e-16	-0.533586335387969	0.145	0.303	1.89346214222197e-11	C8orf33
9.23525781561972e-16	-0.290383631715873	0.109	0.264	1.91373012455272e-11	MRPS33
1.02288317119093e-15	-0.285441116389453	0.234	0.422	2.11961850734185e-11	POLR2F
1.02558005183992e-15	-0.288394313789639	0.128	0.291	2.12520698342267e-11	MAP4K5
1.12769872019769e-15	-0.332811415485037	0.142	0.302	2.33681728799364e-11	CDC34
1.30948277921687e-15	-0.318061011497615	0.16	0.318	2.7135102150932e-11	PIN1
1.35221409694588e-15	-0.44984773963078	0.128	0.276	2.80205805169125e-11	MRPL19
1.40713251647876e-15	-0.496068597065468	0.357	0.53	2.91586000064728e-11	PPP1R12A
1.5446790538751e-15	-0.374095825534662	0.403	0.573	3.20088393543998e-11	MZT2B
1.54850038655331e-15	-0.564514365327068	0.191	0.351	3.20880250101577e-11	LRRC58
1.56870871430501e-15	-0.576790516496503	0.21	0.367	3.25067819778284e-11	VAT1
1.80861370139324e-15	0.358059410091313	0.589	0.391	3.74780931202707e-11	CRTAP
2.00006482743929e-15	-0.386557431613345	0.118	0.266	4.14453433541971e-11	TMEM209
2.0177018164963e-15	0.495646249414935	0.48	0.313	4.18108170414363e-11	ITSN2
2.08414450019924e-15	-0.296601817712501	0.131	0.291	4.31876423331287e-11	NUDT21
2.11334174358584e-15	-0.518693925834737	0.652	0.763	4.37926676105857e-11	TCEB2
2.27847134662346e-15	0.368828136689785	0.365	0.214	4.72144832447313e-11	AHR
2.5107063070921e-15	0.417948152745971	0.41	0.246	5.20268560955625e-11	C5orf62
2.54149239594848e-15	-0.76402547245607	0.389	0.531	5.26648054288444e-11	CD59
2.69495394251646e-15	0.346851729920974	0.276	0.141	5.5844835596826e-11	TRIM38
2.81807499601003e-15	0.386087757213094	0.415	0.252	5.83961500673197e-11	FNIP2
2.90793183687329e-15	-0.372756610606648	0.128	0.286	6.02581635236882e-11	HDDC2
3.00360832853827e-15	-0.353292274232697	0.292	0.463	6.22407717839701e-11	GADD45GIP1
3.10851360199957e-15	-0.455796454965618	0.261	0.431	6.44146188606352e-11	SUMO1
3.33151682255874e-15	0.50767308032986	0.382	0.232	6.90356915970622e-11	SNAPC1
3.41067193063481e-15	0.281158545913841	0.271	0.14	7.06759437466146e-11	GNA15
3.41208376087651e-15	0.379413247842994	0.3	0.162	7.0705199692883e-11	PRKCD
3.54160113304424e-15	-0.704257133977701	0.242	0.39	7.33890586789427e-11	IFI6
3.58494947411173e-15	0.693131630409124	0.445	0.299	7.42873230025433e-11	TMEM70
3.98690429235645e-15	0.394072903889553	0.483	0.317	8.26166307462104e-11	SPATA13
4.07013218614244e-15	-0.431920489176932	0.16	0.322	8.43412791612436e-11	TXNL1
4.29819255107628e-15	0.331819332621255	0.408	0.258	8.90671460434027e-11	SRGAP2P2
4.51416104292842e-15	-0.665477129815796	0.195	0.343	9.35424451315626e-11	TNFRSF12A
4.52131072516591e-15	0.333753772858981	0.329	0.185	9.3690600846888e-11	DGKA
4.62723716527542e-15	0.370201795741606	0.974	0.911	9.58856085388372e-11	RPL15
4.86157002807761e-15	0.405104053390106	0.826	0.691	1.00741454121824e-10	NFKBIA
5.24746480740071e-15	-0.494303839552879	0.874	0.894	1.08737965738958e-10	CALM1
5.40849372167467e-15	-0.343365301863804	0.451	0.608	1.12074806900543e-10	COPE
5.46528540060531e-15	-0.499015982917345	0.394	0.568	1.13251644071343e-10	MRFAP1
5.91692862166095e-15	0.598137021556221	0.367	0.225	1.22610594898058e-10	MXD1
6.33335795862734e-15	0.364514158768123	0.539	0.356	1.31239843618676e-10	ABR
6.58512663266539e-15	0.539828910052268	0.498	0.341	1.36456994082092e-10	USP15
6.61002849322829e-15	-0.292021887055493	0.108	0.256	1.36973010436677e-10	SKA2
6.74939724054564e-15	0.631503509695496	0.754	0.629	1.39861009618587e-10	CHD2
6.83339645709039e-15	-0.549177163473409	0.244	0.401	1.41601641383827e-10	SCAMP3
7.14596632281785e-15	-0.313552512630895	0.135	0.293	1.48078714141432e-10	RPA3
7.43880901483617e-15	0.411993736689334	0.408	0.25	1.54147000405435e-10	NPL
7.55914727229658e-15	-0.539800003056035	0.169	0.325	1.5664064977653e-10	EIF2AK1
7.58791825365482e-15	-0.312153142787044	0.481	0.66	1.57236842052235e-10	COX7A2
7.67228590877375e-15	0.471613795005557	0.768	0.649	1.5898510860161e-10	ATP6V0E1
7.85068100291754e-15	-0.284337310364866	0.217	0.377	1.62681811742457e-10	SF3B4
7.88739916054571e-15	-0.254544824674386	0.147	0.306	1.63442685404828e-10	C9orf123
8.53144852570459e-15	-0.44503181009609	0.109	0.251	1.76788676349651e-10	AK3
8.56044323353605e-15	0.312241757400104	0.86	0.678	1.77389504685334e-10	TPM3
8.90689876429637e-15	-0.297483930854619	0.167	0.318	1.84568756193749e-10	PAIP1
9.09139204479803e-15	-0.371574897889924	0.121	0.267	1.88391825952305e-10	AGPAT5
9.13208757150427e-15	0.340030661299602	0.28	0.151	1.89235118656711e-10	ITPR1
9.2483370449126e-15	-0.543549553838306	0.403	0.554	1.91644040244679e-10	DENND5A
1.00918188017071e-14	-0.592559454894139	0.253	0.414	2.09122669208975e-10	CCT5
1.02126146747352e-14	0.577560134754254	0.599	0.436	2.11625801289863e-10	PIK3R1
1.10152766496185e-14	-0.599776132543238	0.258	0.415	2.28258562733395e-10	PSMC3
1.11004976572142e-14	-0.460812800344597	0.123	0.267	2.30024512452792e-10	ING3
1.25300805616112e-14	-0.339036165031137	0.357	0.544	2.59648329397707e-10	HBXIP
1.25744918643127e-14	-0.46629891631942	0.225	0.4	2.60568620412287e-10	CNOT2
1.32097690614562e-14	0.467923459658779	0.432	0.277	2.73732834491496e-10	ATM
1.45071267311792e-14	0.53356554680341	0.297	0.166	3.00616680123494e-10	SESN1
1.46025125204288e-14	0.565652764025737	0.775	0.63	3.02593264448325e-10	ZFP36L2
1.46161335420563e-14	-0.592405317763996	0.224	0.383	3.02875519258491e-10	CLASP2
1.49236073913595e-14	0.282574755599002	0.253	0.131	3.09246992363752e-10	RNF19B
1.5991680202123e-14	-0.317828085577696	0.184	0.356	3.31379597148394e-10	SMAP1
1.65699397341447e-14	-0.406126473298912	0.382	0.539	3.43362291170946e-10	BZW1
1.65737315846818e-14	-0.323173877769274	0.119	0.268	3.43440865897776e-10	MRPL27
1.67425842700909e-14	0.348896182050796	0.461	0.296	3.46939831244824e-10	ATP11A
1.71748621921247e-14	-0.675895658668654	0.218	0.371	3.55897494345208e-10	CCT8
1.73907857226378e-14	-0.720649174094533	0.338	0.482	3.603718617445e-10	MAP4
1.75922846025125e-14	-0.543434422591625	0.355	0.499	3.64547321533263e-10	TMCO1
1.91529743478771e-14	0.389123377867568	0.915	0.868	3.96887934436709e-10	GABARAP
1.9421588213182e-14	-0.333662622772394	0.312	0.48	4.02454150953557e-10	PSMA6
1.99753930395125e-14	0.395474655485691	0.512	0.346	4.13930094564777e-10	SWAP70
2.01896522713385e-14	0.289383834496603	0.266	0.14	4.18369974366676e-10	JAZF1
2.18577122451103e-14	0.385380043114497	0.814	0.66	4.52935513143175e-10	CAPZB
2.26275605101477e-14	-0.70045841107006	0.133	0.277	4.6888830889128e-10	GOT2
2.27644737630828e-14	-0.360084668698996	0.23	0.401	4.71725425318601e-10	TMEM167A
2.29613605109781e-14	-0.566979677252473	0.232	0.385	4.75805312508488e-10	PHB
2.32690365723303e-14	-0.392105799805407	0.196	0.363	4.82180975851829e-10	FAM162A
2.32702107241706e-14	-0.498403397571136	0.155	0.302	4.82205306626262e-10	TSEN34
2.37160899735912e-14	-0.596817978578583	0.212	0.358	4.91444816432756e-10	GOLGA7
2.60920324236244e-14	0.567141985536934	0.314	0.183	5.40679095882345e-10	TESK1
2.67143726943388e-14	0.494870190430134	0.555	0.42	5.5357523097209e-10	UBXN2B
2.91958992481415e-14	0.327706563355834	0.66	0.476	6.04997424219988e-10	VMP1
3.0203695434494e-14	-0.353051637212693	0.251	0.41	6.25880976793585e-10	TIMM13
3.14530187307609e-14	-0.401074481408623	0.116	0.264	6.51769454138828e-10	PRKRA
3.34522274963636e-14	0.283651397581973	0.469	0.299	6.93197058179646e-10	MFSD12
3.37592274143111e-14	-0.573681709539581	0.251	0.401	6.99558710479355e-10	UBE2H
3.73966002042139e-14	0.354346768597226	0.788	0.664	7.74932349431721e-10	RHOB
3.81411207590481e-14	0.376518856303495	0.817	0.708	7.90360304368994e-10	FOSB
3.95064046327706e-14	0.301004055233262	0.626	0.434	8.18651716800272e-10	EIF3L
4.03421822841223e-14	-0.338750116662713	0.116	0.255	8.35970701291583e-10	MRPL4
4.06228990335971e-14	-0.455140170401382	0.125	0.267	8.41787713774199e-10	EBNA1BP2
4.1866825389711e-14	-0.457389772554777	0.367	0.528	8.67564355725591e-10	RAB2A
4.19443890155612e-14	-0.601683229705753	0.49	0.61	8.6917162918046e-10	AP2M1
4.25537507617164e-14	-0.392828899644265	0.118	0.268	8.81798823284287e-10	LOC152217
4.4119180207352e-14	0.334880039133171	0.766	0.637	9.14237652256748e-10	RPL36AL
4.51361015471925e-14	0.269448549606408	0.904	0.77	9.35310296260923e-10	RPS9
4.73870370150576e-14	-0.535458824780686	0.142	0.282	9.81954181026023e-10	ADH5
4.85016859078639e-14	0.424284640593797	0.486	0.327	1.00505193538276e-09	DENND4B
5.08106404049506e-14	-0.461936948275506	0.147	0.299	1.05289809047139e-09	CUEDC2
5.24057435811922e-14	-0.44210723212458	0.353	0.513	1.08595181848946e-09	RBBP6
5.7930983883953e-14	0.545944705838188	0.66	0.537	1.20044584804327e-09	GADD45B
5.86009218293896e-14	-0.438598839369147	0.174	0.328	1.21432830214861e-09	MEAF6
6.15645537097586e-14	-0.437676237047601	0.172	0.327	1.27574068197362e-09	SMARCD1
6.1841868329256e-14	-0.431066905557069	0.224	0.371	1.28148719551884e-09	PTPRA
6.18794750691296e-14	-0.472824367449781	0.13	0.273	1.2822664823825e-09	SIGMAR1
6.34826594821719e-14	-0.31475682741997	0.239	0.405	1.31548766978957e-09	TXNDC17
6.37740932175227e-14	0.333009585700808	0.346	0.203	1.3215267596535e-09	NFATC1
7.15490026458604e-14	0.296717872073904	0.406	0.249	1.48263843282752e-09	FAM53C
7.18871843105641e-14	-0.314752935869488	0.155	0.309	1.48964623328351e-09	DPM2
7.35347046454492e-14	0.528105938583569	0.425	0.297	1.523786149663e-09	CKS2
7.62434258837945e-14	-0.467368304444735	0.299	0.455	1.57991627116399e-09	SHISA5
7.69246969404801e-14	0.530796247102234	0.317	0.187	1.59403357000063e-09	RELT
7.90401452725212e-14	-0.794199954999925	0.754	0.803	1.63786989033718e-09	EGR1
8.04602999158025e-14	-0.447223112647516	0.123	0.264	1.66729833485526e-09	TMEM222
8.11180652093036e-14	0.286902484043668	0.556	0.379	1.68092854726719e-09	GNS
8.70854015769765e-14	-0.291529773384836	0.181	0.336	1.80458369147811e-09	DCTN3
8.78722606018342e-14	-0.848386414088054	0.189	0.34	1.82088898419121e-09	LPL
8.81735812879403e-14	-0.416829412915623	0.169	0.317	1.8271329514487e-09	UBE2V2
8.82839029133355e-14	-0.494765407813266	0.133	0.276	1.82941903617014e-09	PAPSS1
9.04153752279199e-14	-0.562771086859966	0.152	0.302	1.87358740547296e-09	DPF2
9.30964556263323e-14	-0.265513054096317	0.166	0.322	1.92914475348886e-09	DMTF1
9.46376255912285e-14	-0.273338286794103	0.13	0.276	1.96108087750144e-09	HINT2
9.71314670295315e-14	-0.32234103276126	0.13	0.281	2.01275825978595e-09	ITGB1BP1
9.79355943319325e-14	-0.503047840147633	0.128	0.271	2.0294213857463e-09	THYN1
1.00724671145572e-13	0.315403475797143	0.416	0.266	2.08721663547855e-09	PLEKHA2
1.0180566926037e-13	-0.444393336552305	0.225	0.379	2.10961707841339e-09	BCCIP
1.02279389022561e-13	0.783329054455788	0.285	0.156	2.11943349932551e-09	FLT1
1.02379462830403e-13	0.353540546682203	0.539	0.366	2.12150722877162e-09	FOXN3
1.0313594939121e-13	0.353711564863763	0.437	0.278	2.13718314328465e-09	MLXIP
1.05758382980099e-13	-0.265989744746611	0.128	0.28	2.19152521211361e-09	POLR2H
1.0704151069928e-13	-0.38599579840696	0.184	0.335	2.21811418471048e-09	SMAD5
1.07623377478272e-13	-0.646781400527691	0.177	0.325	2.23017162810475e-09	IKBKAP
1.08355461004748e-13	0.493615821592174	0.302	0.172	2.24534186294038e-09	EFR3A
1.09132445632643e-13	-0.338886578927563	0.195	0.355	2.26144253839963e-09	LSM5
1.2735584345241e-13	0.487830935454252	0.379	0.24	2.63906778802083e-09	C9orf72
1.28269614469847e-13	-0.484969194140014	0.203	0.352	2.65800295104417e-09	RNF220
1.31826858977486e-13	-0.562797499869357	0.276	0.428	2.73171617173147e-09	NOP56
1.31997639397563e-13	-0.463060032385442	0.408	0.553	2.7352550835963e-09	WBP2
1.34297573499376e-13	-1.2402159031253	0.125	0.266	2.78291431805406e-09	GART
1.38650563577194e-13	-0.541629649165795	0.2	0.35	2.87311697844662e-09	DYNC1LI2
1.39145509945041e-13	-0.455209706331848	0.121	0.257	2.88337325708114e-09	NUBP2
1.41512728552227e-13	-0.499354069155377	0.167	0.31	2.93242676105925e-09	TMEM50B
1.42866764132954e-13	0.408652100438088	0.42	0.269	2.96048508636308e-09	SCARB1
1.47881355771957e-13	-0.603791829011848	0.578	0.657	3.06439745430649e-09	PDIA3
1.68775941770626e-13	-0.330514328060065	0.135	0.285	3.49737506537091e-09	CLASP1
1.73618079148133e-13	0.367852537599705	0.497	0.336	3.59771383610762e-09	MKNK1
1.76419162738072e-13	-0.827204656232534	0.275	0.409	3.65575789025834e-09	RDH11
1.76422414359201e-13	-0.46231526645888	0.311	0.448	3.65582527035136e-09	CLSTN1
1.83239510501308e-13	-0.456293392762203	0.169	0.312	3.79708913660811e-09	G6PC3
1.87504932644246e-13	0.293237544897757	0.3	0.166	3.88547721425406e-09	MCM5
2.10712813334004e-13	-0.662643869016186	0.319	0.456	4.36639091790723e-09	GOLPH3
2.16340370743717e-13	-0.427446185293408	0.179	0.326	4.4830051625513e-09	IPO9
2.49183388947908e-13	-0.476876841891086	0.205	0.359	5.16357818577854e-09	UROD
2.72149344595518e-13	-0.363844192313572	0.416	0.572	5.63947871870833e-09	FABP5
2.84376628791454e-13	-0.383481121885782	0.135	0.274	5.8928525018165e-09	MRPL13
3.00216259939465e-13	-0.694873873872898	0.336	0.467	6.22108133846559e-09	CCT3
3.13269714797968e-13	0.399885804936454	0.456	0.321	6.49157503004349e-09	FLJ43663
3.58577973943528e-13	-0.32640262786512	0.118	0.256	7.43045277605779e-09	MAP2K4
3.63830153074458e-13	-0.389141944799764	0.195	0.345	7.53928843200891e-09	MRPS5
3.89964240287946e-13	0.283987367428864	0.273	0.154	8.08083898724681e-09	CARD16
3.94132194654053e-13	-0.384871596247344	0.278	0.442	8.16720733762128e-09	NOTCH2NL
3.98196150953557e-13	0.372249900923104	0.251	0.133	8.25142064005961e-09	SLC37A2
4.01517531347437e-13	-0.356323950553068	0.138	0.287	8.32024628458159e-09	PDZD11
4.12408538691901e-13	-0.324445117277227	0.119	0.263	8.54592973877357e-09	UNC50
4.12839809483265e-13	-0.466277910303929	0.705	0.759	8.55486653211221e-09	HNRNPC
4.75252400387176e-13	0.307053722638897	0.355	0.213	9.84818024082307e-09	LRCH4
4.76272111887888e-13	-0.291511617660538	0.181	0.336	9.86931070254081e-09	TRIO
4.89810753739002e-13	-0.612901610310287	0.206	0.347	1.01498584389796e-08	PMPCB
4.93882937945711e-13	-0.384701700894381	0.152	0.292	1.0234242240111e-08	PALLD
5.16214359503221e-13	-0.410693679167445	0.205	0.354	1.06969939576258e-08	CHTOP
5.6980129082218e-13	-0.342125683017467	0.355	0.508	1.18074223484172e-08	SSB
6.03231786784599e-13	-0.359832031137818	0.35	0.497	1.25001690857505e-08	POM121C
6.07799174379717e-13	0.508609321865198	0.52	0.37	1.25948144914965e-08	NFKBIZ
6.11371869339799e-13	-0.506037425904404	0.674	0.765	1.26688478764593e-08	UQCRQ
6.1753706956246e-13	-0.565669327923335	0.247	0.39	1.27966031554733e-08	PSMC2
6.29741215997919e-13	-0.441135002011735	0.258	0.402	1.30494974779089e-08	TNRC6A
6.49824131659507e-13	-0.310908094881028	0.389	0.557	1.34656556562483e-08	MYADM
6.72360628225335e-13	-0.292833931493225	0.15	0.294	1.39326569380854e-08	MRPL37
6.93750836223764e-13	-0.402302364478528	0.137	0.274	1.43759048282288e-08	RUVBL2
7.05142433922431e-13	-0.313377133328608	0.113	0.254	1.46119615157406e-08	SNRNP25
7.06425233500897e-13	-0.501974663344192	0.271	0.418	1.46385436886056e-08	CD47
7.38187648523078e-13	-0.635142479922761	0.177	0.314	1.52967244526952e-08	POR
7.83178543754639e-13	-0.515872073364805	0.186	0.333	1.62290257836836e-08	PSMD11
7.9133215761162e-13	0.298165483935475	0.846	0.771	1.6397984970028e-08	YBX1
8.79483954127194e-13	-0.575942724526176	0.147	0.286	1.82246664974237e-08	PCIF1
9.12105069529561e-13	0.482988403402032	0.695	0.542	1.89006412507916e-08	SH3BGRL
9.55512949741331e-13	-0.567000767488845	0.295	0.436	1.98001393445399e-08	HIPK2
9.62476340007155e-13	-0.391484984245433	0.15	0.296	1.99444347176283e-08	ANAPC13
9.6920498140974e-13	-0.457097775790117	0.171	0.308	2.00838656247726e-08	PSMD10
9.82611817187155e-13	-0.456411939589043	0.215	0.361	2.03616820757522e-08	STARD3NL
1.01336989337171e-12	-0.282625289234376	0.285	0.44	2.09990509304486e-08	CAMK2D
1.03690187622673e-12	-0.459749602358094	0.152	0.294	2.14866806791703e-08	DIABLO
1.04169217323766e-12	-0.330067329236878	0.341	0.492	2.15859452138307e-08	RNPS1
1.09977458983946e-12	-0.47804470138913	0.254	0.401	2.27895290506533e-08	BAZ1B
1.13782190534909e-12	0.318357787068565	0.358	0.22	2.35779455226439e-08	RPS4Y1
1.16126438160431e-12	-0.358026292514302	0.198	0.345	2.40637205156046e-08	DCTN6
1.17542506862566e-12	-0.443313238528176	0.164	0.304	2.4357158272061e-08	SUCLG1
1.1883955492805e-12	-0.372345445074256	0.312	0.473	2.46259325721906e-08	MRP63
1.21332495254266e-12	-0.449007314349773	0.396	0.539	2.51425196665889e-08	GLG1
1.25294081368422e-12	-0.359726426994762	0.157	0.294	2.59634395411644e-08	RFC1
1.26866789418168e-12	-0.348327429952325	0.125	0.259	2.62893361032328e-08	SRPRB
1.29553994530319e-12	0.43706199406143	0.474	0.34	2.68461787465727e-08	POLD4
1.32470278035642e-12	0.299806004947927	0.278	0.154	2.74504910145458e-08	RP2
1.38554549657034e-12	-0.547525413314304	0.167	0.307	2.87112737799306e-08	NCBP2
1.39632953644518e-12	-0.372480803959673	0.283	0.434	2.8934740654217e-08	TCEAL4
1.42879063642702e-12	-0.424805158992544	0.162	0.301	2.96073995680408e-08	ABI2
1.47946324566924e-12	-0.343894822466155	0.268	0.424	3.0657437376758e-08	RANBP1
1.70884314809348e-12	-0.337097346285304	0.305	0.45	3.54106477147932e-08	SNRNP27
1.71551423032946e-12	-0.435162296068594	0.217	0.356	3.55488858808871e-08	PPP2CB
1.72164812537587e-12	-0.343588011061214	0.172	0.32	3.56759924540387e-08	MED10
1.83890524081756e-12	0.634421051367994	0.536	0.405	3.81057944002214e-08	BTAF1
1.89747560774773e-12	0.395635469631107	0.27	0.149	3.93194895437484e-08	FRMD4B
1.94139731640289e-12	-0.266632130207892	0.283	0.449	4.02296351905008e-08	TIMM8B
1.96702277495744e-12	0.638045914396547	0.619	0.494	4.07606459426681e-08	C13orf15
2.0440059906263e-12	0.28056002294951	0.358	0.228	4.23558921377583e-08	CHCHD7
2.057781943107e-12	-0.29389459741555	0.343	0.507	4.26413574250632e-08	C19orf53
2.07951488477235e-12	-0.2829218937439	0.321	0.474	4.30917074422526e-08	NDUFV2
2.09784327241169e-12	0.545567350729888	0.567	0.457	4.3471508290915e-08	EIF4E
2.26392957670881e-12	-0.396116173886808	0.154	0.283	4.691314868856e-08	DDRGK1
2.26572854533782e-12	-0.409849830286719	0.13	0.263	4.69504269164903e-08	RAB9A
2.29652621274219e-12	0.549406980801667	0.305	0.183	4.75886161804436e-08	MAEA
2.35785596113158e-12	-0.288590816264211	0.206	0.35	4.88594912265686e-08	RBM42
2.37691902680589e-12	-0.366260670368486	0.206	0.358	4.92545160734717e-08	SMC5
2.40054855692733e-12	-0.349399518308114	0.118	0.254	4.97441671966481e-08	MRPS18B
2.40739468289394e-12	-0.442609918001989	0.217	0.364	4.98860326189283e-08	SMC3
2.41212841026758e-12	-1.16712934718799	0.582	0.694	4.99841249175648e-08	MT2A
2.5015607450528e-12	-0.446669368368915	0.22	0.372	5.18373417589842e-08	NDUFS3
2.50939029878136e-12	-0.512867167008022	0.203	0.342	5.19995857713474e-08	SDHA
2.58749108204476e-12	-0.478841310319356	0.476	0.599	5.36179902021314e-08	PAIP2
2.60802188607459e-12	-0.523817536442511	0.201	0.335	5.40434295232376e-08	PSMD14
2.72812772432616e-12	-0.282848516930123	0.147	0.284	5.65322627034868e-08	ARHGAP17
3.0188143943185e-12	-0.34387433665293	0.307	0.449	6.2555871879068e-08	PCNP
3.16892536407771e-12	-0.503561535223859	0.242	0.387	6.56664713944184e-08	SETD5
3.2119008617779e-12	-0.382021313308811	0.222	0.367	6.65570096577616e-08	DUT
3.23524367433424e-12	-0.360885600056486	0.131	0.27	6.70407194195542e-08	MKKS
3.35582385267086e-12	-0.661159933519964	0.447	0.574	6.95393818750456e-08	DNAJA1
3.36161559329427e-12	-0.523406743114009	0.229	0.368	6.96593983242438e-08	CPNE3
3.37040915394473e-12	-0.268197761984078	0.177	0.332	6.98416184880427e-08	TRAPPC2L
3.65526753749101e-12	-0.320020612009386	0.167	0.306	7.57444539118888e-08	UBA2
4.08181444204985e-12	0.274905193468029	0.27	0.151	8.45833588681571e-08	AP5B1
4.31963750368563e-12	-0.295982211753243	0.125	0.256	8.95115283513737e-08	ATF2
4.39280201201337e-12	-0.484151956312039	0.853	0.893	9.10276432929411e-08	CALM2
4.40635899142079e-12	-0.259757671078939	0.334	0.499	9.13085710202215e-08	LSM7
4.41091049630181e-12	0.469368055562284	0.265	0.149	9.1402887304366e-08	SESN2
4.61535962952155e-12	-0.353425628897533	0.247	0.395	9.56394822429455e-08	NDUFB5
4.65088109078247e-12	0.376902211474178	0.498	0.347	9.63755579631943e-08	PARP14
4.66583967221256e-12	-0.274741995390622	0.189	0.335	9.66855296875887e-08	PSMC6
5.0544846279052e-12	-0.752706437283598	0.234	0.358	1.04739030459452e-07	SHC1
5.08003401642897e-12	-0.443795711966979	0.131	0.264	1.05268464888441e-07	ZKSCAN1
5.26567729294304e-12	0.347336191794972	0.572	0.455	1.09115364864366e-07	LAMP1
5.31389770988315e-12	-0.386393462289041	0.159	0.291	1.10114588344199e-07	ECI1
5.4596719260459e-12	-0.307892591458262	0.217	0.37	1.13135321651523e-07	GCFC1
5.5051203753854e-12	0.310113971049885	0.544	0.391	1.14077104418736e-07	MAP3K2
5.50817648364788e-12	-0.422345970949101	0.249	0.387	1.14140433094151e-07	PRDX4
5.52955674983047e-12	-0.292311781483813	0.331	0.478	1.14583474969987e-07	PSMA3
5.80215199492026e-12	-0.448841463238401	0.3	0.438	1.20232193638738e-07	PSMD4
6.5394478987039e-12	-0.458619213380263	0.16	0.293	1.35510439356942e-07	HAT1
6.69437515318203e-12	-0.276152552967637	0.215	0.361	1.38720841924238e-07	LOC401397
6.70373990222807e-12	-0.440406917283953	0.155	0.285	1.3891489825397e-07	EIF2S1
6.73183532428215e-12	0.26894405431543	0.674	0.52	1.39497091589775e-07	CSRNP1
6.8359791341789e-12	-0.73957474375779	0.254	0.383	1.41655159618455e-07	PDIA4
7.14668532209973e-12	-0.69381848147196	0.179	0.307	1.48093613244551e-07	AARS
7.2299227074536e-12	0.378943792554511	0.578	0.432	1.49818458343853e-07	ZNFX1
7.38404718925361e-12	0.316997577779345	0.544	0.397	1.53012225855713e-07	PAG1
7.39160842855445e-12	-0.294606103774415	0.159	0.299	1.53168909856505e-07	C17orf79
7.79071860391202e-12	-0.360432507265693	0.551	0.667	1.61439270910265e-07	EDF1
7.90985421686407e-12	-0.312436320669458	0.565	0.706	1.63907999081857e-07	COX5B
8.28543919798608e-12	0.294202944368034	0.911	0.824	1.71690871060668e-07	RPL18
8.50180885814609e-12	-0.267862304917499	0.278	0.418	1.76174483158503e-07	PDAP1
8.94228568526833e-12	-0.46675461480452	0.444	0.564	1.8530204397013e-07	ATP5F1
9.5926710335124e-12	-0.483608822244071	0.183	0.313	1.98779329156444e-07	NUDCD3
9.72528157076972e-12	0.453991743017224	0.693	0.544	2.0152728470949e-07	EIF2S3
9.73006113615821e-12	0.305179391261505	0.268	0.151	2.01626326863471e-07	RAC2
1.00518806081699e-11	-0.376348142437482	0.213	0.35	2.08295069962496e-07	RAB13
1.02308808306377e-11	-0.411589543804365	0.193	0.326	2.12004312572475e-07	MRPS34
1.05128887424557e-11	-0.294856453777388	0.452	0.605	2.17848080521168e-07	ATP6V1G1
1.09111857554872e-11	-0.626910863561271	0.246	0.381	2.26101591225206e-07	DCTN2
1.14054134488206e-11	-0.376399567434782	0.142	0.273	2.36342977486461e-07	CAND1
1.14886915452478e-11	-0.254948225270516	0.142	0.282	2.38068666200625e-07	MRPS6
1.1514216244952e-11	-0.521625428287096	0.358	0.486	2.38597589027895e-07	ELOVL5
1.2650024274558e-11	0.408609384217605	0.459	0.318	2.62133803017391e-07	SLC11A2
1.27007710428061e-11	-0.407796437819978	0.355	0.486	2.63185377549028e-07	FIS1
1.29344861901763e-11	-0.70379936168439	0.531	0.619	2.68028422832834e-07	PRNP
1.31068226115577e-11	-0.264571156552663	0.159	0.294	2.71599578156699e-07	CAMSAP2
1.31390174158288e-11	-0.488366684337184	0.169	0.297	2.72266718890805e-07	PDHB
1.3178325581865e-11	-0.300254060750544	0.206	0.345	2.73081262707407e-07	LTBP3
1.3426303410913e-11	-0.415604762511988	0.164	0.299	2.78219859280939e-07	TMEM208
1.40206681326646e-11	-0.694363795632722	0.319	0.458	2.90536285045075e-07	PDE4DIP
1.42721721287634e-11	0.351868312189803	0.299	0.181	2.95747950852235e-07	PARP4
1.44242416486408e-11	-0.645157954030299	0.794	0.798	2.98899135443134e-07	ATP5B
1.4808012681659e-11	-0.3213807656465	0.218	0.364	3.06851638789339e-07	UBA3
1.52141895572218e-11	-0.305347218470722	0.162	0.292	3.1526843600475e-07	TWF1
1.53041071119903e-11	-0.431091067910071	0.247	0.386	3.17131707574663e-07	UBE3A
1.54318009775861e-11	-0.401496513952122	0.635	0.735	3.19777779857539e-07	VAPA
1.56440716455506e-11	-0.499080550066683	0.91	0.903	3.24176452639099e-07	TMBIM6
1.56792245042506e-11	-0.376582472457198	0.133	0.26	3.24904890177081e-07	ZMYND8
1.57913660438177e-11	-0.402042117904289	0.485	0.594	3.27228687159991e-07	C11orf58
1.68691121802283e-11	0.3007315600267	0.947	0.796	3.4956174259869e-07	GNB2L1
1.79405964831878e-11	-0.481190678214366	0.195	0.325	3.71765040324619e-07	STIP1
1.81136686259097e-11	-0.838124824525988	0.56	0.64	3.75351441266101e-07	HSPA5
1.83488466223535e-11	0.552478533451328	0.309	0.198	3.8022479970841e-07	LOC146880
1.84645509356966e-11	-0.345758571284754	0.295	0.439	3.82622424489505e-07	PIGY
1.86808302754684e-11	0.562497765593941	0.577	0.464	3.87104164968255e-07	ISCU
2.07610198297478e-11	-0.44924437254247	0.183	0.314	4.30209852912035e-07	ATP6V1D
2.12094835169878e-11	-0.285842922759857	0.384	0.529	4.39502917439022e-07	NDUFS7
2.12690754759217e-11	-0.45928568051858	0.169	0.299	4.40737782012049e-07	CKAP5
2.15146733887924e-11	-0.395379068562519	0.695	0.782	4.45827061962556e-07	PEA15
2.33098811804963e-11	-0.350272549767789	0.142	0.276	4.83027357822244e-07	MAD2L2
2.34728577363717e-11	0.365318377460041	0.304	0.186	4.86404558013094e-07	KIFC3
2.45167419584661e-11	0.263694532186758	0.278	0.158	5.08035926863334e-07	CASP1
2.4860880316302e-11	-0.460197570051506	0.527	0.663	5.1516716191441e-07	MACF1
2.50161947059941e-11	-0.47532865905493	0.263	0.397	5.1838558669761e-07	PSMC4
2.57458752052234e-11	0.293699372962679	0.317	0.192	5.3350602600264e-07	UBASH3B
2.63397450706853e-11	-0.53603498348618	0.224	0.36	5.45812197354742e-07	GRHPR
2.67446572252322e-11	-0.361611676368678	0.172	0.31	5.54202787021263e-07	DDX47
2.69202972084415e-11	-0.327527441658172	0.244	0.387	5.57842398753324e-07	TTC1
2.77122860054994e-11	-0.408898198055682	0.188	0.327	5.74253990605958e-07	DHX30
2.81529130998658e-11	-0.326917055893573	0.16	0.293	5.8338466525542e-07	MRPL18
2.86103517499333e-11	-0.297135795754629	0.189	0.33	5.92863708962119e-07	DPY30
3.00688043754490e-11	-0.309876325283415	0.324	0.478	6.23085764268055e-07	ATP5G1
3.19061971957105e-11	-0.327788333785788	0.346	0.505	6.61160218289513e-07	NDUFA6
3.19589662832469e-11	-0.375293519888081	0.166	0.292	6.62253699321443e-07	CNOT4
3.21396508219071e-11	-0.296130817791135	0.14	0.27	6.65997844331559e-07	USP33
3.52180607316538e-11	0.373108162858339	0.635	0.48	7.29788654481331e-07	TSC22D3
3.68683044830268e-11	-0.386677829305251	0.235	0.371	7.63985005497282e-07	YIPF3
3.78952721824792e-11	-0.448212412214368	0.143	0.269	7.85265830165333e-07	COPS5
3.91988123364732e-11	-0.32787550057911	0.147	0.274	8.12277789236397e-07	TOLLIP
3.94683897442318e-11	-0.787090984750559	0.218	0.342	8.17863972279971e-07	LGALS3
3.95174786721844e-11	-0.549246700259745	0.13	0.256	8.18881193045004e-07	IRF1
3.97746116681743e-11	0.450762526698363	0.276	0.16	8.24209502987907e-07	PIK3IP1
4.17460146430244e-11	-0.341036795180548	0.212	0.348	8.65060915432751e-07	C15orf24
4.51943202204114e-11	0.279452364319978	0.852	0.719	9.36516703607364e-07	RPL14
4.75344628771558e-11	-0.40174318891561	0.155	0.28	9.85009139740422e-07	FASTK
4.78164687353436e-11	-0.318559940515557	0.343	0.491	9.9085286513379e-07	NDUFB10
4.91821649954605e-11	0.318867467408761	0.42	0.282	1.01915282303593e-06	FOXP1
4.94002900135833e-11	-0.572413130894335	0.137	0.253	1.02367280966147e-06	SLC39A6
5.02413441276381e-11	-0.280940362259491	0.317	0.455	1.04110113301292e-06	RAB14
5.03977841068184e-11	-0.393562186775364	0.28	0.426	1.04434288226149e-06	PSMC5
5.39185786809998e-11	0.482244391819437	0.491	0.362	1.11730078742768e-06	ARL5A
5.6375991630652e-11	-0.287430574646026	0.23	0.366	1.16822329857037e-06	RBM34
5.76568366539510e-11	0.346117687268018	0.611	0.474	1.19476496914317e-06	SUPT5H
5.81633668875701e-11	-0.288467017626036	0.251	0.392	1.20526128864423e-06	FKBP3
5.95538000534716e-11	-0.405983710126029	0.249	0.387	1.23407384470804e-06	CADM1
6.00336991804067e-11	-0.338103515215189	0.486	0.65	1.24401831441639e-06	ATP5J
6.04114544930987e-11	-0.325410872585127	0.486	0.613	1.25184616000599e-06	LOC100507217
6.1732558998881e-11	0.578455633117601	0.403	0.281	1.27922208757481e-06	WDFY3
6.22116379224838e-11	-0.343001871342472	0.159	0.286	1.28914956102971e-06	GLTP
6.36302315917638e-11	0.402775998886457	0.462	0.327	1.31854565904453e-06	PHF20
6.40018262418244e-11	0.544452707273075	0.705	0.582	1.32624584338308e-06	JMJD1C
6.84332709204397e-11	-0.841161349564988	0.183	0.312	1.41807424001335e-06	TSPAN31
6.88182665782384e-11	-0.405551098039463	0.266	0.406	1.42605212003426e-06	PHC3
6.88745903883081e-11	-0.348085737254106	0.321	0.457	1.42721926202652e-06	PSMD7
7.02486574304736e-11	-0.271449331030818	0.411	0.559	1.45569267927427e-06	U2AF1
7.5902399276561e-11	-0.288473948737654	0.225	0.367	1.5728495178089e-06	DGUOK
8.22398904243507e-11	-0.641792352663209	0.157	0.271	1.70417500937339e-06	PLOD3
8.36658710357399e-11	0.355478019539799	0.596	0.458	1.7337241796026e-06	IRS2
8.51955358426499e-11	-0.468592623885354	0.145	0.271	1.76542189373139e-06	KAT2B
8.52344581797646e-11	-0.432683878747157	0.491	0.625	1.76622844240108e-06	ATP5O
8.87267155889931e-11	-0.43055395432047	0.174	0.298	1.83859500043512e-06	ITFG1
8.919889109718e-11	0.370962513311714	0.271	0.161	1.84837942131576e-06	RNF135
9.08438119837076e-11	-0.399336647780496	0.358	0.497	1.88246547192639e-06	SPTAN1
9.81398740902419e-11	-0.628684588803737	0.251	0.373	2.03365447089799e-06	KLC1
1.01745977845149e-10	-0.346892925810135	0.155	0.286	2.10838015290718e-06	PITHD1
1.048558738697e-10	-0.345500428189044	0.285	0.428	2.17282341832792e-06	SAT2
1.11669919006358e-10	0.320556436640805	0.469	0.333	2.31402406164974e-06	IRAK1
1.14323513120796e-10	-0.450625943932722	0.142	0.266	2.36901183888914e-06	KLHDC2
1.14854440397179e-10	-1.19352610484186	0.58	0.619	2.38001371391035e-06	HTRA1
1.16447733606491e-10	-0.350307209999216	0.183	0.316	2.4130299357937e-06	NSMCE1
1.20883002665433e-10	-0.367692695227281	0.135	0.256	2.50493758123311e-06	KDM1A
1.24410252125303e-10	-0.377826101908724	0.148	0.267	2.57802924454052e-06	ANKIB1
1.24583292554551e-10	0.281020085127997	0.577	0.431	2.58161498831541e-06	GSTO1
1.3186280612314e-10	0.373903880981315	0.423	0.285	2.73246106848371e-06	MAGT1
1.32387005127138e-10	-0.258830208811722	0.15	0.273	2.74332352024455e-06	C5orf15
1.34292113081707e-10	-0.322804037986649	0.213	0.35	2.78280116727914e-06	ACP1
1.34970474698231e-10	-0.290465087285594	0.189	0.327	2.79685817669674e-06	DECR1
1.40082242708556e-10	0.406298557948839	0.676	0.555	2.90278423340669e-06	SERP1
1.40293317781152e-10	-0.32714376203772	0.403	0.524	2.90715813106104e-06	SF3B2
1.4038390433208e-10	0.445330995697622	0.66	0.544	2.90903526556936e-06	CDV3
1.44534177524644e-10	-0.313757322997521	0.147	0.267	2.99503722666566e-06	CRLS1
1.46889512472574e-10	-0.481599063455135	0.154	0.276	3.04384447745668e-06	BLCAP
1.55331611809255e-10	-0.368456375544465	0.195	0.319	3.21878165991139e-06	CSE1L
1.57580371941264e-10	-0.56105626839738	0.433	0.542	3.26538046736687e-06	TUBB4B
1.60538683803577e-10	-0.349774044627391	0.234	0.368	3.32668260577771e-06	ZCRB1
1.62568214505839e-10	-0.476709376560335	0.498	0.594	3.36873854099e-06	EIF4H
1.76971456041675e-10	-0.40140825911164	0.225	0.353	3.66720251209559e-06	TARDBP
1.82500652372805e-10	0.507309765200346	0.406	0.283	3.78177851846926e-06	ARHGEF1
1.90215673879408e-10	-0.410498189481499	0.166	0.287	3.94164919412909e-06	STK17A
1.91805336327118e-10	-0.350119304866262	0.176	0.3	3.97459017937054e-06	MRPL28
1.92863269349448e-10	0.26617479574695	0.343	0.22	3.99651266745927e-06	SP110
1.97629407585158e-10	-0.450729175189153	0.137	0.253	4.09527658397964e-06	FTO
2.08771144118906e-10	-0.40348100792445	0.172	0.297	4.32615564843196e-06	BLVRB
2.13631582988395e-10	-0.523810608424889	0.273	0.396	4.42687366268553e-06	SNX1
2.21752712951498e-10	0.260057034341616	0.299	0.189	4.59515971778093e-06	CSNK1G2
2.25958085644468e-10	-0.261901761403837	0.177	0.308	4.68230345072466e-06	CGGBP1
2.32685909681356e-10	-0.340887058165372	0.137	0.253	4.82171742041705e-06	CLCN3
2.33803022146531e-10	0.36603503657943	0.295	0.182	4.84486622492043e-06	NUDT16
2.38043411317466e-10	-0.694675203232544	0.176	0.296	4.93273556932054e-06	GSTM1
2.44411501899897e-10	-0.497617911695612	0.242	0.377	5.06469514236967e-06	WDR6
2.47267984290434e-10	-0.258780735875397	0.387	0.517	5.12388717046638e-06	SPCS2
2.48244083297986e-10	-0.412282716505264	0.208	0.333	5.14411389410086e-06	KIAA1191
2.48966184736722e-10	0.323422859350713	0.37	0.247	5.15907728011435e-06	IL10RB
2.51167938732753e-10	-0.274975020650234	0.381	0.513	5.2047020264201e-06	SREK1
2.61450682106519e-10	-0.444901365268636	0.14	0.255	5.41778103461128e-06	SMAD2
2.68566545068493e-10	0.537138727221129	0.357	0.239	5.56523594690931e-06	MIR22HG
2.72717958906285e-10	0.336171487821019	0.507	0.376	5.65126154445604e-06	RAP1A
2.77789280425927e-10	-0.346842663554524	0.177	0.301	5.75634946898605e-06	SUPT16H
2.79286416995276e-10	0.307469644701159	0.77	0.602	5.7873731329761e-06	NFE2L2
2.96229594081676e-10	-0.331466701540867	0.273	0.411	6.13846964856048e-06	ASAP1
3.05084158635395e-10	-0.367011504546091	0.142	0.257	6.32195393524266e-06	ERGIC2
3.11322481490655e-10	-0.370699458106261	0.266	0.397	6.45122446144935e-06	NME4
3.31802028241245e-10	-0.41308845602606	0.138	0.252	6.87560162921509e-06	ENOPH1
3.3418402931942e-10	-0.420847462746511	0.186	0.313	6.92496145555702e-06	MRPS7
3.50943603155199e-10	-0.254641687223951	0.135	0.256	7.27225334458204e-06	TRPT1
3.55941781220019e-10	-0.373131192256741	0.213	0.345	7.37582559044124e-06	MTCH2
3.61676674863032e-10	-0.398279127973438	0.198	0.325	7.49466405651175e-06	RDBP
3.62089941577373e-10	-0.394904330646892	0.239	0.362	7.50322776936633e-06	WBSCR22
3.67364918921407e-10	-0.304063155314289	0.381	0.511	7.61253584988939e-06	VDAC2
3.74231454114301e-10	-0.267127940764696	0.14	0.258	7.75482419215655e-06	MRPL38
3.90009836650995e-10	-0.275322076943061	0.14	0.257	8.08178383508191e-06	PMVK
4.09510319921519e-10	0.310609145517515	0.765	0.61	8.48587284941372e-06	EEF1B2
4.10095800997267e-10	0.317574508942139	0.575	0.431	8.49800518826538e-06	PLEKHB2
4.17402224395442e-10	-0.382431042697436	0.432	0.541	8.64940889392235e-06	SEP15
4.20483017631432e-10	-0.349625196658497	0.239	0.369	8.71324909135853e-06	WSB2
4.35923544061075e-10	-0.576836219248022	0.66	0.738	9.03320768003359e-06	SLC38A2
4.40683540814222e-10	-0.507551783000111	0.247	0.363	9.13184433275231e-06	GPAA1
4.62118475766083e-10	-0.447287529157073	0.218	0.344	9.57601905482476e-06	XPR1
4.67323719461281e-10	-0.308626413376	0.334	0.465	9.68388211467667e-06	LRPAP1
4.79299747327216e-10	-0.371391223691547	0.278	0.408	9.93204936411456e-06	COPZ1
4.98653296184768e-10	-0.373056878643337	0.396	0.524	1.03330936035408e-05	MORF4L2
5.13501881666254e-10	0.31275694648993	0.401	0.278	1.06407859918881e-05	INPPL1
5.15599676647051e-10	-0.386188631073987	0.235	0.364	1.06842564994802e-05	AAMP
5.49458242300901e-10	-0.544132386534654	0.162	0.279	1.13858736969593e-05	FADS1
5.49523397299188e-10	-0.490873662531082	0.334	0.457	1.13872238388338e-05	STRAP
6.0347293861944e-10	-0.289125131946998	0.179	0.299	1.2505166234072e-05	ASNA1
6.1936020907399e-10	-0.353104689856921	0.852	0.879	1.28343822524312e-05	YWHAZ
6.29648037806657e-10	-0.317767252386722	0.133	0.251	1.30475666394295e-05	ARHGAP5
6.49906330639128e-10	-0.367736665667459	0.271	0.393	1.3467358983504e-05	YTHDF2
7.02073439680163e-10	0.373202736442025	0.466	0.344	1.45483658170523e-05	ZFC3H1
7.05132672557766e-10	-0.470107811561334	0.225	0.35	1.4611759240742e-05	SPIN1
7.63419182666002e-10	-0.576288355696744	0.358	0.465	1.58195723032049e-05	SEC61A1
7.92795693871811e-10	0.285248465087014	0.5	0.364	1.64283123684117e-05	HN1
8.23989539860998e-10	-0.316229382644033	0.218	0.345	1.70747112449996e-05	USP47
8.86295408895041e-10	-0.387811298411309	0.329	0.456	1.8365813463123e-05	STT3A
8.98334674740298e-10	0.410346170793327	0.498	0.367	1.86152911299684e-05	GPCPD1
9.56114521678229e-10	-0.307843990104507	0.471	0.602	1.98126051182163e-05	ANAPC11
9.61362684609233e-10	-0.258671272501698	0.183	0.305	1.99213575504725e-05	RNF11
9.72472834000107e-10	0.294216221478266	0.686	0.558	2.01515820661502e-05	ARPC4
1.04101588300938e-09	-0.290265263783947	0.326	0.452	2.15719311277204e-05	AURKAIP1
1.08008781349688e-09	-0.370923564465342	0.143	0.257	2.23815796712823e-05	STK25
1.10861799920799e-09	-0.452963797629276	0.288	0.41	2.2972782179588e-05	DCXR
1.12741762663072e-09	-0.494133426651057	0.319	0.441	2.33623480590418e-05	TCF12
1.13574539551655e-09	-0.517681379323684	0.177	0.286	2.3534916085894e-05	TSG101
1.15180939861985e-09	-0.272798522633854	0.148	0.272	2.38677943582005e-05	TLE4
1.17949699291245e-09	-0.695762107536103	0.37	0.477	2.44415366871318e-05	PSMD2
1.23214224213323e-09	-0.301473861043374	0.195	0.318	2.55324515414848e-05	SNAPIN
1.31479549873724e-09	-0.397549344655851	0.229	0.35	2.72451923248331e-05	SRRT
1.3744579565168e-09	-0.351970926932114	0.206	0.326	2.84815177749411e-05	KARS
1.37530980527659e-09	-0.294643231736452	0.167	0.289	2.84991697849415e-05	PWP1
1.48705799538495e-09	0.437850361087689	0.317	0.21	3.0814815780367e-05	NGLY1
1.48777391211179e-09	-0.480655739351785	0.235	0.354	3.08296510067804e-05	EXOSC10
1.52190040854971e-09	-0.371013935229013	0.213	0.34	3.1536820265967e-05	FIBP
1.53662324406808e-09	-0.379395981326141	0.215	0.338	3.18419068635788e-05	GNL3
1.64953163469936e-09	-0.412894427964589	0.386	0.503	3.41815945342402e-05	C2orf28
1.67820116733301e-09	-0.27041886850888	0.138	0.254	3.47756845894747e-05	PTAR1
1.69050259888465e-09	-0.283480080480882	0.181	0.303	3.50305948540877e-05	C16orf42
1.69506794262255e-09	-0.339858160274789	0.556	0.646	3.51251979070245e-05	GNB2
1.69960257007481e-09	-0.581837347564039	0.148	0.257	3.52191644570903e-05	KCNQ1OT1
1.75971586072268e-09	-0.429620425417133	0.544	0.647	3.64648320658953e-05	SNX3
1.85141199355689e-09	-0.496579900131881	0.196	0.317	3.83649593304859e-05	ISG15
1.87385086567254e-09	-0.342354070164234	0.212	0.341	3.88299376384663e-05	TP53BP2
1.95289455451846e-09	0.327252989171825	0.561	0.43	4.04678809587316e-05	VPS13C
1.95310298219436e-09	-0.318877019741379	0.155	0.273	4.04721999970315e-05	MRPL43
1.95361790648167e-09	0.339382189845217	0.761	0.584	4.04828702581131e-05	PPT1
2.01155301092894e-09	-0.36013624943817	0.449	0.563	4.16834014924694e-05	TAX1BP1
2.03151339500343e-09	-0.459452707682141	0.387	0.504	4.20970205712612e-05	H2AFV
2.03303229218168e-09	-0.550230693743613	0.203	0.315	4.21284951585887e-05	GPS1
2.15502372116085e-09	-0.509202436000844	0.312	0.42	4.4656401549895e-05	CCT4
2.20739859788327e-09	-0.424830154262643	0.336	0.449	4.57417137453372e-05	NDUFV1
2.21851681527741e-09	-0.403703673210374	0.171	0.282	4.59721054461785e-05	SEPT11
2.51223638349238e-09	-0.393413304280894	0.196	0.313	5.2058562338729e-05	ERLEC1
2.52338171934196e-09	-0.627638216775405	0.265	0.375	5.22895159882041e-05	ANAPC5
2.55413087227337e-09	-0.495098619817433	0.346	0.454	5.29266999352487e-05	AKIRIN1
2.60097136840368e-09	-0.44970710794172	0.15	0.26	5.38973286960611e-05	C5orf51
2.6086827364973e-09	-0.404687248673436	0.292	0.416	5.40571236656971e-05	XPO1
2.61001566783022e-09	-0.347605738975729	0.227	0.352	5.40847446687779e-05	BEX4
2.62664894412646e-09	-0.295254835168121	0.454	0.589	5.44294194201886e-05	SEC61B
2.68846199020438e-09	-0.250751741139883	0.237	0.367	5.57103093610152e-05	CLPTM1
2.82279122478292e-09	-0.521172154595486	0.299	0.413	5.84938797599516e-05	PSMD1
2.84668276928834e-09	-0.442019322617517	0.503	0.61	5.8988960345193e-05	PPP2CA
2.88226931197079e-09	-0.572708056133484	0.186	0.292	5.97263846826587e-05	ALDH9A1
2.93435630369531e-09	-0.254344092756904	0.166	0.285	6.08057313251742e-05	LYRM2
3.01639309590916e-09	-0.444598809562363	0.172	0.284	6.25056977334295e-05	USP14
3.08873534870178e-09	-0.30780092101067	0.14	0.254	6.40047738957984e-05	ZBTB38
3.16536828353892e-09	-0.28327577156166	0.256	0.393	6.55927615714936e-05	NAA20
3.18674683985648e-09	-0.58895661354352	0.177	0.289	6.60357680155061e-05	ZNF271
3.2380747212711e-09	-0.53966801033592	0.225	0.338	6.70993843741797e-05	HSD17B4
3.29358769911262e-09	-0.939492568003379	0.776	0.756	6.82497243010118e-05	LRP1
3.31858479484862e-09	-0.53553174980261	0.394	0.487	6.87677141188531e-05	RAB10
3.45401071643524e-09	-0.332351711676623	0.28	0.415	7.1574010065971e-05	FUBP1
3.63765915332612e-09	0.384161829121649	0.599	0.46	7.53795729752238e-05	C20orf3
3.92801193362622e-09	0.619487759969895	0.299	0.199	8.13962632886025e-05	TMEM39A
3.98808737480877e-09	-0.367852443514138	0.232	0.348	8.26411465807873e-05	ACTN4
4.217306624594e-09	-0.357748984874049	0.169	0.283	8.73910278748368e-05	PTCD3
4.26147299883431e-09	-0.260131806984137	0.229	0.35	8.83062434818446e-05	DNAJA2
4.51366609737367e-09	0.345420994572313	0.444	0.32	9.35321888697771e-05	BHLHE40
4.54443017675876e-09	-0.435104467888417	0.188	0.3	9.4169682122795e-05	AVL9
4.56811353600897e-09	-0.343460762991188	0.171	0.278	9.46604486931779e-05	PINK1
4.62150610448716e-09	-0.701064538363902	0.413	0.557	9.57668494971829e-05	HIST1H4C
4.77829299837011e-09	-0.629154854407495	0.256	0.367	9.90157875122254e-05	STAT1
4.85178303509112e-09	0.318232955511891	0.578	0.446	0.000100538648053158	RASSF2
4.99005359046332e-09	-0.382523386944788	0.188	0.299	0.000103403890501581	CLNS1A
5.21194667828605e-09	-0.600121549245123	0.167	0.272	0.000108001959067444	NDST1
5.41846776602977e-09	-0.501364724404315	0.42	0.527	0.000112281489047669	NOTCH2
5.51348595155039e-09	-0.552288090362863	0.159	0.261	0.000114250455888027	MTHFD1
5.64689517998735e-09	0.495501629654327	0.305	0.204	0.000117014961919698	SATB1
5.91846069800587e-09	-0.511239633414108	0.445	0.56	0.000122642342584078	H2AFZ
6.01970272345186e-09	-0.277508349715331	0.203	0.321	0.000124740279835369	VPS4A
6.07386018948565e-09	-0.327996021503168	0.812	0.851	0.000125862530846522	HMGB1
6.44317027490666e-09	-0.935221065597584	0.307	0.402	0.000133515374436616	SIRT2
6.52164800661528e-09	-0.345506639936153	0.164	0.273	0.000135141589993082	TARS
6.52933077345877e-09	0.261912656798988	0.532	0.413	0.000135300792287613	RRBP1
6.96875529757461e-09	-0.562787122154324	0.242	0.352	0.000144406547276341	CRK
7.15119703218330e-09	-0.277811521435679	0.166	0.281	0.000148187104900902	TIA1
7.44751127288306e-09	-0.423079027803693	0.391	0.493	0.000154327328596683	ERGIC3
7.54227274416866e-09	0.302548668718688	0.369	0.253	0.000156290975804663	NRP2
7.54707522788939e-09	-0.44318511218992	0.186	0.304	0.000156390492872324	EI24
7.58055650383323e-09	-0.336568418413274	0.164	0.276	0.000157084291872432	KLF9
7.63339192871584e-09	-0.313912880673737	0.57	0.671	0.00015817914754685	ROMO1
7.64663521925465e-09	0.252933106518955	0.311	0.2	0.000158453575013395	PTBP3
7.83633047814256e-09	-0.400648262734891	0.217	0.328	0.00016238444016807	TMEM111
7.94563917142939e-09	-0.329319941992186	0.365	0.485	0.00016464953491036	TALDO1
8.10429776108683e-09	-0.397238062088654	0.183	0.292	0.000167937258205241	CPSF6
8.10706702800946e-09	-0.398850869535606	0.283	0.397	0.000167994642954412	UQCRC2
8.36939931293099e-09	-0.280900240393185	0.14	0.252	0.000173430692562556	COG5
8.46746940691906e-09	-0.45605315287443	0.16	0.272	0.000175462901050177	SECISBP2L
8.58224110314853e-09	0.36926957206442	0.418	0.306	0.000177841200139444	C10orf46
8.62572978676828e-09	-0.489297505825005	0.377	0.474	0.000178742372641412	PA2G4
8.84921951736686e-09	0.284232949714327	0.601	0.458	0.000183373526838876	EIF3A
9.35689502312472e-09	-0.331788510072155	0.575	0.69	0.00019389357866919	NDUFA13
9.43209736804892e-09	-0.454016791193095	0.265	0.378	0.00019545192166071	IRF9
9.9124153275943e-09	-0.467179116775163	0.174	0.28	0.000205405070418409	BUB3
1.0430431787119e-08	-0.450656756566867	0.23	0.339	0.00021613940749268	COPB2
1.04781077170506e-08	-0.273805808468651	0.247	0.374	0.000217127348112723	MEA1
1.08780423216431e-08	-0.509769623040253	0.191	0.297	0.000225414792989089	OAT
1.09020125129631e-08	0.318446158997191	0.34	0.231	0.000225911503293621	TP53INP2
1.16647019666238e-08	-0.803358641675096	0.319	0.414	0.000241715954152378	LGALS3BP
1.21421468772207e-08	-0.518410016478251	0.626	0.663	0.000251609567589766	SEPT2
1.28489529139822e-08	0.261107072854838	0.273	0.176	0.00026625600228354	DPH1
1.31830028636584e-08	0.390453441068128	0.35	0.239	0.000273178185340729	PI4K2A
1.3251344721777e-08	-0.269146801379472	0.232	0.352	0.000274594365324662	TOP2B
1.34886136859555e-08	-0.374709536301881	0.263	0.382	0.000279511052800371	ARMC8
1.4035373340792e-08	-0.286652130768269	0.372	0.502	0.000290841006367891	RABAC1
1.56000637661567e-08	-0.372714216947297	0.427	0.554	0.000323264521362299	ATPIF1
1.59451623548002e-08	-0.734880889066876	0.563	0.618	0.00033041565431617	TUBB
1.67577093567242e-08	-0.371130877915629	0.171	0.283	0.000347253253290039	PARP6
1.77882461531566e-08	0.384961249556563	0.362	0.261	0.000368608036785711	VAMP5
1.79440289825131e-08	-0.340876455809159	0.381	0.492	0.000371836168575636	DNAJC8
1.81908269761006e-08	-0.411025447644342	0.176	0.284	0.000376950316598756	COPS3
1.83612912583242e-08	-0.263888789408074	0.215	0.33	0.000380482677454993	HAX1
1.84766463218013e-08	-0.275874741755933	0.208	0.321	0.000382873065080366	C6orf1
1.85601881848309e-08	-0.384845088176089	0.169	0.277	0.000384604219566066	YARS
1.85978328162319e-08	-0.48729129640584	0.314	0.423	0.000385384291617958	PGD
1.91300427854949e-08	-0.327730810237099	0.174	0.285	0.000396412746601026	AKR7A2
1.92700308093922e-08	-0.263192284917239	0.386	0.503	0.000399313578432225	TMED2
1.93052103883635e-08	0.361095284221164	0.381	0.274	0.000400042569667669	AGAP3
1.95894054384277e-08	-0.328892372390123	0.403	0.516	0.000405931659495099	MRPS21
1.99146471667043e-08	0.44316588504334	0.635	0.532	0.000412671318588447	GOLGA4
2.05583767144992e-08	-0.283053404229323	0.224	0.34	0.000426010682277852	TIMM17A
2.0839280468423e-08	-0.295211712949685	0.503	0.616	0.000431831569866662	PSMB1
2.09242540868134e-08	-0.42979672617571	0.616	0.723	0.000433592393186947	NDUFS5
2.25020376160811e-08	-0.527702891050134	0.454	0.537	0.000466287223480433	VDAC1
2.26391506513294e-08	-0.411190880338977	0.215	0.324	0.000469128479796847	PTPN12
2.29647233615649e-08	-0.38851444175176	0.164	0.265	0.000475874997498348	SLC30A9
2.30478234721781e-08	-0.271853672812696	0.471	0.597	0.000477596997990475	KIF1B
2.3691108796858e-08	-0.25753557656153	0.16	0.267	0.000490927156488491	ZNF148
2.42819237598886e-08	-0.466695120908713	0.381	0.481	0.000503170024152411	PRDX6
2.43197263008967e-08	-0.350790580043508	0.613	0.712	0.000503953368407181	ATP5J2
2.4643196021267e-08	-0.289682089600844	0.242	0.363	0.000510656307952696	CDK2AP2
2.57070506375407e-08	-0.338337632517174	0.282	0.397	0.000532701503311118	RAB5A
2.64148726119234e-08	0.621921775488838	0.326	0.225	0.000547368990264277	MYD88
2.90086561680189e-08	-0.253442972040882	0.152	0.256	0.000601117373113687	NSL1
2.96247997572086e-08	-0.328883334910032	0.323	0.436	0.000613885100568877	NDUFAF3
2.97906922490172e-08	-0.50746171155721	0.539	0.604	0.000617322724784135	CAPZA2
2.98395748310575e-08	-0.384633627058703	0.227	0.338	0.000618335669649174	NEK6
3.02660220742626e-08	-0.295823954881972	0.15	0.255	0.00062717250942287	SIN3A
3.14894906138686e-08	-0.287525766531235	0.382	0.494	0.000652525224500585	RTF1
3.17741511738204e-08	-0.275057564565426	0.486	0.604	0.000658423960623907	UBXN4
3.28692351296191e-08	-0.383031450427093	0.188	0.3	0.000681116290355966	TH1L
3.31031238402873e-08	0.40230129463443	0.439	0.339	0.000685962932218434	SEC14L1
3.45401668087799e-08	0.349593225814271	0.56	0.433	0.000715741336611538	SIRPA
3.6406851596158e-08	0.252858983956606	0.889	0.777	0.000754422778775586	PRRC2C
3.64773256909679e-08	-0.261432462902183	0.287	0.404	0.000755883142968237	SDHD
3.69348490208598e-08	0.266325627731904	0.329	0.222	0.000765363941410256	DRAM2
3.69359524989082e-08	-0.276854068152483	0.329	0.452	0.000765386807682375	ZRANB2
3.81282971117973e-08	0.28831036263243	0.766	0.646	0.000790094572750664	IRF2BP2
3.89315591740388e-08	0.356992126025471	0.265	0.171	0.000806739769204431	CARD8
4.06437671612801e-08	0.399039133042763	0.452	0.344	0.000842220143116046	USP4
4.50095025399129e-08	0.395956730961346	0.331	0.227	0.000932686911632075	RPS6KA2
4.61499249065947e-08	0.373150921649691	0.256	0.163	0.000956318743914455	LOC100859930
4.74954538335942e-08	0.343115862848718	0.454	0.338	0.000984200794339739	KIAA0146
4.75258299459782e-08	0.511432418174942	0.375	0.268	0.000984830248140561	CYLD
5.21775235347633e-08	-0.425451972765618	0.208	0.314	0.00108122264268737	TIMMDC1
5.24109000957272e-08	-0.393938192498752	0.464	0.563	0.00108605867178366	HP1BP3
5.3388854568101e-08	0.371771185354374	0.311	0.214	0.00110632384436019	KCTD20
5.34723359131195e-08	-0.429707738208076	0.302	0.412	0.00110805374479166	SYVN1
5.35759550498924e-08	-0.250321885699663	0.152	0.251	0.00111020094054387	UTP11L
5.38790680348315e-08	0.251394675612607	0.382	0.28	0.00111648204781778	MKNK2
5.46248971710015e-08	-0.385440522430289	0.939	0.939	0.00113193711917749	PPIA
5.70895945876503e-08	-0.292850677571068	0.502	0.609	0.00118301057904529	NDUFA11
5.98252878535609e-08	-0.251281968640679	0.235	0.347	0.00123969961490149	MAP2K2
6.28872647507911e-08	-0.420229364756524	0.193	0.291	0.00130314990016589	POLDIP2
6.37635646957728e-08	-0.271007284185596	0.152	0.25	0.0013213085876258	KRR1
6.66528594308142e-08	-0.311989373466677	0.222	0.327	0.00138118055312533	PTPN11
7.17406858917628e-08	-0.276081678299872	0.227	0.335	0.00148661049304911	HDAC2
7.70612451989894e-08	-0.311030580344295	0.611	0.712	0.00159686312301346	NDUFB2
8.22674381617235e-08	-0.250801132840863	0.23	0.34	0.00170474585358723	CAMLG
8.36219471212726e-08	-0.49537654493076	0.312	0.417	0.00173281398824701	RUFY3
9.15394752032934e-08	-0.318585723388927	0.341	0.45	0.00189688100516265	SCP2
9.36011685043574e-08	0.370945988884056	0.447	0.337	0.00193960341374729	MAP2K1
9.5064577810442e-08	-0.406959819481427	0.162	0.268	0.00196992818138798	ARAP2
9.53864254439456e-08	-0.425675038280215	0.162	0.262	0.00197659750804944	SF3B3
9.72725505617908e-08	0.27192432735187	0.299	0.198	0.00201568179274143	SLC31A1
1.00496540197051e-07	-0.739596037235089	0.348	0.423	0.00208248930596329	SUMF2
1.05462425887815e-07	-0.362455279982826	0.184	0.283	0.00218539238924731	RAD50
1.05777161276414e-07	-0.26161413650165	0.162	0.265	0.00219191433596984	AIG1
1.0657100841317e-07	-0.44680244562812	0.387	0.481	0.0022083644363377	SORT1
1.07269417856521e-07	-0.269964712101855	0.406	0.512	0.00222283687682283	ARPP19
1.07416990909928e-07	-0.300079786459458	0.2	0.303	0.00222589488563554	PPA2
1.08677842409083e-07	-0.29824245688187	0.594	0.701	0.00225202225040101	CSNK1A1
1.09522635064962e-07	-0.375048063668069	0.295	0.403	0.00226952804381614	CAPRIN1
1.10113950399198e-07	-0.380317031114472	0.541	0.644	0.00228178128017219	ATP5G3
1.1406226358615e-07	-0.303711044501174	0.176	0.283	0.0023635982260322	WDR61
1.18863368887378e-07	0.364444682291185	0.331	0.225	0.00246308673008425	P2RX7
1.18935585937574e-07	0.279456142914394	0.647	0.575	0.0024645832117984	NOP10
1.21788605522629e-07	-0.284313145253752	0.625	0.722	0.00252370348363991	COX8A
1.26414543778353e-07	-0.46950248764714	0.372	0.467	0.00261956217617503	HNRNPR
1.27382217281923e-07	-0.260351121865031	0.43	0.551	0.00263961430651601	NDUFB11
1.36351177836942e-07	-0.347473153914581	0.189	0.297	0.00282546910713712	SLC25A11
1.36397383409593e-07	0.365643376520496	0.363	0.26	0.00282642657901359	ARFGAP3
1.42797744436898e-07	-0.300783799438225	0.263	0.37	0.00295905486022141	GPATCH8
1.4739662544799e-07	-0.708521601290579	0.476	0.544	0.00305435287253324	LAMP2
1.61519241490566e-07	0.417846442563949	0.749	0.67	0.00334700172216751	UBE2D3
1.74781459171639e-07	-0.311501411355691	0.229	0.334	0.0036218213969547	IDH3B
1.7707663437954e-07	0.315454199916861	0.328	0.227	0.00366938201761283	UBAC2
1.84850008027403e-07	-0.342981653703192	0.449	0.532	0.00383046186634385	MAPK1IP1L
1.8615505493801e-07	0.474767269561292	0.509	0.406	0.00385750504842543	CHMP1B
1.88839113166207e-07	-0.270292780209454	0.196	0.292	0.00391312410303015	TADA3
1.8991889729343e-07	-0.262660657077242	0.258	0.362	0.00393549938971446	ESD
1.94249691177449e-07	-0.377223402826938	0.234	0.335	0.00402524210057909	GARS
1.9949402291924e-07	-0.30441146944223	0.181	0.283	0.0041339151429325	SSRP1
2.020589451225e-07	-0.25489819641805	0.154	0.25	0.00418706546082844	PLEKHJ1
2.02410037315787e-07	0.632363534448932	0.672	0.588	0.00419434079325775	DYNC1H1
2.03296843260128e-07	-0.311229492522916	0.608	0.676	0.00421271718603638	CIRBP
2.03747701353519e-07	0.288675056048447	0.66	0.545	0.00422205986744761	MYL12A
2.04585135785413e-07	0.342973386371974	0.363	0.258	0.00423941318374533	STX6
2.14486401847026e-07	-0.255404948006785	0.652	0.769	0.00444458721907407	UBL5
2.21259465963647e-07	-0.373694630805725	0.16	0.256	0.00458493865369869	RIC8A
2.27597239236253e-07	-0.496540584631813	0.391	0.477	0.00471626999145364	EIF3I
2.3008096308089e-07	0.279189279181306	0.556	0.473	0.0047677377169622	HNRNPUL1
2.34889236514581e-07	-0.250558322194073	0.176	0.277	0.00486737475905515	HBP1
2.39459472401987e-07	-0.387341730556873	0.2	0.296	0.00496207918711398	FAM32A
2.51743943307004e-07	-0.352888615086888	0.476	0.561	0.00521663799320773	ACADVL
2.74825750873989e-07	0.476125679919894	0.404	0.297	0.00569493920961079	KIAA1033
2.79554989075782e-07	-0.282512392982443	0.321	0.435	0.00579293848362835	C20orf30
2.82840127417953e-07	-0.581188644449825	0.345	0.426	0.00586101312035482	STARD7
2.83252483057411e-07	-0.38086918667113	0.179	0.267	0.00586955795391567	PPP1CC
2.83722250897944e-07	0.388554494103604	0.302	0.209	0.00587929248310719	CD58
2.8487998885875e-07	-0.268726426988537	0.16	0.253	0.00590328312913101	IMPAD1
2.88386897329509e-07	0.322576004974059	0.401	0.295	0.00597595328646209	NUMB
2.9388092961246e-07	-0.39867972698738	0.212	0.307	0.00608980062342939	NSFL1C
2.94851972078976e-07	-0.412095650098932	0.181	0.276	0.00610992256542054	COPS7A
3.01838398976403e-07	-0.321215851208176	0.218	0.32	0.00625469530358902	RAB18
3.0216422251364e-07	-0.26499911951898	0.247	0.349	0.00626144701892765	NUP214
3.32355804946749e-07	-0.262215681073372	0.195	0.291	0.00688707699010653	NME3
3.34477108560081e-07	0.353453420965073	0.271	0.182	0.006931034643582	HPS5
3.35302011218291e-07	0.347357510556078	0.619	0.513	0.00694812827646542	CDC37
3.49648889122075e-07	0.276952698717015	0.578	0.447	0.00724542428038763	PDE4B
3.68947257258154e-07	0.311479666045396	0.609	0.496	0.00764532506490346	BAZ2B
3.99608994769257e-07	0.300064892033437	0.28	0.187	0.00828069758960854	INPP4A
[truncated: 379 more rows]
