# Supplementary material for: Interrogation of macrophage-related prognostic signatures reveals a potential immune-mediated therapy strategy by histone deacetylase inhibition in glioma
Source: Front Oncol. 2025 Jun 6;15:1554845. doi: 10.3389/fonc.2025.1554845 (PMC12179195; doi:10.3389/fonc.2025.1554845)
Supplement: Supplementary file 4 [file DataSheet4.csv]

p_val	avg_log2FC	pct.1	pct.2	p_val_adj	gene
2.82381480668376e-138	1.92598141773871	0.774	0.11	5.8515090424101e-134	NAPSB
5.05058293467379e-118	1.99119101962953	0.911	0.19	1.0465817957231e-113	PLD4
3.89125304118342e-114	0.470981817501984	0.923	0.193	8.06345455194028e-110	CCL3L1
1.34966671327339e-99	1.49315999105647	0.78	0.147	2.79677936324512e-95	P2RY12
6.40882432338259e-97	0.973462297841563	0.857	0.17	1.32803657629134e-92	IPCEF1
4.67808748731448e-96	2.00630291913174	0.726	0.132	9.69393289121306e-92	TNF
7.25760800371817e-94	2.2713511489673	0.988	0.335	1.50392153053048e-89	CCL4
6.50149866073521e-90	1.39122146056024	0.792	0.171	1.34724055247755e-85	TMEM119
5.7370425111268e-84	1.90195185402519	0.5	0.07	1.18882994915569e-79	INHBA
4.71875157507339e-83	1.92672776914382	0.994	0.388	9.77819701386707e-79	FPR1
1.5545557238886e-81	1.36655073599159	0.464	0.061	3.22135037104196e-77	FCAR
1.60219483474364e-79	1.95239569397614	1	0.401	3.32006813655576e-75	CCL3
7.25384277773869e-79	2.13075147593044	1	0.51	1.50314130040301e-74	C3
8.43086985144142e-78	1.63532265755011	0.905	0.286	1.74704485061569e-73	OTUD1
3.79743624956495e-76	1.37610249042404	0.774	0.187	7.86904739634849e-72	IGSF6
6.83730872729444e-75	1.94468688897543	0.935	0.369	1.41682711446995e-70	FCGR3A
3.15085202091904e-74	1.73324639526695	0.935	0.309	6.52919555774843e-70	NFKBID
5.58738918828859e-74	1.93041819329138	1	0.501	1.15781878759716e-69	A2M
3.02185571841129e-72	1.83347026471961	0.952	0.366	6.26188941969187e-68	ST6GAL1
3.16056690449824e-72	1.8089553008346	0.988	0.451	6.54932673950126e-68	C1QC
6.03440716689288e-72	2.10895526346157	1	0.63	1.25044985312354e-67	SPP1
7.44686385930127e-72	1.19388583501351	0.679	0.149	1.54313912892441e-67	SIGLEC8
1.29709075911735e-71	1.56592172147493	0.762	0.198	2.68783147104297e-67	OLFML3
2.28290941739381e-71	1.92113259548061	1	0.474	4.73064489472344e-67	CD83
2.97716586112017e-71	1.44958342898899	0.685	0.152	6.16928309741322e-67	FLT1
1.14565475691588e-70	1.77480254135216	0.946	0.369	2.37402578728108e-66	C5AR1
1.78844978233864e-70	1.79977169223928	0.833	0.269	3.70602563896214e-66	CORO1A
6.27586583748396e-69	0.503879461890056	0.81	0.21	1.30048491884343e-64	FCGR1B
6.8388593847024e-69	0.536591892795774	0.446	0.064	1.41714844169803e-64	SCIMP
1.00342261384496e-68	1.42885212427917	0.857	0.288	2.07929234040953e-64	FCGR1A
4.40899657508555e-68	1.71749001633994	0.958	0.384	9.13632270289227e-64	TREM2
2.38844234284924e-67	0.948010260451261	0.815	0.218	4.94933022285219e-63	KLHL6
6.63678033420911e-67	1.41223434467963	0.833	0.249	1.37527362085481e-62	SCIN
8.79441934978602e-67	1.65666775195381	1	0.461	1.82237957766266e-62	C1QB
1.68083063507923e-66	1.53571388765226	0.726	0.193	3.48301724201118e-62	STX11
2.09569276060002e-66	1.65973565943662	1	0.405	4.34269453851536e-62	OLR1
2.66101745124969e-66	1.66561369501161	0.976	0.399	5.51416036247962e-62	SERPINB9
5.79540007048826e-66	1.69395037242813	0.935	0.393	1.20092280260658e-61	C10orf54
9.46051637530014e-66	1.68019232278393	0.988	0.506	1.96040820328969e-61	CXCL16
1.02621722205839e-65	1.51130709024898	0.69	0.172	2.12652732754939e-61	SERPINF1
1.44835336077587e-65	1.65196825985595	0.72	0.206	3.00127783419975e-61	CPVL
1.4576179841345e-65	2.0093686005351	0.946	0.404	3.0204759867235e-61	CD14
2.0553718078743e-65	1.63168489637332	0.81	0.255	4.25914146027713e-61	SIGLEC10
2.09307843482209e-65	1.44276671641849	0.923	0.315	4.33727713263833e-61	C3AR1
5.45953590652793e-65	1.48736333291951	0.69	0.17	1.13132503055072e-60	FOLR2
6.93923381942349e-65	1.38770100706185	0.905	0.319	1.43794803206094e-60	EGR3
8.43834435993403e-65	0.999327063273905	0.607	0.131	1.74859371826553e-60	LPAR5
1.02548797583333e-64	1.25964983998207	0.881	0.289	2.12501618352182e-60	LPCAT2
1.4158871105661e-64	1.86803220595749	0.988	0.557	2.93400127051507e-60	NR4A1
1.61951712836726e-64	1.399075046203	0.988	0.458	3.35596339340263e-60	CYBA
1.91163446189855e-64	1.93778688824045	0.946	0.445	3.96128893194619e-60	BIN1
3.0507491237673e-64	0.831474497176292	0.738	0.193	6.32176233427061e-60	LTC4S
3.95591641861756e-64	1.71540616397929	0.952	0.412	8.1974500026593e-60	NR4A3
6.10063266036517e-64	1.49778763126166	0.768	0.222	1.26417309988087e-59	IRF8
7.89489512302658e-64	1.58736666335288	0.917	0.34	1.63598016739357e-59	CD86
2.27128971056649e-63	1.6440548325279	0.792	0.252	4.70656653823588e-59	SERPINA1
3.51044426889243e-63	1.94061262736978	1	0.586	7.2743426139989e-59	APOE
4.21458429812904e-63	1.57324773113456	1	0.459	8.73346158258299e-59	CSF1R
5.54072056121134e-63	1.49626061876243	1	0.504	1.14814811469421e-58	LAPTM5
7.1464460827891e-63	1.01601777485415	0.94	0.323	1.48088655727556e-58	HLA-DQA1
7.79186911948761e-63	1.57299962153952	0.905	0.341	1.61463111894022e-58	B3GNT5
1.68310136673654e-62	1.23975575997355	0.756	0.207	3.48772265215146e-58	CX3CR1
2.19169570313158e-62	1.3386598961546	0.774	0.225	4.54163183602925e-58	LAT2
2.99409240639727e-62	1.18925328428045	0.673	0.16	6.20435828453642e-58	RASSF5
8.50845945308127e-62	2.13402607881708	0.946	0.375	1.7631229678675e-57	PLEK
3.31931626380908e-61	1.64309264539449	0.929	0.372	6.87828716186518e-57	PADI2
1.72061094784079e-60	0.60380386330466	0.845	0.247	3.56545000611568e-56	HLA-DQA2
3.1579913664586e-60	1.57631480062681	1	0.566	6.5439897095755e-56	CD74
3.81588773799078e-60	1.43945992412746	0.929	0.369	7.9072825706645e-56	EGR2
1.13437817731939e-59	1.75299006709014	0.97	0.422	2.35065845904123e-55	GPR183
2.5458619957701e-59	0.434525176541176	0.47	0.082	5.2755352276348e-55	LOC100130950
4.37457327696854e-59	0.71599771542617	0.583	0.13	9.06499074453421e-55	ICOSLG
8.12176927110949e-59	1.40958495355391	0.964	0.407	1.68299302835931e-54	ITGB2
2.81075889622805e-58	1.47544652165989	0.905	0.339	5.82445458476376e-54	HLA-DMB
6.31149043652515e-58	1.36616076072016	0.923	0.369	1.30786704825674e-53	LILRB4
1.11049951845624e-57	0.766074299113575	0.804	0.256	2.30117710214502e-53	SRGAP2P2
1.2068824550345e-57	1.70204941765031	0.917	0.39	2.50090182332248e-53	VSIG4
1.35594965743403e-57	1.15849970340045	0.607	0.149	2.80979888013479e-53	AP5B1
3.22623042890392e-57	1.59904412251209	0.792	0.246	6.6853946947747e-53	IL1B
3.50186101007846e-57	1.18186532099696	0.875	0.296	7.25655638508459e-53	ADORA3
3.67289167994862e-57	1.25958889522812	0.946	0.381	7.61096613918953e-53	REL
6.10689150901504e-57	1.3853280705079	1	0.46	1.2654700584981e-52	C1QA
1.57426626398616e-56	1.35777818428286	0.905	0.343	3.26219455223212e-52	ETS2
3.41668436005101e-56	0.908712094523183	0.804	0.243	7.08005333089771e-52	IL18
4.74665584467151e-56	1.50187681758614	1	0.825	9.8360202413283e-52	CTSB
5.0248923044111e-56	1.18310612168366	0.833	0.291	1.04125818332007e-51	RILPL2
2.91902737959004e-55	1.29205745595276	0.857	0.306	6.04880853598648e-51	PTPN6
1.81340675866494e-54	1.14052688798044	0.774	0.248	3.75774148530549e-50	P2RX4
3.20500036195244e-54	1.04038754372918	0.81	0.264	6.64140175003784e-50	LY86
7.25774978154361e-54	1.43098801914119	0.982	0.536	1.50395090973147e-49	RNASET2
8.94755255730851e-54	0.920208861622507	0.387	0.064	1.85411184092547e-49	ADAMTSL2
1.34063119521176e-53	1.2641977652122	0.964	0.407	2.77805596271781e-49	MPP1
3.50522592220631e-53	0.402288413631788	0.488	0.1	7.26352915599592e-49	NRARP
3.58594141698347e-53	1.21488418734988	0.762	0.244	7.43078780427314e-49	IRAK2
7.05391600474335e-53	1.32808379982873	0.667	0.181	1.46171247450292e-48	CH25H
1.627626592509e-52	1.1276454342494	0.845	0.299	3.37276782499715e-48	TREM1
2.33961678780568e-52	1.30174145054232	0.994	0.519	4.84815390769092e-48	CD68
2.35817970582268e-52	1.36241492343739	0.935	0.386	4.88661998640576e-48	TNFRSF1B
2.78976295678065e-52	1.4602317643872	1	0.756	5.78094679904087e-48	HLA-E
3.58545730714094e-52	0.48832489177539	0.976	0.39	7.42978463185745e-48	HLA-DRB6
3.73750720537474e-52	1.36574736675764	0.708	0.228	7.74486243097754e-48	GAS6
4.73417531378215e-52	1.2965958746204	0.768	0.255	9.81015808521937e-48	CD300A
5.66900435433251e-52	1.40915386064273	0.905	0.377	1.17473108230478e-47	HAVCR2
1.47699420245835e-51	1.70879148057043	0.839	0.343	3.0606273863342e-47	UCP2
1.67795323458176e-51	1.20866561276614	0.982	0.425	3.47705469270032e-47	MS4A7
1.86956654790621e-51	0.892791702145057	0.518	0.114	3.87411580057126e-47	C12orf75
1.88447041555649e-51	1.29048977206021	0.994	0.439	3.90499959511616e-47	SLC2A5
2.54832028933199e-51	0.891789463853304	0.351	0.054	5.28062930355375e-47	CYTL1
5.1729340722763e-51	0.838350466766139	0.5	0.107	1.07193539845709e-46	TNFAIP8L3
5.57608325962102e-51	2.02169906879393	0.756	0.268	1.15547597305867e-46	CCL2
8.07654788069288e-51	1.29598665707014	0.946	0.424	1.67362225183718e-46	FCGR2A
1.46546954032829e-50	0.624813861666803	0.435	0.081	3.03674598146829e-46	PLVAP
8.20807703172743e-50	1.47056579512405	0.899	0.43	1.70087772251456e-45	SYNGR2
1.77024223846936e-49	1.28010537891895	0.47	0.1	3.66829596655621e-45	OSM
3.00268301068779e-49	0.77442602451889	0.369	0.061	6.22215973474723e-45	SUSD3
4.56486281053388e-49	0.865710333537371	0.851	0.307	9.45930871598832e-45	APBB1IP
5.28033916015602e-49	1.31415268770633	1	0.5	1.09419188076753e-44	SRGN
8.08645133524417e-49	0.61258976541336	0.476	0.099	1.6756744456893e-44	TAL1
1.06834557514774e-48	1.14548530086453	0.899	0.367	2.21382570082114e-44	C1orf38
1.31017995084179e-48	0.656907829570987	0.464	0.097	2.71495489413435e-44	CTSZ
1.85879114674926e-48	1.19377541801554	0.94	0.409	3.85178701429381e-44	CD53
2.07797306421561e-48	1.54580223499741	0.839	0.359	4.30597578366759e-44	HBEGF
2.80354075793435e-48	1.05303988153213	0.667	0.202	5.80949715859155e-44	PTGS1
3.0731281311801e-48	1.26238699165883	0.923	0.402	6.36813611343141e-44	SH2B3
3.20942414976001e-48	1.24276109136405	0.97	0.436	6.65056872313269e-44	NR4A2
3.43239191299461e-48	1.04157488884237	0.512	0.122	7.11260252210743e-44	KBTBD8
4.2433234930263e-48	0.850255279661122	0.69	0.213	8.79301494224909e-44	TM6SF1
7.28045840753685e-48	1.01140084455973	0.631	0.182	1.50865659120979e-43	GAB3
8.2928190507337e-48	1.30969616063319	0.994	0.895	1.71843796369304e-43	PSAP
1.0541121039908e-47	1.28663488110576	0.643	0.19	2.18433110188974e-43	GLDN
1.37265794292532e-47	1.22845267556173	1	0.506	2.84442178932984e-43	HLA-DRA
3.11851045209906e-47	1.02396773979782	0.976	0.417	6.46217735883967e-43	ALOX5AP
3.6432933168469e-47	0.394565572953812	0.857	0.331	7.54963241117015e-43	SPI1
5.77053717297853e-47	1.07392726258723	0.839	0.309	1.19577071298461e-42	ALOX5
6.6389054232461e-47	1.05390656784058	0.988	0.45	1.37571398180506e-42	HLA-DPA1
6.94597294925954e-47	0.998990530294449	0.887	0.347	1.43934451454556e-42	TYMP
8.98376262317835e-47	1.18228578325374	0.81	0.325	1.86161529077502e-42	CD84
1.64565047262622e-46	1.07077984406289	1	0.466	3.41011690937605e-42	SLC11A1
1.74568717336215e-46	1.22865226650922	0.893	0.377	3.61741296064104e-42	SLCO2B1
3.20882209683985e-46	1.33561066834881	0.946	0.542	6.64932114907154e-42	SORL1
5.45809531692033e-46	1.14194343977005	0.94	0.408	1.13102651157223e-41	HLA-DMA
6.0599493061765e-46	0.490142595188597	0.435	0.088	1.25574269522589e-41	LRRC33
1.66227574216192e-45	1.03350005387566	0.702	0.239	3.44456779290792e-41	SLC16A3
2.33103337794256e-45	1.05414359744939	0.714	0.248	4.83036736577258e-41	ITPRIP
2.48712077276362e-45	1.05274357949254	0.893	0.376	5.15381166532077e-41	PLXDC2
3.04844296922946e-45	1.52907269777924	0.929	0.56	6.3169835208373e-41	GRN
3.35575033955958e-45	1.36682949026104	0.917	0.491	6.95378585363536e-41	CYFIP1
3.71611851584956e-45	0.933282644544538	0.488	0.114	7.70054078854346e-41	SIGLEC9
3.74166353157288e-45	1.19430168432471	0.44	0.098	7.75347517012532e-41	C2
3.61462058182252e-44	0.993365050721022	0.571	0.16	7.49021676965263e-40	PANX1
5.90455639316635e-44	0.790304746755158	0.845	0.327	1.22354217579193e-39	CSF3R
6.15788508617849e-44	0.93612547517928	0.893	0.394	1.27603694755791e-39	AXL
1.29284453297536e-43	1.23471043251587	0.958	0.537	2.67903244123154e-39	ABL2
2.49572093940989e-43	1.05273650796324	0.69	0.234	5.17163293064517e-39	RAB20
2.85174757725802e-43	1.15910939975504	0.899	0.369	5.90939132959408e-39	HLA-DQB1
3.80145256170073e-43	0.901309377954283	0.619	0.186	7.87736999835625e-39	ABI3
4.06607446065002e-43	0.579001183152771	0.839	0.306	8.42571949735897e-39	HCST
6.06952430556009e-43	0.360349849385891	0.304	0.047	1.25772682659816e-38	ABCB4
7.60726546586822e-43	0.93809118886699	0.952	0.418	1.57637754983721e-38	MSR1
1.20358021583736e-42	0.722317309587935	0.774	0.259	2.49405892325817e-38	BCL2A1
1.29000036379737e-42	1.27646708674884	0.946	0.603	2.67313875386092e-38	FCGRT
1.52245102530537e-42	1.09924996653921	0.94	0.457	3.15482301463778e-38	NEDD9
1.85531223148994e-42	0.803702045050987	0.577	0.163	3.84457800609345e-38	IKZF1
2.07371201027286e-42	0.831732566201598	0.935	0.397	4.29714602768741e-38	CLEC7A
2.12721853764067e-42	0.876489564302801	1	0.971	4.40802225369901e-38	B2M
8.64269560648307e-42	0.684964410213297	0.637	0.187	1.79093938357542e-37	HAMP
1.01917250728169e-41	0.885371894497683	0.524	0.14	2.11192926958911e-37	TP53I11
1.44745404617925e-41	1.83545918924954	0.524	0.149	2.99941427449264e-37	IL1RN
1.66301072046046e-41	0.80236762572417	0.923	0.399	3.44609081493817e-37	ACSL1
1.94191097288884e-41	1.07803462052666	0.643	0.204	4.02402791802026e-37	NLRP3
3.23903707633733e-41	0.938247445863307	0.708	0.254	6.71193262958622e-37	DENND3
3.43639990719929e-41	1.12372026487372	0.875	0.395	7.12090788769837e-37	CD4
4.09482688670326e-41	0.742461790514771	0.56	0.153	8.4853002746265e-37	AOAH
5.42387287596729e-41	0.844453604624009	0.893	0.368	1.12393493735794e-36	TLR2
5.8709763835643e-41	0.961746927718999	0.75	0.282	1.2165837262022e-36	TBXAS1
6.18499041050498e-41	1.04299710056358	0.726	0.26	1.28165371286484e-36	KIAA1274
6.89086455799268e-41	0.765914764250193	0.762	0.275	1.42792495370724e-36	DOCK8
7.33425212878841e-41	0.774457583379006	0.827	0.34	1.51980372612753e-36	RIN3
8.46142720966702e-41	1.25898303707134	0.97	0.64	1.7533769463872e-36	GSN
1.19647185765478e-40	1.07374467519923	0.768	0.306	2.47932898343223e-36	TGFBR1
1.62540937328048e-40	0.879556773182564	0.75	0.298	3.3681733033118e-36	CD37
3.95238310819293e-40	0.880334533958507	0.893	0.367	8.19012827679738e-36	LCP1
4.35665423682671e-40	1.09912346833446	0.595	0.187	9.0278589095523e-36	HLA-DOA
7.14631925372815e-40	1.14568325476547	0.845	0.38	1.48086027575755e-35	MAP2K3
7.75186401830541e-40	0.824498859287912	0.476	0.119	1.60634126187325e-35	CCRL2
1.03952725606008e-39	0.838078701618385	0.911	0.405	2.15410838000771e-35	PTPRC
1.56380789846442e-39	1.01189972101289	0.881	0.422	3.24052272719796e-35	EPB41L2
1.98214816888345e-39	0.941125516933347	0.857	0.37	4.10740743556029e-35	RHBDF2
2.01107160172655e-39	0.785393121902577	0.857	0.373	4.16734257309776e-35	OGFRL1
2.57832282485182e-39	1.16818767027205	0.893	0.434	5.34280055765794e-35	CAPG
2.61528398791506e-39	1.29754205671616	0.72	0.282	5.41939147975758e-35	SELPLG
5.05042899079576e-39	0.86391582695806	0.655	0.219	1.0465498954727e-34	SERPINE1
7.60987614138979e-39	1.02573773858697	0.649	0.216	1.57691853401879e-34	CECR1
7.71829266721518e-39	1.05574028417691	1	0.874	1.59938460650033e-34	ITM2B
7.75717977964817e-39	0.909345403512003	0.667	0.225	1.60744279393869e-34	PIK3AP1
1.2967462027831e-38	1.27871273216221	0.673	0.237	2.68711748140715e-34	IL8
1.38122292912186e-38	0.863456738772569	0.857	0.377	2.86217015372633e-34	BHLHE41
1.87568220768455e-38	1.32755597047847	0.881	0.475	3.88678867076392e-34	LGMN
4.32683297343227e-38	0.751980781374434	0.976	0.445	8.96606328754636e-34	HLA-DPB1
6.42567370012199e-38	0.845864001290082	0.887	0.371	1.33152810413928e-33	ADAM28
9.10302546671922e-38	1.20960504133187	0.839	0.406	1.88632893721356e-33	CREG1
9.99163049674044e-38	0.818347658081914	0.762	0.295	2.07046567153455e-33	SH3TC1
1.10758292291702e-37	0.517731582909456	0.851	0.325	2.29513333286866e-33	RGS10
1.12358686766661e-37	1.08171092718267	1	0.864	2.32829670717874e-33	HLA-C
1.48406406162165e-37	0.979090510939583	0.857	0.401	3.07527754849239e-33	B4GALT1
2.08245419260186e-37	0.586984186533643	0.375	0.079	4.31526157790957e-33	RASGEF1C
2.08801157301937e-37	1.54213042508827	0.768	0.337	4.32677758161074e-33	PDK4
2.12093151218725e-37	0.862290201599094	0.452	0.107	4.39499427955442e-33	DHRS9
2.32041494505884e-37	0.874466546610733	0.268	0.043	4.80836384915093e-33	SELL
2.9333996941352e-37	1.01593813207134	0.595	0.194	6.07859084618695e-33	UBASH3B
4.79103147948154e-37	0.877936971477486	0.589	0.187	9.92797543178164e-33	CMTM7
4.85566315512153e-37	0.86567302321422	0.911	0.462	1.00619051900428e-32	KDM6B
5.06573206847297e-37	0.843522215308709	0.81	0.327	1.04972099922897e-32	INPP5D
6.40729979082484e-37	1.16291243941866	0.708	0.288	1.32772066265472e-32	CD276
6.6652728989318e-37	0.98899573771337	0.839	0.394	1.38117785011665e-32	FMNL3
7.08692824399729e-37	0.723851505913518	0.589	0.186	1.46855327072112e-32	OBFC2A
7.63028381655771e-37	1.02865795000168	1	0.798	1.58114741246709e-32	GPX1
9.69216055359082e-37	0.538556858775134	0.637	0.213	2.00840950991509e-32	IL4R
1.40792668407345e-36	0.834785716182117	0.917	0.425	2.917505674737e-32	HCLS1
2.25224169570297e-36	0.439051393877812	0.994	0.414	4.66709524183569e-32	ITGAX
2.74074484780777e-36	1.14760195114146	0.869	0.466	5.67937147362725e-32	AP1B1
3.31985652990308e-36	0.909081323168534	0.351	0.073	6.87940670126517e-32	AGPAT9
3.85892769591015e-36	1.15827606163758	0.78	0.347	7.99646997146501e-32	SPTLC2
4.9298005249605e-36	0.888710763596244	0.435	0.108	1.02155326478231e-31	CD69
8.22173938016061e-36	0.771708797839265	0.583	0.192	1.70370883435688e-31	PILRA
1.35686995055743e-35	0.925938636208004	0.863	0.403	2.8117059115451e-31	CTSS
1.67943560240928e-35	1.33734054513998	0.839	0.467	3.48012645531252e-31	NINJ1
1.72309274365395e-35	0.744028213441789	0.601	0.199	3.57059278339971e-31	RASGEF1B
1.85501240053059e-35	0.896627890192232	0.994	0.475	3.84395669637948e-31	FCER1G
1.96518316942797e-35	0.730942013123046	0.905	0.443	4.07225256368864e-31	SRGAP2
2.45374739305855e-35	0.546570034374852	0.732	0.276	5.08465534789593e-31	PARVG
2.593033676501e-35	1.03077062587724	0.494	0.145	5.37328438444537e-31	ALPK3
3.34523289286309e-35	1.00254876587441	1	0.857	6.93199160059089e-31	SAT1
3.48712022770399e-35	1.05641427291785	0.827	0.404	7.22601053584822e-31	GAA
4.43575841869619e-35	0.871098635911795	0.988	0.489	9.19177859522224e-31	TYROBP
4.69166701120015e-35	1.118283325015	0.982	0.723	9.72207238060895e-31	CTSD
7.07754013577349e-35	0.830802073544634	0.78	0.336	1.46660786693498e-30	DHRS3
1.17622317802328e-34	0.814755554401631	0.685	0.252	2.43736966949984e-30	GPR34
1.27871452921095e-34	1.12628508428174	0.732	0.313	2.64975224743093e-30	LIPA
1.28019316166332e-34	0.541249141051996	0.935	0.453	2.65281626959874e-30	MEF2C
1.52538546143026e-34	1.12746618986764	0.851	0.455	3.16090375317579e-30	ARPC1B
2.12999163347802e-34	1.16883791217713	0.768	0.356	4.41376866289315e-30	TMEM176B
2.19048072453473e-34	0.716854332246667	0.548	0.172	4.53911415738087e-30	SPRY1
2.93742217531232e-34	0.526752215529303	0.333	0.07	6.0869262316822e-30	MFI2
3.2987230590001e-34	1.04861061905779	0.714	0.295	6.83561392286002e-30	MAN2B1
7.09355584216114e-34	0.996431037253692	0.857	0.445	1.46992664161263e-29	DHRS7
9.4747309581831e-34	0.826507880393444	0.81	0.351	1.9633537491547e-29	CHSY1
1.70839629078756e-33	0.769306982332972	1	0.502	3.54013879376997e-29	HLA-DRB1
1.73940553989038e-33	1.03249011975171	0.75	0.322	3.60439615976084e-29	LAIR1
2.9809039257679e-33	0.778136837018789	0.929	0.412	6.17702911497624e-29	APOC1
6.68355026208995e-33	0.422584187605289	1	0.48	1.38496528531028e-28	HLA-DRB5
1.06601741400747e-32	0.889137869274153	0.863	0.438	2.20900128530627e-28	BASP1
1.07777875196136e-32	0.978323163095432	0.994	0.719	2.23337312981434e-28	SGK1
1.130813523475e-32	1.03677600293465	0.786	0.361	2.34327178334489e-28	CTSC
1.57812791267329e-32	0.470737983025328	0.417	0.109	3.27019666064159e-28	TNFSF13
2.54637930215392e-32	0.440577296055476	0.363	0.084	5.27660718992336e-28	PRAM1
2.55311309086762e-32	0.698741415462754	0.363	0.083	5.29056094689588e-28	IL1A
3.03750974803818e-32	1.01225867426366	0.72	0.313	6.29432769988472e-28	CLN8
3.95825669468061e-32	0.662952599903799	0.845	0.373	8.20229952271716e-28	FYB
5.20255979776408e-32	0.41535367336391	0.381	0.093	1.07807444129267e-27	HPGDS
6.3863421610654e-32	0.74991013297797	0.5	0.151	1.32337782261597e-27	RASGRP3
7.61881132390747e-32	0.943061494015706	0.857	0.47	1.57877008254011e-27	TSPO
1.04860842147747e-31	0.436107969758258	0.446	0.124	2.17292637098561e-27	EBI3
1.13779134660569e-31	0.830117612437429	0.702	0.308	2.35773122843631e-27	MFSD12
1.7344328341359e-31	0.596628268904135	0.601	0.227	3.59409171889641e-27	KLF2
1.96742384849986e-31	0.523681251198121	0.685	0.264	4.0768956988614e-27	GYPC
3.06410329458108e-31	0.726057494278603	0.571	0.198	6.34943484703091e-27	C9orf21
3.17872560408695e-31	0.938474884380495	0.988	0.712	6.58695519678897e-27	MCL1
3.18488522562034e-31	1.11658217208744	0.929	0.552	6.59971916453047e-27	DUSP6
3.1889510960325e-31	0.72594330460042	0.679	0.268	6.60814446119855e-27	PLCB2
3.26524801927304e-31	0.702686419616356	0.583	0.216	6.7662469455376e-27	ABCC4
3.29321871118827e-31	0.84885407119352	0.488	0.155	6.82420781332433e-27	EHD4
3.36053015569984e-31	0.737431361948195	0.94	0.437	6.96369058864121e-27	ARHGDIB
3.56271040314286e-31	0.985285940778977	0.982	0.624	7.38264849739264e-27	ELL2
3.72914448120012e-31	0.918070270745634	0.946	0.556	7.72753319394289e-27	TFRC
4.42748196089587e-31	0.995209523800133	0.571	0.21	9.17462811936842e-27	NFATC1
4.45001427120143e-31	0.893652080810704	0.685	0.285	9.2213195727836e-27	SOCS6
4.71906509037965e-31	0.556430967207564	0.488	0.147	9.77884668028471e-27	JAK3
4.96178664102078e-31	0.590084053034004	0.5	0.153	1.02818142775233e-26	MCF2L
1.12803335933657e-30	0.725295871390263	0.47	0.141	2.33751072721724e-26	DUSP4
1.21220212442042e-30	0.832212353304802	0.923	0.491	2.511925242224e-26	GNA13
1.34111093685995e-30	0.492129338147077	0.333	0.077	2.77905008336119e-26	PRR5
1.93058013239293e-30	0.853007336227565	0.78	0.365	4.00054815034464e-26	ARID5A
2.18018550274202e-30	0.59026721726798	0.399	0.105	4.51778039878202e-26	CXorf21
2.36104932023987e-30	0.907325082546292	0.893	0.476	4.89256640140105e-26	MGAT1
5.29997428398741e-30	0.436936409901554	0.381	0.096	1.09826067112787e-25	TLR7
8.85204596812302e-30	0.857072851407851	0.929	0.547	1.83432096551445e-25	PTPRE
1.06242369209543e-29	0.752620577312942	0.798	0.368	2.20155437476014e-25	IL13RA1
1.20710727168425e-29	0.72575570946795	0.548	0.182	2.50136768838411e-25	PDGFB
1.37407913835286e-29	0.795160827249304	0.601	0.232	2.8473667904948e-25	SCPEP1
1.5243017264832e-29	0.739351372536682	0.911	0.499	3.15865803761849e-25	DOCK4
1.80899605754329e-29	0.51172477753433	0.643	0.25	3.7486016304412e-25	PYCARD
1.90924174688993e-29	-3.68976637928951	0.036	0.496	3.95633074790531e-25	VCAN
2.06607236652866e-29	0.625043840294719	0.786	0.332	4.2813151579207e-25	MAP3K8
2.21393850096772e-29	0.56459502467978	0.744	0.326	4.58772336170531e-25	GBP2
2.43050030500305e-29	0.538014438631805	0.732	0.305	5.03648273202731e-25	TCOF1
2.88629235441086e-29	0.876246536868362	0.786	0.361	5.98097501681018e-25	ZNF331
3.26347200938349e-29	0.71888104694915	0.524	0.18	6.76256669784446e-25	NCK2
3.69590181035351e-29	0.697877100927309	0.452	0.138	7.65864773141454e-25	SLC37A2
4.09051829449071e-29	0.704162793781604	0.369	0.096	8.47637200984366e-25	PLA2G4A
4.64462212577307e-29	0.774869565651302	0.923	0.593	9.62458596902695e-25	RANBP2
5.7067255148928e-29	0.806024054283217	0.607	0.236	1.18254766119609e-24	MYOF
5.96105035571368e-29	0.797525213029103	0.506	0.17	1.23524885471099e-24	FAM105A
6.09044102313454e-29	0.81953615696597	0.75	0.327	1.26206118881394e-24	CYBB
7.85121300235023e-29	0.71391111126587	0.714	0.319	1.62692835834701e-24	VASH1
1.32581262647952e-28	0.930129710286324	0.768	0.37	2.74734892459087e-24	LYN
1.33973210736194e-28	0.515119411393878	0.375	0.099	2.77619287287541e-24	SP140
1.68577513780394e-28	0.57079363854548	0.964	0.456	3.49326324055732e-24	IFI30
2.57209806155258e-28	0.971744186474965	0.577	0.221	5.32990160314925e-24	NAGA
2.96609428744795e-28	0.471787090621927	0.851	0.376	6.14634058244964e-24	LCP2
3.40309466851772e-28	0.929381265313967	0.631	0.255	7.05189277210241e-24	PTGER4
3.4219191029664e-28	0.558475443237314	0.97	0.456	7.09090076516697e-24	AIF1
3.94994257929172e-28	0.871524934571484	0.643	0.267	8.1850710128083e-24	HIVEP3
4.7922450834448e-28	0.746420253137934	0.56	0.215	9.93049026191432e-24	STXBP2
6.71810425494307e-28	1.49945903704173	0.458	0.145	1.3921255637093e-23	DUSP2
7.51809331337663e-28	0.571973647978553	0.649	0.26	1.55789929639791e-23	SLC31A2
1.02660229053022e-27	0.409525059064328	0.369	0.1	2.12732526643672e-23	SIGLEC14
1.03102426569169e-27	0.599607659900771	0.643	0.258	2.13648848336633e-23	NPL
1.03786476342187e-27	0.802569851860125	0.732	0.316	2.1506633627628e-23	MS4A6A
1.14336732241157e-27	0.654090416068525	0.732	0.331	2.36928576550126e-23	RCC2
1.3163354611252e-27	0.352903967876046	0.304	0.07	2.72771034254363e-23	C10orf125
2.51031697965318e-27	0.650356776064766	0.768	0.357	5.20187884523731e-23	PLK3
2.64973765766165e-27	0.785050556276806	0.565	0.211	5.49078637420646e-23	TOR3A
3.78523322401165e-27	0.778451522334282	0.732	0.327	7.84376028679694e-23	LHFPL2
3.94615974297148e-27	0.604816722273423	0.554	0.205	8.1772322193855e-23	MYO1E
4.14444985691695e-27	0.721891479373852	0.827	0.419	8.5881289935033e-23	TRIB1
4.31432800419959e-27	0.636968142318827	0.387	0.108	8.94015049030239e-23	ARHGAP25
6.00231906756442e-27	-5.14318667516279	0.131	0.534	1.2438005571807e-22	CLU
6.34985261914058e-27	0.654348259677754	0.577	0.229	1.31581645973831e-22	DOCK2
6.76760821351231e-27	0.67375218352258	0.75	0.34	1.40238377400402e-22	IER3
8.1177488965653e-27	0.591268439485318	0.768	0.36	1.68215992634626e-22	WDR91
8.24356246437173e-27	0.923735416567061	0.571	0.228	1.70823101386711e-22	SPHK1
1.28206336529542e-26	0.810233480539659	0.923	0.585	2.65669170556516e-22	COTL1
1.33714177745161e-26	0.746612399656965	0.893	0.528	2.77082519123523e-22	SMAP2
1.42243766283408e-26	-2.48962161245944	0	0.435	2.94757532492477e-22	PTN
1.60477404075767e-26	0.658774956262841	0.649	0.271	3.32541276725804e-22	TLN2
1.893929475878e-26	0.649893997972466	0.661	0.268	3.9246006599144e-22	MS4A4A
1.90984330507569e-26	0.771196525615069	0.631	0.256	3.95757729677784e-22	PTAFR
1.95162439924103e-26	0.770132714697934	0.667	0.253	4.04415608010726e-22	FCGBP
2.52285889091658e-26	-2.3366269785135	0.006	0.437	5.22786819375734e-22	ITGB8
2.70778333526788e-26	0.681094826398295	0.774	0.383	5.6110686273421e-22	ELF1
3.35302517141275e-26	0.475909595264068	0.482	0.161	6.9481387602015e-22	WDFY4
3.83600637599174e-26	-2.95210086165251	0.036	0.462	7.94897241233007e-22	C1orf61
3.8921285603392e-26	0.443506719868298	0.78	0.353	8.0652688027349e-22	FRMD4A
3.97033958211362e-26	1.06173607538766	0.399	0.121	8.22733768205585e-22	PTGS2
3.98395230900299e-26	0.509851228276118	0.631	0.248	8.25554597471599e-22	PIK3R5
4.62721897818372e-26	-2.60409272501183	0.089	0.497	9.58852316659231e-22	MT3
5.58573318917423e-26	1.08713895287187	0.905	0.623	1.15747563146068e-21	ASAH1
5.74757094889795e-26	0.612931624328869	1	0.999	1.19101165203063e-21	ACTB
7.21256778596775e-26	0.960857654786067	0.958	0.651	1.49458829660824e-21	HIF1A
2.08000951886511e-25	0.295818238404514	0.821	0.369	4.31019572499228e-21	LGALS9
2.36613134282899e-25	0.927896489160632	0.702	0.346	4.90309736861023e-21	TSPAN14
2.78082862302676e-25	0.979313959794861	0.893	0.599	5.76243307263605e-21	PPT1
2.81014099555507e-25	0.871842573069348	0.935	0.634	5.82317417098923e-21	PPP1R15A
3.36414094053726e-25	0.752829218721232	0.744	0.348	6.97117285698131e-21	SLA
3.37379405424464e-25	0.794268781537569	0.53	0.201	6.99117603920575e-21	ISG20L2
3.64215839050761e-25	-2.86111881382358	0.042	0.455	7.54728061680986e-21	CNN3
4.66143434140754e-25	0.449586315457754	0.256	0.055	9.6594242422647e-21	HPSE
4.8938819296946e-25	0.666734792640744	0.982	0.616	1.01411021347131e-20	NPC2
5.00255658180404e-25	0.644400223734932	0.512	0.184	1.03662977488143e-20	ITGB5
5.26860158735472e-25	0.931427856729977	0.97	0.719	1.09175962093164e-20	ID2
5.74535155361864e-25	0.889428679427928	0.393	0.12	1.19055174894085e-20	SYNDIG1
6.67265875439535e-25	1.07954620020136	0.887	0.555	1.38270834708581e-20	MAT2A
6.88409266155256e-25	0.331904297948434	0.464	0.156	1.42652168132692e-20	POU2F2
7.46276491563213e-25	0.537513031089751	0.327	0.088	1.54643414581729e-20	TMC8
7.66857108389266e-25	0.379435228763235	0.649	0.277	1.58908130000424e-20	GNG7
8.20684064058143e-25	0.671393322840684	0.643	0.275	1.70062151754128e-20	PLEKHO2
8.35964327102726e-25	0.713087289373508	0.685	0.31	1.73228527862227e-20	CTSH
8.73258027338856e-25	0.562973656691589	0.78	0.372	1.80956528425158e-20	IL6R
1.18222050877445e-24	0.723104526311009	0.696	0.341	2.44979733828242e-20	PTPRJ
1.48266671963002e-24	1.03788988890938	0.821	0.48	3.07238197641733e-20	CMTM6
1.50197454891227e-24	0.945474941944844	0.738	0.384	3.112391660256e-20	STOM
1.91403070222163e-24	0.555522512536654	0.304	0.076	3.96625442114367e-20	ANKRD22
2.24934835969273e-24	0.796117535157872	0.786	0.398	4.66109967095528e-20	LOC284454
2.31047705175984e-24	0.59475568786192	0.94	0.449	4.78777054665674e-20	RGS1
2.47720114286814e-24	0.83251780739041	0.839	0.459	5.13325620825136e-20	BTG2
2.77853750911635e-24	0.663157333446782	0.262	0.059	5.75768542639091e-20	LILRA2
2.82753708101258e-24	-3.51400669105845	0.048	0.446	5.85922233927428e-20	PTPRZ1
2.83099503011025e-24	0.509910425280574	0.25	0.054	5.86638790139445e-20	PDCD1
2.85898908464569e-24	0.548131145968392	0.571	0.22	5.9243971812028e-20	MALT1
3.80518285884226e-24	0.40027109166906	0.619	0.251	7.88509992009293e-20	C18orf1
4.32895665393588e-24	0.846638748654446	0.833	0.434	8.97046397828593e-20	PLAUR
4.356033977715e-24	0.759676310880232	0.607	0.26	9.02657360862103e-20	BID
4.39339238344907e-24	0.474792386166882	0.435	0.147	9.10398769698317e-20	MAN1A1
4.73957170398572e-24	-3.25519140926751	0.054	0.449	9.8213404849992e-20	GPM6B
4.842574471027e-24	-1.71214461679823	0.107	0.499	1.00347828188621e-19	NGFRAP1
6.13099089746776e-24	0.621718477554363	0.542	0.214	1.27046393377327e-19	TTC7A
7.50288455990552e-24	0.707949168537831	0.458	0.16	1.55474773850362e-19	TRPM2
7.68975616983396e-24	-2.54102929287682	0.036	0.433	1.59347127351299e-19	MAP1B
1.20757985037449e-23	-1.71970834818088	0.006	0.404	2.50234696594602e-19	ATP1B2
1.25377549720318e-23	0.536392130911128	0.351	0.103	2.59807358530443e-19	TRPV2
1.29859288404741e-23	-1.98704974189204	0.006	0.404	2.69094417432304e-19	MARCKSL1
1.34683281533624e-23	0.33351125384195	0.333	0.091	2.79090695993975e-19	CASS4
1.38609870822992e-23	0.838956623076349	0.619	0.272	2.87227374319404e-19	FERMT3
1.6574989065291e-23	0.623801252381404	0.994	0.69	3.43466923410961e-19	KLF6
1.86900911207788e-23	0.964074827254359	0.524	0.216	3.87296068204779e-19	DNASE2
2.6205984346611e-23	0.442862290784739	0.685	0.319	5.43040407630474e-19	HLA-F
2.94958573038241e-23	0.862759570056719	0.756	0.413	6.11213155049844e-19	TMBIM1
4.13033297057424e-23	0.711972411600845	0.613	0.284	8.55887598162394e-19	TRABD
5.08857472590648e-23	0.58874481879436	0.714	0.35	1.05445445470234e-18	ZCCHC6
5.24468258984775e-23	0.743750724270019	0.417	0.141	1.08680312626825e-18	C22orf25
6.38236543912031e-23	0.451817906023495	0.417	0.135	1.32255376629451e-18	ATP8B4
9.76365508671421e-23	0.639448535471663	0.571	0.238	2.02322460706892e-18	RBM47
1.29307340824537e-22	0.638813273040937	0.369	0.113	2.67950671656607e-18	PRKCH
1.67539244205826e-22	0.568304079950494	0.28	0.07	3.47174821843313e-18	SLC29A3
1.85514179277007e-22	0.514076922194444	0.482	0.185	3.84422482297814e-18	GMIP
2.35309088972178e-22	0.662709733574206	0.595	0.258	4.87607494168147e-18	TMC6
2.44128811296041e-22	0.417324048310064	0.589	0.241	5.05883722767657e-18	RNASE6
2.85765760795376e-22	-2.00912795427212	0.095	0.479	5.92163809520177e-18	NAV1
3.9484319854928e-22	0.565774178490214	0.286	0.074	8.18194076033817e-18	GPR84
4.97903176978649e-22	0.645649525596862	0.762	0.394	1.03175496333516e-17	RUNX1
6.29851494863242e-22	0.552590640213971	0.958	0.672	1.30517826765561e-17	CAPZB
6.35704151364601e-22	0.458953767780227	0.387	0.125	1.31730614245773e-17	CFD
7.06652311266182e-22	0.585706477386196	0.464	0.169	1.46432491940578e-17	GADD45G
8.36414535715445e-22	0.544796039745752	0.548	0.225	1.73321820090955e-17	SLC15A3
8.55757894670452e-22	0.589483677631435	0.47	0.179	1.77330150933611e-17	SASH3
8.85398869743804e-22	0.312329203742598	0.381	0.121	1.83472353788311e-17	C10orf11
1.28972276651402e-21	0.298632221185284	0.28	0.073	2.67256351677034e-17	ITGAL
1.36484017352232e-21	0.459068460549834	0.69	0.311	2.82822180757295e-17	MICAL1
1.63174205912639e-21	0.792961251710894	0.881	0.611	3.3812958949217e-17	TAPBP
1.95996375345561e-21	0.637292391167561	0.917	0.554	4.06143688991071e-17	RNF149
1.96764103969364e-21	-1.77538086850312	0.012	0.381	4.07734576245316e-17	CHL1
2.09136412065838e-21	0.808508609838479	0.714	0.379	4.33372473082829e-17	RAPGEF1
2.5095008673588e-21	0.272166543166334	0.631	0.281	5.2001876973409e-17	EVI2A
2.56761067383347e-21	-1.27948206378372	0.018	0.386	5.32060283831772e-17	NFIB
3.00307449608341e-21	-2.23159739058163	0.03	0.395	6.22297097078403e-17	NRCAM
3.10357481172316e-21	0.592780172224763	0.542	0.228	6.43122772485274e-17	CYTH4
3.533469571643e-21	0.577569553806412	0.679	0.334	7.32205564635862e-17	SOAT1
3.77445631475548e-21	0.470210144899981	0.613	0.274	7.82142837543632e-17	ENTPD1
4.14797417159676e-21	0.560072587742776	0.387	0.128	8.59543207838281e-17	LYVE1
4.52900522665175e-21	0.252259112240535	0.268	0.068	9.38500463066775e-17	LOC100288122
6.05986772998884e-21	0.735452708111929	0.565	0.251	1.25572579100829e-16	UNC93B1
7.90899417824706e-21	0.582859023521904	0.857	0.519	1.63890177361636e-16	CFLAR
8.29575691533268e-21	-1.60109991753094	0.256	0.588	1.71904674799524e-16	S100A6
8.65837733812184e-21	0.693768736067641	0.601	0.277	1.79418895200561e-16	TMEM109
8.76063103114038e-21	-0.917961526893557	0	0.362	1.81537796227291e-16	SOX2
8.81864771594053e-21	0.660870135929405	0.542	0.239	1.8274001796972e-16	HCK
9.29471949442872e-21	0.641731712775307	0.452	0.169	1.92605177363552e-16	NCKAP1L
1.45225370984128e-20	0.826148952657265	0.619	0.293	3.00936013753309e-16	CXCR4
1.54708375902719e-20	0.588731467841708	0.5	0.198	3.20586696545615e-16	UBA7
1.60490551653074e-20	0.282153918301263	0.333	0.099	3.325685211355e-16	OSCAR
1.97524812359588e-20	0.333246283183515	0.315	0.091	4.09310916171539e-16	IKBKE
2.44043358747431e-20	0.728840426185579	0.869	0.58	5.05706647996427e-16	PREX1
2.64853867842381e-20	0.462458407632548	0.714	0.371	5.48830184942982e-16	PLEKHO1
2.82771578309019e-20	0.625202928615918	0.464	0.18	5.8595926457195e-16	PAPOLG
3.3532438772189e-20	0.754993098828898	0.524	0.226	6.94859196237301e-16	JMJD6
3.59185591072402e-20	0.48119182939122	0.815	0.417	7.44304381820232e-16	MAFB
3.74589791662681e-20	0.525231021221997	0.881	0.524	7.76224966283407e-16	CDKN1A
3.78338907792454e-20	-2.34633697381814	0.018	0.371	7.83993884727524e-16	GPRC5B
3.91908111953397e-20	0.630930358277883	0.75	0.414	8.1211198958983e-16	KIAA0247
3.95028275632483e-20	0.580563402678786	0.827	0.459	8.18577592765632e-16	CREM
4.05045933691691e-20	-2.65027068374898	0.036	0.385	8.39336183795923e-16	GPM6A
4.20661177630378e-20	-2.40604489418433	0.042	0.394	8.71694092285669e-16	SCD5
4.24835216619385e-20	0.535971407367016	0.815	0.461	8.8034353587869e-16	LIMS1
4.3225322592185e-20	0.61371741859564	0.542	0.229	8.95715134755258e-16	UBAC2
5.72485092704746e-20	0.474919191279673	0.69	0.346	1.18630360910277e-15	MKNK1
6.17436281932863e-20	0.58355250643241	0.714	0.371	1.27945146342128e-15	SNX9
6.22266242416605e-20	0.520526256169347	0.929	0.624	1.28946010753569e-15	AKAP13
8.21570525600141e-20	0.371696826222452	0.542	0.229	1.70245844314861e-15	KIAA1598
8.63747378806848e-20	0.759611140556242	0.994	0.949	1.78985731836355e-15	H3F3B
8.9856950124045e-20	0.443838836504655	0.565	0.238	1.86201572047046e-15	ITGAM
1.15463510588582e-19	0.545277127858375	0.911	0.63	2.39263486641659e-15	TLN1
1.20092613561542e-19	0.652525434211027	0.75	0.428	2.48855913822228e-15	CNPY3
1.22900209103293e-19	0.683406586382266	0.964	0.856	2.54673813303843e-15	ZFP36L1
1.32801391613053e-19	0.715229524474521	0.619	0.302	2.75191043700568e-15	GM2A
1.80769016824631e-19	0.475862762399227	0.304	0.089	3.74589556664001e-15	CD300C
1.88746954672851e-19	0.774363954616609	0.482	0.213	3.91121439473083e-15	RGS19
1.91645647869216e-19	0.363339261846164	0.625	0.31	3.9712811151459e-15	CITED2
1.97463934588947e-19	0.687021500634571	0.994	0.818	4.09184765255216e-15	DUSP1
1.98316992844956e-19	0.512897132633351	0.292	0.083	4.10952472573318e-15	ADPRH
2.21242750612721e-19	0.784493147093052	0.375	0.132	4.58459227819681e-15	PDE3B
2.6904161692946e-19	0.577318927562782	0.863	0.557	5.57508038601228e-15	YWHAH
2.98898349904252e-19	0.555384445553926	0.536	0.223	6.19377160671591e-15	ST3GAL1
3.01928241312855e-19	0.405217189976722	0.702	0.345	6.25655701648498e-15	SAMSN1
3.20185265465422e-19	0.474813916627362	0.518	0.211	6.63487907097447e-15	EMR2
3.27209554501963e-19	0.638867919176137	0.458	0.182	6.78043638838967e-15	CCR1
3.28263123517116e-19	0.31769161213489	0.56	0.235	6.80226844552168e-15	IFITM10
3.37128969509842e-19	-1.95493743590236	0.018	0.358	6.98598650618295e-15	FEZ1
3.50281198574618e-19	0.44795567752469	0.327	0.103	7.25852699686324e-15	CD300LB
3.50950563853014e-19	-1.37592337302596	0.03	0.37	7.27239758416216e-15	SCRG1
3.58602660136909e-19	0.298389072710615	0.512	0.206	7.43096432335702e-15	MGST2
3.7289201748402e-19	0.516642834106697	0.625	0.301	7.72706838630386e-15	TCIRG1
4.03968365073098e-19	-3.22966631991664	0.06	0.398	8.37103246104474e-15	SPARCL1
4.68003524703044e-19	0.326596299428767	0.339	0.108	9.69796903889648e-15	TLR1
5.37994607839749e-19	0.575393901987295	0.881	0.555	1.11483242636553e-14	RNF130
5.7635864436443e-19	0.696718118331828	0.905	0.628	1.19433038285197e-14	RAB1A
6.38052967144611e-19	-1.44171519906762	0.03	0.369	1.32217335851706e-14	SPTBN1
6.69386364596286e-19	0.57997687827823	0.5	0.21	1.38710242471642e-14	SLC29A1
7.9898325238566e-19	0.651181048959823	0.708	0.374	1.65565309559356e-14	RHOG
8.35186625773876e-19	-1.2563623286282	0.03	0.368	1.73067372592863e-14	FYN
8.91565234100876e-19	-3.48285244948419	0.036	0.369	1.84750147810383e-14	BCAN
9.36816563304909e-19	-1.16233188463678	0.054	0.391	1.94127128248043e-14	RHOBTB3
1.14674300758595e-18	0.439363104482913	0.601	0.283	2.37628086031961e-14	ARHGAP4
1.15724245350685e-18	0.523874774135069	1	0.966	2.39803781215689e-14	TMSB4X
1.31626348720053e-18	0.895806798978783	0.762	0.469	2.72756119817693e-14	C20orf3
1.39709138914777e-18	0.517103459986195	0.768	0.41	2.89505277659202e-14	KCTD12
1.71317149445198e-18	0.696330724027363	0.893	0.675	3.55003397080339e-14	RHOB
1.94571919107531e-18	0.567979667318568	0.631	0.318	4.03191930774627e-14	SYK
2.12082926204538e-18	0.720248145286409	0.565	0.265	4.39478239681043e-14	ENG
2.20175365487557e-18	0.652494211792206	0.768	0.451	4.56247392363316e-14	AKR1B1
2.20240959870464e-18	-1.91385733775135	0.113	0.446	4.56383317043574e-14	DTNA
2.21399334873345e-18	-0.652861506029609	0.012	0.342	4.58783701724545e-14	NOVA1
2.45281851845831e-18	0.459182845593009	0.446	0.177	5.08273053394931e-14	SPINT2
2.63978536707044e-18	0.622538518956144	0.994	0.792	5.47016323764336e-14	CD81
2.69187604453775e-18	0.525417165637558	0.911	0.616	5.57810553949113e-14	CELF2
2.76702184047625e-18	0.312429539764955	0.661	0.323	5.73382265783489e-14	NFKB1
2.76934875620903e-18	0.324568486254697	0.333	0.111	5.73864449261635e-14	KCNQ1
2.78588036724261e-18	0.557375018525175	0.958	0.695	5.77290129700014e-14	TPM3
2.85345551270232e-18	0.325257464610204	0.554	0.253	5.91293051342175e-14	FMNL1
3.05959323152694e-18	0.65506111391508	0.577	0.277	6.34008909437012e-14	SEC24C
3.12509738184753e-18	-1.75975296800454	0	0.326	6.47582679466446e-14	PPAP2B
3.37824392530805e-18	0.542775758188766	0.637	0.334	7.00039706202334e-14	PPARD
3.43961211454366e-18	0.528053531438128	0.607	0.293	7.12756422375737e-14	GAL3ST4
3.49300546334095e-18	0.40633574044836	0.756	0.398	7.23820592113511e-14	USP36
3.54707931215245e-18	0.478765229232262	0.429	0.166	7.35025775064231e-14	CERK
3.56655336077691e-18	-1.91548325575368	0.012	0.337	7.39061187420191e-14	FABP7
3.74960589256998e-18	-0.623379495914021	0.012	0.339	7.76993333058351e-14	CTNNA2
4.09746265048009e-18	0.646876023752657	0.655	0.367	8.49076210432485e-14	DDAH2
4.1922205005258e-18	-1.76645759427305	0.012	0.336	8.68711932118957e-14	NCAM1
4.49010703116652e-18	0.274989794337708	0.756	0.399	9.30439978998326e-14	SLC25A37
4.52256283481364e-18	-1.66431715696427	0.012	0.338	9.37165470630083e-14	TRIM9
4.98828157915483e-18	-2.2451539146662	0.065	0.395	1.03367170883246e-13	SPARC
5.39081776850612e-18	0.38078445327382	0.256	0.071	1.11708525798984e-13	SFXN2
6.60597876860884e-18	0.620832167408634	0.458	0.187	1.36889092043112e-13	RPS6KA1
6.86147828777174e-18	-1.36072589124687	0.054	0.381	1.42183553079206e-13	CREB5
7.13799272463837e-18	-1.46390684503795	0.274	0.583	1.47913485239956e-13	TCF4
7.82657709910582e-18	0.673380591019206	0.506	0.225	1.62182330647671e-13	SNX8
9.98865064185519e-18	-1.74315957191687	0.149	0.484	2.06984818600523e-13	SYT11
1.02550532684054e-17	0.645139640145595	0.643	0.333	2.12505213827897e-13	GNB4
1.15302348752445e-17	0.498936345028395	0.321	0.109	2.38929527084816e-13	PUS10
1.21663447103867e-17	-1.80863649195003	0.006	0.323	2.52110995088633e-13	FHL1
1.34273222179603e-17	0.405960480821784	0.911	0.611	2.78240971000573e-13	SLC2A3
1.34569450075167e-17	0.756595432128158	0.643	0.347	2.78854814445761e-13	CCNH
1.35529170853454e-17	-2.00401022156379	0.018	0.336	2.80843547842528e-13	ENO2
1.53536882312968e-17	0.345683821904878	0.482	0.203	3.18159127528933e-13	RNASE2
1.77942975522195e-17	0.401001593272691	0.97	0.596	3.68733433877092e-13	S100A11
2.08607721955259e-17	0.557766275038898	0.643	0.317	4.32276921435687e-13	GLIPR2
2.15725821550833e-17	-1.27711987141023	0.012	0.328	4.47027047417636e-13	CALD1
2.26551995913621e-17	0.619516912720978	0.554	0.26	4.69461045932204e-13	TMEM176A
2.36917386084199e-17	0.519126207314731	0.643	0.339	4.90940207443677e-13	DAGLB
2.5323151568311e-17	0.3947084685747	0.577	0.267	5.2474634679854e-13	GLIPR1
2.60146056449252e-17	0.809808279840212	0.375	0.146	5.3907465817414e-13	NCOA7
2.66303455538753e-17	0.474573904175135	0.625	0.325	5.51834020567403e-13	SIPA1L2
2.89577880680081e-17	0.386692209637354	0.595	0.305	6.00063284345265e-13	USP53
3.22869424923551e-17	0.284148918556522	0.357	0.127	6.69050022326583e-13	NDST2
3.31894428319374e-17	-2.76559307999512	0.042	0.354	6.87751634363406e-13	CPE
3.56452620052251e-17	0.429114131303782	0.393	0.15	7.38641119272276e-13	VMO1
3.62671017938758e-17	0.510021370305454	0.345	0.123	7.51526883372695e-13	ANKRD9
3.69173180606803e-17	-1.93081634875434	0.03	0.343	7.65000664853417e-13	PMP2
3.84111007246709e-17	0.493553102845188	0.345	0.121	7.9595482921663e-13	BIN2
4.12977394890512e-17	0.638317838208356	0.887	0.591	8.5577175769212e-13	TPM4
4.65467823928187e-17	0.399139886319273	0.756	0.418	9.64542424743989e-13	MEF2A
4.71836017292838e-17	0.532417432297376	0.375	0.14	9.77738595034219e-13	DEF6
5.19689879638875e-17	0.685003863402007	0.714	0.438	1.07690136858768e-12	DPP7
5.21448165133014e-17	0.589465170880204	0.321	0.111	1.08054488778863e-12	MFNG
5.59095338538975e-17	0.53071862407836	0.357	0.128	1.15855736052046e-12	TMEM173
5.64320473742857e-17	0.329410451934684	0.286	0.089	1.16938488568995e-12	LOC100302650
5.8554212242371e-17	-1.44972915186743	0.089	0.412	1.21336038608641e-12	CLIC4
6.81140299585571e-17	0.387263356795638	0.417	0.16	1.41145892880122e-12	NCF2
6.84928070175294e-17	-2.22151671149928	0.036	0.344	1.41930794701725e-12	FXYD6
7.02385821311133e-17	-0.831633753326744	0.077	0.395	1.45548389892093e-12	SOX4
7.27261598467202e-17	0.296027923163571	0.292	0.091	1.50703148434374e-12	BTBD19
7.86582371228432e-17	0.547470334408221	0.94	0.695	1.62995598965956e-12	TPP1
8.32103707224138e-17	0.355556033695196	0.774	0.426	1.72428530210986e-12	PLIN2
8.72853319172458e-17	0.265811359115927	0.28	0.086	1.80872664798917e-12	KAL1
9.57372089108601e-17	0.519249725718819	0.482	0.211	1.98386644305084e-12	CD58
1.02494869343794e-16	0.326412863526249	0.44	0.181	2.1238986825421e-12	MMD
1.09993912176107e-16	0.41068677160095	0.619	0.301	2.27929384811329e-12	TNFAIP3
1.14138940631947e-16	0.805394639427969	0.512	0.239	2.36518712777521e-12	PRDM1
1.1692157468129e-16	0.598367174771917	0.399	0.159	2.42284887054569e-12	SLC1A5
1.45587525864026e-16	0.332142677337635	0.423	0.179	3.01686471095435e-12	SLC43A2
1.46027341124662e-16	0.360095040608854	0.351	0.125	3.02597856278524e-12	NAV3
1.46806030490868e-16	0.636796981603205	0.583	0.304	3.04211456383176e-12	SSH2
1.54994939098833e-16	0.347672894738076	0.732	0.403	3.21180512800602e-12	FGD4
1.75813062706272e-16	0.371217358076635	0.518	0.235	3.64319828539937e-12	SFMBT2
1.78741923889509e-16	0.503971254464757	0.542	0.255	3.7038901468384e-12	ANXA11
1.81313906483311e-16	0.439513014929488	0.631	0.31	3.75718677014716e-12	MAP4K3
1.87858538435505e-16	0.571563377267653	0.554	0.278	3.89280463346053e-12	MXD4
1.887466087608e-16	0.692729051021657	0.298	0.102	3.9112072267413e-12	CARD9
1.96953584530129e-16	0.500317967539808	0.423	0.171	4.08127217863333e-12	LOC100506190
2.15733820521998e-16	0.513746602224959	0.887	0.602	4.47043622885685e-12	GRB2
2.33813344358377e-16	0.62665606808332	0.488	0.23	4.84508012179429e-12	HMHA1
2.65580467763977e-16	0.418284842331874	0.357	0.132	5.50335845300512e-12	LRCH1
2.8389467411892e-16	0.449849779946778	0.262	0.079	5.88286543709226e-12	TNFRSF10D
2.99226338843824e-16	0.565102636343423	0.411	0.17	6.20056819352171e-12	RNF166
3.31731128953989e-16	0.47004842468329	0.399	0.155	6.87413245418455e-12	MITF
3.34115730246974e-16	-2.12264273057766	0.03	0.327	6.9235461621778e-12	BAALC
3.53804334480359e-16	0.334837704501764	0.375	0.143	7.33153341910201e-12	NUDT14
3.64988996352364e-16	0.877208576836052	0.75	0.475	7.56330198241369e-12	SYAP1
3.72438274399916e-16	0.656158828565779	0.821	0.541	7.71766592211505e-12	LITAF
3.82707820464959e-16	0.508396300053858	0.56	0.27	7.93047145567488e-12	IL10RA
4.48127443372717e-16	0.426143542650696	0.607	0.317	9.28609688156944e-12	GLS
4.82208794010207e-16	0.654090025700621	0.363	0.141	9.99233062947951e-12	EEPD1
4.87690887085008e-16	0.506651635663607	0.625	0.325	1.01059305621755e-11	CHST11
5.04597966299729e-16	-0.582922697104724	0.006	0.299	1.0456279057663e-11	CTTN
5.62536644144575e-16	0.7258770904747	0.78	0.503	1.16568843399639e-11	FAM49B
5.71283846209244e-16	-1.70469129842291	0.101	0.392	1.1838143861148e-11	DDR1
6.29354290127202e-16	-2.46162888457904	0.03	0.323	1.30414796000159e-11	EGFR
6.49534839839224e-16	0.570749477545684	0.923	0.703	1.34596609511484e-11	NFKBIA
6.61623768440792e-16	-1.61638014308797	0.024	0.319	1.37101677296301e-11	S100A16
7.68739086032576e-16	0.538749870696319	0.679	0.379	1.5929811340767e-11	BST2
7.77795240094856e-16	0.542623091742624	0.613	0.321	1.61174729652456e-11	TRIM22
7.82566172409846e-16	-1.92550068563026	0.155	0.463	1.62163362246768e-11	ANXA1
8.04028340103149e-16	0.526336338031911	0.661	0.367	1.66610752636175e-11	STK17B
8.45834469604707e-16	-1.23880961278798	0.024	0.321	1.75273818791487e-11	PFN2
8.56875664218704e-16	0.534574855518399	0.881	0.578	1.775617751394e-11	CLIC1
8.62042070236369e-16	0.470607494656669	0.423	0.175	1.7863235779438e-11	ARHGAP9
1.01805005877083e-15	0.465032732332242	0.256	0.078	2.10960333178492e-11	FAM149A
1.0874293945013e-15	-1.29763109777912	0.97	0.965	2.25337119128559e-11	GAPDH
1.152560067732e-15	0.440142719370104	0.375	0.144	2.38833497235425e-11	SLC15A2
1.18766734795513e-15	0.755932742550139	0.5	0.246	2.46108427843261e-11	PIM3
1.25530531363201e-15	0.275221278203263	0.869	0.578	2.60124367090826e-11	PER1
1.26897190617437e-15	-2.54683822746444	0.036	0.326	2.62956358397452e-11	SLC1A2
1.36206213571104e-15	-1.57575681465242	0.012	0.3	2.82246515762043e-11	PCDH9
1.62700272701883e-15	0.555179167195398	0.554	0.266	3.37147505092843e-11	UBE2F
1.64362067476606e-15	0.379413198456226	0.548	0.267	3.40591076225024e-11	MYO1F
1.82225027894699e-15	0.288003643514736	0.256	0.079	3.77606702803394e-11	IL28RA
1.82783518141378e-15	-1.29370957933488	0.018	0.306	3.78764006292564e-11	LSAMP
1.85079396007852e-15	0.331686245848878	0.423	0.17	3.83521524407471e-11	FAM20A
2.01418960792269e-15	0.389816294187425	0.304	0.105	4.17380370553739e-11	CD33
2.03418061746847e-15	0.487220318773295	0.417	0.175	4.21522907551817e-11	FAM53B
2.05412499164642e-15	0.271550495476376	0.506	0.238	4.25655780768972e-11	LOC729737
2.24601943618249e-15	0.708094178668238	0.827	0.508	4.65420147565735e-11	ATP6V1B2
2.39177619826323e-15	0.585557153275423	0.756	0.448	4.95623863804107e-11	MFSD1
2.55097732016996e-15	0.587695675324823	0.47	0.225	5.28613520285619e-11	BAIAP2
2.63573420849021e-15	0.546655784693904	0.643	0.378	5.46176842683342e-11	PSMB10
2.66434628658469e-15	0.666689013726211	0.708	0.407	5.52105837506078e-11	PAG1
2.68484951037928e-15	0.436382793909297	0.292	0.1	5.56354515540794e-11	P2RY13
2.69964558618884e-15	0.54759312264869	0.667	0.375	5.59420558370051e-11	GPCPD1
2.77828427045009e-15	0.505672948131541	0.69	0.419	5.75716066522667e-11	GALNT2
2.92972265035009e-15	-2.75488376398895	0.101	0.392	6.07097127605545e-11	ALDOC
3.15080614360445e-15	0.866677478503291	0.554	0.286	6.52910049077714e-11	NEU1
3.22185388892595e-15	-1.51719767958383	0.417	0.642	6.67632562863235e-11	SEPT7
3.25566936607917e-15	0.250854536788621	0.44	0.182	6.74639806038926e-11	CIITA
3.40715544365766e-15	-0.867010384848372	0.024	0.314	7.06030751034741e-11	CLIP3
3.45217915627719e-15	0.564996296456441	0.732	0.427	7.1536056476376e-11	GLT25D1
3.58416488862836e-15	0.301625149686616	0.262	0.083	7.42710648221569e-11	RASAL3
3.60355028978019e-15	0.328683048569243	0.315	0.113	7.46727691048252e-11	ALDH16A1
4.22956363754063e-15	-1.50110678850034	0.012	0.292	8.7645017697117e-11	GPR37L1
4.48712842549486e-15	0.605318488887207	0.732	0.432	9.29822752331046e-11	ATP13A3
4.50402946276955e-15	0.379051045808553	0.589	0.307	9.33324985275107e-11	SCAMP2
4.50893606734161e-15	0.4357576507013	0.393	0.154	9.34341731874529e-11	GGTA1P
4.7386890388401e-15	0.260411591001368	0.262	0.084	9.81951142628445e-11	ARHGAP6
4.8876561299476e-15	0.349173969745971	0.482	0.228	1.01282010324774e-10	C20orf27
4.8911042316741e-15	0.369513788599356	0.369	0.145	1.01353461888751e-10	FOSL1
5.40828943202795e-15	0.519215376008819	0.565	0.285	1.12070573610483e-10	SLC7A5
5.83390852860052e-15	-1.35336795813924	0.161	0.447	1.2089025252966e-10	NFIA
6.10575932901369e-15	0.515057460490164	0.72	0.439	1.26523544815822e-10	PLSCR1
6.59766748250859e-15	0.416904273188787	0.458	0.198	1.36716865572543e-10	MMP19
7.28478482037502e-15	0.47270972837915	0.601	0.314	1.50955311047811e-10	IER5
8.1609777736604e-15	0.574719147463684	0.929	0.719	1.69111781425791e-10	SDCBP
8.98128617572549e-15	0.317594672961055	0.429	0.186	1.86110212133384e-10	FAM129A
9.39019188198325e-15	-1.58588292188626	0.101	0.388	1.94583556178457e-10	PMP22
9.40592916282475e-15	0.394714663303676	1	0.886	1.94909664112054e-10	OAZ1
1.01727614330734e-14	0.68417392674317	0.482	0.237	2.10799962416147e-10	PDP1
1.05473622517654e-14	-1.54165724033379	0.196	0.492	2.18562440581082e-10	JUN
1.32336554219655e-14	0.687157862502261	0.458	0.215	2.74227807653969e-10	SLC7A8
1.45215466752784e-14	-1.07726948946321	0.131	0.423	3.00915490205119e-10	ZBTB20
1.45731236172956e-14	0.498009843075234	0.351	0.138	3.019842675976e-10	PGM2
1.48306995870177e-14	0.490356719408213	0.506	0.259	3.0732175684218e-10	CORO1B
1.76252634606634e-14	-1.71252423502164	0.018	0.29	3.65230709431868e-10	ZNF462
1.88902924914448e-14	-0.941162059158988	0	0.268	3.9144464100772e-10	SOX2-OT
2.02019448732993e-14	0.426564364033466	0.964	0.734	4.18624701664509e-10	ARPC2
2.06027685594103e-14	-1.1779672866998	0.018	0.288	4.269305700881e-10	MAP2
2.14177624075621e-14	-1.22853118008467	0	0.267	4.43818872609501e-10	RARRES2
2.42784917873259e-14	-1.04226065195547	0	0.266	5.03098906816967e-10	CTNND2
2.67825867382617e-14	0.545686710350841	0.327	0.126	5.54988762390259e-10	CYBASC3
2.75942622627895e-14	0.453572788526247	0.869	0.594	5.71808302609524e-10	SNX5
2.78952028063362e-14	-1.46978011320256	0.006	0.272	5.780443925529e-10	CRIP2
3.242758961982e-14	0.698158669904881	0.417	0.192	6.7196451210191e-10	MIOS
3.53215130073737e-14	-0.862596336854026	0	0.263	7.31932392538799e-10	GABBR1
3.57193093005914e-14	-2.89859595433907	0.607	0.685	7.40175527326855e-10	TUBA1A
3.84145224575477e-14	0.487726223428492	0.839	0.586	7.96025734365303e-10	ATP1B3
4.17971868795645e-14	-1.91271805600804	0.018	0.283	8.66121306518335e-10	NTRK2
4.31729363924979e-14	0.496482262783934	0.345	0.137	8.94629587925342e-10	ARHGAP27
4.51257468964102e-14	0.592774892302611	0.702	0.403	9.35095727187412e-10	PTPN1
4.55166229504172e-14	0.33248986954643	0.393	0.159	9.43195460778545e-10	RAC2
4.57422729711084e-14	0.619502725925703	0.339	0.134	9.47871380507308e-10	GABPB1
4.68926815390647e-14	-1.71077410386491	0.113	0.385	9.71710146852499e-10	MAGED1
4.89976601273383e-14	0.577924647100088	0.262	0.088	1.0153295131587e-09	MOB3C
4.9648496987466e-14	-2.34046061109603	0.095	0.364	1.02881615457427e-09	TSPAN7
5.12906972776275e-14	0.339601625467668	0.333	0.126	1.062845828987e-09	LRRC8C
5.83729582101348e-14	0.255850114024351	0.429	0.186	1.20960444003041e-09	LOC100233209
6.20908134420846e-14	0.514238052640371	0.923	0.721	1.28664583614688e-09	GNAI2
6.25012746328449e-14	-0.739322938006774	0.006	0.266	1.29515141294181e-09	LOC100506421
6.37504134962187e-14	0.358382589721515	0.435	0.198	1.32103606846864e-09	NAB2
7.02568440655836e-14	-1.11890418154086	0.06	0.333	1.45586232272702e-09	BNIP3
7.71938184948926e-14	0.696099002828104	0.738	0.457	1.59961030685117e-09	CD164
8.10205070109471e-14	0.558440010697279	0.821	0.565	1.67890694628085e-09	BCAP31
1.00068332846022e-13	0.42522687406138	0.649	0.36	2.07361599323526e-09	RAPH1
1.01075128061516e-13	0.404397233499706	0.44	0.198	2.09447880369073e-09	DGKA
1.15120118700961e-13	0.280834001029388	0.25	0.08	2.38551909972132e-09	SRC
1.21631494915904e-13	0.393962175525559	0.78	0.464	2.52044783764736e-09	ATF3
1.21998276801763e-13	0.41900080477567	0.488	0.233	2.52804829188614e-09	CD97
1.32014908719156e-13	-0.998116333604499	0	0.254	2.73561293847836e-09	KIF21A
1.35278320090048e-13	-0.879197609112718	0.006	0.261	2.80323734890597e-09	PCDH17
1.37669999665977e-13	0.622573526808802	0.304	0.113	2.85279773307838e-09	CYB5D1
1.44599062095336e-13	0.403124016476424	0.524	0.259	2.99638176473955e-09	ICAM1
1.4841926618876e-13	0.484138019963557	0.542	0.282	3.07554403396349e-09	ADPGK
1.62613281089891e-13	-0.955763718786708	0.006	0.26	3.36967241074473e-09	HEPACAM
1.67176577218571e-13	-2.3007185282375	0.042	0.302	3.46423303312322e-09	CRYAB
1.69686325590602e-13	0.482134908419668	0.512	0.271	3.51624003888845e-09	BET1L
1.70893040578955e-13	-1.17259147314514	0.018	0.274	3.5412455868771e-09	DPP6
1.97088147185247e-13	0.465934645642952	1	0.862	4.08406058597269e-09	HLA-B
2.01333890923639e-13	-1.57191350534809	0.018	0.272	4.17204088771966e-09	PSAT1
2.04031080498252e-13	-0.807483848127513	0.012	0.267	4.22793205008477e-09	MTSS1L
2.07698701244823e-13	0.258253047985708	0.589	0.298	4.30393248719523e-09	ADAP2
2.08741276367978e-13	0.529715072155433	0.881	0.631	4.32553672889724e-09	CAP1
2.25008057604891e-13	0.571620770975367	0.345	0.138	4.66261696968856e-09	RTTN
2.26767847408148e-13	0.66622181024568	0.774	0.523	4.69908333399165e-09	IFNGR2
2.67662438119963e-13	0.653573646481595	0.607	0.355	5.54650104272187e-09	DBNL
2.80448488235493e-13	0.530901515856429	0.506	0.259	5.81145357321588e-09	LTBR
2.86131107774776e-13	0.270251338009958	0.923	0.595	5.9292088153089e-09	NEAT1
2.95833715491799e-13	-0.954266263075611	0.101	0.377	6.13026625242105e-09	CADM1
3.17787668819744e-13	0.610185545812751	0.292	0.111	6.58519607328274e-09	FUCA1
3.38005983890381e-13	-1.98448975932695	0.024	0.275	7.00415999817647e-09	SERPINE2
3.46152900519268e-13	-1.67996850705493	0.018	0.269	7.17298040456027e-09	PCDHGC3
3.50324242905199e-13	0.546467175219479	0.637	0.371	7.25941896148154e-09	ARL5A
3.53519248590049e-13	0.365233351182827	0.464	0.218	7.325625869283e-09	PRKAB1
3.77114742105326e-13	0.339363366297745	0.643	0.378	7.81457168590656e-09	DNM2
4.04493174521062e-13	0.307392917948821	0.321	0.124	8.38190756242545e-09	ADAMTSL4
4.09907955793263e-13	0.798860444366785	0.619	0.369	8.49411265994799e-09	ARRDC3
4.11161675179123e-13	-0.734433478554334	0.012	0.26	8.52009223306178e-09	CDC42BPA
4.33556736090727e-13	0.511396079833936	0.839	0.598	8.98416268527203e-09	TGOLN2
4.44417268926765e-13	0.393968251253223	0.637	0.375	9.20921464670042e-09	AMPD2
4.64490854558422e-13	-1.51535163750227	0.036	0.294	9.62517948815963e-09	F3
4.87416070733572e-13	0.290730117956631	0.607	0.33	1.01002358177411e-08	PDE8A
5.38403512273526e-13	-0.854609665766645	0.143	0.411	1.1156797581332e-08	WASL
5.39004071582019e-13	0.401140398034435	0.786	0.517	1.11692423713226e-08	MYADM
5.78217516809493e-13	0.547199606686813	0.613	0.361	1.19818233833263e-08	SWAP70
6.15713655907842e-13	0.276362954938448	0.363	0.151	1.27588183777223e-08	EMB
6.7475182834746e-13	0.391828939092915	0.988	0.755	1.39822073870161e-08	ZFP36
7.08030124688183e-13	0.315058963338	0.268	0.096	1.46718002437885e-08	NIPAL2
7.16534250223935e-13	0.419893194376366	0.482	0.24	1.48480227331404e-08	ZMYM6NB
7.43081413706703e-13	1.0841620198569	0.339	0.147	1.53981330548303e-08	PLAU
7.46051750733937e-13	-1.0137136698351	0.024	0.276	1.54596843787086e-08	MDK
7.63668394403156e-13	0.461372135312901	0.565	0.294	1.58247364688222e-08	GLRX
7.81800838375349e-13	-0.570111287069467	0.042	0.29	1.6200476972814e-08	OLFM2
8.25286069195138e-13	-1.82176760897883	0.024	0.271	1.71015779258616e-08	CA2
8.25835729930096e-13	0.442198137619468	0.726	0.46	1.71129679956114e-08	PICALM
8.34315564421416e-13	0.541770536567438	0.601	0.351	1.72886871259406e-08	TSC22D2
8.80540199801394e-13	0.574419663948778	0.315	0.128	1.82465540202845e-08	NET1
8.8130880217995e-13	-1.75644480278331	0.47	0.653	1.82624809987729e-08	VIM
9.1477805111294e-13	-0.813203567223563	0.024	0.275	1.89560307751623e-08	ETV1
9.15298074979082e-13	0.329966705037294	0.31	0.121	1.89668067097165e-08	CEBPA
9.31082716373627e-13	0.4299023669107	0.53	0.282	1.92938960486943e-08	MRC2
9.59807730164786e-13	-1.36905714083914	0.012	0.254	1.98891357844747e-08	PHYHIPL
9.82656817052444e-13	0.459080156080451	0.792	0.552	2.03626145629608e-08	CDV3
9.894245454317e-13	-1.72593937087685	0.155	0.424	2.05028554304357e-08	TSC22D1
1.0152321528681e-12	-1.15250431539978	0.018	0.263	2.10376406717329e-08	SCG3
1.02851774185812e-12	-1.66097895827812	0.018	0.262	2.1312944646784e-08	GAP43
1.07223135038806e-12	-1.26287578270803	0.054	0.311	2.22187780427413e-08	TPST1
1.08381466328436e-12	0.567135321679616	0.744	0.494	2.24588074525785e-08	TSC22D3
1.14816801464905e-12	0.397640383267979	0.381	0.171	2.37923375995576e-08	LIMK2
1.18381076086229e-12	0.329070112678585	0.589	0.326	2.45309265865884e-08	ARHGAP26
1.27389929766454e-12	-1.10534352437031	0.024	0.272	2.63977412462047e-08	SORBS1
1.35064017089882e-12	0.51323376728179	0.339	0.146	2.79879656213654e-08	NFAM1
1.39769732240128e-12	0.480965390059352	0.726	0.472	2.89630839147993e-08	IFNGR1
1.49960573232997e-12	0.692103365738586	0.393	0.179	3.10748299853416e-08	THBD
1.50254616307152e-12	-1.18841603438409	0.494	0.655	3.1135761591168e-08	DYNLL1
1.67384082990873e-12	0.57478340419188	0.667	0.419	3.46853296773687e-08	XBP1
2.02483533961781e-12	-1.15186385482627	0.304	0.518	4.19586379075603e-08	TSC22D4
2.18948430335307e-12	-0.275764278328116	0.024	0.277	4.53704937340824e-08	PTPRS
2.47497790301897e-12	0.327394769231798	0.679	0.403	5.12864921063591e-08	EFHD2
2.55465196987668e-12	-1.41788075689784	0.036	0.283	5.29374981197845e-08	PLEKHB1
2.60849953506529e-12	-1.1191481671252	0.018	0.255	5.4053327365623e-08	MAP1A
2.6223020225985e-12	-0.717643095696815	0.042	0.289	5.43393425122861e-08	SEMA6A
2.64378171829937e-12	0.310236669548027	0.935	0.68	5.47844447665995e-08	CEBPD
2.94382570874437e-12	0.541670314723595	0.613	0.355	6.10019563366008e-08	WARS
3.50564789959055e-12	-1.89674464170021	0.018	0.254	7.26440357753155e-08	IGFBP7
3.73103346434345e-12	0.311667456000208	0.512	0.268	7.73144754481249e-08	IL17RA
4.05744537567617e-12	-1.32147026730298	0.137	0.386	8.40783830747616e-08	CBR1
4.43802025950048e-12	0.311028625602875	0.333	0.137	9.19646558173689e-08	ZNF33A
5.04752131911618e-12	-1.60565284436828	0.03	0.262	1.04594736774725e-07	OLIG1
5.09899442671874e-12	0.455730383660243	0.333	0.144	1.05661362510466e-07	TATDN2
5.11097885923674e-12	-1.00283516083809	0.44	0.598	1.05909703921104e-07	SEC61G
5.51660243143081e-12	0.466352911666741	0.476	0.246	1.14315035584109e-07	PI4K2A
5.88239948913798e-12	-0.761378633949902	0.054	0.293	1.21895082213917e-07	SOX9
6.27622531588795e-12	0.427725957994997	0.417	0.195	1.3005594099583e-07	RGS16
6.5166182564805e-12	0.380369740521865	0.815	0.552	1.35037363510789e-07	FKBP5
6.6180512422892e-12	0.320822205748785	0.452	0.229	1.37139257842717e-07	TGFBR2
6.85203233851368e-12	-1.94626696877939	0.042	0.275	1.4198781411868e-07	DNER
6.95743488671303e-12	-0.918200454538495	0.089	0.348	1.44171965722467e-07	AASS
7.38164809443899e-12	0.453580404592732	0.375	0.173	1.52962511812965e-07	IGFLR1
8.34713499256561e-12	0.356603716238438	0.268	0.101	1.72969331315945e-07	IL16
8.68748710961021e-12	0.322751788175603	0.375	0.166	1.80022107885343e-07	USP2
9.15971451281296e-12	-1.32640953796134	0.363	0.582	1.8980760413451e-07	DNAJB1
9.59917943738628e-12	0.439852370523382	0.357	0.158	1.98914196301518e-07	SLC7A7
9.62291821861639e-12	0.27402301646823	0.607	0.331	1.99406111326169e-07	SPATA13
9.72211681480363e-12	0.547405113510551	0.726	0.462	2.01461704636361e-07	EIF4E
9.88368492018507e-12	0.429925590149031	0.726	0.45	2.04809718916075e-07	PIK3R1
9.88970455152769e-12	0.278658132600968	0.476	0.238	2.04934457716757e-07	CHCHD7
1.00092201251934e-11	0.274848993101786	0.476	0.233	2.07411059434258e-07	STK10
1.04486950479048e-11	-0.661917178091411	0.042	0.28	2.16517858782683e-07	PALLD
1.10092253454962e-11	0.415202030852945	0.935	0.767	2.28133167609373e-07	ATP6V0B
1.10227962623907e-11	-0.792327709381923	0.083	0.328	2.2841438414926e-07	DAG1
1.10615848441014e-11	-1.17256157821033	0.036	0.275	2.2921816113947e-07	C16orf80
1.11491812480147e-11	0.446958019556202	0.994	0.861	2.31033333821362e-07	HLA-A
1.14822568052398e-11	0.577859273259321	0.494	0.272	2.3793532551818e-07	MAFF
1.16037304208803e-11	0.396992588195552	0.625	0.371	2.40452501781481e-07	ATP6V0A1
1.29259079281771e-11	0.433035183879589	0.774	0.55	2.67850664087686e-07	IDS
1.3189934519505e-11	0.28875208850715	0.667	0.422	2.73321823113184e-07	PFKFB3
1.92653361733731e-11	-1.1320962322196	0.077	0.321	3.99216296184637e-07	SYNE1
1.99645212859698e-11	0.567836609064319	0.643	0.404	4.13704810087866e-07	DDX21
2.15837807053162e-11	-1.40940393873005	0.214	0.444	4.47259103775561e-07	SDC3
2.16941485110661e-11	0.456244593878911	0.369	0.177	4.49546145446311e-07	PQLC1
2.20391327529937e-11	-0.686440633430022	0.03	0.257	4.56694908907536e-07	LINC00478
2.20601820486149e-11	0.418613205755953	0.488	0.258	4.57131092411397e-07	QSOX1
2.23569120847581e-11	-1.05135756330235	0.083	0.334	4.63279932220358e-07	AHNAK
2.26473698637943e-11	0.456787604287612	0.726	0.467	4.69298798317546e-07	CEP170
2.52321540524342e-11	0.553306539972343	0.464	0.249	5.22860696274541e-07	TNFRSF10B
2.57560965309279e-11	0.459306541126605	0.685	0.443	5.33717832313889e-07	SIRPA
2.59629186946959e-11	0.446168200304377	0.536	0.296	5.38003601191488e-07	ESYT2
2.68336030959571e-11	0.284733678693685	0.482	0.246	5.56045923354422e-07	OSTF1
2.71496219812611e-11	-2.01815722801456	0.268	0.478	5.62594466695692e-07	PON2
2.80199336732956e-11	0.348331751271519	0.56	0.308	5.80629065578031e-07	ACSL4
2.84119806234256e-11	-1.12307360588924	0.22	0.463	5.88753062478626e-07	CBX5
2.92283205958385e-11	0.587504938248143	0.31	0.13	6.05669259386966e-07	SHMT1
2.92500693068867e-11	0.413403843380079	0.5	0.269	6.06119936177307e-07	CCND1
3.15098722336201e-11	-1.64511716778815	0.048	0.277	6.52947572425076e-07	NLGN3
3.67926079313077e-11	0.518655172005589	0.786	0.556	7.62416421552558e-07	SH3BGRL
3.69595591054824e-11	0.368964830789005	0.482	0.248	7.65875983783806e-07	HSD17B11
3.84588611353716e-11	0.437578861621656	0.786	0.579	7.9694452044717e-07	CTNNB1
4.41762510920798e-11	-0.969753845765479	0.613	0.71	9.15420275130077e-07	NDUFS5
4.85980983632751e-11	0.378441956050872	0.607	0.36	1.00704979428379e-06	SKAP2
4.91265388918735e-11	0.37663598835683	0.339	0.148	1.0180001389174e-06	FAM118A
5.28235895789795e-11	0.488720028063913	0.804	0.577	1.09461042325561e-06	ATP6AP1
5.40532164976006e-11	-0.98776539147857	0.208	0.442	1.12009075226328e-06	REV3L
5.58864326772304e-11	-1.00120120334188	0.107	0.358	1.15807865793757e-06	NGRN
6.68081831703977e-11	0.47927248705508	0.363	0.167	1.38439917165698e-06	ADCY7
6.89092326599782e-11	0.542641323442706	0.44	0.228	1.42793711918007e-06	M6PR
7.78284939533245e-11	0.309933004129415	0.524	0.281	1.61276205170079e-06	IGSF21
7.80880408494596e-11	-0.894663219021668	0.048	0.277	1.6181403824825e-06	ADD3
7.9881116569052e-11	-1.53894569038771	0.107	0.333	1.6552964975439e-06	SLC22A17
8.53651000678345e-11	-0.910910052913296	0.065	0.293	1.76893560360567e-06	FADS2
9.29698897268585e-11	0.394192400236984	0.863	0.659	1.92652205491996e-06	ATP6V0E1
9.6241336855068e-11	-0.918819714450196	0.054	0.275	1.99431298231072e-06	ZHX3
9.96571360418603e-11	0.367229267249428	0.792	0.559	2.06509517305943e-06	ARID5B
1.00815317966869e-10	0.409957269555753	0.643	0.404	2.08909501890947e-06	RB1
1.03127965910353e-10	0.508550658266922	0.53	0.315	2.13701770959433e-06	DOT1L
1.12081074962327e-10	-0.741900577032929	0.47	0.642	2.32254403536934e-06	HSPE1
1.14947514982426e-10	-0.770634202991627	0.994	0.961	2.38194240546583e-06	PTMA
1.23722513625763e-10	0.549896337727795	0.351	0.163	2.56377792735306e-06	PLA2G15
1.28914026217692e-10	0.418205937107507	0.387	0.187	2.67135645128302e-06	MAPKAPK3
1.38115385052971e-10	-0.376755040822252	0.089	0.31	2.86202700906765e-06	LMO4
1.429627432586e-10	0.3403454401937	0.435	0.223	2.9624739658047e-06	ORMDL2
1.4957812776018e-10	0.391685679460472	0.387	0.191	3.09955796344646e-06	MAP3K11
1.51116482851719e-10	-0.625531607865869	0.042	0.267	3.13143575765332e-06	ANK2
1.51150719236334e-10	-1.01315879343017	0.042	0.258	3.1321452040153e-06	GOLM1
1.70237299961359e-10	0.639945497926929	0.667	0.443	3.52765732979928e-06	CTSA
1.81770521412864e-10	-0.585300617533784	0.839	0.823	3.76664874471736e-06	CCDC72
1.93126876724057e-10	0.403166874311913	0.714	0.459	4.00197513947591e-06	ABI1
1.98372397654019e-10	0.297520430381773	0.464	0.239	4.11067282418659e-06	IRAK3
1.99076213161176e-10	0.611121772467307	0.345	0.161	4.12525728912589e-06	ZNF687
2.07090484557516e-10	0.510982430746039	0.649	0.434	4.29132902100084e-06	LRPAP1
2.16441841584632e-10	0.345817558520505	0.256	0.102	4.48510784131675e-06	HOMER1
2.17963089232528e-10	0.416492660799682	0.405	0.205	4.51663113507645e-06	MOB1A
2.18984497287638e-10	0.352771959398038	0.44	0.234	4.53779675279442e-06	RNF168
2.26033472427076e-10	0.363616511952835	0.631	0.38	4.68386561563388e-06	ELMO1
2.2999618156797e-10	0.25245424221089	0.619	0.382	4.76598087445148e-06	KIAA0226
2.40826318591526e-10	0.430150359476587	0.518	0.29	4.99040297385361e-06	ERP29
2.75453351283821e-10	-0.784239303518243	0.268	0.514	5.70794434530333e-06	ANKRD12
3.30531147199163e-10	0.295943788731353	0.351	0.168	6.84926643226105e-06	ST8SIA4
3.40686505558405e-10	0.404019727156585	0.327	0.144	7.05970576818127e-06	MARCH3
3.81881417808673e-10	0.307745424861112	0.518	0.285	7.91334673983132e-06	CDC42SE1
3.83176310631812e-10	-0.813345539879868	0.512	0.651	7.94017950891241e-06	TOMM7
3.98103537360942e-10	0.393728420820022	0.78	0.545	8.24950150119343e-06	HERPUD1
4.03708797772226e-10	0.337580391722694	0.327	0.149	8.36565370743607e-06	ZC3H12A
4.08075340534671e-10	0.592061285843482	0.5	0.292	8.45613720655945e-06	H1F0
4.12198337726876e-10	0.367387370218753	0.869	0.591	8.54157395437632e-06	GPR56
4.16000934072569e-10	0.333577932517936	0.798	0.536	8.62037135585178e-06	MSN
4.26792490024648e-10	-0.917546339687306	0.202	0.437	8.84399397829075e-06	MLL
4.4950684961093e-10	-0.884961281909366	0.071	0.288	9.3146809376377e-06	CXXC5
4.68097565222613e-10	0.300663779919895	0.494	0.269	9.69991774654299e-06	MPDU1
4.97091401783067e-10	0.493303583273959	0.488	0.283	1.03007280277487e-05	MGAT4A
5.00569860967197e-10	-1.29117991605142	0.113	0.332	1.03728086589623e-05	LGALS3
5.37947282460784e-10	0.279511135829754	0.494	0.268	1.11473435871524e-05	FNIP2
5.50063552594046e-10	-0.396447948406045	0.131	0.367	1.13984169368538e-05	MT1E
5.72782534324478e-10	0.286766237608509	0.286	0.12	1.18691996762718e-05	RCSD1
5.83076895241336e-10	0.669585327607677	0.298	0.136	1.2082519423191e-05	AGPAT2
5.83541056989178e-10	-1.2362942362589	0.167	0.382	1.20921377829297e-05	CAPN2
5.8971664149669e-10	0.45763457007511	0.405	0.209	1.22201082450944e-05	NCF4
6.02251957661357e-10	0.554114527409491	0.369	0.184	1.24798650666586e-05	ESYT1
6.49578750902447e-10	0.313675401633831	0.476	0.252	1.34605708762005e-05	EVL
6.88455938229788e-10	0.540167153367232	0.554	0.348	1.42661839519977e-05	NAGK
7.37844843876486e-10	0.398254813398518	0.47	0.264	1.52896208548085e-05	NANS
7.95553575777896e-10	-0.251752318216094	0.077	0.297	1.64854611972696e-05	C7orf55
8.06969596557089e-10	-1.16144215478233	0.095	0.308	1.6722023979856e-05	EPN2
8.89490596572925e-10	0.26115116369627	0.44	0.236	1.84320241421841e-05	LPAR6
9.00641062818722e-10	-1.40058376722102	0.381	0.574	1.86630841037295e-05	CD9
9.4467736616138e-10	-0.699096465055204	0.048	0.259	1.95756043815961e-05	PRAF2
1.01901237343649e-09	-0.539519551050878	0.101	0.321	2.1115974402351e-05	WDR60
1.08507127402257e-09	0.325623696863139	0.625	0.392	2.24848469402956e-05	PELI1
1.11558828807999e-09	0.39930172305239	0.47	0.26	2.31172205055935e-05	GLA
1.11976015901755e-09	-0.485299548577005	0.077	0.296	2.32036700151617e-05	MYL6B
1.18387200590773e-09	-0.571908757222846	0.173	0.392	2.453219570642e-05	POLR2I
1.27936309572692e-09	-0.682584131359937	0.131	0.357	2.65109620696533e-05	RALA
1.36135284973915e-09	0.320949259722198	0.685	0.44	2.82099537522946e-05	IL1RAP
1.36475611765951e-09	0.258518646168414	0.679	0.445	2.82804762701404e-05	ZNFX1
1.44864959449736e-09	-1.75045162733242	0.345	0.493	3.00189168971742e-05	S100A10
1.45060088908774e-09	-0.724941320514308	0.202	0.417	3.00593516236761e-05	C1orf122
1.47213573098437e-09	0.438228170722382	0.726	0.49	3.05055966174582e-05	IL6ST
1.48849270448915e-09	-3.69196070552455	0.185	0.387	3.08445458224241e-05	GFAP
1.55068765825356e-09	0.337483037153945	0.423	0.225	3.21333496543303e-05	MTMR14
1.81653926823531e-09	0.34553810589359	0.363	0.176	3.7642326716372e-05	SEMA4D
1.85940634275812e-09	0.333270750527759	0.435	0.23	3.85306182346338e-05	RIC8A
2.08274863525017e-09	0.331764708498371	0.315	0.146	4.3158717219654e-05	DUSP5
2.21214603441173e-09	0.406874438393921	0.768	0.534	4.58400901250799e-05	CSRNP1
2.3452588316951e-09	0.29514442159981	0.405	0.211	4.85984535103859e-05	ARHGAP30
2.38254170794314e-09	0.251512765089429	0.53	0.306	4.93710292719978e-05	LPCAT1
2.48882681082717e-09	0.713322009567914	0.44	0.248	5.15734691739606e-05	CPM
2.55947450806527e-09	0.528332937471758	0.321	0.157	5.30374307561285e-05	ST14
2.66098379650248e-09	0.276169354033095	0.286	0.127	5.51409062311244e-05	CAMK1D
2.73603198320189e-09	0.280833874146971	0.488	0.267	5.66960547559096e-05	EVI2B
2.91362177276488e-09	-1.16469702262851	0.732	0.749	6.03760703752339e-05	NDUFA4
2.94100983107991e-09	0.438334352411696	0.536	0.304	6.09436057196378e-05	LPL
2.9694110198771e-09	0.53564419420676	0.292	0.132	6.15321351538933e-05	MFSD2A
3.17401584394582e-09	0.345372258652632	0.339	0.163	6.57719563182453e-05	MAN2B2
3.19565074427350e-09	0.375068657244542	0.786	0.57	6.62202747228354e-05	SELK
3.22437803652969e-09	0.28365646015554	0.744	0.47	6.68155616729683e-05	ETF1
3.33636694404863e-09	0.337904086617711	0.423	0.227	6.91361958145757e-05	RREB1
3.33738020877471e-09	0.30013649915107	0.411	0.223	6.91571926862296e-05	GSTM4
3.69592773627286e-09	-0.823415674701856	0.286	0.479	7.65870145510461e-05	NENF
4.00543509315951e-09	0.367969039039905	0.637	0.422	8.30006260004515e-05	ADAM17
4.17408768116631e-09	-0.879949969321594	0.089	0.297	8.64954449291282e-05	SEPT8
4.23519029643018e-09	0.456740974591022	0.685	0.453	8.77616133226261e-05	SPRY2
4.60300895081599e-09	0.36352144343418	0.31	0.147	9.53835514788089e-05	DIAPH2
5.06887190717159e-09	0.27416024829979	0.304	0.146	0.00010503716366041	CCDC88B
5.35877906664826e-09	-0.373901909761578	0.113	0.333	0.000111044619819085	WBP5
5.42664471722296e-09	-1.29193212450592	0.065	0.259	0.000112450931830294	MSMO1
5.47914506978739e-09	0.255749051149968	0.321	0.149	0.000113538844136134	OLFML2B
6.80263874377302e-09	0.294921814117704	0.565	0.341	0.000140964280048464	SH3KBP1
7.14476308454373e-09	0.304804015980703	0.369	0.191	0.000148053780637915	MTHFD1L
7.2583050663e-09	0.381475440349721	0.81	0.61	0.000150406597583869	IER2
7.50057866221512e-09	0.510705966862812	0.5	0.303	0.000155426991038422	NCOA3
7.58542872352906e-09	0.385144013847701	0.696	0.474	0.000157185254008969	CNDP2
7.88491070333542e-09	-0.72944656101718	0.095	0.305	0.000163391119594517	SCRN1
7.92287414865869e-09	-0.857106332034669	0.083	0.29	0.000164177798108505	LIMA1
7.99116966502694e-09	0.420732278803169	0.649	0.448	0.000165593017798688	CPEB4
8.15509715927947e-09	-1.41729112749598	0.542	0.646	0.000168989923334589	LDHB
8.2512472137163e-09	0.3837706834341	0.28	0.128	0.000170982344762629	REEP4
8.71411481694701e-09	-1.12834663248912	0.095	0.299	0.000180573887236776	TXNIP
8.99923321291839e-09	-0.701260614691671	0.095	0.305	0.000186482110638095	LRRC8A
9.33060750299039e-09	0.448171345613952	0.452	0.263	0.000193348848676967	PXDC1
9.33781938953752e-09	-1.67973776646202	0.345	0.528	0.000193498293389997	TIMP1
9.46784931372337e-09	-1.09801047946349	0.446	0.592	0.000196192773478976	EID1
9.77855478573333e-09	0.527691267750859	0.399	0.21	0.000202631212269966	ZNF267
1.00612599442036e-08	-1.18858955278108	0.494	0.617	0.000208489428563787	SOD1
1.01086323801915e-08	-0.581611931828792	0.167	0.382	0.000209471080182328	RNF187
1.11015115770497e-08	0.275626131869427	0.458	0.258	0.000230045522899625	LOC338758
1.13621354668183e-08	0.280745809096343	0.595	0.363	0.000235446171143408	RNF19A
1.15710100286245e-08	-0.848079935289612	0.298	0.511	0.000239774469813157	TBCB
1.25199151885621e-08	0.424717723207682	0.405	0.226	0.000259437682537385	SIPA1
1.25297216646979e-08	-1.14422132279835	0.202	0.411	0.000259640892335871	ZNF292
1.39998586368258e-08	0.530256045889846	0.512	0.317	0.000290105070672303	SLC39A1
1.45320199407817e-08	-0.987514887653589	0.071	0.262	0.000301132517212878	LAPTM4B
1.48606839386782e-08	0.355550626973465	0.417	0.233	0.000307943092577289	STK38L
1.4918608748449e-08	0.288791185799947	0.399	0.214	0.00030914341048536	SLC9A9
1.60679333924799e-08	0.61962686328822	0.518	0.325	0.000332959715758968	PPIF
1.63586101086816e-08	0.373972145307274	0.81	0.611	0.000338983118672099	ARL6IP5
1.75993364948272e-08	0.319086376683779	0.435	0.243	0.000364693450845809	KDM3B
1.77256869476918e-08	0.356440954068538	0.56	0.353	0.000367311684930069	POLD4
1.78606946880697e-08	0.374787240701355	0.565	0.354	0.000370109315326181	AKR1A1
2.04044194350532e-08	-0.655042808847536	0.077	0.266	0.000422820379533173	KLF9
2.06809351363574e-08	0.342154540371724	0.482	0.284	0.000428550337895599	SCARB1
2.38877724948116e-08	-1.13967448875406	0.274	0.453	0.000495002421637485	MT1X
2.40200544378478e-08	-1.27365578093098	0.107	0.297	0.000497743568061083	GADD45A
2.49731077268424e-08	0.318571133561409	0.327	0.165	0.000517492738315628	MGAT5
2.53897515364993e-08	0.284338917114562	0.315	0.154	0.000526126431339338	GNA15
2.84128778526327e-08	0.308089210710953	0.476	0.267	0.000588771654862255	ARFGAP3
2.86212786204812e-08	-0.898138962398153	0.446	0.62	0.000593090135573612	LUC7L3
2.86524862853441e-08	-1.09509851189723	0.304	0.48	0.000593736820804901	PRDX2
2.88475562472131e-08	0.352991746912322	0.286	0.136	0.000597779060554751	APOBEC3C
3.53066738442814e-08	0.553347299377839	0.351	0.19	0.000731624895401199	DOK3
3.71447905112482e-08	-2.0423224335262	0.375	0.494	0.000769714348974085	S100B
3.75004046541522e-08	0.262692966691529	0.274	0.129	0.000777083385243342	FLJ10038
3.93442217016937e-08	0.360769485946433	0.375	0.207	0.000815290962102497	MARCH2
4.07085538280931e-08	0.315188154743464	0.548	0.329	0.000843562652425744	NFIL3
4.12400712676443e-08	0.260788885196472	0.732	0.52	0.000854576756808125	CDC37
4.17628240291449e-08	-0.365760998258344	0.256	0.475	0.000865409239531941	AES
4.24053329239319e-08	0.364425258105292	0.744	0.53	0.000878723308849718	WDR1
4.30725672182589e-08	-0.839106960689043	0.435	0.566	0.000892549737896761	TXN
4.42490590767455e-08	-0.706443924715305	0.238	0.436	0.000916929002188321	NHP2
4.78089084101213e-08	-0.675626495513046	0.982	0.937	0.000990696200074533	PPIA
4.78884897406845e-08	0.326376037126077	0.577	0.371	0.000992345284406465	VAMP3
5.01597455865914e-08	0.300696205839228	0.762	0.57	0.00103941024804535	ARPC4
5.17105182991823e-08	-0.599718569292194	0.476	0.621	0.00107154536019565	C11orf10
5.27934049462922e-08	0.329823710120736	0.506	0.314	0.00109398493729707	ATP11A
5.47781024556005e-08	-0.84657661448587	0.429	0.573	0.00113511183908495	SRP9
6.11375405715674e-08	-1.06131217103788	0.815	0.812	0.00126689211572402	TPI1
6.53997933401202e-08	0.356507572817477	0.619	0.407	0.00135521451759397	MED29
6.63013228243656e-08	-1.08466785847829	0.202	0.386	0.0013738960115665	ZNF638
6.70189868035044e-08	0.379021757758382	0.643	0.448	0.00138876744454222	LAP3
6.78099033615557e-08	0.310537719929268	0.72	0.534	0.00140515681745816	TCEB1
6.81379307296015e-08	-0.949079431871026	0.149	0.336	0.0014119542005788	ARL2BP
6.89863417961849e-08	0.412622692393972	0.643	0.486	0.00142953497470054	PLEC
7.05179625408708e-08	0.365169229298075	0.262	0.124	0.00146127321977192	HECTD2
7.33738193151952e-08	-0.89201108908767	0.095	0.279	0.00152045228384948	METRN
7.33934433805417e-08	0.327236924383439	0.417	0.236	0.00152085893373158	RAPGEF2
7.35913733669585e-08	-0.885053179174372	0.488	0.641	0.00152496043891011	AKAP9
7.41016020166946e-08	-0.793797319569731	0.143	0.333	0.00153553339698994	LRRC58
8.96839093147826e-08	-0.744088467518548	0.714	0.746	0.00185842996882093	TCEB2
9.1299438887983e-08	0.340812518032372	0.583	0.378	0.00189190697263678	MAPRE1
9.3919770462018e-08	-0.731204425036031	0.714	0.752	0.00194620548351394	UQCRQ
9.70878906845858e-08	-1.39809793264826	0.25	0.421	0.00201185527076599	STMN1
9.72172440595673e-08	0.362131731884851	0.405	0.236	0.00201453573140235	RRP7A
1.0450208797662e-07	0.4943471438167	0.583	0.409	0.00216549226705151	HEXA
1.05566905703298e-07	-0.644431911955484	0.208	0.413	0.00218755741998375	IP6K2
1.06814703970401e-07	-0.891767474845265	0.214	0.398	0.00221341429567464	TJP1
1.12177539553625e-07	0.330900440941349	0.292	0.147	0.00232454297463022	ARG2
1.12477919755819e-07	0.310994392645853	0.476	0.309	0.00233076745318007	SPCS3
1.15142371959224e-07	-0.964193726983376	0.387	0.575	0.00238598023173905	HSPD1
1.19401231154636e-07	-0.953748458838698	0.179	0.366	0.00247423231198636	CLASP2
1.22507356018582e-07	-1.06959979794917	0.351	0.519	0.00253859743141706	TAF7
1.2716442818603e-07	-0.748671505901737	0.089	0.279	0.00263510128087092	ALDH7A1
1.40981659369853e-07	-0.396356131635866	0.298	0.485	0.0029214219454621	ATN1
1.41614476893395e-07	-0.800684305794757	0.149	0.338	0.00293453519018493	APC
1.43782566728978e-07	0.349437694450772	0.565	0.366	0.00297946234775789	UBE2J1
1.4488628361911e-07	0.493458565890434	0.69	0.506	0.00300233356915519	C13orf15
1.46898929829928e-07	0.260088401092964	0.387	0.215	0.00304403962393578	VPS13D
1.49429073654557e-07	0.409256943911876	0.315	0.163	0.00309646926426973	FAM65C
1.5266040704023e-07	-0.720745149062425	0.518	0.632	0.00316342895468765	FAM127A
1.56228450264613e-07	-0.583633748739692	0.113	0.3	0.0032373659463833	HMGCS1
1.59942774053265e-07	-0.782320557378241	0.173	0.356	0.00331433416393175	ASPH
1.66303596612759e-07	-0.562823776304707	0.095	0.272	0.0034461431290096	SHISA4
1.67707516004234e-07	0.426620106733041	0.577	0.404	0.00347523514663974	ARF6
1.73424196602852e-07	-0.565980620349685	0.077	0.251	0.0035936962020043	AGPAT5
1.74483893155563e-07	-0.478973786886273	0.083	0.256	0.00361565523396957	C11orf73
1.77368312618176e-07	0.273919613302149	0.625	0.417	0.00367542617407385	ADAM9
1.79444089978951e-07	0.333038852117009	0.5	0.314	0.00371844043254382	HEATR5B
1.84214322394668e-07	-0.54854202578189	0.244	0.435	0.00381728918866231	SNRNP27
1.87721630624207e-07	0.3040808423549	0.482	0.298	0.00388996762979481	C17orf62
1.88112369513773e-07	0.303950356751441	0.637	0.434	0.0038980645210644	CHD7
1.90207934155132e-07	-1.03327771916237	0.417	0.571	0.00394148881156264	DST
1.92462006512677e-07	0.324653026628103	0.601	0.415	0.00398819769895569	CRTAP
1.96490866108676e-07	-0.958235131667802	0.446	0.613	0.00407168372750397	GPI
2.00119341042198e-07	-0.950971372418157	0.548	0.638	0.00414687298507642	SEPW1
2.08162381717606e-07	0.432646343846341	0.452	0.279	0.00431354087395223	FOSL2
2.1403814742264e-07	0.397170933049847	0.339	0.18	0.00443529849089194	MX1
2.18019548468023e-07	0.565495417500286	0.315	0.166	0.00451780108335437	CEP68
2.20900996091281e-07	-0.453818541374952	0.679	0.724	0.00457751044100353	ATP5I
2.22502457970196e-07	-0.819642993478994	0.161	0.348	0.00461069593405841	RCN2
2.22996915676152e-07	-0.412661428723159	0.077	0.251	0.00462094208664121	MRPL36
2.30250508936823e-07	-0.766144094583979	0.851	0.842	0.00477125104618884	SRP14
2.33060774167706e-07	0.324096271138776	0.869	0.667	0.0048294853623032	CAPZA1
2.49466346755877e-07	0.326389655522554	0.25	0.115	0.00516944163747528	TAGAP
2.51783437303789e-07	-0.623112251294678	0.083	0.266	0.00521745638780911	MCM7
2.57352182670035e-07	0.355052721723256	0.494	0.316	0.00533285192928847	SLC4A7
2.68345287697269e-07	0.319342697629581	0.369	0.202	0.00556065105166282	WIPI1
2.69394457794596e-07	0.841039738292908	0.423	0.254	0.00558239195441961	CSF1
2.73850691808787e-07	-0.861387653581272	0.31	0.506	0.00567473403566169	BNIP3L
2.99684804068976e-07	-0.527024278441213	0.119	0.301	0.00621006850991731	ATF7
3.03668955557003e-07	-0.548114450363512	0.298	0.471	0.00629262809705222	NDUFB6
3.64108286151566e-07	-0.591554566363829	0.238	0.419	0.00754505190563275	PSIP1
3.94976559616233e-07	0.355926401113825	0.542	0.346	0.00818470426836758	IRAK1
4.00398864370557e-07	-0.853367127762776	0.31	0.473	0.00829706526748668	POLR2G
4.04823951608876e-07	0.28796576376994	0.774	0.562	0.00838876192523913	ATP1A1
4.17875056164163e-07	0.325844603630502	0.696	0.484	0.00865920691383378	IFRD1
4.26436784947961e-07	-0.564448794768784	0.851	0.841	0.00883662305769164	RPL38
4.58995548976687e-07	0.337743669557305	0.25	0.119	0.00951130576589491	MB21D2
4.67770876183214e-07	0.376586557507082	0.345	0.195	0.00969314809626857	C12orf5
4.70233845982816e-07	0.484851168888082	0.375	0.214	0.00974418575645592	LPXN
4.733176257248e-07	0.266911060904916	0.786	0.603	0.00980808784026931	SSR1
4.866578876508e-07	-0.636143553622968	0.095	0.263	0.0100845247478999	TRPS1
5.04899043438878e-07	-0.585578281132575	0.506	0.598	0.0104625179781404	SHFM1
5.28294025738771e-07	0.342536582306332	0.345	0.189	0.0109473088013588	SMAD3
5.40451259984381e-07	-0.523733091054711	0.345	0.496	0.0111992310093963	POLR2J
5.65374370073952e-07	-0.666908936924318	0.101	0.269	0.0117156876966724	LANCL2
5.91944871330632e-07	-0.590575226518042	0.321	0.506	0.0122662816237134	MKLN1
5.9691431017436e-07	-0.681970193949376	0.232	0.408	0.0123692583354331	RUFY3
6.00318301275409e-07	-0.657142235906035	0.679	0.796	0.012439795839029	HNRPDL
6.04432124492798e-07	-0.647933840673452	0.095	0.264	0.0125250424837398	SUN1
6.11406392835077e-07	0.280901870092701	0.887	0.725	0.0126695632723285	ARPC3
6.50304991691384e-07	0.513364901378791	0.435	0.267	0.0134756200378289	RGL1
7.20774589550714e-07	-0.614793110611723	0.202	0.392	0.0149358910446699	BRWD1
7.22363495857884e-07	-1.36428760821711	0.107	0.269	0.0149688163611671	MEST
7.30863940170683e-07	0.302976612891152	0.268	0.134	0.0151449625682169	DPAGT1
7.35238306853023e-07	0.450486713510329	0.476	0.313	0.0152356081946084	TWF2
7.50055239747178e-07	0.293505204817976	0.357	0.201	0.015542644678041	RELT
7.57425981509102e-07	0.286759568206016	0.554	0.382	0.0156953811888316	DDX27
7.86929543235435e-07	-1.50682459181844	0.31	0.407	0.0163067539949247	TUBB2B
7.95578787008033e-07	-0.753750061410107	0.232	0.407	0.0164859836243805	CYP51A1
8.09852230658188e-07	-0.621392284646886	0.167	0.355	0.016781757923699	RB1CC1
9.48099750807649e-07	0.375596160294398	0.429	0.264	0.0196465230362361	NRP2
9.83792621702958e-07	-0.700008527354607	0.149	0.333	0.0203861507069287	USP47
9.85282304985871e-07	-0.997271400751135	0.946	0.941	0.0204170199239172	HSP90AA1
9.9492387994613e-07	-0.688646013829576	0.286	0.449	0.0206168126402437	MRPL51
1.00148587552286e-06	-0.465609549756321	0.095	0.268	0.0207527903125848	BRD8
1.07730932737146e-06	-0.520917120946109	0.131	0.293	0.0223240038817914	PSPH
1.12018414304605e-06	-0.281765318735632	0.155	0.32	0.0232124558122003	DDT
1.1249616032819e-06	0.536634527187212	0.482	0.323	0.0233114543432075	PPP6R2
1.12578853856993e-06	0.27543475382195	0.708	0.524	0.0233285900962461	PHLDA1
1.13020228084847e-06	-0.425139151090031	0.399	0.563	0.0234200516637421	MYEOV2
1.21630546523642e-06	-0.850577087092771	0.387	0.534	0.0252042818506292	BPTF
1.25184373976473e-06	-0.656591264498291	0.25	0.421	0.0259407059754047	RSF1
1.27450241743642e-06	-0.835360814033344	0.554	0.636	0.0264102390941175	HINT1
1.29679396556997e-06	-0.725769220459267	0.238	0.427	0.026872164554541	SARS
1.3955703903241e-06	-1.09543140532323	0.107	0.266	0.028919009628296	MLLT11
1.39708518873184e-06	0.383363717805449	0.435	0.267	0.0289503992809013	VPS26A
1.43910625076012e-06	0.308980449800886	0.601	0.405	0.0298211597282513	ACTR3
1.44527971885945e-06	-0.654008579069614	0.298	0.472	0.0299490863342055	LUC7L2
1.55358089491655e-06	-1.46411416484628	0.583	0.635	0.0321933033044607	HSPB1
1.55806147376832e-06	-0.557011513558179	0.107	0.279	0.0322861498594272	SLC48A1
1.6072283204304e-06	-0.500036162377012	0.173	0.337	0.0333049852559587	LSM5
1.62980097644296e-06	-0.664343581318711	0.095	0.256	0.033772735833851	COPS5
1.67250254255606e-06	-0.693543891066263	0.238	0.412	0.0346575976868467	PTOV1
1.70546450504544e-06	-0.729652858505565	0.286	0.441	0.0353406354735516	BUD31
1.72032263363729e-06	-0.704951938836633	0.196	0.372	0.0356485256142319	SETD5
1.81544079444006e-06	0.317020822912745	0.44	0.278	0.037619564142387	SAMHD1
1.89094050692758e-06	-0.632687413388353	0.393	0.528	0.0391840691845532	DYNLRB1
1.89470244669069e-06	-0.910774983192122	0.155	0.318	0.0392620241003244	ATP6V0E2
1.92650577500026e-06	-0.872364477468465	0.149	0.311	0.0399210526695554	MYO10
1.95168762111827e-06	0.426751570395769	0.262	0.135	0.0404428708848127	ADCK2
2.02743275908916e-06	-0.597275016545489	0.119	0.279	0.0420124616338457	CAMSAP2
2.03235235498946e-06	0.276936768688958	0.589	0.409	0.0421144055000915	HEXB
2.04895528417542e-06	-1.23050835140573	0.137	0.299	0.0424584513986831	GRAMD3
2.15044541597785e-06	-0.384406475582274	0.119	0.282	0.0445615299098931	PHF14
2.37473909142287e-06	-0.958054519180078	0.167	0.323	0.0492093434524647	BBS2
2.40115708309552e-06	0.376995088349142	0.643	0.463	0.0497567770759055	PTP4A1
2.41497670606599e-06	-0.324333050803581	0.226	0.404	0.0500431473030994	PDAP1
2.4398812175453e-06	-0.712405055187015	0.119	0.28	0.0505592185899737	POLD2
2.45537501987737e-06	-0.857261341568659	0.679	0.73	0.0508802811618989	SKP1
2.49488726620786e-06	-0.995416492501298	0.583	0.659	0.0516990539303593	PEBP1
2.55890396446209e-06	0.569788249938608	0.393	0.236	0.0530256079515834	TMEM107
2.76250386745105e-06	-0.69446234965467	0.875	0.887	0.0572446051413206	CALM2
2.87770451975048e-06	0.271341553463053	0.268	0.142	0.0596317930582694	MR1
2.89990225011522e-06	-0.567516379327406	0.107	0.261	0.0600917744268877	S100A13
2.90585246380262e-06	0.271954954877067	0.286	0.151	0.0602150747549178	ARHGAP22
3.07549894051098e-06	0.281718026675324	0.262	0.134	0.0637304890452686	CDCP1
3.09777844540634e-06	-0.679503476422641	0.958	0.885	0.0641921649457103	RPLP2
3.15583574792132e-06	-0.458867701771394	0.161	0.343	0.0653952283684255	GOLGA7
3.22010388455864e-06	-0.559632175091184	0.232	0.404	0.0667269926958242	RAD21
3.38165186071373e-06	-0.863060767360774	0.351	0.495	0.0700745898577099	PSMA2
3.46422993298883e-06	-0.278076342140611	0.202	0.376	0.0717857726713946	GTF2I
3.55029009166934e-06	-0.556889367242291	0.155	0.324	0.0735691112795721	SRPK2
3.58393348526136e-06	-0.512115120190221	1	0.95	0.074266269681586	RPL41
3.87025384430531e-06	-0.761528850850406	0.327	0.492	0.0801994001616947	RAB6A
4.0161364218146e-06	-0.346357406944139	0.262	0.419	0.0832223789328421	NPIP
4.2296436998487e-06	-0.731575014076928	0.131	0.291	0.0876466767482647	PTPLAD1
4.42161097697089e-06	0.310321660293537	0.298	0.163	0.0916246226647908	ABHD3
4.50430228913497e-06	-0.458165596243511	0.137	0.304	0.0933381520354549	VBP1
4.68948422457491e-06	-0.576540011288579	0.101	0.255	0.0971754921016413	THYN1
4.69034183623681e-06	0.293501793687529	0.649	0.477	0.0971932635304992	ATP6V0D1
4.73092226419866e-06	-0.546778962094776	0.095	0.253	0.0980341711587247	PTK2
4.98059375741492e-06	-1.33491366678214	0.405	0.509	0.103207863841152	CD44
5.184253592898e-06	-1.01834452551599	0.339	0.485	0.107428102952032	CCT6A
5.32844999696517e-06	-0.403705959521173	0.244	0.41	0.110416140837112	DYNC1I2
5.56423649974675e-06	-0.765999554890179	0.119	0.274	0.115302108747752	SLC25A4
5.62674315321852e-06	-0.623461217898812	0.101	0.257	0.116597371620994	TNKS
5.86633147992322e-06	0.330275584933737	0.524	0.363	0.121562120926969	NAA20
5.93168165051357e-06	0.323406581422859	0.399	0.246	0.122916307161942	ACOT9
5.9838336741531e-06	-0.631592943351485	0.179	0.335	0.123997001395801	RAB13
6.04400638155329e-06	-0.742687136887214	0.345	0.499	0.125243900238547	SREK1
6.14616965144074e-06	0.327529243300741	0.286	0.154	0.127360927517155	TMEM2
6.16188179498162e-06	-0.613474254086984	0.321	0.471	0.127686514555609	FIS1
6.28025668244487e-06	-0.990282361850229	0.47	0.581	0.130139478973623	YWHAQ
6.36803724288906e-06	-0.812729238520397	0.917	0.885	0.131958467747147	UBB
6.51793283303682e-06	0.329462357817706	0.565	0.411	0.135064604166189	ABHD12
6.63049353462891e-06	-1.11266222722872	0.31	0.438	0.13739708702458	RHBDD2
6.84863896533895e-06	0.395869234617607	0.351	0.208	0.141917496639754	SLC31A1
6.95480710652224e-06	0.294346061249916	0.25	0.13	0.144117512861354	DOPEY2
6.97329961249096e-06	0.454872190406912	0.494	0.327	0.144500714570038	CYTH1
6.98317316400369e-06	-0.909467376013206	0.512	0.646	0.144705314304485	TTC3
7.37313978489724e-06	0.321011477380021	0.399	0.261	0.152786202622641	TRAPPC10
7.51294289263524e-06	0.265910586457886	0.268	0.147	0.155683202621187	TPMT
7.68817987748566e-06	-0.568359320498389	0.256	0.4	0.159314463421258	NDUFA12
7.77301489875169e-06	0.436005787789577	0.446	0.303	0.161072414731932	TMED9
8.72287221485386e-06	-0.549805480236061	0.149	0.292	0.180755358036202	RAB3GAP2
8.82889736163635e-06	-0.537974837357349	0.095	0.25	0.182952411127828	ATXN7L3B
8.99323222393675e-06	-0.547940459546967	0.113	0.267	0.186357758144417	CLASP1
9.03082975028579e-06	-0.804730844420952	0.327	0.495	0.187136854085422	RBBP6
9.42344379297672e-06	-0.62507437576888	0.452	0.616	0.195272602278064	ANKRD36
9.6341852368794e-06	-0.470795679534514	0.125	0.279	0.199639586478615	MRPL18
9.8322027920285e-06	-0.858074345416087	0.304	0.45	0.203742906256415	COPS6
9.85165755542688e-06	-0.618681089872723	0.304	0.46	0.204146047863556	NDUFS8
9.92903408773456e-06	-0.409789058648396	0.101	0.253	0.205749444366035	TCEA2
1.01788036240128e-05	-0.572880627200096	0.202	0.362	0.210925168696793	CCDC56
1.03442708658539e-05	0.262355921678389	0.351	0.212	0.214353980882225	OSTM1
1.0583485373006e-05	-0.610263917410534	0.113	0.259	0.219310983899431	PCMTD2
1.08731952055526e-05	-0.707750794345544	0.226	0.379	0.225314351049461	CNOT2
1.09868949327609e-05	-0.536639470755696	0.274	0.431	0.22767043679667	SF3B14
1.10111560745398e-05	0.40456752692601	0.429	0.284	0.228173176176614	GUSB
1.12203247298931e-05	-0.345207258849175	0.101	0.26	0.232507569052845	FXR1
1.18423222382216e-05	-0.724093962643644	0.429	0.58	0.245396601420428	TAOK3
1.18593943723165e-05	-0.678897195874153	0.107	0.258	0.245750370183143	ARAP2
1.19757106861084e-05	-0.68954401454326	0.214	0.373	0.248160676837539	IFI6
1.24285412049918e-05	-0.816372706238203	0.756	0.805	0.257544230849841	HSPA8
1.26343360622171e-05	0.304482258158511	0.345	0.203	0.261808711881262	GTPBP4
1.29302910567313e-05	-0.779714482222927	0.119	0.26	0.267941491277585	LMBR1
1.31730666354717e-05	-0.706838213959479	0.256	0.413	0.272972286820244	AHI1
1.43979838362998e-05	0.37010379754867	0.518	0.349	0.298355021055805	BNIP2
1.44519471019982e-05	-0.489192964445664	0.173	0.329	0.299473247847607	CAMLG
1.4460951562566e-05	-1.2005585969409	0.143	0.285	0.299659838279494	CSRP1
1.51721823849275e-05	0.51040846519442	0.446	0.301	0.314397963380468	MAGT1
1.59408661556183e-05	-0.38898191189154	0.893	0.847	0.330326628476722	RPS26
1.6580038808731e-05	-0.531776673006091	0.631	0.692	0.343571564194523	NDUFA1
1.68984405360349e-05	-0.905995529136014	0.202	0.344	0.350169484787716	FDFT1
1.70693325158522e-05	-0.80393972680704	0.577	0.683	0.353710708393489	SRSF11
1.70905723972841e-05	-0.384946580273164	0.167	0.317	0.354150841216522	SMAD5
1.71741534173651e-05	-1.11150647287896	0.119	0.253	0.355882807114639	LRIG1
1.72612544543918e-05	-0.39939136800962	0.321	0.471	0.357687714803908	TBCA
1.73389138241647e-05	-0.447958717486789	0.155	0.301	0.35929697226434	BAD
1.81136893684211e-05	-0.528123403210185	0.119	0.27	0.375351871092423	SCCPDH
1.81982523272991e-05	-0.623381959950084	0.607	0.674	0.377104184726292	NDUFA13
1.82735078631018e-05	-0.611886866265498	0.131	0.271	0.378663629939195	PAICS
1.88761693422274e-05	0.319259686825374	0.524	0.38	0.391151981109637	ABR
1.97577539920559e-05	-0.8796978898827	0.244	0.388	0.409420178223382	CCND2
2.10478819047842e-05	-0.275328775901617	0.131	0.285	0.436154208830939	TMEM41B
2.13598806795433e-05	-0.620065194717195	0.196	0.356	0.442619447441497	PRKACB
2.18083888814842e-05	-1.15736326315367	0.149	0.284	0.451913434402116	SULF2
2.2343993513758e-05	-0.749539128873259	0.512	0.602	0.463012233592093	HSBP1
2.24533741748079e-05	-0.799419458487027	0.423	0.545	0.46527881965037	MRFAP1
2.30813840456847e-05	-0.590653945695509	0.143	0.284	0.478292440194679	ABI2
2.44847234939944e-05	-0.566163106037266	0.976	0.922	0.507372440242552	RPL23A
2.48038394819477e-05	0.25267225777313	0.601	0.446	0.51398516174492	GLTSCR2
2.48358945405175e-05	0.261763958194513	0.333	0.202	0.514649406668603	SLC38A10
2.55808103012549e-05	-0.572951078809171	0.69	0.695	0.530085551062605	NDUFB2
2.59419824232272e-05	-0.459689114466443	0.429	0.581	0.537569759774113	ANKRD36B
2.61017773177887e-05	-0.311258318647811	0.107	0.254	0.540881029579218	ANKIB1
2.63346655181288e-05	-0.583721246241956	0.821	0.792	0.545706938866665	COX7C
2.68924250927693e-05	0.396497059082852	0.25	0.139	0.557264832772366	F11R
2.69124874108582e-05	-0.602165272928438	0.738	0.693	0.557680564127804	ATP5J2
2.74874111360078e-05	-0.30453189361478	0.149	0.3	0.569594133560354	SERINC5
2.75152100823463e-05	-0.647178658852309	0.214	0.362	0.57017018332638	SRM
2.99224023348897e-05	-0.610894827145166	0.143	0.288	0.620052021183585	CHPT1
3.07909308042827e-05	-0.53901012209893	0.131	0.271	0.638049668126346	MAP4K5
3.20246750132626e-05	-0.316055958075308	0.202	0.365	0.663615315624828	UPF3A
3.21514124637151e-05	-0.616924414169935	0.119	0.253	0.666241569073104	DOCK7
3.23148789493417e-05	0.36215221171077	0.315	0.197	0.669628921588259	ARSA
3.28897255756186e-05	0.301368090205757	0.411	0.269	0.681540893377969	PER2
3.32258692840241e-05	-0.590867909636764	0.476	0.564	0.688506463303548	BANF1
3.33330130702351e-05	-0.567045779123527	0.155	0.298	0.690726696841412	POR
3.33690731976068e-05	-0.506030636571377	0.19	0.334	0.691473934800809	RPAIN
3.35032370468175e-05	-0.360481379072967	0.137	0.288	0.694254078084152	CHCHD8
3.36310994848194e-05	0.328278027928579	0.345	0.208	0.696903643524428	ZBTB16
3.53090017990185e-05	-1.16495965982615	0.155	0.293	0.731673135279261	TSPYL4
3.61829658807144e-05	-0.842493337385671	0.399	0.521	0.749783418980164	GLG1
3.7079946812243e-05	-0.369855631268741	0.405	0.527	0.768370657843299	KRT10
3.83046381463368e-05	-0.468447882821787	0.363	0.482	0.793748711668391	NDUFS6
3.84667066518689e-05	-0.690361117187091	0.286	0.419	0.797107095240027	HIPK2
3.89245821757401e-05	-0.282576269539234	0.345	0.481	0.806595191845686	TCEA1
3.90600205622272e-05	-0.514952668408832	0.143	0.281	0.809401746090472	SSFA2
3.9305455720074e-05	0.30829565732067	0.411	0.276	0.814487653431374	NR1H2
3.93411036647625e-05	0.329352845421228	0.327	0.202	0.815226350141209	AP1G2
3.97251327175904e-05	-0.861869205698915	0.565	0.628	0.823184200173909	GDI1
3.99556244310271e-05	-0.500087088054398	0.208	0.351	0.827960449459744	GCFC1
4.01246461114063e-05	-0.41121074940015	0.179	0.323	0.831462916720562	FAM3C
4.05214321367986e-05	-0.729374664180051	0.387	0.508	0.839685116738741	DSTN
4.20907628547035e-05	-0.557703870584688	0.167	0.31	0.872204787875166	MEAF6
4.30926816190636e-05	0.40439341060617	0.536	0.389	0.892966548510237	PDXK
4.37787775003265e-05	-0.475937436495138	0.179	0.315	0.907183827361765	PKD1
4.42911201759762e-05	-0.642525890579192	0.292	0.448	0.917800592286578	CYC1
4.49817463484438e-05	-0.564766485488551	0.119	0.257	0.932111747832452	KAT2B
4.73154624112487e-05	-0.586961155212156	0.25	0.395	0.980471012085896	WHSC1L1
4.73674195940297e-05	-1.02163098060507	0.56	0.644	0.981547668827483	MACF1
4.75471184675284e-05	-0.702707020758584	0.226	0.364	0.985271388884123	BBX
4.76431454750044e-05	0.328667835621269	0.488	0.348	0.987261260533041	SEC14L1
4.9736767411905e-05	-0.621884192738713	0.262	0.395	1	ASAP1
4.99649588887233e-05	0.273986802602917	0.25	0.143	1	GSDMD
5.16418166504679e-05	0.360861718474172	0.262	0.15	1	LOC145474
5.40232645134261e-05	-0.622602913470723	0.321	0.482	1	SPTAN1
5.75643481954903e-05	-1.41428338249652	0.321	0.446	1	CNP
5.76066905919702e-05	-0.544071980686649	0.19	0.327	1	FAM208A
5.91102411947705e-05	-0.788938606436617	0.149	0.279	1	RALGDS
6.28312353215844e-05	0.255213419607328	0.524	0.386	1	SH3BP2
6.62076966811535e-05	0.351326185210712	0.351	0.219	1	SPATA20
6.91080416434416e-05	0.277469308108105	0.327	0.205	1	SLC39A10
7.0028651769221e-05	-0.422735582073457	0.119	0.256	1	INO80D
7.23362702421656e-05	-0.686159002046833	0.345	0.473	1	NDUFB10
7.49840839969779e-05	-0.434601364629824	0.381	0.498	1	CAMTA1
7.50461133837425e-05	-0.52016463699512	0.22	0.364	1	C7orf50
7.65344440854093e-05	-0.604136546006825	0.345	0.481	1	NASP
7.68471562649839e-05	0.265513536915514	0.56	0.423	1	RALY
7.73353386964034e-05	-0.750425713096178	0.226	0.357	1	GLO1
7.74618354494168e-05	0.373784532255484	0.548	0.423	1	ARAP1
7.79647130749946e-05	-1.41841301294784	0.607	0.601	1	SRI
8.06490063745995e-05	-0.512864911283758	0.244	0.391	1	SRSF1
8.15441771236329e-05	-0.616533582265689	0.565	0.626	1	ATP5J
8.36865214747419e-05	-0.418681191758085	0.47	0.585	1	NDUFB4
8.76454831982047e-05	-0.533884144711173	0.143	0.268	1	TIA1
8.86153689523879e-05	-1.04878482341101	0.464	0.537	1	HIST1H4C
8.96206411391176e-05	0.264601503849774	0.28	0.165	1	CYB561D2
9.00077594549785e-05	-0.445023426675379	0.131	0.266	1	APP
9.07066733164114e-05	0.305686609028463	0.351	0.224	1	TMPO
9.365979684077e-05	-0.5097592833287	0.167	0.303	1	CHD6
9.4378831345653e-05	-0.586032634351736	0.405	0.527	1	PRDX5
9.46041132787137e-05	0.357756206433367	0.357	0.234	1	DRAM2
9.60453079377787e-05	-0.511488145163092	0.202	0.335	1	ACTN4
9.63685245628947e-05	-0.329284660720232	0.196	0.339	1	RAB5B
0.000101033325404175	-0.534086865298085	0.155	0.294	1	STOML2
0.000102369260306468	-0.352181836239824	0.19	0.339	1	TARDBP
0.000103500905084125	0.371525193452136	0.298	0.183	1	NAB1
0.000104612218967289	-0.482676939657395	0.185	0.327	1	MRPS5
0.000106046845028602	0.427543240400775	0.321	0.212	1	STARD3
0.000108628412805374	-0.399130814201788	0.244	0.399	1	SPATS2L
0.000108844326213075	-0.773912069147754	0.185	0.312	1	FDPS
0.0001098056096012	-0.406779054954395	0.125	0.264	1	UBE2D4
0.000110311322765769	-0.986870795420668	0.28	0.401	1	SCD
0.000111968135005435	-0.252623025279087	0.339	0.466	1	MRPL33
0.000118228121916508	-0.499984721636082	0.149	0.27	1	ARL3
0.000119415705215939	-0.58482701137698	0.667	0.684	1	COX5B
0.000120210038439512	-0.480085882793922	0.149	0.283	1	C8orf33
0.000122415972246197	-0.467688038584482	0.208	0.353	1	PTPRA
0.00012260868338484	0.250645045577077	0.262	0.156	1	C1orf85
0.00012312613315971	-0.48232627940394	0.25	0.389	1	PHC3
0.000123621494636778	-1.02062703558305	0.774	0.726	1	CHCHD2
0.000124164635400818	0.433541224706368	0.292	0.183	1	MCM5
0.000125407962512571	-0.687993649153774	0.22	0.351	1	TMEM9
0.000133306780417046	-0.632988908584682	0.613	0.691	1	GSTP1
0.000134884366835441	0.258604708816071	0.304	0.187	1	SLC17A5
0.000135591053125923	-0.711603617806993	0.137	0.265	1	ACTN1
0.000136447460335949	0.271891359115388	0.554	0.432	1	RAB5C
0.000136593711221411	-0.809565789028762	0.357	0.482	1	CCNL2
0.000137212651341272	-0.535107338787755	0.137	0.264	1	ACTR10
0.000148399457597405	-0.653322636588674	0.798	0.784	1	ATP5G2
0.000151087016654617	-0.469321009664241	0.262	0.384	1	TNRC6A
0.000151858510370979	-0.570519738126016	0.94	0.889	1	CALM1
0.000159863116371504	-0.891368133715394	0.815	0.783	1	HMGN2
0.000161899250398699	-0.668590587096086	0.208	0.337	1	COPS8
0.000161910795843986	-0.920926662098664	0.571	0.648	1	RTN3
0.000162316140046647	-1.27439912802676	0.351	0.476	1	AHCYL1
0.000164947633850221	-0.518604226699827	0.131	0.256	1	FAM110B
0.000168740330061972	0.265951077358581	0.44	0.306	1	NUMB
0.000173212398205967	-0.367816273238153	0.298	0.432	1	SNRPE
0.000174368786781025	-0.333467973838194	0.143	0.272	1	SSRP1
0.00017813709246038	-0.563359721291678	0.244	0.384	1	BAZ1B
0.000179380989815452	-0.538522791855303	0.774	0.783	1	UQCR11
0.000182898327198583	-0.324952664720735	0.339	0.482	1	RTF1
0.000184244823973721	-0.574766891211427	0.226	0.348	1	HSD17B10
0.000188167308643036	-0.766019878401015	0.238	0.362	1	EMP1
0.000188678069890792	-0.686114831466983	0.196	0.325	1	MYO5A
0.000190439603744257	-0.402769671648808	0.131	0.257	1	RUVBL2
0.000194627686693034	0.319373273088452	0.339	0.216	1	MVP
0.000200293306628657	0.260008213797585	0.661	0.535	1	SELT
0.00020070012358532	-0.790332563435943	0.488	0.57	1	MLF2
0.000205585421304155	-0.358878930704093	0.238	0.369	1	C16orf13
0.000211898307755722	-0.531300473947412	0.327	0.441	1	ZNHIT1
0.000229028321710373	-0.615900665386323	0.179	0.3	1	WLS
0.000233740467792565	0.617791476285887	0.268	0.162	1	G0S2
0.000233801491242712	-0.540608533206764	0.185	0.299	1	ERI3
0.000234245044141557	-1.15367569906107	0.268	0.376	1	CDK4
0.00023486979258832	-0.444083532788958	0.161	0.291	1	STUB1
0.000237211026228107	-0.549929691768647	0.214	0.339	1	SMC5
0.000239107536734609	-0.442463136561753	0.214	0.334	1	LSM14A
0.000254822484820921	0.27144630872798	0.488	0.334	1	TMX1
0.000257265368230054	-0.542629144031641	0.173	0.294	1	RCN1
0.000259607771216905	-0.490773766326438	0.196	0.316	1	DCTN3
0.000268725217076231	-0.327208301156232	0.423	0.27	1	TNFAIP2
0.000269574763149361	0.259095110098925	0.607	0.475	1	CORO1C
0.000276636902532726	0.331721328597325	0.565	0.443	1	NUCB1
0.000279204724522623	-0.408914637141565	0.173	0.304	1	SNAPIN
0.000285112300565945	-0.711623911344003	0.238	0.353	1	NDUFS3
0.000285158840655052	-0.394936949882589	0.446	0.554	1	NDUFC1
0.00028926178484543	-0.568793732969027	0.196	0.315	1	CXADR
0.000289399722683549	-0.549138166165814	0.185	0.32	1	RCAN1
0.00029056383752115	-0.253135667515058	0.53	0.578	1	NDUFA3
0.000292500441695243	-0.532114664814563	0.929	0.874	1	RPL36
0.000300693320546463	-0.640286199359074	0.405	0.504	1	ARF5
0.000302303492491208	-0.441799184536435	0.542	0.606	1	POLR2L
0.000303654583936795	-0.361546322215802	0.274	0.397	1	POLR2F
0.000303712718415101	-0.267120084611512	0.25	0.369	1	C8orf59
0.00030456407741251	-0.289933924048598	0.179	0.299	1	PAIP1
0.000306669669381114	-0.40693660953706	0.244	0.387	1	YPEL3
0.000306956060141687	-0.84469666868609	0.905	0.891	1	ALDOA
0.000309054805599557	-0.290336427838245	0.179	0.298	1	MNF1
0.000310145512444616	-0.343297285058977	0.274	0.16	1	DBNDD2
0.000313582239228353	-0.427445710238847	0.137	0.267	1	HBP1
0.000313742149775162	-0.709940511071817	0.167	0.285	1	WRB
0.000319756784667548	-0.999899838673093	0.381	0.494	1	CTDSP2
0.000331728259150122	0.255848194570429	0.25	0.152	1	MFSD11
0.000336084843188824	-0.434812509763736	0.488	0.566	1	SNRPG
0.000345958288151062	-0.365346134312914	0.173	0.311	1	FOXP1
0.00035009872620676	-0.570269466006458	0.44	0.55	1	TAX1BP1
0.000354881789944048	-0.520617473278712	0.131	0.252	1	COMMD9
0.000356904316785996	-0.870106637233302	0.696	0.702	1	DPYSL2
0.000368908124506587	-0.821012911486524	0.179	0.29	1	EI24
0.000372202457307086	0.255465694280178	0.292	0.181	1	SLC24A6
0.000372695655845762	-0.33726687103881	0.137	0.259	1	ATP6V1H
0.000377860285466741	-0.66003915805062	0.952	0.88	1	RPL32
0.000388415261342068	-0.416156261102947	0.274	0.389	1	CMC2
0.000389661320360231	-0.425953331168838	0.161	0.284	1	VAMP5
0.000395479358824613	-0.663859408388745	0.238	0.365	1	DCTN2
0.000399411448851525	-0.548386073369998	0.595	0.651	1	EDF1
0.000402250829047222	-0.629292635944074	0.696	0.739	1	CNBP
0.000402350547995803	-0.589348436731118	0.202	0.333	1	ARID4A
0.000410757755895265	-0.585075352075778	0.196	0.316	1	PSMD6
0.000413218810289132	-0.560255052612231	0.22	0.344	1	PPM1B
0.000421351841156118	-0.352868998136279	0.155	0.272	1	RPA3
0.000425483703988208	-0.309231867058861	0.167	0.286	1	C9orf123
0.00044334063865076	0.282411137442371	0.327	0.218	1	GRAMD1A
0.000448503140626152	-0.46115841182955	0.232	0.349	1	MPHOSPH8
0.000453347035659732	0.27041628397614	0.25	0.153	1	SUMF1
0.000464964887758697	-0.635558396227142	0.149	0.277	1	KAT7
0.000468701208132171	-0.526095806482546	0.97	0.94	1	SERF2
0.000469471804112651	-0.656235935998967	0.464	0.539	1	UQCRH
0.000478936920322408	-0.912621330397804	0.601	0.657	1	TSPAN3
0.000491585573463562	-0.309415459590376	0.631	0.453	1	PLTP
0.000494357255528848	0.284200233016673	0.262	0.164	1	CTBS
0.000520718731091871	-0.562997014767719	0.411	0.503	1	CBX3
0.000521301965110439	-0.601616916990631	0.214	0.335	1	USP24
0.000528916710836012	-0.505070889527985	0.256	0.385	1	ARPC1A
0.000550029605192423	-0.545475056194826	0.952	0.901	1	RPS15
0.0005593834126238	0.250405274018551	0.333	0.228	1	CLPTM1L
0.000561008482588363	-0.490884238355589	0.732	0.746	1	COX6B1
0.00056285610753557	-0.634244566971348	0.708	0.756	1	ZFAND5
0.000564788664975213	-0.812371035514953	0.232	0.334	1	SNX22
0.000571393676129033	0.454162437885866	0.56	0.43	1	ATP2A2
0.000583132618993176	-0.321409626416014	0.173	0.299	1	UBE2V2
0.000583449460746356	-0.680613772182367	0.595	0.632	1	SUB1
0.000584239634059362	-0.343938181678229	0.173	0.289	1	GTF2H5
0.000590079299456107	-0.56790996604343	0.214	0.335	1	DDX1
0.000615584020763152	0.283074264643784	0.476	0.358	1	KIAA0494
0.000636254441694154	-0.452957148669891	0.232	0.343	1	GTF2A2
0.000639705096928854	-0.8257387900979	0.232	0.335	1	HSPA1B
0.000647261678434001	-0.515282674028689	0.464	0.562	1	ATP5D
0.000663927072875123	-0.657698342224313	0.976	0.916	1	RPL37A
0.000671439862810718	0.265689360995807	0.369	0.252	1	CXorf26
0.000677875324165268	-0.41252165711636	0.149	0.26	1	POLR2H
0.000696195938578109	-0.590068108329554	0.25	0.368	1	PDIA4
0.000706547071076574	-0.452017023116745	0.333	0.445	1	NDUFAB1
0.000718282981732584	-0.352630796489205	0.161	0.281	1	CDC34
0.00074638033898231	0.31201922580695	0.327	0.225	1	AGXT2L2
0.00074750360850396	-0.488889601380371	0.589	0.633	1	COX7A2
0.000753728394975329	-0.361488266383783	0.262	0.386	1	NDUFA5
0.000764908245145275	-0.430135649804777	0.155	0.265	1	HDDC2
0.000775964145906348	-0.491113415560619	0.196	0.307	1	SMARCD1
0.000796355404106665	-0.447468696908728	0.143	0.261	1	BLCAP
0.000800253635811399	-0.369097584619083	0.185	0.302	1	NDUFA8
0.000834881044825857	-0.39365622203986	0.554	0.639	1	NUCKS1
0.000847349501558229	-0.592918539354721	0.262	0.363	1	SEC11C
0.000851898937309048	-1.12424934633086	0.601	0.68	1	MT2A
0.000855594884160669	-0.65619639576426	0.298	0.408	1	NARS
0.000866470726267692	-0.325555295842817	0.155	0.267	1	STXBP3
0.000868955831235795	-0.505150527564405	0.149	0.265	1	FADS1
0.000895892015026163	-0.722585153260575	0.31	0.41	1	MFF
0.000928618691106271	-0.396168109584963	0.208	0.321	1	SBDSP1
0.000932875772371878	-0.766683497745883	0.357	0.463	1	MAP4
0.000936146926238584	-0.854461814051027	0.702	0.726	1	SLC38A2
0.0009498402195257	-0.55188017165311	0.292	0.408	1	TROVE2
0.000960214313979619	-0.268535017816067	0.131	0.251	1	SEPT7P2
0.000975088434507303	-0.441348943673385	0.167	0.288	1	FBXO21
0.00099050280731767	-1.12002702767782	0.286	0.392	1	HSPH1
0.000994176966353501	-0.528449510106977	0.369	0.457	1	ATP5G1
0.00100851871897236	-0.420302418098167	0.167	0.286	1	EPRS
0.00100926866952416	-0.553411915251896	0.208	0.327	1	GOLGA8A
0.00101051319845931	-0.554792930407124	0.25	0.368	1	ARMC8
0.00108510407938606	-0.520288799266143	0.78	0.754	1	RPL24
0.00109729955286786	-0.377735171206986	0.161	0.272	1	RAD50
0.00111461072912648	-0.280821414240905	0.149	0.258	1	AKT2
0.00112887269473336	-0.434697030045539	0.226	0.351	1	GON4L
0.00112962468107643	-0.40910164452177	0.339	0.475	1	TNRC6B
0.00113667328672817	-0.363719463461551	0.232	0.351	1	ZCRB1
0.00114767746201755	-0.598293235763131	0.19	0.29	1	PSMD10
0.00115071565234637	-0.454951394363145	0.196	0.306	1	NCBP1
0.00115538185610439	-1.03185915231233	0.298	0.391	1	SIRT2
0.00117176910952542	-0.536612934967677	0.476	0.542	1	NDUFB9
0.00118682281915046	-0.584343848713998	0.381	0.487	1	U2SURP
0.001205861257566	-0.376576559866622	0.321	0.419	1	C19orf70
0.0012138252494098	-0.637674713709012	0.238	0.345	1	SMC3
0.00121701325001464	-0.615005528503923	0.815	0.793	1	YWHAE
0.00127357536394733	-0.526522139979539	0.143	0.25	1	PSD3
0.00132635482848501	-0.33658681112074	0.47	0.556	1	VAMP2
0.00134080472906752	-0.331313789988281	0.155	0.27	1	C1orf123
0.00136967567299022	0.337989317575857	0.28	0.187	1	WDR77
0.0013776985358912	-0.411363615837451	0.232	0.336	1	FAM127B
0.00138021980821364	0.297200654893196	0.381	0.268	1	NIPA2
0.00141572534652742	-0.345776778522549	0.143	0.254	1	USP33
0.00142176824114454	-0.95954924614964	0.369	0.44	1	CALU
0.00144200261380597	-0.529553107235288	0.339	0.457	1	HNRNPR
0.00145101407671593	-1.35107177108299	0.446	0.487	1	ANXA2
0.00147638527188237	-0.480457877921399	0.202	0.309	1	DHX30
0.00148892446767045	-0.462706924099198	0.232	0.351	1	LUC7L
0.00150211699957273	-0.45421169434853	0.202	0.316	1	SPRED2
0.00153161907539388	-0.401861688429717	0.202	0.314	1	BCAP29
0.00153446206672521	-0.602699872079825	0.423	0.5	1	EIF1B
0.00153722098950317	-0.487408260081118	0.518	0.564	1	COX7B
0.00155089094135441	-0.590716005474197	0.185	0.283	1	ATXN2
0.0015844748221383	-0.551131668232909	0.875	0.843	1	HMGB1
0.00160599341315426	-0.575341514477273	0.161	0.259	1	MAD2L2
0.00162199563265888	-0.57326025902047	0.405	0.481	1	CUTA
0.00166741576151181	-0.461223713712182	0.226	0.333	1	SMAP1
0.00167284255253043	-0.525699372263178	0.69	0.699	1	COX6C
0.00169720295665098	-0.509774651628973	0.226	0.335	1	QRICH1
0.00172003912268093	-0.547463830539262	0.202	0.306	1	VPS4A
0.00174542419323293	-0.488321828914511	0.298	0.396	1	BRP44L
0.00174618759513262	-0.395546363334969	0.22	0.338	1	PPP2CB
0.00175144963218538	-0.464352376018234	0.655	0.426	1	ITM2C
0.00176135221561327	-0.540352862752176	0.304	0.394	1	DCXR
0.00177355496979419	-0.463536136839983	0.488	0.548	1	MZT2B
0.00177732350156099	-0.528946671082123	0.167	0.271	1	COPS3
0.00179833607040888	-0.581726300299799	0.19	0.295	1	DLD
0.00182900009437086	-0.521239987800862	0.363	0.458	1	NUDC
0.00186085361724635	-0.518155154186464	0.185	0.291	1	CGGBP1
0.00186832043856625	-0.334387175475475	0.143	0.251	1	AP3S1
0.00189275507959304	-0.325877907858541	0.28	0.377	1	PDCD5
0.00189345121677442	-0.272413329062553	0.435	0.552	1	HP1BP3
0.00191963275781	-0.441764155687908	0.196	0.306	1	IARS
0.00193314218384625	-0.384926448643024	0.179	0.277	1	TNK2
0.00194516378730408	-0.527399504556215	0.208	0.311	1	PTPN12
0.00194797967285865	0.393969557925771	0.363	0.267	1	ABHD16A
0.00196679652296894	-0.568916460086046	0.411	0.499	1	ARPP19
0.00198398349418626	-0.512435709182982	0.869	0.813	1	RPL35A
0.00202382100873835	-0.663329368149215	0.304	0.409	1	ARL4C
0.00206294280046383	-0.677662859074217	0.196	0.29	1	C10orf58
0.00208031846982534	-0.379108257913752	0.226	0.332	1	MAP3K13
0.00209510661439892	-0.399140432347176	0.155	0.26	1	EXOC1
0.00215045017622447	-0.590864606924134	0.31	0.411	1	BDP1
0.00216349918225728	-0.485542371259951	0.149	0.251	1	KIAA2026
0.00217154398002491	-0.902021773561517	0.429	0.506	1	CLK1
0.00220136638122884	-0.601732455167601	0.179	0.276	1	ANAPC13
0.00221729051959725	-0.472046843276088	0.161	0.268	1	AZI2
0.00224119500947878	-0.530466952265721	0.333	0.437	1	TMEM85
0.00225266022056606	-0.601102711965732	0.238	0.337	1	TMX2
0.00226746830699012	-0.363198691787273	0.208	0.324	1	GARS
0.00228215746824677	-0.632411440140874	0.173	0.269	1	PTCD3
0.00230819226775299	-0.455056990680276	0.446	0.543	1	WDR83OS
0.00233772794936888	-0.463915526352273	0.399	0.483	1	LARP1
0.00238572455404938	-0.731002559543387	0.155	0.254	1	MYO6
0.00240437548592275	-0.38196096591852	0.22	0.33	1	DYNC1LI2
0.00242965650494241	-0.652845241350207	0.274	0.381	1	KDM5A
0.00245552712367454	-0.490656852090101	0.946	0.865	1	RPL35
0.00251945815247925	-0.452600244732759	0.393	0.506	1	PPP1R12A
0.00252637488146321	-0.471881498464462	0.405	0.489	1	PHPT1
0.00253682957076601	-0.503198876801985	0.31	0.42	1	NOTCH2NL
0.0025402947482749	-0.445378265271638	0.167	0.267	1	PDZD11
0.00254457911042463	-0.446414811751503	0.179	0.282	1	SMOX
0.00270756317163356	-0.465413721406111	0.202	0.307	1	IPO9
0.00275914942568864	-0.348963077566818	0.161	0.261	1	ITGB1BP1
0.00276633064177314	-0.400517426631879	0.226	0.333	1	SNX10
0.00283748474151975	-0.420141626568519	0.298	0.388	1	TIMM13
0.00293491603442066	-0.553718845355846	0.19	0.286	1	AVL9
0.00298016869670997	-0.489717917213387	0.512	0.584	1	ANAPC11
0.00299375318894722	-0.480761981172792	0.161	0.254	1	ACADM
0.00300283362254831	-0.743437227279686	0.661	0.705	1	MLL3
0.00305142507692845	-0.602844508337445	0.327	0.416	1	PHB2
0.00305381863020642	-0.44137139584601	0.155	0.256	1	CAND1
0.00306000067308444	0.332391856741547	0.304	0.207	1	ITPKB
0.00306385942010413	-0.759487598004755	0.375	0.462	1	CASC4
0.0030679389802382	-0.710442601453424	0.47	0.544	1	H2AFZ
0.00312811049484062	0.257278928595493	0.363	0.269	1	C5orf62
0.00313050589481294	-0.618491948850059	0.613	0.631	1	SNX3
0.00313057343794524	-0.726767948499175	0.845	0.818	1	ENO1
0.00315239139062544	-0.529345529395543	0.339	0.426	1	CNPY2
0.00322376987344532	-0.324392465886485	0.173	0.278	1	AMFR
0.00323987504714398	-0.53604177318063	0.292	0.384	1	PDLIM5
0.00324079181715439	-0.272778501795904	0.196	0.304	1	CSE1L
0.00325689532277881	-0.399547826216537	0.214	0.325	1	AP1S2
0.00326179223274164	-0.46275691149101	0.208	0.305	1	ZNF24
0.00332559464767493	-0.324392254298906	0.256	0.354	1	G3BP1
0.00340668601080889	-0.438327276371526	0.179	0.273	1	LRPPRC
0.00350184444795051	-0.514398191755336	0.25	0.356	1	ARCN1
0.00356255980343183	-0.345627099350792	0.173	0.274	1	ECI1
0.00358656769867252	-0.427238984017436	0.304	0.397	1	NME1
0.00359933524971857	-0.410506171883167	0.405	0.494	1	ARID1A
0.00360034916410654	-0.552098635920542	0.405	0.496	1	MDM4
0.00360596340918801	-0.500480193095602	0.423	0.486	1	SSB
0.00362213603802856	-0.633097357383408	0.476	0.564	1	NKTR
0.00365164838125703	-0.456160137154463	0.262	0.361	1	TMEM87A
0.00367785527188148	-0.573170200646534	0.923	0.856	1	RPS13
0.00369275782470588	-0.27875797843459	0.161	0.26	1	TARS
0.00370678435394254	0.35068585098716	0.298	0.211	1	SLC25A29
0.00373778092899187	-0.360372813342575	0.167	0.265	1	ZCCHC17
0.00378136467247054	-0.491149201370147	0.429	0.483	1	EIF1AX
0.00380478392895125	-0.568537579772433	0.25	0.342	1	GRHPR
0.00380567758592216	-0.449725263129682	0.19	0.291	1	AARS
0.0039105715294015	-0.304982378454615	0.393	0.476	1	LSM7
0.00394081447379144	-0.460236545761116	0.196	0.292	1	FNDC3B
0.00395067318704627	-0.508362612382873	0.304	0.399	1	CD47
0.00396837418588985	-0.472011859798866	0.19	0.297	1	NUDCD3
0.00397712691778979	-0.41720328700288	0.214	0.313	1	PPM1G
0.00408783051753607	-0.379632889172542	0.25	0.339	1	CCDC124
0.00415692997225939	-0.387509082911781	0.167	0.263	1	ZC3H7A
0.0042624782300262	-0.343867726173438	0.196	0.302	1	GPS1
0.00434173248249209	-0.60615708451648	0.315	0.406	1	PSMC5
0.00436577991839666	-0.333711524730344	0.161	0.256	1	PLOD3
0.00438667278526617	-0.456219026704755	0.25	0.34	1	FAM162A
0.00440549420870847	-0.401861677370702	0.208	0.311	1	POLE3
0.00449080013644773	-0.468530791402363	0.179	0.275	1	MRPL37
0.00458375736225691	-0.430433863278434	0.958	0.757	1	SLC1A3
0.00458847548343268	-0.768416602519445	0.476	0.557	1	DNAJA1
0.00466905989800434	-0.516245970716018	0.274	0.364	1	RBBP4
0.00472296409213966	-0.390966680544321	0.167	0.263	1	ADH5
0.00481733638211226	-0.623232920565736	0.655	0.668	1	PPP1CB
0.00481892860659852	-1.23400020355898	0.446	0.477	1	GATM
0.0048519572004342	-0.413573480191674	0.946	0.93	1	SON
0.00496551918508571	-0.358925884253437	0.167	0.256	1	MRPL13
0.0049748554129388	-0.519658894875601	0.458	0.494	1	EMP3
0.00501450173286128	-0.547054764960535	0.387	0.48	1	TMCO1
0.0050304681393044	-0.659344673330581	0.357	0.436	1	N4BP2L2
0.00508897618900934	-0.337014921145891	0.173	0.265	1	DROSHA
0.00516818447516933	-0.578675813575076	0.429	0.523	1	ARID4B
0.00520247831458716	-0.343266055086403	0.19	0.285	1	C12orf51
0.00521183343221183	0.306447980814903	0.363	0.276	1	ORAI2
0.0053577301726667	-0.622546832373217	0.262	0.339	1	TMED4
0.00540051701157407	-0.435536126819157	0.173	0.264	1	MRPS6
0.00549088924178109	-0.719785234976801	0.315	0.386	1	APEX1
0.00549849829297481	-0.443835414270296	0.476	0.556	1	SERBP1
0.00552186088916737	-0.295222865445615	0.179	0.272	1	KIF2A
0.00558253737218513	-0.415541175420149	0.429	0.482	1	C19orf53
0.00560325383270082	-0.439182217256984	0.47	0.547	1	TRMT112
0.00564239921233353	-0.394250261903407	0.673	0.672	1	SEC62
0.00566174695047116	-0.603682915156123	0.44	0.515	1	RDX
0.00572069398052678	-0.521003684080247	0.851	0.81	1	COX4I1
0.00580445951823518	-0.43512159749454	0.179	0.269	1	LYRM2
0.00583463211750326	-0.402038097987106	0.619	0.618	1	USMG5
0.00585674260620522	-0.35462930455951	0.232	0.327	1	RERE
0.00590468965663762	-0.632405595467951	0.321	0.394	1	APOA1BP
0.00590568726144909	-0.370202886414758	0.173	0.272	1	SMCHD1
0.00604082202251709	-0.745102282423201	0.351	0.44	1	PDE4DIP
0.00612916541095587	0.252064230608322	0.274	0.193	1	VARS
0.00615494199988567	-0.694832436384738	0.202	0.28	1	PDHB
0.00618067434878365	-0.298893837245901	0.185	0.277	1	MKI67IP
0.00618182862413851	-0.958649452894439	0.31	0.39	1	XIST
0.00625253243333732	0.356711024979635	0.298	0.215	1	DDX3Y
0.00630487115610088	-0.502629880230751	0.262	0.358	1	ATG3
0.00638451187616416	-0.341760578263378	0.185	0.28	1	NCOA1
0.00646884326958729	-0.415533523242091	0.185	0.274	1	PHF3
0.00653377864591146	-0.25613569356142	0.179	0.276	1	RFC1
0.00669150998984742	-0.518851679435724	0.327	0.411	1	UFC1
0.00677705506536225	-0.449212828777289	0.262	0.349	1	ESD
0.00687489743454625	-0.29079374363551	0.262	0.368	1	UBE3A
0.00691540626508296	-0.37686565996062	0.286	0.378	1	TMEM167A
0.00694676491925974	-0.438729237378506	0.452	0.533	1	WBP2
0.00695167931575423	-0.624324110003245	0.363	0.421	1	C1QBP
0.00701384734211046	-0.373118650704011	0.5	0.58	1	C11orf58
0.00702101936833263	-0.548714984535211	0.173	0.256	1	ZFAND2A
0.00715680226071303	-0.344308223477313	0.256	0.348	1	ETFB
0.00742433567383433	-0.342829287649824	0.399	0.458	1	FAM96B
0.00745195884048435	-0.441663682313571	0.25	0.342	1	STARD3NL
0.00747270579604778	-0.43470784298205	0.173	0.261	1	LOC100129034
0.00761134543755723	-0.496259013034894	0.196	0.282	1	CKAP5
0.00766747939553131	-0.302672607340896	0.202	0.305	1	SMARCC1
0.00768673739806799	-0.851814148207305	0.304	0.363	1	RBBP7
0.00777362451781758	-0.299765897923524	0.22	0.323	1	DNM1L
0.00778677764874057	-0.384867701101539	0.47	0.534	1	NDUFB11
0.00779419473029232	-0.476639904229678	0.304	0.387	1	SNRPD1
0.00783195666810938	-0.472621522313273	0.28	0.373	1	PSMB5
0.00784359761010248	-0.485757590579287	0.339	0.441	1	TCP1
0.00788243618920645	-0.610559926572106	0.196	0.281	1	DPF2
0.00789088130111266	-0.355929239982656	0.173	0.262	1	NCOA6
0.00799458538120303	-0.486172147040333	0.262	0.347	1	CDK2AP2
0.00802024244617531	-0.340411900530606	0.179	0.275	1	DIABLO
0.00807342039005292	-0.293239758454483	0.161	0.256	1	TLE4
0.00831832922388097	-0.262521129932959	0.286	0.386	1	HERC2
0.00832343570151844	-0.462364015263543	0.232	0.322	1	GET4
0.00836921261122042	-0.514509735264262	0.429	0.501	1	MRPS21
0.00846188264839321	-0.64193682336545	0.315	0.379	1	UBE2H
0.00863023861962907	-0.328721467005346	0.208	0.309	1	AP1M1
0.00890510143093283	-0.674436745533533	0.369	0.253	1	LYZ
0.00895351040945568	-0.622080948256329	0.369	0.449	1	CCT3
0.00896130848734327	-0.650036124634619	0.565	0.605	1	ATP5O
0.00899491026160804	-0.420980907101815	0.214	0.306	1	NF1
0.00901074984300386	-0.311898620669069	0.452	0.312	1	TNFRSF12A
0.00907473665254497	-0.49957915135978	0.232	0.327	1	CLIP1
0.00922915061322335	-0.548858886102141	0.232	0.326	1	KPNA2
0.00933940274716944	-0.629653551798645	0.583	0.633	1	EIF4A2
0.00943097910037758	-0.357080976041877	0.327	0.42	1	PRMT2
0.00957583921435408	-0.653656279231689	0.333	0.42	1	FNBP4
0.00959317715978035	0.254053997452537	0.268	0.196	1	RNPEPL1
0.00967098767729513	-1.00665769742024	0.649	0.629	1	LGALS1
0.00967752990691979	-0.384004985963803	0.345	0.41	1	TOMM5
0.00972688124679427	-0.392283289087241	0.321	0.407	1	SUMO1
0.00977200004855976	-0.51733798272707	0.202	0.284	1	CLNS1A
0.00977853546835312	-0.284487930317599	0.214	0.302	1	MECP2
0.0102264639873133	-0.645577721362497	0.488	0.53	1	SBDS
0.0105024752252409	-0.267303960423569	0.173	0.259	1	C2orf68
0.010531261130942	-0.312578651057032	0.202	0.284	1	FOXJ3
0.0105869821240917	-0.384530780724118	0.214	0.303	1	ZNF644
0.0106136616320017	-0.508892837067539	0.232	0.306	1	YIF1A
0.0106307025720198	-0.614492558192521	0.31	0.377	1	CACYBP
0.0106997390300325	-1.16955121932067	0.506	0.338	1	TGFBI
0.0107910323278546	-0.51763926731527	0.244	0.329	1	VDAC3
0.010812985898123	-0.317220047232763	0.19	0.28	1	TRIM33
0.0108313528218125	-0.46755003034495	0.423	0.5	1	YTHDC1
0.0110622683859577	-0.68271429733887	0.452	0.503	1	MDH2
0.0111282150225512	0.333501012469536	0.387	0.299	1	PIGT
0.0111689571484058	-0.530463109343265	0.47	0.542	1	RSRC2
0.0112943316526216	-0.490420963686535	0.518	0.582	1	PAIP2
0.0115744050781792	-0.343459768227541	0.351	0.439	1	GADD45GIP1
0.0116209148108524	-0.45596820590042	0.244	0.326	1	LTBP3
0.0117610075720826	-0.637559652209295	0.815	0.757	1	PKM2
0.011786708830068	-0.531307495725176	0.327	0.418	1	TERF2IP
0.0118729472162257	-0.301949858098124	0.167	0.251	1	CRLS1
0.0118793941629132	-0.574747388338696	0.756	0.732	1	RPS4X
0.0120967429915673	-0.312271715540073	0.226	0.322	1	HDAC2
0.0122155903107931	-0.328347422794518	0.274	0.362	1	COX14
0.0123000992665966	-0.496438992295497	0.19	0.267	1	SEPT11
0.0123904442673806	-1.43918460134165	0.369	0.426	1	CLDND1
0.0123977475808492	-0.557176542845197	0.488	0.572	1	PCM1
0.012426749969376	-0.314752764531862	0.327	0.423	1	POGZ
0.0125140874705555	-0.488488882066173	0.214	0.3	1	YY1AP1
0.0126919869775591	-0.317303858373785	0.321	0.404	1	TOB1
0.0127002226148873	-0.509242208293313	0.214	0.3	1	FAM20C
0.0133017268083378	-0.595503011289032	0.518	0.579	1	KIF1B
0.013510382482193	-1.15868318394325	0.393	0.475	1	HSPA1A
0.0135359731997368	-0.285098647056957	0.196	0.278	1	XIAP
0.0136135678552528	-0.388293505514644	0.244	0.318	1	NDUFS4
0.0136794558194956	-0.390442820860066	0.268	0.341	1	DLGAP4
0.0139127221181305	-0.396760723134099	0.232	0.312	1	CD46
0.0139599539613511	0.268048367434361	0.339	0.272	1	STX6
0.0141564811596161	-0.300403992838809	0.405	0.469	1	PRRC2A
0.0142127219657107	-0.437189249673333	0.357	0.428	1	CLSTN1
0.0143357347251957	-0.453482386170148	0.256	0.324	1	DCTN6
0.014349910486459	-0.445945301652845	0.702	0.71	1	BTF3
0.0144784823723808	-0.320430370833907	0.25	0.34	1	CYB5B
0.0144847109496018	-0.30239517199917	0.19	0.276	1	TRIP6
0.0147073088437481	-0.384771989823367	0.214	0.289	1	ERCC3
0.0147080914668546	-0.373495416853568	0.274	0.335	1	RALBP1
0.0147970566554039	-0.276519600622782	0.304	0.396	1	NAP1L4
0.0153531202606522	-0.441246355222478	0.286	0.373	1	RAF1
0.0154692699867513	-0.324811747016789	0.208	0.287	1	CHCHD3
0.0154868356219852	-1.61774936622828	0.405	0.287	1	MBP
0.0155186851373033	-0.332789232415503	0.357	0.425	1	TIMM8B
0.0155651666907585	-0.446172563277407	0.381	0.427	1	SNHG5
0.0156121790651511	-0.336236795003799	0.357	0.434	1	ZC3H11A
0.0158410974479531	-0.27209555726534	0.179	0.263	1	NEK9
0.0158769948813722	-0.85628770219869	0.315	0.37	1	FAM120B
0.016132139190031	-0.321643983834457	0.238	0.332	1	ACP1
0.0162964106979566	-0.432960964758562	0.97	0.922	1	RPL13
0.0164837222549667	-0.378763513654539	0.19	0.267	1	EIF2S1
0.0165439842631875	-0.306895129796316	0.304	0.373	1	LINC00493
0.0166613580665355	-0.899642284404435	0.274	0.346	1	CD82
0.0167441505298263	-0.558163066804055	0.583	0.608	1	SAP18
0.016772117676437	-0.34831655907482	0.321	0.407	1	NOP56
0.0168733010622543	-0.40658279316527	0.25	0.327	1	MTCH2
0.0171286667317069	-0.627542078513342	0.411	0.466	1	EIF3I
0.0173599236393087	-0.518479835040199	0.262	0.35	1	CCT8
0.0173741714181277	-0.866238287616351	0.375	0.423	1	TCF12
0.0174939796085119	-0.384937772112232	0.28	0.351	1	FLJ45340
0.01787856449452	-0.44842433821043	0.22	0.298	1	ERLEC1
0.0181474762348828	-0.337876671185482	0.208	0.297	1	STX16
0.0182806215505153	-0.332073149561626	0.363	0.451	1	RBM6
0.0184003237331779	-0.404079264352542	0.19	0.266	1	CCDC53
0.0184397119842399	-0.545883277182156	0.25	0.328	1	PMPCB
0.0184977611886665	-0.317230428929543	0.28	0.354	1	LAGE3
0.0185414638362584	-0.46115829608139	0.28	0.351	1	PCMT1
0.0187088662003208	-0.374754977905513	0.244	0.31	1	TRAPPC2L
0.0187849809030024	-0.370169372708657	0.226	0.308	1	RDBP
0.0188071910983771	-0.429112024168792	0.732	0.757	1	HNRNPH1
0.0189955804593301	-0.510959903219308	0.458	0.514	1	COX5A
0.0190178326551929	-0.607130754509817	0.369	0.418	1	PIGY
0.0192260817829736	-0.353507027340447	0.238	0.32	1	STX12
0.0193149762706254	-0.467077318401435	0.417	0.474	1	RAB10
0.0193444582112153	-0.304295179174991	0.185	0.269	1	WDR61
0.0194715532946171	-0.376535145625689	0.363	0.435	1	ZRANB2
0.0195935372456955	-0.428251081522122	0.387	0.426	1	PPP1R14B
0.0198405823590486	-0.412287997509927	0.518	0.571	1	DEK
0.0200981625135143	-0.352393345306191	0.196	0.273	1	DHX29
0.0202833630058934	-0.555049030733188	0.185	0.251	1	MLF1
0.02059612205099	-0.481185046103111	0.536	0.587	1	UBXN4
0.0208663866945782	-0.50707375399095	0.185	0.256	1	GOT2
0.0209530544749199	-0.430110985320317	0.202	0.278	1	GOLIM4
0.0215477541541152	-0.331249813650762	0.262	0.345	1	VAT1
0.02154860786646	-0.418407956892967	0.232	0.305	1	RIF1
0.0216969263257992	-0.251151384070558	0.19	0.267	1	RNF40
0.0217738000878446	-0.387426135582837	0.232	0.315	1	GRSF1
0.0219689123455996	-0.300938163731833	0.256	0.348	1	GPAA1
0.0221551024402419	-0.412122767516127	0.196	0.27	1	DCAF7
0.0221588181526604	-0.443543676359738	0.327	0.406	1	CCT4
0.0222863424792367	-0.565521584149197	0.446	0.513	1	NOTCH2
0.022386411926041	-0.441331418184366	0.464	0.516	1	HBXIP
0.0228831160378357	-0.256012582387668	0.173	0.251	1	FAM204A
0.0229139528325911	-0.446604261730787	0.28	0.361	1	ANAPC5
0.0230266588496708	-0.424124469030794	0.327	0.393	1	TMEM205
0.0233405254547802	-0.433422145815316	0.232	0.313	1	UBE2E3
0.0235838135166449	-0.442861662699994	0.196	0.271	1	C20orf111
0.0238576758703229	-0.29468748649936	0.185	0.256	1	HINT2
0.0239720879851538	-0.545439751797635	0.208	0.28	1	IFI44
0.0242023427537612	-0.354794836118619	0.429	0.488	1	H2AFV
0.0244450550766295	-0.625837780896732	0.298	0.351	1	STAT1
0.02445006906534	-0.431994829004754	0.393	0.442	1	HIGD1A
0.0245399467144861	-0.378027298349118	0.333	0.415	1	USP11
0.0247155206832319	-0.490985107616361	0.179	0.251	1	SLC43A3
0.0247959050085997	-0.431155679626853	0.292	0.371	1	TAOK1
0.0255204881189343	-0.524731785957934	0.214	0.277	1	CUEDC2
0.0256442192539023	-0.268779300102129	0.202	0.28	1	NHSL1
0.0258763303768877	-0.412743250587142	0.446	0.515	1	ST13
0.0263431388288528	-0.523090918728081	0.202	0.274	1	ZNF271
0.0268941462309969	-0.423612841173064	0.226	0.302	1	GNPTAB
0.0269973188038493	-0.271965335256156	0.19	0.267	1	XPA
0.0270085763001173	-0.506390378291605	0.262	0.333	1	SPIN1
0.0275164969429145	-0.392325369011736	0.214	0.286	1	USP10
0.0276110386947888	-0.536291863465953	0.226	0.3	1	ISG15
0.0279639833842274	-0.60623241483326	0.387	0.433	1	ACSL3
0.0282084042567446	-0.534099948923623	0.583	0.592	1	GABARAPL2
0.0283561084340147	-0.429314313267703	0.202	0.272	1	TSG101
0.0283725729708328	-0.402954810727729	0.321	0.39	1	ZFR
0.0283971891055488	-0.336917710882628	0.19	0.268	1	PITHD1
0.0288104419177744	-0.382683776955458	0.268	0.348	1	CPNE3
0.029061139085257	-0.317904080336722	0.238	0.31	1	DPY30
0.0296327756704595	-0.278913515771071	0.22	0.288	1	FAM177A1
0.0297083312662206	-0.272424173991493	0.214	0.295	1	TRRAP
0.0301237943035831	-0.42496712125315	0.19	0.256	1	RBM10
0.0302134306154112	-0.40575256856624	0.196	0.266	1	UGP2
0.0303430231412619	-0.312519343310953	0.274	0.343	1	HDGF
0.0304182543123588	-0.358692926820954	0.292	0.356	1	UXT
0.0304271961505824	-0.395088480343875	0.899	0.839	1	JUND
0.0305277727766807	-0.469072424148753	0.226	0.296	1	NDUFA9
0.0305750430604031	-0.467289585975485	0.44	0.504	1	PPP2R1A
0.0311258140105729	-0.365027827601522	0.185	0.259	1	SIK3
0.0311325441398921	-0.494325858554235	0.333	0.397	1	SYVN1
0.0313415900927736	-0.598174837759066	0.405	0.463	1	PHIP
0.0316728240028575	-0.298061547066236	0.369	0.446	1	PAPOLA
0.0318851418960717	-0.391554763082113	0.196	0.265	1	METTL17
0.0320105374153141	-0.337506841559813	0.339	0.419	1	PSMD4
0.0320122364163483	-0.555082563875123	0.274	0.343	1	ARL4A
0.0321939285701197	-0.580797919987532	0.435	0.478	1	ERGIC3
0.0322722133242579	-0.308312708953773	0.202	0.268	1	PSMG2
0.03259363383725	-0.319021435212952	0.22	0.304	1	EIF2AK1
0.0326969123636965	-0.356130751599848	0.857	0.744	1	RPS21
0.0329465712097762	-0.452381265967212	0.315	0.38	1	LARS
0.0330780095276684	-0.507685121497737	0.583	0.591	1	CYCS
0.0335007875865179	-0.390099450402501	0.196	0.269	1	CUL1
0.0336503697788569	-0.506725370279653	0.292	0.351	1	P4HA1
0.0342393957490904	-0.30961868271029	0.268	0.191	1	MYO15B
0.034997546512801	-0.442359726435457	0.565	0.612	1	PNISR
0.0353657171090975	-0.43932294187943	0.28	0.362	1	MED13
0.0355248268289669	-0.31011257472937	0.202	0.28	1	C17orf79
0.0356226807180552	-0.34733217396978	0.476	0.501	1	PGAM1
0.0362941757813227	-0.523064563932879	0.351	0.411	1	PDCD6
0.0368691509775581	-0.297435591564444	0.226	0.285	1	CFDP1
0.0369670310102841	-0.299545504167778	0.286	0.361	1	BAZ2A
0.0372044278417056	-0.476263613164942	0.405	0.462	1	NHP2L1
0.0373538183258384	-0.418417314354773	0.28	0.35	1	DCAF8
0.0375509649242755	-0.620491596907077	0.31	0.365	1	PGRMC1
0.0376529286728194	-0.310795193975141	0.22	0.293	1	ATP6V1A
0.0379911080746311	-0.281793049414897	0.268	0.339	1	SNRPC
0.0385358867937795	-0.331308258026064	0.351	0.42	1	PSMB2
0.0387392072156045	-0.268591184021532	0.22	0.296	1	ATP6V1D
0.0392952231727973	-0.304373976553979	0.208	0.285	1	RAB34
0.0394779237256901	-0.366683129122135	0.292	0.371	1	PSMC2
0.0395399059044935	-0.315438579020643	0.381	0.443	1	C7orf73
0.0406079398126017	-0.367212230817337	0.202	0.271	1	SCFD1
0.0406105266590604	-0.503060955039603	0.625	0.657	1	NONO
0.0407434942545807	-0.403097124603577	0.22	0.29	1	GBF1
0.0414725338049891	-0.357354346386258	0.185	0.254	1	CDC27
0.0416559932694608	-0.266722965757164	0.452	0.498	1	SPCS2
0.042320077360223	-0.672981418239538	0.19	0.25	1	SLC44A1
0.0425182598772629	-0.383472124765142	0.19	0.255	1	GNG2
0.0425978328577479	-0.47750847643325	0.381	0.429	1	GAS5
0.0426527297579986	-0.310916347928817	0.548	0.594	1	ATP5H
0.0427314055723849	-0.342982126998923	0.268	0.333	1	DNAJA2
0.0430411445192901	-0.300707922789812	0.22	0.301	1	DPYD
0.0434346213278645	-0.345952867301409	0.345	0.401	1	RANBP1
0.0434913845875548	-0.323424205210977	0.202	0.271	1	KANSL1
0.0436367326581057	-0.337374053481434	0.363	0.43	1	KHDRBS1
0.0449817698676276	-0.489392277492794	0.345	0.389	1	CWC15
0.0451382625029189	-0.343697666180058	0.208	0.263	1	POLE4
0.0453603501888266	-0.510994828924096	0.238	0.304	1	IKBKAP
0.0454059346507707	-0.606304922825553	0.595	0.594	1	RAN
0.0457052625285929	-0.745685752419848	0.345	0.374	1	HMGB2
0.0457952836333634	-0.338914747592654	0.28	0.349	1	AKIRIN2
0.0462221561961789	0.279835646134427	0.31	0.245	1	UBAC1
0.0463946238751919	-0.616788444973562	0.22	0.277	1	ALDH9A1
0.0465912521889606	-0.626842360002129	0.262	0.323	1	POLR2B
0.0467549347954051	-0.303404963566627	0.185	0.251	1	MXD1
0.0467671325352867	-0.318862314764539	0.821	0.823	1	HNRNPA2B1
0.0494699082435746	-0.350672509539265	0.429	0.49	1	TOMM6
0.0499243321558535	-0.374716722657384	0.256	0.316	1	ZNF652
0.049950784275574	-0.478547728285831	0.214	0.275	1	DDX56
0.0499791049791861	-0.264797770465886	0.423	0.476	1	POM121C
0.0506426546701771	-0.38916894612226	0.185	0.251	1	NSD1
0.0506719098705771	-0.398746472850192	0.274	0.33	1	RNF220
0.0508998286336566	-0.653954150027856	0.655	0.668	1	CCDC88A
0.0519904390432888	-0.292632837580397	0.369	0.435	1	RAB14
0.0522638170528044	-0.563931411156503	0.321	0.388	1	RBM5
0.0525356553250981	-0.348652327868031	0.262	0.336	1	WIPI2
0.0527035479132252	-0.396105553435891	0.208	0.269	1	NGDN
0.0527631972456483	-0.317852057206765	0.238	0.307	1	STIP1
0.0533852805927132	-0.323605067973005	0.262	0.312	1	PTPN11
0.0541441745635774	-0.375946792360749	0.339	0.403	1	PRPF4B
0.0545790417315064	-0.48290372041806	0.494	0.519	1	PARK7
0.0551961686425481	-0.413532549624086	0.321	0.371	1	FKBP3
0.0554806219971757	-0.260792550796054	0.214	0.274	1	CNOT4
0.0557895280463886	-0.510541211698285	0.423	0.478	1	CCT2
0.0562223787047456	-0.405877126765107	0.298	0.363	1	PHB
0.0564700294624061	-0.323953685182907	0.22	0.282	1	SLC25A11
0.0572275740439795	-0.565227671346066	0.851	0.763	1	PEA15
0.057375978407751	-0.490253013254702	0.196	0.255	1	PAPSS1
0.0574110410585687	-0.539717163592744	0.381	0.432	1	IQGAP1
0.0574412597938817	-0.282228410577468	0.262	0.328	1	FGD5-AS1
0.0577354999511822	-0.319081444375211	0.208	0.251	1	CIR1
0.0580609327581465	-0.403814852362119	0.435	0.482	1	CHMP2A
0.0582899332522897	-0.40890422992638	0.286	0.337	1	PPP6R3
0.0584124722580159	-0.382713926763454	0.321	0.388	1	NDUFS2
0.0587055840006544	-0.41829616440999	0.446	0.481	1	NDUFA6
0.0593053218349165	-0.498958785043102	0.869	0.815	1	UBA52
0.0595251165760503	-0.263518669558155	0.22	0.28	1	ITFG1
0.0596171125403646	-0.32099873321091	0.357	0.413	1	RNPC3
0.0596991941946591	-0.393645208650278	0.321	0.379	1	LSM4
0.0602848678483247	-0.592013959461657	0.56	0.579	1	MAP1LC3B
0.0605069309101724	-0.335704967320551	0.512	0.403	1	GNS
0.0610977023257643	-0.287580624764767	0.399	0.445	1	ATOX1
0.0614909483730513	-0.526046499252833	0.292	0.353	1	FLNA
0.0634528999121832	-0.292116026252244	0.863	0.754	1	LRP1
0.0636279855181538	-0.470141681722272	0.506	0.553	1	XRCC5
0.0642396840965899	-0.593859464171781	0.321	0.365	1	MGEA5
0.0645657192989368	-0.308786799810602	0.946	0.874	1	ATP5E
0.0654168763163542	-0.342721741880396	0.25	0.312	1	RBM22
0.0656113924069291	-0.455518345710823	0.994	0.94	1	RPLP1
0.0659198099098412	-0.356475905121369	0.274	0.324	1	NAA10
0.066151441913518	-0.25100671177799	0.982	0.835	1	RPS3
0.0673802506190582	-0.442518135972468	0.262	0.323	1	NEK6
0.0675725510464948	-0.254599105769474	0.452	0.509	1	UBE2B
0.0680589116138265	-0.780620560314842	0.256	0.277	1	GSTM1
0.0680813287800412	-0.377056365466865	0.196	0.257	1	SPG20
0.0686030758594865	-0.378402784832434	0.53	0.546	1	RBM8A
0.0687751926983238	-0.341652462055592	0.429	0.471	1	DDX18
0.0688245688434812	-0.300206421710584	0.345	0.388	1	PRELID1
0.0695033575790894	-0.313643858168611	0.375	0.411	1	TCEAL4
0.0695465007457358	-0.425773118273296	0.327	0.395	1	ZC3HAV1
0.0713238234809616	-0.433708839597206	0.387	0.431	1	PJA2
0.0717856891377546	-0.312873635669675	0.393	0.471	1	RNPS1
0.0718340488859403	-0.32525298168929	0.47	0.519	1	NDUFB7
0.0719292293227422	-0.338601300034686	0.268	0.338	1	SUGP2
0.0724221870435156	-0.398875998582447	0.726	0.685	1	OST4
0.0734339016053818	-0.307514104579445	0.226	0.279	1	TADA3
0.0735412711135391	-0.338095217590558	0.226	0.287	1	UBR2
0.0736139762897721	-0.440821251807592	0.315	0.381	1	UBR5
0.074683726276434	-0.378990350043986	0.679	0.678	1	SUMO2
0.0749254320349897	-0.389413020769674	0.56	0.554	1	ZNFX1-AS1
0.0757330997864017	-0.361983945147833	0.804	0.747	1	UBL5
0.0757555425533926	-0.393067166388175	0.286	0.337	1	EXOSC10
0.0759978932551956	-0.711708120012428	0.381	0.287	1	TSPAN31
0.0770518698375492	-0.363583850041221	0.238	0.307	1	RNF216
0.0773061630941703	-0.472776374083046	0.381	0.424	1	AZIN1
0.0780354822821352	-0.458836960805261	0.363	0.402	1	RNF10
0.0783590337203638	-0.34688692031208	0.298	0.364	1	ASH1L
0.0783899559835859	-0.310012984366114	0.298	0.346	1	DGUOK
0.0790382468181424	-0.50034420145857	0.917	0.825	1	NACA
0.0797137775180643	-0.275376630855604	0.196	0.25	1	MKKS
0.0798590556133214	-0.47276294120638	0.452	0.47	1	MRPL20
0.0800604271816018	-0.419625244213156	0.363	0.422	1	SBNO1
0.0801527106750783	-0.325609621142885	0.31	0.365	1	WBP11
0.0802276109100293	-0.410684475715761	0.577	0.582	1	SNRPD2
0.0805432896053898	-0.414292578165219	0.262	0.315	1	PSMD14
0.0821262623662025	-0.585125828380459	0.631	0.632	1	ZEB2
0.0825091364896621	-0.288491276889003	0.548	0.565	1	COMMD6
0.0827387000026211	-0.261622182776277	0.601	0.591	1	NDUFC2
0.0842930485458789	-0.358102085987384	0.298	0.358	1	WDR6
0.0846466842558015	-0.818328829086198	0.667	0.631	1	ATP5A1
0.0847598588037918	-0.386660882485615	0.946	0.838	1	RPL27
0.0851775480828333	-0.320337840214201	0.214	0.27	1	CHID1
0.0863662532535703	-0.405747705106392	0.958	0.873	1	RPS27A
0.0876851425886124	-0.323350342009301	0.482	0.504	1	NDUFA2
0.0877640604479312	-0.497735292920648	0.393	0.447	1	LOC100499466
0.0879458693243832	-0.380379028447254	0.327	0.362	1	SNRPD3
0.0884760665525342	-0.324981753572782	0.702	0.706	1	COX8A
0.0888351066211813	-0.318661038296843	0.345	0.404	1	XRN2
0.0900476395371774	-0.307504967604082	0.274	0.323	1	COPB2
0.0902109734117916	-0.651453606734544	0.798	0.766	1	DDX17
0.0913911430936458	-0.318085274319059	0.256	0.308	1	CHMP5
0.0930011729236142	-0.393132369792334	0.214	0.264	1	TRAK1
0.0936416093806319	-0.368202142219549	0.327	0.371	1	PSMB7
0.094192586340347	-0.31035521791452	0.202	0.258	1	RBCK1
0.0947034664349004	-0.456573027835885	0.423	0.47	1	TCERG1
0.0956201021009213	-0.254283791786131	0.232	0.282	1	ASNA1
0.096641580069836	-0.316863504447908	0.286	0.333	1	SRRT
0.0970526185906995	-0.433545104626007	0.369	0.411	1	NOP58
0.0974330468597284	-0.319335197610233	0.321	0.378	1	SCAMP3
0.0977334767895674	-0.317949015169609	0.643	0.653	1	C7orf59
0.0988044520856309	-0.302151880210475	0.244	0.315	1	C1orf63
0.0992498718682156	-0.6119287440644	0.256	0.298	1	DMTF1
0.0993063579942821	-0.562323724621204	0.232	0.281	1	UTRN
0.0995945282605543	-0.334652817643285	0.655	0.665	1	CIRBP
0.0996924203613276	-0.372888375548374	0.304	0.345	1	DUT
0.101094698299987	-0.303220150893416	0.244	0.286	1	MRPS28
0.101322438456948	-0.396438565693265	0.31	0.358	1	GBAS
0.102550239104632	-0.380700307155801	0.22	0.273	1	HAT1
0.103675322919988	-0.502176029130792	0.31	0.355	1	KLC1
0.104056574040791	-0.253330917072927	0.196	0.252	1	SDHAF2
0.10450123297231	-0.27611579185002	0.256	0.301	1	FNIP1
0.104924556516139	-0.569100336931408	0.381	0.412	1	SUMF2
0.105145346046805	-0.398235889620607	0.286	0.332	1	CHTOP
0.106521749245617	-0.315730634085467	0.315	0.367	1	ZCCHC11
0.107126702352736	-0.272224796828853	0.256	0.304	1	PUM2
0.108910177566968	-0.62014042407561	0.494	0.503	1	MORF4L2
0.110459088401889	-0.40443946581756	0.256	0.311	1	PSMD11
0.110727862533154	-0.330003756418494	0.208	0.256	1	MRPL43
0.111615835620295	0.326011329162018	0.458	0.414	1	EIF4A3
0.111814383221967	-0.267084513058258	0.25	0.302	1	C9orf142
0.111842697487121	-0.316523868584925	0.345	0.393	1	OSBPL8
0.112059050449797	-0.37692133045118	0.435	0.486	1	SSR2
0.112095821236924	-0.546696546750135	0.988	0.905	1	RPS18
0.112213367029531	-0.578219592475421	0.899	0.718	1	FOSB
0.112400799455564	-0.590813909701418	0.333	0.368	1	NR3C1
0.112472890762489	-0.289887881607145	0.256	0.312	1	SMARCA2
0.112757755209028	-0.390701875400704	0.333	0.381	1	RAB5A
0.113201118839537	-0.293719956761002	0.256	0.303	1	DENR
0.113581258887231	-1.07114996897441	0.506	0.492	1	CKB
0.113698325429662	-0.253169737694554	0.435	0.472	1	EIF5B
0.11394871741914	-0.3404687048063	0.286	0.342	1	ZFYVE16
0.113979160501804	-0.365610727143949	0.411	0.448	1	MRP63
0.114578206104286	-0.31292300389669	0.476	0.506	1	SSBP1
0.114882305430347	-0.484542068023658	0.333	0.375	1	YTHDF2
0.114929048247289	-0.456029299899287	0.679	0.676	1	PSMA7
0.115359234777086	-0.500831605401389	0.238	0.282	1	OAT
0.11596247768736	-0.420789937146995	0.548	0.572	1	ARF4
0.116301175025849	-0.340358122663927	0.28	0.319	1	DICER1
[truncated: 427 more rows]
