# Supplementary material for: Interrogation of macrophage-related prognostic signatures reveals a potential immune-mediated therapy strategy by histone deacetylase inhibition in glioma
Source: Front Oncol. 2025 Jun 6;15:1554845. doi: 10.3389/fonc.2025.1554845 (PMC12179195; doi:10.3389/fonc.2025.1554845)
Supplement: Supplementary file 5 [file DataSheet5.csv]

p_val	avg_log2FC	pct.1	pct.2	p_val_adj	gene
0	1.77064530024842	0.808	0.016	0	AURKB
3.2960885614801e-299	2.69009738521881	0.909	0.035	6.83015471709906e-295	RRM2
2.29268063201119e-274	3.00141092337971	0.949	0.045	4.75089280565359e-270	MKI67
2.84788061497445e-257	2.37072338293638	0.869	0.039	5.90137821035006e-253	TOP2A
5.33831371409679e-252	2.69057324965504	0.889	0.043	1.10620536783514e-247	TK1
6.44427297222974e-251	1.02888148244342	0.677	0.02	1.33538224530545e-246	GTSE1
6.61002006998216e-240	1.14196309360107	0.657	0.02	1.3697283589017e-235	CEP55
4.42085988034857e-238	2.18021842748937	0.828	0.038	9.1609058440583e-234	ZWINT
1.16380130466916e-235	1.64685904053898	0.727	0.027	2.41162906353544e-231	UBE2C
9.07431450038064e-234	1.5191087892304	0.646	0.02	1.88037945076888e-229	CDCA5
4.06635736361394e-228	1.10786517033124	0.657	0.021	8.42630572888081e-224	CASC5
4.32314740009356e-225	1.68261504716147	0.768	0.033	8.95842604247387e-221	BIRC5
3.27161162508764e-222	1.17278693237287	0.687	0.026	6.7794336095066e-218	KIF11
5.82265162799117e-213	1.3738698108565	0.657	0.024	1.20656987035233e-208	MYBL2
6.97441351457042e-208	1.76769932678475	0.838	0.047	1.44523796848928e-203	CDK1
3.96260625592548e-207	1.76331923518205	0.869	0.054	8.21131268352877e-203	KIAA0101
2.36650840137699e-204	1.52986074114583	0.657	0.026	4.9038787093334e-200	ASPM
8.56540490393177e-203	1.02701319161151	0.586	0.019	1.77492320419274e-198	NCAPH
3.19769932362509e-193	1.2788319559414	0.758	0.04	6.62627253841591e-189	TPX2
8.08969060579328e-191	1.87390172675267	0.848	0.056	1.67634568733248e-186	PRC1
2.2618348135836e-183	1.27564250211827	0.687	0.034	4.68697410070793e-179	FOXM1
1.34760701870799e-181	0.850814208107463	0.515	0.016	2.79251126416669e-177	BUB1B
5.49251293619327e-177	1.2442705820818	0.667	0.034	1.13815853063797e-172	SHCBP1
4.8486883464666e-176	0.720528864680077	0.495	0.015	1.00474519915481e-171	HMMR
1.42910384486723e-172	1.20909187437505	0.586	0.025	2.96138898733388e-168	KIF2C
1.63216645691072e-170	1.30627453468907	0.828	0.059	3.3821753320104e-166	TACC3
1.95068109077465e-165	1.93126971629661	0.889	0.076	4.04220135630323e-161	NUSAP1
1.10672603609473e-163	1.631726205362	0.848	0.067	2.2933576919955e-159	CENPF
6.12723560998571e-158	0.892278352066111	0.455	0.014	1.26968576310124e-153	CDCA3
8.02504859176206e-158	1.03636220105984	0.626	0.034	1.66295056918494e-153	ASF1B
8.36449228385864e-157	0.807656206354124	0.505	0.019	1.73329009106119e-152	NUF2
2.26992562259424e-156	1.82009602339283	0.778	0.061	4.70373987513978e-152	CLSPN
5.61412291724579e-156	0.974209790279262	0.687	0.042	1.16335855091167e-151	RAD51AP1
2.72556567027292e-153	1.01967376255222	0.485	0.018	5.64791718193955e-149	CDCA8
5.56589364198549e-151	0.836745864855134	0.535	0.024	1.15336448049223e-146	PKMYT1
2.04996102858536e-150	1.04489003017247	0.515	0.022	4.24792924343459e-146	KIF4A
4.751430172041e-150	0.937470379123356	0.535	0.025	9.84591360250335e-146	CCNA2
1.43728345998822e-146	0.832855690098706	0.465	0.018	2.9783387857876e-142	TROAP
2.14775185389237e-146	0.870539833752909	0.465	0.017	4.45057139163578e-142	PLK1
1.14326926713475e-144	0.931822290798599	0.566	0.029	2.36908257535662e-140	CENPM
1.04602046150783e-142	0.936661003253224	0.586	0.032	2.16756360033652e-138	TCF19
3.72360699605517e-139	0.778246692838837	0.566	0.031	7.71605841722553e-135	IQGAP3
1.44477913516778e-133	0.906383198978189	0.515	0.026	2.99387132389467e-129	DIAPH3
1.78713336353049e-131	0.972170179165918	0.515	0.027	3.70329775590787e-127	CCNB2
4.75713996398138e-130	0.697633381960344	0.384	0.013	9.85774543336222e-126	APOBEC3B
2.77271702505215e-126	0.817060907283676	0.596	0.04	5.74562421931306e-122	CENPW
1.89633811890765e-125	0.822056221063772	0.515	0.028	3.92959185000043e-121	MELK
2.00939667415663e-123	1.06913434636955	0.374	0.013	4.16387178818736e-119	HJURP
5.7961890573957e-123	0.726906967554868	0.444	0.021	1.20108629647354e-118	BUB1
8.93225963410259e-116	1.27412725952869	0.576	0.042	1.85094284137874e-111	CDKN3
2.08436942735632e-115	0.623234323317508	0.333	0.011	4.31923032736776e-111	DEPDC1B
8.7994886467225e-115	0.472109023201778	0.323	0.01	1.82343003737384e-110	TTK
1.67181610995823e-114	1.02687627973071	0.707	0.065	3.46433734305545e-110	NCAPG2
2.44245964189403e-113	0.883379121700545	0.495	0.03	5.0612648699328e-109	NCAPG
3.53113194698981e-113	1.20416424581069	0.455	0.025	7.31721162055229e-109	POLQ
4.40408078622559e-112	0.747779297497167	0.636	0.052	9.12613620521667e-108	RACGAP1
4.55893791808375e-108	0.730084490922808	0.414	0.021	9.44703115385315e-104	WDR62
5.65695205936772e-108	0.635728882289083	0.354	0.014	1.17223360574218e-103	CDC45
1.35746714986695e-106	0.569560879721631	0.354	0.014	2.81294342795428e-102	E2F2
6.68242552492736e-106	0.621504466311786	0.465	0.028	1.38473221727545e-101	ARHGAP11A
8.63708574056406e-105	0.860824513712308	0.434	0.024	1.78977690715968e-100	FAM111B
7.69363687735938e-103	0.728064467080634	0.384	0.018	1.59427543372641e-98	ESPL1
1.61924786052135e-101	0.25540515680776	0.303	0.01	3.35540541657234e-97	HIST1H1B
2.96328448936776e-101	1.17024349953222	0.657	0.064	6.14051811886788e-97	SPAG5
2.23410070072773e-99	0.983685377449065	0.404	0.022	4.62950347204801e-95	CDC20
2.98368531434487e-99	1.38478442429508	0.747	0.092	6.18279270838543e-95	ATAD2
3.47684190272938e-98	0.554585274664361	0.333	0.014	7.20471179083582e-94	ESCO2
2.34995410660074e-97	1.2233925429715	0.535	0.044	4.86957489969806e-93	CENPE
8.32905633096186e-96	0.773963795006834	0.697	0.081	1.72594705290192e-91	PRR11
1.06072309872901e-94	0.644040143592368	0.434	0.027	2.19803040518625e-90	KIF15
3.18443876375758e-93	0.851759933127729	0.343	0.016	6.59879400625846e-89	MCM10
1.14005035722785e-92	0.560972522902913	0.384	0.021	2.36241235024755e-88	MCM8
1.75606620136843e-92	0.268476575639841	0.263	0.008	3.63892038247566e-88	KIF18B
4.15744971570846e-91	0.743241495315568	0.475	0.036	8.61506730089107e-87	CDT1
1.40577162018113e-90	0.594460030278334	0.343	0.017	2.91303995133933e-86	SKA1
2.4468976121891e-90	0.475281937045927	0.354	0.018	5.07046123197826e-86	SKA3
3.08520299434772e-89	0.310873845383237	0.293	0.012	6.39315764488734e-85	KIFC1
8.45297717944955e-89	1.14699290541854	0.717	0.09	1.75162593112553e-84	MLF1IP
1.39499830910017e-88	0.41708596504654	0.455	0.032	2.89071549611737e-84	SPC25
6.56207272119522e-88	0.903879053312753	0.515	0.045	1.35979270928607e-83	DDX11
2.66527370176801e-87	1.19670357390298	0.657	0.077	5.52298016480367e-83	FANCI
5.05979983190439e-86	0.543054180141865	0.313	0.014	1.04849172116723e-81	KIF20A
6.05605957701682e-86	0.854169976245927	0.424	0.029	1.25493666554943e-81	KIF23
3.1405269616287e-85	0.46904643603693	0.626	0.073	6.50779996988699e-81	DHFR
2.36431075018189e-84	0.736793656455812	0.404	0.027	4.89932473652691e-80	NDC80
6.54922921184772e-84	0.616214007103905	0.313	0.015	1.35713127727908e-79	CDCA2
1.09263708689837e-83	1.43622638688028	0.768	0.117	2.2641625714708e-79	PTTG1
1.23938246451154e-81	0.673011773471456	0.495	0.045	2.56824834296081e-77	DDX12P
2.14490621505741e-81	1.17823168403525	0.606	0.069	4.44467465884197e-77	FANCD2
2.32253101949936e-79	0.903557562661113	0.717	0.101	4.81274877860657e-75	NCAPD2
7.64014020066312e-79	1.35073728550926	0.939	0.194	1.58318985238141e-74	SMC4
1.21152486832914e-78	0.642407686533981	0.374	0.025	2.51052183215165e-74	KIF14
1.32907840794076e-78	0.691114731596303	0.657	0.084	2.75411627693484e-74	KIF20B
1.72039881407017e-78	0.336231047221076	0.333	0.019	3.5650104225162e-74	DERL3
5.12022124023821e-78	0.698825076788264	0.455	0.038	1.06101224540216e-73	CENPK
9.98847883558154e-78	0.560252849159172	0.586	0.068	2.06981258430921e-73	HELLS
1.13551208456948e-77	0.636376936669846	0.283	0.013	2.35300814164487e-73	CKAP2L
2.39638081538353e-77	1.07430427083818	0.838	0.155	4.96578032563776e-73	CKS1B
7.74536956960292e-76	0.683450139071471	0.576	0.065	1.60499548221312e-71	ANLN
2.29040587606061e-73	0.812051338746693	0.586	0.07	4.7461790563728e-69	TYMS
1.12762774072774e-72	0.394031142123089	0.404	0.032	2.33667020433602e-68	SGOL2
2.00831734061509e-72	0.397437974289983	0.354	0.024	4.16163519322258e-68	RAD51
5.60627405695883e-72	0.658881347790303	0.414	0.035	1.16173211008301e-67	CCNF
1.24066211087726e-71	1.12275336696119	0.848	0.157	2.57090002615986e-67	SMC2
1.6009452176927e-71	0.666878792266685	0.374	0.028	3.31747868010282e-67	AURKA
4.63622315774361e-71	0.578930870594873	0.455	0.042	9.6071816274763e-67	MAD2L1
9.99398939455269e-71	0.585768864409137	0.444	0.04	2.07095448233921e-66	SGOL1
1.39839015412834e-68	0.495023105997147	0.253	0.012	2.89774407738475e-64	E2F8
2.10440665951084e-68	0.553678318361279	0.364	0.027	4.36075147983836e-64	TRIP13
6.30476113064022e-68	0.862646967926597	0.758	0.133	1.30647260149127e-63	PHF19
1.31509418021943e-67	0.80222729217532	0.394	0.033	2.7251381602507e-63	CCNB1
2.81387112971156e-67	0.851558784997606	0.616	0.084	5.8309037549883e-63	FEN1
1.38726235507957e-66	0.910554989447474	0.808	0.146	2.87468505219589e-62	ST14
2.99576473982828e-66	1.01910247758208	0.455	0.047	6.20782369387217e-62	RAD54L
1.43571691514396e-65	0.652287227502407	0.424	0.04	2.97509259156131e-61	CHTF18
1.74595481505964e-64	0.310802276368613	0.263	0.014	3.61796756776658e-60	NEK2
2.10864796893966e-64	0.321625517577425	0.253	0.013	4.36954032123676e-60	DLGAP5
2.53655947802833e-64	0.963901530902689	0.646	0.099	5.2562585503703e-60	CIT
2.86827555592075e-64	1.49362043359557	0.869	0.198	5.94364060697898e-60	RNASE2
5.17955509639156e-64	0.80573324062871	0.596	0.085	1.07330740707426e-59	CENPN
5.22436354823778e-64	1.00748756600656	0.687	0.111	1.08259261446583e-59	ZDHHC12
5.90301091435565e-63	0.537964785469162	0.586	0.08	1.22322192167278e-58	POLD1
7.915422514563e-63	0.655950055744629	0.485	0.055	1.64023385346774e-58	BRCA1
1.64435027402993e-62	0.489346505723858	0.596	0.084	3.40742263784483e-58	UHRF1
2.30060284398925e-62	0.535106454842863	0.253	0.014	4.76730921331452e-58	ORC1
2.33092797903534e-62	0.654276119912684	0.364	0.031	4.83014895815703e-58	STIL
2.45578136087103e-62	0.945583135445266	0.505	0.062	5.08887013599695e-58	BRCA2
2.63765784681371e-62	1.76816552483744	0.818	0.172	5.46575459016737e-58	S100A9
4.88712840969629e-61	0.659471350974614	0.677	0.112	1.01271074905726e-56	NCAPD3
7.69434387654801e-61	1.36873266232467	0.717	0.127	1.59442193809828e-56	CLEC5A
1.88496638256437e-60	1.15178186139619	0.626	0.1	3.90602733794989e-56	DNAJC9
3.46948986692347e-60	0.897383037371256	0.788	0.153	7.18947690223882e-56	RAC2
3.85861962536168e-60	2.17255843007691	0.97	0.356	7.99583158767447e-56	HMGB2
5.98395186018608e-60	0.744885652446477	0.354	0.031	1.23999450446776e-55	SLFN13
1.14402648593576e-59	0.544475428079304	0.384	0.036	2.37065168415608e-55	DTL
1.26784845592361e-59	0.848431113559244	0.586	0.084	2.6272355703649e-55	LIG1
1.53935464976526e-59	0.275544862200229	0.253	0.014	3.18985070524356e-55	ARHGAP11B
3.78521873194018e-59	0.466898199697836	0.455	0.051	7.84373025632643e-55	LOC642846
1.01451856287065e-58	0.860255218154545	0.475	0.058	2.10228536598056e-54	FANCA
6.60835527766167e-58	0.507462957905406	0.354	0.031	1.36938338063705e-53	E2F1
8.29262837734482e-58	0.860956897635724	0.505	0.067	1.71839845235339e-53	ATAD5
1.68877253137867e-57	0.385501417121617	0.293	0.021	3.49947443952288e-53	C17orf53
1.87943051325139e-57	1.04989923328595	0.667	0.119	3.89455590955953e-53	GALM
3.93385331942095e-57	0.478625379693554	0.313	0.025	8.15173084850409e-53	MND1
6.89455866175195e-57	0.984595784226522	0.687	0.126	1.42869044588824e-52	NUP210
2.37198275530442e-56	1.59286822927622	0.788	0.176	4.91522266554182e-52	PCNA
3.0798392603317e-56	0.615575709848993	0.364	0.034	6.38204291525935e-52	ORC6
7.60846632288459e-56	0.252354264450453	0.293	0.022	1.57662639142814e-51	PLK4
1.5217417801041e-55	0.946805139954976	0.859	0.212	3.15335331673172e-51	TMPO
5.99680310251151e-55	0.643799131928294	0.424	0.049	1.24265753890243e-50	CEP152
7.9627103937568e-55	0.707652241954866	0.636	0.108	1.65003284779428e-50	COQ2
2.33210897334852e-54	0.865553066284417	0.768	0.164	4.83259621457281e-50	MNDA
2.08659226261174e-53	0.841452813842286	0.808	0.18	4.32383648658406e-49	LOC100233209
2.9966793981452e-53	2.38610884582056	0.99	0.598	6.20971904883648e-49	TUBB
5.51489121148682e-53	0.836017862369511	0.333	0.031	1.1427957568443e-48	RECQL4
1.27042267841265e-52	0.719259105803004	0.293	0.023	2.6325698742067e-48	PARPBP
2.07352808377598e-52	0.46663251206592	0.384	0.041	4.29676489520058e-48	UBE2T
2.85383130658959e-52	1.07636192467204	0.768	0.176	5.91370923351495e-48	KIF22
3.04975980443713e-52	2.09208177652968	0.99	0.528	6.31971226675463e-48	H2AFZ
1.01244436801955e-51	2.22278777549888	1	0.427	2.09798721941011e-47	ALOX5AP
2.6431626703756e-51	0.636325249581841	0.434	0.055	5.47716168555233e-47	TIMELESS
3.11038674159961e-51	0.326417228935632	0.273	0.021	6.44534340594271e-47	HIST1H1D
4.02528375237253e-51	0.920816606660208	0.717	0.155	8.34119299166635e-47	FAM111A
4.40483631742366e-51	1.29782436807614	0.677	0.135	9.1277018169653e-47	S100A8
6.21952782946292e-51	0.462725025219971	0.586	0.1	1.28881055682131e-46	BRI3BP
8.4686519489011e-51	1.0898094609353	0.525	0.081	1.75487405685129e-46	MCM2
8.65409977266356e-51	1.43236063401186	0.818	0.208	1.79330255489134e-46	S100A4
4.04087652160749e-50	0.761604434992494	0.465	0.064	8.37350432807504e-46	VRK1
7.26558704210314e-50	0.615178673905438	0.545	0.086	1.50557494686461e-45	NRM
6.63056879333377e-49	0.661114982588193	0.556	0.094	1.37398646535462e-44	HMGB3
1.82624150104407e-48	1.77772396405241	0.99	0.396	3.78433763846352e-44	STMN1
2.99841240413938e-48	0.449353467337177	0.293	0.026	6.21331018385761e-44	LOC100288637
3.22434578845887e-48	0.458762204058208	0.263	0.021	6.68148934284448e-44	CDC6
5.63075525138616e-48	1.42165196206361	0.98	0.341	1.16680510319224e-43	VAMP8
1.13793650861554e-47	0.47882651565722	0.535	0.089	2.35803203315312e-43	CRIP1
3.26826588673168e-47	0.63063960883593	0.424	0.055	6.77250057048538e-43	GINS2
4.70617652468177e-47	0.25584630288311	0.333	0.034	9.75213899444557e-43	C14orf80
1.18469647034153e-46	0.870311491802022	0.566	0.103	2.45492802584172e-42	RFWD3
1.42580578033798e-46	0.7049644258042	0.505	0.083	2.95455473801637e-42	CHAF1A
1.97452469253131e-46	1.09954882078947	0.636	0.131	4.09161006786339e-42	MCM4
5.45455678528055e-46	1.89279555423209	0.99	0.867	1.13029325704583e-41	TUBA1B
1.57035343192741e-45	0.549290911441581	0.566	0.102	3.25408638163997e-41	CKAP2
1.58431561104437e-45	1.04721020784146	0.747	0.177	3.28301880920613e-41	DTYMK
1.6329988261848e-45	1.01484324575458	0.667	0.14	3.38390016762014e-41	RANGAP1
8.80019453060122e-45	0.469395444958507	0.465	0.071	1.82357631063119e-40	VDR
9.59695601129648e-45	1.12839725894189	0.717	0.173	1.98868122466086e-40	MCM5
1.17807400028389e-44	0.433652199784199	0.576	0.11	2.44120494338827e-40	ALDH16A1
2.82686199147248e-44	1.52699517233157	0.606	0.12	5.85782341872926e-40	FBP1
1.06678043917836e-43	1.03488548752354	0.768	0.196	2.2105824260654e-39	SDF2L1
6.29678049712111e-43	0.335854390636989	0.303	0.032	1.30481885461344e-38	GINS4
6.75942758849923e-43	0.595609423687813	0.505	0.086	1.40068858488881e-38	POLD3
1.16996672448938e-42	0.716751361979343	0.596	0.121	2.42440504648689e-38	C6orf115
1.35447178302121e-42	1.81668183021493	0.929	0.33	2.80673642877656e-38	TGFBI
4.08690948525757e-42	1.22908538826765	0.859	0.277	8.46889383535073e-38	TMEM109
4.34542358257757e-42	1.46198039078821	0.818	0.242	9.00458674781725e-38	MCM7
6.39479335270947e-42	0.883589710057413	0.798	0.214	1.32512907854846e-37	MIS18BP1
6.74211193110105e-42	0.795401408228544	0.697	0.168	1.39710043436276e-37	WHSC1
7.8623950231243e-42	0.659709598069756	0.778	0.19	1.62924549669182e-37	ABI3
7.89636967385612e-42	0.543826603258011	0.576	0.115	1.63628572381647e-37	LMNB2
8.86072890010011e-42	1.46417482130895	1	0.89	1.83612024267875e-37	PFN1
1.23781835245654e-41	0.555969603826166	0.354	0.045	2.56500718996044e-37	NKG7
1.26037092917649e-41	0.701509413130382	0.657	0.142	2.61174063943952e-37	FAM26F
1.35459126874502e-41	0.591295524864505	0.717	0.178	2.80698402709344e-37	NUP50
3.06393765224654e-41	0.441244380882053	0.455	0.073	6.34909160298528e-37	TTF2
3.10959846823086e-41	0.934748968096316	0.818	0.235	6.443709945868e-37	STRA13
3.21430284925588e-41	1.15797785531556	0.889	0.269	6.66067836422803e-37	MS4A4A
7.26804338422708e-41	1.15122511923892	0.879	0.26	1.50608395007954e-36	SERPINA1
7.27524135023729e-41	0.362767991687387	0.263	0.025	1.50757551259617e-36	SLC25A10
9.82774931866863e-41	0.631830273047409	0.424	0.064	2.03650621381451e-36	FANCG
1.1519270432435e-40	0.634652516316993	0.323	0.038	2.38702321900919e-36	CDCA4
1.46414585670544e-40	0.921699672321913	0.586	0.119	3.03400304426501e-36	MCM3
1.90916330897837e-40	1.38894440047755	0.929	0.399	3.95616820886497e-36	PSME2
1.92457004953431e-40	1.01654049228924	0.717	0.174	3.988094056645e-36	THBD
2.05899783266223e-40	0.676217254774351	0.737	0.19	4.26665530884268e-36	TFDP1
2.94702258759487e-40	0.772626461894747	0.697	0.172	6.10682020601409e-36	HPRT1
3.14579339683029e-40	0.545488288843767	0.808	0.247	6.51871307691172e-36	H2AFX
5.64817137025252e-40	0.820422654566541	0.717	0.181	1.17041407134373e-35	MAPKAPK3
1.17561720861032e-39	0.830714163287343	0.535	0.106	2.4361139796823e-35	KNTC1
1.37019934857367e-39	0.742683625229355	0.424	0.069	2.83932709011436e-35	ITGA4
1.970143950473e-39	0.505060214794797	0.364	0.05	4.08253229417016e-35	SIGLEC5
2.91932099469989e-39	0.483634420185518	0.343	0.044	6.04941696521711e-35	KIAA1524
3.28164981102528e-39	0.881807618451565	0.606	0.131	6.80023473840658e-35	GGH
7.30795899404343e-39	0.264843680261246	0.404	0.06	1.51435526274568e-34	ZWILCH
1.0975790138467e-38	0.710094941357033	0.657	0.152	2.27440323249313e-34	RRM1
1.88827661951434e-38	0.54148864640991	0.657	0.157	3.91288681095761e-34	TES
2.14394203955899e-38	1.08734725503311	0.949	0.4	4.44267669437414e-34	ANP32B
4.78236637096018e-38	0.751190689475221	0.717	0.183	9.91001959390369e-34	PAK1
4.9383153085392e-38	0.407263193435293	0.253	0.025	1.02331769823549e-33	ACPP
5.89922933454184e-38	0.383367590620521	0.525	0.104	1.22243830270376e-33	CSTA
9.47672823865266e-38	0.305795455320797	0.273	0.029	1.9637676256136e-33	C21orf58
1.13550526649276e-37	0.642587062608123	0.657	0.157	2.35299401322629e-33	MANF
1.15983598223173e-37	2.28683728230763	0.929	0.522	2.40341212238059e-33	HIST1H4C
1.23022984013758e-37	1.09992837016536	0.949	0.458	2.54928227473308e-33	AP2S1
1.35325506489935e-37	1.57339528623262	1	0.413	2.80421514548444e-33	CD14
1.47231834607659e-37	0.801949632129148	0.374	0.056	3.0509380767399e-33	POLE
2.14206664057744e-37	0.586999368431447	0.576	0.123	4.43879049260457e-33	REEP4
2.30403841167697e-37	0.368438437079497	0.343	0.046	4.77442839667702e-33	PTPN22
2.46134014196652e-37	0.541033924708208	0.475	0.084	5.10038904218303e-33	RNASEH2A
2.74055645505733e-37	0.450243716402047	0.434	0.073	5.6789810861698e-33	SIGLEC7
3.14224277040724e-37	0.75643177030963	0.808	0.251	6.51135546883789e-33	RPA3
3.43746690859182e-37	1.02489534487963	0.869	0.279	7.12311892798398e-33	CORO1A
3.85824689868761e-37	0.527315836362141	0.374	0.055	7.99505922346046e-33	RFC3
4.76452790226517e-37	0.509324020587672	0.566	0.122	9.87305471907388e-33	KCNAB2
7.20645965294917e-37	0.482157301965897	0.525	0.103	1.49332256928413e-32	HK3
1.01732253637404e-36	0.535432068446075	0.556	0.119	2.10809575987429e-32	PRPS2
1.0562306856722e-36	0.398721513634546	0.263	0.028	2.18872122684994e-32	TONSL
1.16858341054881e-36	0.650295047346136	0.556	0.117	2.42153854333924e-32	GPR65
2.786544469408e-36	0.901492885444969	0.818	0.243	5.77427744950727e-32	LYZ
2.88965891861498e-36	0.812636605084946	0.293	0.035	5.98795121115396e-32	CHEK2
3.0138476909177e-36	0.307664617462048	0.303	0.037	6.24529518511967e-32	GNGT2
3.22611368108129e-36	1.19214993906124	1	0.962	6.68515276993664e-32	PTMA
4.71128802797168e-36	0.938192600061509	0.848	0.287	9.76273105156292e-32	SMC1A
4.87192009518714e-36	1.43289662376129	0.697	0.194	1.00955928212468e-31	HAMP
5.08046319475187e-36	0.612070269111626	0.424	0.071	1.05277358321648e-31	MTFP1
5.36130115042523e-36	0.799460374390522	0.687	0.171	1.11096882439112e-31	TMEM106C
6.0151877614446e-36	1.03621485683824	0.929	0.326	1.24646720792655e-31	LAIR1
6.39313979912128e-36	0.747433363492075	0.899	0.28	1.32478642917391e-31	GMFG
6.66768426638655e-36	0.816128849060747	0.859	0.303	1.38167753368062e-31	CKS2
7.04563536210052e-36	1.21847711214496	1	0.84	1.45999655973447e-31	HMGB1
1.09202142775166e-35	0.370568428146303	0.394	0.062	2.26288680258699e-31	IMPA2
1.15933726685828e-35	1.26037253851622	0.919	0.341	2.40237868438372e-31	CD163
1.22870851560045e-35	1.52864240835324	0.98	0.779	2.54612978602725e-31	HMGN2
1.29670190830939e-35	0.819098117051126	0.838	0.264	2.68702569439873e-31	ENG
1.32414797203227e-35	0.689508323920078	0.384	0.061	2.74389942764527e-31	GMPPB
1.42941946461459e-35	0.698185744869349	0.576	0.13	2.96204301457435e-31	GMNN
2.13589610612888e-35	0.569894840135137	0.677	0.172	4.42600391112027e-31	ARHGAP9
2.1489970350214e-35	0.625260009833674	0.485	0.095	4.45315165597134e-31	PCK2
2.43063969106066e-35	0.541177367289929	0.475	0.089	5.03677156781591e-31	CD300C
3.04522905085419e-35	0.714452838272464	0.727	0.191	6.31032363918006e-31	CMTM7
5.06285529803388e-35	0.897912252577058	0.889	0.331	1.04912487485858e-30	CYBB
5.23262463472319e-35	0.520412638216508	0.848	0.252	1.08430447680734e-30	PYCARD
6.6617535600988e-35	0.509376657246248	0.444	0.079	1.38044857272367e-30	CIDEB
8.26285787976763e-35	0.963029527373713	0.919	0.367	1.71222940984545e-30	DNMT1
1.15983687122174e-34	0.780300229352294	0.899	0.316	2.4034139645457e-30	FXYD5
1.28183775359726e-34	0.723925347366264	0.586	0.137	2.65622419300425e-30	SQRDL
1.7128695219427e-34	0.469130570848904	0.636	0.157	3.54940822336967e-30	SLC1A5
2.00284318094627e-34	1.27531831137482	0.98	0.556	4.15029163955687e-30	DEK
2.42596681440279e-34	0.60921444767127	0.525	0.11	5.02708843280547e-30	MCM6
2.71500152003751e-34	0.429576402718996	0.697	0.183	5.62602614982172e-30	DOK3
2.87401717505977e-34	0.483422806936277	0.465	0.09	5.95553839015885e-30	PIK3CD
3.8462223861584e-34	0.897151558028084	0.889	0.332	7.97014202859744e-30	ANP32E
4.34019472382493e-34	0.436135789603921	0.414	0.072	8.99375150671002e-30	CLN6
5.47118062937268e-34	0.716606097450897	0.566	0.126	1.13373805001861e-29	PTPN7
6.4440053858184e-34	0.35977928283465	0.626	0.147	1.33532679604929e-29	DUSP23
6.94563607128177e-34	0.498608421975694	0.515	0.109	1.43927470669101e-29	POLA1
8.2386106692485e-34	0.28547240609235	0.313	0.042	1.70720490288167e-29	POLA2
1.08830514061623e-33	0.626241750688253	0.869	0.282	2.25518591238494e-29	ARHGAP4
1.24878581467606e-33	1.28616671632099	0.97	0.441	2.58773396517173e-29	CAPG
1.63806063946002e-33	0.294298839560999	0.727	0.207	3.39438925708905e-29	CARHSP1
1.6721375321005e-33	0.386527117748766	0.354	0.054	3.46500339401865e-29	RPL39L
2.09422529726476e-33	0.303145263773532	0.414	0.071	4.33965366099203e-29	FAM70B
2.21689098574187e-33	0.349206008493031	0.576	0.13	4.5938415006543e-29	THOP1
2.21887725470829e-33	0.557656120542375	0.818	0.242	4.59795744720652e-29	RNASE6
2.27968228630334e-33	0.495744963199083	0.566	0.128	4.72395763367777e-29	HAUS4
2.51884616187319e-33	0.70529000321297	0.566	0.132	5.21955301663363e-29	AGPAT2
5.1397099909019e-33	1.35111515745756	1	0.623	1.06505070431469e-28	NPC2
5.40506928435752e-33	0.81847346835749	0.293	0.039	1.12003845710457e-28	C4orf21
6.4040905232128e-33	1.35035917161065	0.97	0.446	1.32705563822016e-28	ARHGDIB
9.21632963778645e-33	0.457489178598654	0.818	0.255	1.90980782754211e-28	DSE
9.27760541939002e-33	0.250870602823847	0.687	0.181	1.922505395006e-28	SNRPA
9.88453006065583e-33	0.442309812815139	0.646	0.165	2.0482723191691e-28	CLEC2B
1.05288908805383e-32	0.312647259019771	0.384	0.064	2.18179676826514e-28	WDR76
2.01302346950583e-32	0.469422457971321	0.515	0.113	4.17138723350997e-28	ARHGAP15
2.51452777577928e-32	0.743549146985486	0.717	0.205	5.21060445696982e-28	SAE1
2.99519061243704e-32	1.05554908583289	0.97	0.471	6.20663398709203e-28	H2AFV
3.34328072534764e-32	0.707193713654389	0.727	0.209	6.92794631906539e-28	SLC29A1
4.30147067910402e-32	0.354687131586967	0.283	0.037	8.91350754123934e-28	CD180
1.17115737805696e-31	0.929691672475055	0.586	0.144	2.42687231880963e-27	PLAU
1.26208454769148e-31	0.450485970812834	0.293	0.04	2.61529159972628e-27	RCC1
1.6325792522744e-31	0.45741693266555	0.687	0.186	3.38303072656301e-27	RPS6KA1
2.33015366922751e-31	0.374077582664086	0.697	0.203	4.82854443337324e-27	RBBP8
2.93144852542697e-31	0.657875341494131	0.707	0.21	6.07454763438976e-27	RNPEP
3.61215796943203e-31	0.540028898208203	0.657	0.179	7.48511374425706e-27	SASH3
4.56480555768526e-31	0.855618210179782	0.99	0.413	9.45919007663539e-27	PTPRC
6.13952737094076e-31	1.03853636911272	0.848	0.306	1.27223286180634e-26	KPNA2
8.13024340133907e-31	0.528373732345956	0.737	0.215	1.68474903762548e-26	SERPINB1
8.6619128035844e-31	0.364098624864435	0.879	0.298	1.79492157115876e-26	MAN2B1
1.09371445471104e-30	0.663086512396412	0.778	0.266	2.26639509305221e-26	MPDU1
1.80155174469742e-30	0.399629160171556	0.374	0.067	3.73317552536199e-26	GEN1
1.81581527707529e-30	0.669361775679551	0.778	0.247	3.76273241715542e-26	MTHFD2
2.19201192457033e-30	1.06124550190254	0.869	0.385	4.54228711009463e-26	RANBP1
2.30557546944878e-30	0.632025242247688	0.889	0.317	4.77761348779175e-26	SYK
2.84591959214222e-30	0.453479456568047	0.707	0.209	5.89731457883712e-26	ALYREF
3.29913557875269e-30	0.73270198184241	0.758	0.279	6.83646874629132e-26	MNF1
3.67828443233615e-30	0.85190171855924	0.758	0.249	7.62214100068697e-26	BUB3
3.82314954122658e-30	0.563924071984234	0.808	0.268	7.92233047932971e-26	ARHGAP18
3.88734556298281e-30	0.35549896847391	0.475	0.099	8.05535747561298e-26	HIRIP3
4.59223525501935e-30	1.84974670048579	0.747	0.259	9.5160298954511e-26	FCGBP
5.36658696362034e-30	1.26479940609722	0.98	0.59	1.11206415060141e-25	COTL1
6.41469103532509e-30	0.861029333862092	0.818	0.275	1.32925227634007e-25	GUSB
9.06316532906022e-30	1.10572096667637	0.869	0.327	1.87806911948786e-25	SIVA1
9.76840847703396e-30	0.408713765117477	0.343	0.057	2.02420960461098e-25	LRR1
1.14590929372142e-29	0.638659931650827	0.808	0.303	2.37455323844952e-25	SPCS3
1.27688909621218e-29	0.420813559470912	0.414	0.08	2.64596958517089e-25	BTK
1.75606857003669e-29	1.20903480144315	0.99	0.468	3.63892529083004e-25	CYBA
1.9355211575975e-29	0.602020830734409	0.303	0.046	4.01078694277355e-25	CENPL
2.42177847326322e-29	1.68454090371664	0.253	0.032	5.01840935229604e-25	IBSP
2.58255763841499e-29	1.13640428723482	0.929	0.441	5.35157593832354e-25	GSTO1
3.37213497382428e-29	0.681211903449746	0.889	0.382	6.98773809275868e-25	RAD21
4.12154641136733e-29	0.409382168364307	0.697	0.211	8.54066847363537e-25	MCMBP
4.44874329693018e-29	0.297555806783124	0.465	0.1	9.21868585989873e-25	CNTROB
6.30992670784321e-29	0.319293409136399	0.495	0.112	1.30754301239927e-24	APOBR
6.5450165972012e-29	0.433901076705867	0.657	0.19	1.35625833927203e-24	SHMT2
6.90680854521078e-29	1.08307935448643	0.99	0.603	1.43122886673858e-24	S100A11
7.78262490401257e-29	0.555432483019294	0.535	0.131	1.61271553260948e-24	KYNU
1.32852837552652e-28	0.404712519533776	0.293	0.044	2.75297649976604e-24	ITGB7
1.47232700996439e-28	0.766708512784546	0.717	0.253	3.0509560300482e-24	TIMM10
1.53419794172201e-28	0.625537159697297	0.808	0.355	3.17916497483636e-24	CKLF
1.53465943533067e-28	1.10123060263371	0.899	0.423	3.18012128189222e-24	HNRNPAB
1.67550634489323e-28	0.936380043972914	0.98	0.538	3.47198424788776e-24	HNRNPD
1.84550192137203e-28	0.670056336096955	0.98	0.49	3.82424908146711e-24	ACTR2
1.87325752164784e-28	0.629153662050071	0.485	0.111	3.88176423635866e-24	MFNG
1.9070193448038e-28	1.09157750824795	0.99	0.466	3.95172548630244e-24	AIF1
1.93393661505048e-28	0.742364691514839	0.737	0.247	4.0075034537076e-24	SLC16A3
2.6589899905044e-28	0.565879002341406	0.545	0.131	5.50995905832323e-24	WDR34
2.75944539956313e-28	0.401738320904964	0.687	0.199	5.71812275697472e-24	NUDT1
3.40928429228589e-28	0.595560310591887	0.455	0.101	7.06471891047481e-24	FES
3.85489131390476e-28	0.685684903349114	0.788	0.285	7.98810578067345e-24	CSE1L
4.22881413091821e-28	0.458658496578555	0.515	0.12	8.76294864208871e-24	SIGLEC9
4.31028856838619e-28	0.931927225946595	0.677	0.218	8.93177997140986e-24	SNRNP25
4.68576555816379e-28	0.969654881462678	1	0.937	9.709843389627e-24	PPIA
4.75774426125477e-28	0.434716895694884	0.566	0.146	9.85899765817213e-24	TUBG1
6.50216158938563e-28	0.442776263262197	0.677	0.205	1.34737792455249e-23	DIAPH1
7.4216158606912e-28	0.890725313781604	0.909	0.377	1.53790723865243e-23	LCP1
9.84631008819126e-28	0.66470164814137	0.535	0.137	2.04035237647499e-23	GSDMD
1.06231683391193e-27	0.451721111639795	0.313	0.051	2.2013329432323e-23	SAC3D1
1.11102168405169e-27	0.346520358921536	0.535	0.134	2.30225913369191e-23	ENOSF1
1.338201213863e-27	0.505990902120621	0.818	0.291	2.77302055536691e-23	POLE3
1.47573199869661e-27	0.433136790273233	0.354	0.065	3.05801184769912e-23	TNFRSF11A
1.54361213558097e-27	0.539163877904565	0.717	0.225	3.19867306735088e-23	NAGA
1.60438056061103e-27	1.002900638499	0.707	0.235	3.32459739769817e-23	SLC43A3
1.67186053462766e-27	0.513332288559589	0.758	0.245	3.46442939985544e-23	FADS1
1.78364424879365e-27	0.657580421533331	0.889	0.32	3.69606761235019e-23	MS4A6A
1.88077457343836e-27	0.838308815174783	0.687	0.224	3.89734107107898e-23	LRRC59
2.41846726502132e-27	0.706170436386717	0.475	0.108	5.01154786657717e-23	SLC25A19
2.60690025350291e-27	0.836981945262125	0.626	0.193	5.40201870530874e-23	NUDT5
2.90575922554474e-27	0.514880965169273	0.929	0.375	6.02131426717382e-23	LGALS9
2.97964526270567e-27	0.518217166191797	0.374	0.073	6.17442091337869e-23	TMEM48
2.98200595592131e-27	0.850767114148577	0.899	0.348	6.17931274186013e-23	STAB1
3.01689570260569e-27	0.86818533721249	0.99	0.418	6.25161127493952e-23	ITGB2
4.25413051347124e-27	0.527466210753875	0.737	0.24	8.81540925001511e-23	ITGAM
4.97777139029356e-27	0.612592450253768	0.626	0.179	1.03149378749663e-22	SLC16A10
5.5498490452689e-27	1.21760007894855	1	0.716	1.15003971916062e-22	RPSA
5.78209815652009e-27	0.359545146548822	0.545	0.14	1.19816637999409e-22	DEF6
6.14702140775951e-27	0.404693748351963	0.646	0.193	1.27378577611592e-22	CISD3
6.31266592030853e-27	0.474504578513951	0.879	0.318	1.30811063200633e-22	LST1
6.91427884583347e-27	0.599992927682658	0.596	0.166	1.43277686243361e-22	CASP1
7.03741561205471e-27	0.78062502076381	0.869	0.323	1.45829326312998e-22	C1orf162
7.7303668484822e-27	0.779453668738564	0.626	0.176	1.60188661834248e-22	C19orf48
8.12291913420378e-27	0.266079633432879	0.273	0.04	1.68323130298971e-22	RNASE3
8.12616633200949e-27	0.459179347068044	0.818	0.274	1.68390418731901e-22	FERMT3
8.52722446407532e-27	0.379790132585828	0.444	0.099	1.76701145344569e-22	SLC25A24
8.78066705993096e-27	0.570301169999835	0.747	0.245	1.81952982815889e-22	FUCA2
9.64854264970136e-27	0.512882818154255	0.444	0.101	1.99937100787112e-22	NUDT15
9.66767249482628e-27	0.710694928943481	0.616	0.2	2.0033350943779e-22	SUZ12
1.22152361267208e-26	0.521626562806071	0.566	0.153	2.53124123017909e-22	ILVBL
1.34409503461183e-26	1.01087557465499	1	0.966	2.78523373072263e-22	TMSB4X
1.36196920453926e-26	0.509780189456803	0.657	0.222	2.82227258564625e-22	BOLA3
1.55633027206152e-26	0.397894488610354	0.687	0.218	3.22502758976588e-22	STXBP2
1.93731032484192e-26	0.323697953917263	0.707	0.232	4.01449445513743e-22	DOCK2
1.93776682721662e-26	1.12899427641608	1	0.485	4.01544041935828e-22	FCER1G
2.10793592933962e-26	0.338907969321157	0.586	0.156	4.36806483277756e-22	SLC7A7
2.29117166226379e-26	0.44572895104176	0.616	0.175	4.74776591854303e-22	NUP85
2.51298273343812e-26	0.599570191722088	0.414	0.09	5.20740282023047e-22	NOD2
2.54830362205812e-26	0.410862312846586	0.253	0.036	5.28059476562884e-22	CEP128
2.85525453618031e-26	0.314954078056712	0.657	0.188	5.91665844987283e-22	SHKBP1
3.62987353613084e-26	0.486692111887675	0.465	0.11	7.52182394157033e-22	FAH
3.64647439334791e-26	0.36230789773298	0.768	0.265	7.55622423789553e-22	IL17RA
3.99460019996313e-26	0.503168810916123	0.293	0.047	8.2776105343636e-22	DSPP
4.27274436046596e-26	0.3862025420956	0.455	0.104	8.85398086375757e-22	ACOT7
5.68861549203201e-26	0.654311304079378	0.818	0.297	1.17879490225887e-21	ADAP2
8.08468743754862e-26	0.450659848522616	0.606	0.178	1.67530893080882e-21	SPINT2
8.13873210137096e-26	0.533474271823039	0.636	0.188	1.68650806604609e-21	USP1
8.28337572641352e-26	0.742396299647108	0.434	0.103	1.71648111802741e-21	AIM1
8.45235001301308e-26	0.484694842230688	0.525	0.143	1.75149596969657e-21	TOPBP1
9.75854455795726e-26	0.964080479479399	0.646	0.209	2.0221656032999e-21	PCNT
1.28565601880816e-25	1.01200241875956	0.859	0.384	2.66413640217426e-21	PARP1
1.31095159076546e-25	0.575868737836971	0.485	0.118	2.71655388638418e-21	CYTIP
1.49915275841065e-25	1.30784511949719	0.96	0.473	3.10654434597854e-21	C1QB
1.77684279770452e-25	0.55468022615225	0.616	0.185	3.68197364540331e-21	FAM129A
1.85336427275935e-25	0.571250784715071	0.859	0.364	3.84054144601192e-21	TXNDC17
1.98853027398827e-25	0.387785011446569	0.778	0.272	4.1206324337585e-21	SAMHD1
2.06305798603896e-25	1.21498232645447	0.98	0.735	4.27506875866993e-21	TUBA1C
2.13152834637283e-25	0.927092075840435	0.798	0.33	4.41695303935377e-21	DUT
2.17256683624118e-25	0.883178990098763	0.879	0.351	4.50199299805898e-21	UCP2
2.26046048609915e-25	0.318407451500137	0.253	0.037	4.68412621929466e-21	RETN
2.31070705640591e-25	0.426345661417059	0.586	0.162	4.78824716228433e-21	TRPM2
3.80960779917432e-25	0.97252968063231	0.97	0.466	7.89426928144904e-21	IFI30
4.12454784663e-25	0.305612419146917	0.293	0.049	8.54688804778668e-21	C4orf46
5.17708799802844e-25	0.391012944505363	0.657	0.201	1.07279617495145e-20	CD93
5.64628702258241e-25	0.645635319539196	0.899	0.402	1.17002359681953e-20	EFHD2
5.71928434859417e-25	0.267813598973249	0.566	0.167	1.18515010271568e-20	LOC541471
6.15639875963267e-25	0.304575948199448	0.768	0.255	1.27572895097108e-20	GLA
6.83709619755276e-25	0.358354055702997	0.485	0.123	1.41678307405688e-20	WNT5A
9.16169023901812e-25	0.339643068852969	0.929	0.346	1.89848545132934e-20	SAMSN1
9.64401356368851e-25	0.976670940273192	0.99	0.778	1.99843249066753e-20	YBX1
1.00650826773761e-24	0.617309392536192	0.586	0.183	2.08568643240588e-20	NT5DC2
1.02265553720976e-24	0.554482669855208	0.374	0.08	2.11914680420606e-20	ATL3
1.03092290658841e-24	0.551077908395276	0.818	0.307	2.1362784470325e-20	EIF4EBP1
1.07518985758544e-24	0.642320653544844	0.949	0.402	2.22800842288855e-20	CD4
1.09156984568706e-24	0.465643790774325	0.525	0.144	2.26195103423273e-20	PPIH
1.11711257099209e-24	0.330108399140454	0.576	0.166	2.31488066960981e-20	ST8SIA4
1.67589909377223e-24	0.381254427189379	0.545	0.157	3.47279810211482e-20	CHCHD1
1.78275166523958e-24	0.373842508234972	0.626	0.185	3.69421800070946e-20	HADH
2.21113560365231e-24	0.435730147352859	0.717	0.237	4.58191519788831e-20	LAT2
2.52418143765089e-24	0.374274886003226	0.838	0.318	5.23060877510018e-20	APBB1IP
2.91926360227492e-24	0.610069956444915	0.869	0.377	6.04929803663408e-20	PSMB10
2.94355625065272e-24	0.562148917582575	0.818	0.329	6.09963726260257e-20	SAP30
3.10762533244513e-24	0.325776547404557	0.798	0.264	6.43962121389279e-20	CD300A
3.55625832546124e-24	0.871881408042664	0.535	0.154	7.36927850202079e-20	SLC39A8
3.83656203278453e-24	1.32522163690752	0.879	0.469	7.9501238443361e-20	TAGLN2
4.49439301121467e-24	0.823127103642489	0.394	0.088	9.31328119783905e-20	SLC37A4
5.43121137789535e-24	0.734524108753056	0.848	0.339	1.12545562172747e-19	PSMA4
5.99150546499646e-24	0.377359249024285	0.424	0.101	1.24155976245657e-19	LRRC25
6.18027858982712e-24	0.452362421751335	0.596	0.18	1.28067732938398e-19	C16orf57
6.49412595993862e-24	0.270288182757372	0.545	0.149	1.34571278141848e-19	HAUS1
7.13282353287214e-24	0.322058007496571	0.687	0.237	1.47806369248176e-19	CHCHD7
7.52504686609693e-24	0.859640005603523	0.99	0.559	1.55934021159261e-19	YWHAH
8.94973478187683e-24	0.303490527765367	0.545	0.155	1.85456404150052e-19	LY96
9.99344560013243e-24	0.626326929418404	0.818	0.311	2.07084179725944e-19	TREM1
1.07844324110187e-23	0.776077071520781	0.869	0.355	2.23475008421129e-19	IDH2
1.07969520569372e-23	0.343003277455465	0.747	0.255	2.23734440523852e-19	ANXA11
1.13172746957656e-23	0.445918067984226	0.737	0.272	2.34516566245656e-19	NUP62
1.36089479545651e-23	0.27811990558099	0.566	0.164	2.82004619514498e-19	RP2
1.37423207349483e-23	0.479087643867084	0.838	0.323	2.84768370269598e-19	GK
1.45274533638398e-23	0.399236274562356	0.364	0.075	3.01037888605489e-19	DSN1
1.45494446886836e-23	0.410435337237323	0.636	0.206	3.01493592838902e-19	NCF4
1.47927264607134e-23	0.315722734191455	0.545	0.157	3.06534877718904e-19	PLXNC1
1.55838861216994e-23	0.514282304188877	0.485	0.129	3.22929288213854e-19	TMEM173
1.60344373725603e-23	0.390122762740089	0.434	0.105	3.32265611234195e-19	CD33
1.72467832856717e-23	1.37101211503491	0.99	0.638	3.57387843245689e-19	SPP1
1.79125708651266e-23	0.388919319404087	0.434	0.105	3.71184293467154e-19	EXOSC2
1.87344196176935e-23	0.427896328808858	0.434	0.106	3.88214643317844e-19	PLBD1
1.96388900394025e-23	0.367767594675742	0.283	0.049	4.06957079396498e-19	PLAC8
2.28371570986452e-23	0.808507216969789	0.848	0.368	4.73231569398125e-19	CTSC
2.53800422706555e-23	0.459055753856658	0.606	0.193	5.25925235932524e-19	NFATC2IP
2.63370271234481e-23	0.539217926025878	0.758	0.268	5.45755876052091e-19	SIGLEC10
2.77903775495175e-23	0.704387011597023	0.717	0.268	5.75872203581102e-19	SUPT16H
2.93892770985552e-23	0.438169719756938	0.364	0.079	6.09004600036261e-19	FAM35A
3.35667003323853e-23	0.291853775472077	0.727	0.244	6.95569164287689e-19	OSTF1
3.86121937733666e-23	0.914396009567951	0.879	0.457	8.00121879371703e-19	GDI2
3.90128341799406e-23	0.371877601153618	0.253	0.04	8.0842394987673e-19	CALHM2
4.02944380086053e-23	0.391617752342407	0.848	0.316	8.34981344414319e-19	HCST
4.03398927390775e-23	0.700060932668068	0.889	0.358	8.35923257339164e-19	TYMP
4.2418865145482e-23	0.955748603215604	0.98	0.581	8.79003723544677e-19	CLIC1
4.43593049794254e-23	0.411834461788405	0.545	0.161	9.19213517783653e-19	CDK5RAP2
4.60659903364903e-23	0.432398443773008	0.768	0.279	9.54579451752753e-19	MGAT4A
4.80694449486633e-23	0.278416877334143	0.657	0.212	9.96095038226201e-19	H2AFJ
5.34748520935463e-23	0.650632639229919	0.505	0.136	1.10810588508247e-18	CECR5
5.90969032818698e-23	0.810317546708285	0.96	0.46	1.22460602980691e-18	ARPC1B
6.88343761675518e-23	0.451402379191223	0.727	0.265	1.42638594294401e-18	CKAP5
7.03518199444045e-23	0.428118669725243	0.343	0.072	1.45783041288795e-18	C12orf59
7.52944119790112e-23	1.16825857144178	0.97	0.648	1.56025080502907e-18	LDHA
7.70385381300048e-23	0.939078501443239	0.99	0.823	1.59639258712996e-18	RPS20
8.00709358888235e-23	0.323566987019324	0.424	0.103	1.6592299334882e-18	SP140
8.61421494104001e-23	0.312136222710634	0.646	0.214	1.78503762008231e-18	HSPB11
1.03204756730581e-22	0.334319862148206	0.788	0.287	2.1386089689711e-18	ERP29
1.27028934472567e-22	0.316291010439276	0.535	0.158	2.63229358014053e-18	MYO1C
1.54509277612533e-22	0.32289351009776	0.869	0.359	3.20174125068691e-18	SWAP70
1.55705699186012e-22	0.415682547886932	0.636	0.215	3.22653349853254e-18	MED4
1.58106327318213e-22	0.32066804689602	0.253	0.041	3.276279314688e-18	CHAF1B
1.61809537604434e-22	0.429216584266908	0.646	0.214	3.35301723823908e-18	MASTL
1.74616926390372e-22	0.689690611880603	0.495	0.142	3.6184119486613e-18	EZH2
1.78360184522387e-22	0.418525499527665	0.323	0.064	3.69597974367291e-18	C11orf75
1.81691594814801e-22	0.651319630900187	0.949	0.461	3.76501322775231e-18	NASP
1.83623363591655e-22	0.335026363319883	0.424	0.104	3.80504334034627e-18	SLFN11
1.98804892165797e-22	0.424539881418065	0.263	0.044	4.11963497545965e-18	CCNE2
2.02414444271505e-22	0.310964170798359	0.818	0.302	4.19443211419413e-18	TCIRG1
2.16037096986921e-22	0.820475775465288	0.939	0.4	4.47672072376297e-18	VSIG4
2.53057524610278e-22	0.644741056730183	0.747	0.293	5.24385802497418e-18	PSMB8
2.58727348790403e-22	0.390804951090548	0.313	0.061	5.36134812163474e-18	PRIM1
2.59233682787811e-22	0.301667382153152	0.535	0.162	5.37184037472903e-18	IMPDH1
2.59699758306794e-22	0.482153972742877	0.343	0.072	5.38149839163338e-18	ERLIN1
2.79913140004514e-22	0.637628464181275	0.535	0.164	5.80036008717354e-18	EBP
3.57495710823849e-22	0.576615287831592	0.939	0.465	7.4080261196918e-18	LIMS1
3.5953417356051e-22	0.297480504898341	0.444	0.115	7.45026714452089e-18	ERAP2
3.69303279756751e-22	0.744953270204247	0.667	0.234	7.65270256311939e-18	PSMB9
3.7276333332972e-22	0.533104413604099	0.576	0.182	7.72440179325846e-18	MMD
3.88451223276761e-22	0.638684680098521	0.97	0.419	8.04948624874105e-18	CD53
3.91558645109617e-22	0.663510946028382	0.758	0.285	8.11387824396148e-18	SLC7A5
4.64738907448913e-22	0.520260871110469	0.626	0.22	9.63031964015637e-18	SKA2
4.72577091557513e-22	0.780154321280608	0.838	0.339	9.79274249125479e-18	MAP3K8
4.99425806973327e-22	0.690542708268365	0.899	0.446	1.03491015721013e-17	PA2G4
5.02215267924134e-22	0.566670384188392	0.798	0.314	1.04069047819239e-17	CTSH
6.1760468987887e-22	0.864077074572213	0.899	0.526	1.27980043836699e-17	RBX1
6.61797414966703e-22	0.340437746447028	0.434	0.109	1.371376603294e-17	C12orf32
6.8982244332681e-22	0.546571748556902	0.556	0.164	1.42945006706182e-17	MYO7A
8.20238479687186e-22	0.310242661837378	0.495	0.136	1.69969817760779e-17	RNASEH2B
8.27625143663846e-22	0.383559309763786	0.636	0.208	1.71500482270022e-17	MGST2
8.34632616428219e-22	0.486660624923188	0.545	0.178	1.72952570776256e-17	CCDC18
8.68463888794514e-22	0.348538961113844	0.384	0.09	1.79963087035999e-17	HERC5
9.240826001126e-22	0.422538337838071	0.808	0.326	1.91488396395333e-17	SMC3
1.03064768433986e-21	0.857589603786931	0.97	0.605	2.13570813148905e-17	GRB2
1.13294820275383e-21	0.682105382950001	0.838	0.394	2.3476952657465e-17	TOMM5
1.13785564052214e-21	0.3685214220611	0.657	0.236	2.35786445828998e-17	VASP
1.15719653388417e-21	0.911625397268514	0.99	0.7	2.39794265751478e-17	TPM3
1.25186179282803e-21	0.902978297668448	0.939	0.592	2.59410800709824e-17	EIF5A
1.27244709426033e-21	0.682214726504274	0.869	0.387	2.63676486872625e-17	DDX39A
1.31658170454084e-21	0.626878207122172	0.747	0.27	2.72822060814952e-17	BCL2A1
1.33719782042955e-21	0.325322076859506	0.343	0.075	2.77094132349411e-17	FPR3
1.34839250673951e-21	0.763236456452962	0.354	0.079	2.79413895246561e-17	IL10
1.41106613107918e-21	0.54396904107329	0.606	0.201	2.92401123682228e-17	RPA1
1.42953659501784e-21	0.798083987970893	0.838	0.403	2.96228573219598e-17	RB1
1.54710083058172e-21	0.314915871290518	0.323	0.066	3.20590234113145e-17	YDJC
1.60174556236411e-21	0.531705966710763	0.505	0.148	3.31913715433091e-17	HDAC1
1.67590261581791e-21	0.540838253314007	0.778	0.333	3.47280540049788e-17	HMGA1
1.93932766211265e-21	1.02985481261406	0.949	0.463	4.01867478142984e-17	C1QC
1.99650766293761e-21	0.504179542574335	0.586	0.183	4.13716317913932e-17	TMED3
2.0837979738952e-21	0.380327289882967	0.545	0.161	4.31804616150563e-17	NQO2
2.75420692552513e-21	0.406436066856074	0.909	0.403	5.70726759107318e-17	PTPN1
2.75599627891332e-21	0.96610451073179	1	0.514	5.71097548916418e-17	LAPTM5
3.0282024857721e-21	0.882015373929573	1	0.864	6.27504119101695e-17	TMSB10
3.09731610474057e-21	0.271949439106947	0.646	0.214	6.41825843224341e-17	RGS19
3.17656577762593e-21	0.702866839933049	0.556	0.183	6.58247960439645e-17	DCTPP1
3.28401836031681e-21	0.331017859271512	0.455	0.124	6.80514284624849e-17	PHACTR2
3.37677125683686e-21	0.413858560665252	0.606	0.195	6.99734539841735e-17	PGP
3.54393786044026e-21	0.305430134951917	0.283	0.052	7.34374803440431e-17	TNFAIP8L2
3.6710047135897e-21	0.507324407299973	0.717	0.283	7.60705596750057e-17	CNIH4
3.71291403713386e-21	0.260949130669574	0.253	0.044	7.69390046774879e-17	CCDC99
3.78842185830778e-21	0.34127489557807	0.434	0.112	7.85036777478538e-17	ICMT
4.55467404411981e-21	0.573650297971721	0.768	0.311	9.43819555422508e-17	HK1
4.71088081578054e-21	0.388947967321726	0.455	0.12	9.76188722646044e-17	RAD51C
4.95841637777272e-21	0.362553957371172	0.626	0.205	1.02748304180206e-16	CLPP
5.2186284800227e-21	0.413652000285638	0.707	0.258	1.0814041936303e-16	AKT1
5.24414743810567e-21	0.395865435214223	0.899	0.375	1.08669223212426e-16	RHOG
6.7427689165424e-21	0.604418333266323	0.778	0.338	1.39723657488592e-16	RCC2
6.90288727705408e-21	0.541932281601597	0.859	0.408	1.43041630155115e-16	LSM3
7.09806073994019e-21	0.432469291326563	0.788	0.307	1.47086014653041e-16	TWF2
7.12149241057918e-21	0.675859405277655	0.99	0.874	1.47571565732022e-16	ATP5E
7.74405144020611e-21	0.437575703808958	0.354	0.08	1.60472233943951e-16	SRD5A3
7.99927916776103e-21	0.543041746604513	0.859	0.373	1.65761062914344e-16	HN1
8.06788305284016e-21	0.86141592133391	0.889	0.553	1.67182672620954e-16	COX7B
8.14933015993837e-21	0.9376930198362	1	0.877	1.68870419574243e-16	RPLP0
8.22564536700719e-21	0.484330082684121	0.535	0.169	1.70451823295123e-16	PRKCB
9.0267386643249e-21	0.289414982118697	0.404	0.1	1.87052078602141e-16	CDK2
9.31534077196405e-21	0.330298096869951	0.657	0.222	1.93032491476639e-16	MRPL12
1.02175950155436e-20	0.258479642805751	0.354	0.082	2.11729003912094e-16	SPN
1.06723617285784e-20	0.740406032167041	0.818	0.364	2.21152679739603e-16	LSM4
1.12057202756045e-20	0.486247716390353	0.495	0.146	2.32204935551076e-16	DCK
1.17952548941636e-20	0.826878622977524	1	0.951	2.44421271916857e-16	RPL41
1.39796784276676e-20	0.536716241505959	0.99	0.743	2.89686896378128e-16	RPS21
1.4371872492391e-20	0.403810889032184	0.828	0.33	2.97813941787325e-16	FAM96A
1.51825326824726e-20	0.767367947335929	1	0.936	3.14612442246197e-16	MYL6
1.52097468243549e-20	0.374911044971072	0.354	0.08	3.15176373694282e-16	MS4A14
1.52818443276751e-20	0.81451954887599	0.939	0.476	3.16670378158084e-16	TSPO
1.65232021721247e-20	0.753342309343063	0.899	0.552	3.42393795410768e-16	SNRPG
1.65740626503371e-20	1.003593987213	0.939	0.641	3.43447726240285e-16	SLC25A5
1.72824215431352e-20	0.398395214360365	0.535	0.165	3.58126339216848e-16	MRPL17
1.7368019794727e-20	0.444490319459541	0.434	0.116	3.59900106186333e-16	ANPEP
1.84619903650641e-20	0.373632788368558	0.535	0.165	3.82569364344859e-16	FCGR2B
1.88690253795542e-20	0.606008595409969	0.606	0.209	3.91003943915122e-16	GGCT
1.90523186454137e-20	0.434105291436094	0.889	0.381	3.94802146970264e-16	FYB
1.9120068980796e-20	0.786348663760293	0.939	0.658	3.96206069420056e-16	SET
1.95567312888967e-20	0.476546975826402	0.828	0.354	4.05254585768517e-16	DBNL
2.15478171519017e-20	0.589588210802858	0.808	0.347	4.46513867021706e-16	SNRPD3
2.26164370669884e-20	0.857990988114053	0.98	0.725	4.68657808902133e-16	ARPC3
2.28011219751377e-20	0.805586599450953	0.99	0.866	4.72484849568803e-16	RPL35
2.28039613985291e-20	0.353850994602665	0.253	0.045	4.7254368810032e-16	TCTEX1D1
2.4165427974055e-20	0.487413876116575	0.566	0.188	5.00755998478369e-16	UCHL3
2.52337739584329e-20	0.901017498852396	0.949	0.472	5.22894263966647e-16	C1QA
2.63945392905212e-20	0.260575537126368	0.293	0.06	5.46947643178181e-16	TGM2
2.77054539434714e-20	0.328436141911139	0.495	0.146	5.74112416616615e-16	MTMR6
2.8014377728535e-20	0.25322869825858	0.293	0.059	5.80513935290703e-16	FBXO5
3.41674103709767e-20	0.348200768458382	0.909	0.413	7.08017077707378e-16	KCTD12
3.4178890429643e-20	0.368382180951231	0.505	0.148	7.08254967483062e-16	NAPRT1
3.42581884852132e-20	0.736650130391153	0.97	0.668	7.09898181790589e-16	CAPZA1
3.43312223279671e-20	0.528188883533079	0.535	0.166	7.11411589080134e-16	CRELD2
3.95837547151886e-20	0.264635939648937	0.667	0.242	8.20254565208137e-16	RBM47
4.1564487247483e-20	0.680196471897421	0.758	0.346	8.61299304742342e-16	NUTF2
4.21393866810888e-20	0.499619073630754	0.697	0.284	8.73212370805522e-16	DNAJC15
4.26910344568424e-20	0.328994883244262	0.404	0.103	8.84643616014689e-16	CARD9
4.31859969886764e-20	0.571018535992992	0.939	0.507	8.94900229599353e-16	HNRNPA3
4.65612621603736e-20	0.450536947993934	0.869	0.388	9.64842474487262e-16	STOM
5.27648716057856e-20	0.384653116563127	0.394	0.101	1.09339366941509e-15	DONSON
5.54436587151502e-20	0.526643749528603	0.768	0.318	1.14890349589534e-15	RAB8A
5.73942918060898e-20	0.329813680144306	0.374	0.092	1.18932451480579e-15	ELF4
6.07977275809318e-20	0.369084487290607	0.263	0.049	1.25985051093207e-15	CENPJ
6.08528367958656e-20	0.423709719137482	0.495	0.146	1.26099248408393e-15	AATF
6.81880809368958e-20	0.508712973034412	0.717	0.284	1.41299341317436e-15	PTPN2
7.65689567097179e-20	0.764304254513881	0.899	0.497	1.58666192093878e-15	SNRPB
8.12299135956967e-20	0.583120774586822	0.798	0.351	1.68324626953003e-15	CIB1
9.07464118143873e-20	0.670191580334305	0.798	0.352	1.88044714561773e-15	AKR1A1
9.64614265605091e-20	0.535671773224384	0.697	0.258	1.99887368118687e-15	MRPL37
1.03398070004308e-19	0.829283697460578	0.97	0.583	2.14261480662927e-15	RAN
1.05886153673007e-19	0.354595326133667	0.798	0.321	2.19417287641204e-15	PPIF
1.07289207776517e-19	0.340539432251461	0.707	0.262	2.22324696354498e-15	NANS
1.07799569277537e-19	0.392744089327656	0.808	0.321	2.23382267456912e-15	ALOX5
1.10462901555112e-19	0.444624643161374	0.788	0.356	2.28901224602502e-15	BAG6
1.12105414955323e-19	0.505239483573438	0.869	0.406	2.32304840870419e-15	MYH9
1.19252606916693e-19	0.491834894645442	0.606	0.207	2.47115252052771e-15	PDK3
1.30118225387992e-19	0.579821860737778	0.889	0.554	2.69630986648997e-15	SLIRP
1.3996619968675e-19	0.308128632335346	0.717	0.257	2.90037958990883e-15	LTBR
1.46456708764833e-19	0.500028479824341	0.859	0.384	3.03487591902487e-15	RAP1A
1.53378626249259e-19	0.437749675569246	0.879	0.465	3.17831189313714e-15	EIF2S2
1.53408720325195e-19	0.51730348038653	0.737	0.296	3.17893550257868e-15	PPM1G
1.66572403677881e-19	0.601619689208419	0.657	0.252	3.45171334901306e-15	RPS6KA3
1.74279905565079e-19	0.538649544603176	0.747	0.298	3.61142820311956e-15	PLP2
2.17541536394906e-19	0.816843875491718	0.505	0.157	4.50789571717525e-15	G0S2
2.47230635023794e-19	0.299335072926906	0.949	0.462	5.12311321896306e-15	MEF2C
2.80697537951139e-19	0.522202011905939	0.889	0.382	5.8166143814235e-15	FCGR3A
2.91805839015256e-19	1.04063989489211	0.889	0.473	6.04680059607413e-15	ANXA2
3.24261091204598e-19	0.259609670906443	0.636	0.253	6.71933833194168e-15	FAM100B
3.28670787237658e-19	0.284646441334414	0.576	0.2	6.81071605313875e-15	CBX1
3.34755490191217e-19	0.427622170756323	0.737	0.293	6.9368032677424e-15	PTPN18
3.48557731799476e-19	0.432475509635383	0.788	0.345	7.22281331834875e-15	CBFB
3.81271225559996e-19	0.33280445160543	0.919	0.408	7.90070233605424e-15	CLEC7A
3.83207744035637e-19	0.308319370958323	0.929	0.578	7.94083087190646e-15	NDUFB1
4.11315850980764e-19	0.419747065544581	0.626	0.233	8.52328706402339e-15	RRP7A
4.36023999606667e-19	0.557549870675954	0.899	0.45	9.03528931984935e-15	MFSD1
4.48141276763018e-19	0.395053253874664	0.828	0.327	9.28638353708326e-15	METRNL
4.59756649619634e-19	0.461611874151731	0.333	0.079	9.52707729341805e-15	ANKRD22
4.88098667204228e-19	0.931486130436933	1	0.845	1.0114380581806e-14	RPS23
5.53018216061734e-19	0.280629002325178	0.535	0.177	1.14596434732313e-14	GATAD2A
5.64309520624572e-19	0.371599828242606	0.313	0.07	1.16936218863824e-14	PTPLAD2
5.67783130315752e-19	0.93792736920798	1	0.906	1.1765602026403e-14	RPS18
6.60705052583063e-19	0.553783233159898	0.444	0.131	1.36911300996262e-14	DDB2
7.15076496053532e-19	0.661712119447577	0.919	0.549	1.48178151512213e-14	BANF1
7.40734861316439e-19	0.644327151983347	1	0.999	1.53495077961993e-14	ACTB
7.59221239694482e-19	0.319356152691422	0.788	0.319	1.5732582528949e-14	PTPN6
8.00795512108042e-19	0.40870362027206	0.616	0.226	1.65940846019029e-14	CNTRL
8.5435374648884e-19	0.680633732984514	0.717	0.298	1.77039183347418e-14	TMED9
8.58056643593877e-19	0.266826288128936	0.556	0.189	1.77806497685523e-14	MTHFD1L
8.7774492059992e-19	0.477435431349601	0.606	0.21	1.81886302446715e-14	MRPS11
8.95191696053959e-19	0.620512513249623	0.737	0.315	1.85501623256301e-14	DNAJB11
9.26803926322418e-19	0.693696771327981	1	0.964	1.92052309612531e-14	CFL1
9.59798067441773e-19	0.454666662622099	0.949	0.433	1.98889355535284e-14	HCLS1
9.92338350951162e-19	0.330639361442104	0.404	0.106	2.056323530841e-14	TRPV2
1.0960572939984e-18	0.651468248533062	0.859	0.446	2.27124992462349e-14	PTBP1
1.14869023508743e-18	0.307944548945686	0.283	0.059	2.38031590514817e-14	TNFAIP8
1.17344489283661e-18	0.616575245238661	0.838	0.376	2.43161250693603e-14	PSMC3
1.18906012983373e-18	0.509312138961377	0.657	0.245	2.46397040104145e-14	COMMD4
1.23905019397731e-18	0.40583778693394	0.768	0.311	2.56755981195978e-14	C14orf166
1.30452425267379e-18	0.458395243358713	0.747	0.307	2.70323515639063e-14	NRP1
1.3154268672247e-18	0.449998807292898	0.303	0.067	2.72582755426303e-14	RHOH
1.32238043385978e-18	0.306414499559971	0.727	0.298	2.74023673504423e-14	C17orf89
1.32354718157942e-18	0.332451415864642	0.253	0.049	2.74265446966887e-14	SASS6
1.32651786141186e-18	0.556000891252476	0.253	0.049	2.74881031241766e-14	IL7R
1.33675159197933e-18	0.498550542650546	0.525	0.177	2.77001664889957e-14	OSGEP
1.39029366214989e-18	0.46014998482017	0.455	0.134	2.88096652670701e-14	APOBEC3C
1.49467179276108e-18	0.411889857547746	0.859	0.459	3.09725888895951e-14	EIF5B
1.49718747200154e-18	0.329804923555566	0.636	0.236	3.10247187948159e-14	MKKS
1.54281595854414e-18	0.651431542772006	0.586	0.225	3.19702322929517e-14	FBL
1.80771108622049e-18	0.567326130619362	0.475	0.148	3.74593891286611e-14	GMPS
1.91231936625267e-18	0.326811467989828	0.384	0.1	3.96270819074878e-14	TFEC
2.24857727340875e-18	0.27438962270521	0.465	0.139	4.65950182595762e-14	PDCD11
2.25181785882483e-18	0.35160842250423	0.485	0.152	4.66621696705681e-14	CDC25B
2.29709978024737e-18	0.581441777319257	0.636	0.255	4.7600501646286e-14	SSRP1
2.35074369420225e-18	0.380741511040809	0.747	0.317	4.8712110831259e-14	LSM5
2.44416233737861e-18	0.638297384824337	0.98	0.569	5.06479319551596e-14	ANAPC11
2.69873945302073e-18	0.787428800644334	0.97	0.739	5.59232789454955e-14	ARPC2
2.73282034475836e-18	0.696564423383265	0.909	0.523	5.66295031840827e-14	RPL13A
2.90554742030717e-18	0.38120626872521	0.545	0.186	6.02087536436052e-14	HMGXB4
2.98790515505621e-18	0.26408314477477	0.404	0.11	6.19153706230748e-14	CNN2
3.03422068767991e-18	0.599597186196717	0.808	0.375	6.28751210901031e-14	CCT5
3.15058092609064e-18	0.343762524841722	0.828	0.353	6.52863379504502e-14	SLA
3.1983838244269e-18	0.330387115167482	0.515	0.163	6.62769096097742e-14	NCF2
3.23447479106006e-18	0.293576865683197	0.414	0.116	6.70247866203467e-14	NCEH1
3.29593780204615e-18	0.328563263491989	0.889	0.417	6.82984231340003e-14	IQGAP1
3.3111726696103e-18	0.404060053399436	0.384	0.101	6.86141200596647e-14	RFC4
3.46878886358217e-18	0.626087647468799	0.889	0.453	7.18802428311497e-14	TALDO1
3.6311960022291e-18	0.762884142467612	0.788	0.381	7.52456435581915e-14	NME1
3.74596917097939e-18	0.432061934908371	0.859	0.361	7.76239731610349e-14	NME4
4.3110842646046e-18	0.294081813476547	0.576	0.206	8.93342881311366e-14	C1orf54
4.42594555963065e-18	0.305300464862527	0.596	0.215	9.17144438866664e-14	EMR2
4.55905618025062e-18	0.375213056009335	0.909	0.524	9.44727621671533e-14	RPL22
4.59326881183368e-18	0.269890855924758	0.263	0.053	9.51817163188175e-14	CENPQ
4.63823877803494e-18	0.413374563907778	0.384	0.104	9.61135839584399e-14	EAF2
4.89317844347165e-18	0.334848652766126	0.667	0.255	1.0139644370562e-13	AKR7A2
5.32200370482388e-18	0.492421427006637	0.434	0.127	1.1028256077136e-13	NUP107
5.41329984281217e-18	0.347696858663595	0.677	0.258	1.12174399342754e-13	IL18
5.51724584958409e-18	0.303124768870548	0.525	0.173	1.14328368495082e-13	TBC1D10B
5.52873069356256e-18	0.379142591288027	0.697	0.285	1.14566357432003e-13	NAA50
5.69522455085692e-18	0.470452397750193	0.576	0.207	1.18016443142857e-13	FAR1
5.70999304070134e-18	0.462290353040676	0.929	0.472	1.18322475789413e-13	AP1B1
5.73821532500627e-18	0.280974492046866	0.657	0.24	1.1890729796478e-13	HNMT
5.77493456680771e-18	0.58281141668897	0.859	0.43	1.19668194093389e-13	GLT25D1
5.81982738200733e-18	0.374861496559595	0.626	0.244	1.20598463009956e-13	IPO7
6.00207418106002e-18	0.398150871767289	0.455	0.134	1.24374981179926e-13	TUBGCP3
6.03549720029532e-18	0.765141088970684	0.848	0.502	1.2506757298452e-13	COX5A
6.08336426290879e-18	0.557346947124662	0.889	0.398	1.26059474255996e-13	TREM2
6.12708304588634e-18	0.516801954131956	0.606	0.231	1.26965414876857e-13	CASP2
6.35287770057146e-18	0.557719794236404	0.949	0.504	1.31644331711242e-13	FAM49B
6.58160031569818e-18	0.277274754426128	0.495	0.155	1.36383921741898e-13	NUP93
6.66022715707503e-18	0.438053579868579	0.545	0.184	1.38013227148909e-13	SNRNP40
7.0895787136707e-18	0.399446952436025	0.717	0.296	1.46910250104684e-13	GAL3ST4
7.17819760761127e-18	0.669371724088155	0.879	0.579	1.48746610824921e-13	MINOS1
7.60550605027429e-18	0.359770308938142	0.323	0.077	1.57601296373784e-13	WDR90
8.85995543197053e-18	0.393388985866984	0.333	0.084	1.83595996461293e-13	RAB27A
9.3294493973744e-18	0.286852498937175	0.485	0.149	1.93324850412392e-13	CDKN2C
9.50773440225124e-18	0.775542482796467	0.939	0.664	1.9701927228345e-13	POMP
9.86341455418223e-18	0.429412217052547	0.606	0.229	2.04389676391764e-13	STK24
1.03720001290461e-17	0.47671646130965	0.818	0.394	2.14928586674093e-13	UBE2I
1.12971419080615e-17	0.443853760397014	0.596	0.214	2.3409937461885e-13	PTGS1
1.19021651057884e-17	0.602290700174634	0.98	0.743	2.46636665322147e-13	UQCRQ
1.21862439834496e-17	0.296599991671176	0.727	0.287	2.52523347825042e-13	TRABD
1.2717883438596e-17	0.432025210692217	0.515	0.171	2.63539980614586e-13	LIMK2
1.31751710274898e-17	0.328406077397635	0.374	0.101	2.73015894031644e-13	HAUS6
1.35678847749504e-17	0.324059811686301	0.374	0.099	2.81153708306523e-13	HPGDS
1.42744422907269e-17	0.359099056222133	0.475	0.154	2.95794993148442e-13	HAUS2
1.48235346476773e-17	0.319258812501482	0.525	0.18	3.07173284969168e-13	ADAM15
1.48759491319615e-17	0.340877961418693	0.576	0.208	3.08259417912506e-13	PTBP3
1.52911758173729e-17	0.286367824278296	0.808	0.349	3.16863745287601e-13	PDIA4
1.59420756852174e-17	0.826732839956231	0.96	0.789	3.30351692349075e-13	SH3BGRL3
1.60590714364518e-17	0.472237610128275	0.596	0.222	3.32776078306154e-13	ORMDL2
1.61716016255894e-17	0.530443970254284	0.778	0.344	3.35107928885463e-13	IRAK1
1.66770958029064e-17	0.596858810781141	0.636	0.254	3.45582779227826e-13	PAICS
1.70019979448673e-17	0.463277968768951	0.525	0.182	3.5231540141354e-13	GLOD4
1.7367905778405e-17	1.00740368406601	0.98	0.838	3.59897743540109e-13	RPS3
1.79745968191285e-17	0.545231468233314	0.879	0.493	3.72469595285981e-13	KPNB1
1.80493773961268e-17	0.327666442027959	0.646	0.258	3.7401919840254e-13	QSOX1
1.83775852912056e-17	0.68423416380862	0.818	0.432	3.80820322404363e-13	VPS29
1.89096103809853e-17	0.287301005370351	0.333	0.083	3.91844946314777e-13	CPPED1
1.96464182035645e-17	0.839999643042694	0.96	0.559	4.07113078014264e-13	P4HB
1.99591817617885e-17	0.754397199132991	0.96	0.458	4.13594164467781e-13	RGS1
2.1362121831981e-17	0.430295397433414	0.424	0.127	4.42665888602311e-13	BTN2A1
2.6364930231736e-17	0.467157563721494	0.96	0.626	5.46334084262033e-13	NUCKS1
2.66744159826061e-17	0.395838217580907	0.646	0.249	5.52747247991564e-13	POLE4
2.73988559705216e-17	0.308226711052897	0.525	0.178	5.67759093421148e-13	NCAPH2
2.80992419895573e-17	0.392367836591164	0.475	0.153	5.82272492507606e-13	PRPS1
2.99666520554993e-17	0.506842794639394	0.889	0.403	6.20968963894056e-13	FPR1
3.09761024059538e-17	0.340216704417689	0.707	0.284	6.41886794056175e-13	PLIN3
3.14614720550696e-17	0.288470329578859	0.657	0.247	6.51944623925152e-13	HSD17B11
3.33518586820316e-17	0.390675592320945	0.424	0.128	6.9111721560906e-13	ADSS
3.55245952622194e-17	0.261325952631037	0.434	0.125	7.36140663023711e-13	ZNF511
3.74352256092819e-17	0.872729251658327	0.485	0.158	7.75732745075539e-13	IL1RN
3.80930247359563e-17	0.336278352655432	0.667	0.268	7.89363658578486e-13	SF3A3
3.90623595496506e-17	0.356318102697437	0.333	0.085	8.09450214587859e-13	CLPB
3.98524834865161e-17	0.351996296724188	0.838	0.398	8.25823162807587e-13	RBM17
4.22190561223831e-17	-2.9175923650273	0	0.448	8.74863280968024e-13	CNN3
4.35177931709367e-17	0.283072778783326	0.737	0.298	9.0177571008815e-13	RNF144B
4.87491905256491e-17	0.341582129096946	0.485	0.151	1.0101807260725e-12	EMB
5.15222197908446e-17	0.34416167134541	0.697	0.289	1.06764343850588e-12	SMARCC1
5.53695468256566e-17	0.535544428090395	0.838	0.43	1.14736774932126e-12	ENY2
5.66493106905703e-17	0.260008718007713	0.313	0.076	1.17388701613e-12	ITGAL
5.99762698391809e-17	0.341676092665391	0.667	0.259	1.24282826360751e-12	CISD2
6.2715085438417e-17	0.414093220941513	0.99	0.491	1.29958200045488e-12	HLA-DRB5
6.3518775840672e-17	0.61100030682891	0.798	0.385	1.31623607297041e-12	PDXK
6.36205379521169e-17	0.362594343721173	0.525	0.177	1.31834478744377e-12	AHCY
6.42923041144142e-17	0.740784457075364	0.99	0.812	1.33226512585889e-12	UBA52
6.53436670389855e-17	0.513206819368255	0.909	0.504	1.35405146838186e-12	MBNL1
6.64205856631322e-17	0.348309103552173	0.828	0.383	1.37636737611143e-12	XPO1
7.20205160951612e-17	0.304203867907086	0.343	0.09	1.49240913452393e-12	SLC39A4
7.27338413594029e-17	0.256463862632285	0.778	0.37	1.50719066064955e-12	MRPL52
7.46341648772719e-17	0.536031045445336	0.98	0.698	1.54656916458683e-12	COX8A
7.47890138615078e-17	0.781904637929052	0.909	0.519	1.54977794523816e-12	PRDX3
7.50184855558207e-17	0.386244031542304	0.434	0.13	1.55453305768772e-12	NETO2
8.42262928287564e-17	0.253742405721926	0.899	0.43	1.74533723999749e-12	EPB41L2
8.4402202344918e-17	0.304708951541377	0.253	0.053	1.74898243699139e-12	FANCC
9.28535459041862e-17	0.476315969253771	0.737	0.329	1.92411117822655e-12	HDGF
9.39309088858113e-17	0.27432113863124	0.374	0.102	1.94643629393178e-12	AIFM1
1.04978135524381e-16	0.373370929362113	0.657	0.277	2.17535692433623e-12	FNDC3B
1.04997786490095e-16	0.320002753398902	0.535	0.19	2.17576413164775e-12	MBD2
1.25274005833333e-16	0.711247476727974	0.97	0.626	2.59592794887833e-12	EEF1B2
1.29627950549796e-16	0.712283067780223	1	0.911	2.68615039129288e-12	RPL23
1.31135399843492e-16	0.742450853545418	0.859	0.424	2.71738775555684e-12	APOC1
1.68413074015722e-16	0.723055499282967	0.909	0.572	3.48985571975379e-12	SNRPD2
1.7071648075846e-16	0.425176491924971	0.929	0.434	3.53758691427682e-12	GPR183
1.71264622442526e-16	-2.60236206532951	0.071	0.489	3.54894550625402e-12	MT3
1.82276464089372e-16	0.505149180196716	0.818	0.381	3.77713288885997e-12	BST2
1.95938562378567e-16	0.538166641786532	0.737	0.358	4.06023888960867e-12	AP2A2
2.06263383917905e-16	0.34682529512547	0.313	0.081	4.27418984154683e-12	CENPO
2.06342633760224e-16	0.325563164464542	0.566	0.21	4.27583205677937e-12	MPHOSPH6
2.08191300653715e-16	0.373192869200301	0.333	0.088	4.31414013214629e-12	RBM15
2.17882528608899e-16	0.327838141589144	0.677	0.276	4.5149617578336e-12	JOSD1
2.42910971017091e-16	0.323463499080463	0.394	0.113	5.03360114141616e-12	ASH2L
2.6222685086218e-16	0.252990227604924	0.364	0.097	5.4338648035661e-12	ANKRD39
2.85015014414567e-16	0.339318067628444	0.475	0.157	5.90608112869866e-12	RASSF1
2.91353476079206e-16	0.393721012122211	0.889	0.492	6.03742673131331e-12	NDUFA2
2.92828073569101e-16	0.338738191801297	0.737	0.34	6.06798334049891e-12	SH3KBP1
2.97443050324712e-16	0.386328453464009	0.556	0.205	6.16361488882869e-12	SLC31A1
3.0116941090086e-16	0.581659926728055	0.869	0.447	6.24083253268763e-12	NHP2L1
3.06758830662961e-16	0.295242202580896	0.596	0.224	6.35665648899787e-12	SIPA1
3.06960582477521e-16	0.379156476292844	0.98	0.715	6.36083719009918e-12	RPL36A
3.09559296602858e-16	0.691529987202671	0.96	0.769	6.41468774420442e-12	ATP5L
3.18039557999943e-16	0.765171906327417	0.97	0.691	6.59041572087483e-12	CALR
3.20999647554954e-16	0.578255361637978	0.909	0.569	6.65175469663376e-12	ARPC4
3.26972385767489e-16	0.3402377185132	0.758	0.332	6.77552177787391e-12	MRPL23
3.43295761117492e-16	-2.99111939207774	0.03	0.454	7.11377476187666e-12	C1orf61
3.44731924505763e-16	0.390653251483485	0.485	0.157	7.14353493960842e-12	STEAP3
3.57585046618258e-16	0.353127639794817	0.727	0.337	7.40987733602353e-12	RAP2B
3.67129733056707e-16	0.501081511673694	0.657	0.266	7.60766232840109e-12	SCIN
3.70498522402591e-16	0.26463285469318	0.535	0.192	7.67747038122649e-12	CEP57
3.73674930003357e-16	0.396623928288514	0.566	0.21	7.74329189952956e-12	ARHGAP30
3.75788692195581e-16	0.251664368661424	0.859	0.405	7.78709327967683e-12	TRIM28
3.81072551749199e-16	0.662411367150271	0.99	0.792	7.8965854173469e-12	RPS24
3.86554151553293e-16	0.314219626137418	0.424	0.132	8.01017512848735e-12	CDCP1
3.98366093888394e-16	0.285877910228851	0.616	0.241	8.2549421975553e-12	PRDM1
4.22503769462776e-16	0.387937446331756	0.747	0.341	8.75512311080764e-12	UXT
4.45443219737693e-16	0.526527623995261	0.859	0.414	9.23047439940448e-12	CREG1
4.75435337463981e-16	0.348663376289956	0.364	0.103	9.85197106292862e-12	POLR3K
4.94851451721891e-16	0.431332610107235	0.929	0.452	1.0254311782581e-11	SLC2A5
5.1489116534099e-16	-2.46578477009394	0	0.427	1.0669574728196e-11	PTN
5.71262231213797e-16	0.30281911802119	0.707	0.286	1.18376959552123e-11	YIF1B
6.00016882827047e-16	0.806128626345077	0.98	0.738	1.24335498459421e-11	RPL10A
6.00672497856553e-16	0.553787697444118	0.727	0.331	1.24471355005835e-11	PSMD13
7.09726321055754e-16	0.259013371592809	0.434	0.137	1.47069488249173e-11	ACTL6A
7.27666461374454e-16	0.338790634083972	0.414	0.127	1.50787044126014e-11	CYBASC3
7.5764003476863e-16	0.932386387192889	0.97	0.815	1.56998168004755e-11	ENO1
8.05471189438241e-16	0.566344510333322	0.899	0.517	1.66909739875392e-11	PSME1
8.39083635449181e-16	0.385604462659431	0.97	0.559	1.73874910937779e-11	RNF149
8.64873480317596e-16	-3.50510109605147	0.02	0.439	1.79219082591412e-11	PTPRZ1
9.07671353490204e-16	0.488218092093244	0.768	0.348	1.8808765787024e-11	PHB
9.13330249225308e-16	0.375268520975851	0.687	0.289	1.89260294244468e-11	EIF2AK1
9.39210008012229e-16	0.404017764989472	0.505	0.183	1.94623097860294e-11	ESYT1
9.5004257205433e-16	0.587246166988491	0.566	0.216	1.96867821781098e-11	HNRPLL
9.97956651218805e-16	0.314530656624462	0.465	0.158	2.06796577265561e-11	WHAMM
1.04985991593591e-15	0.821521814834229	0.99	0.88	2.17551971780239e-11	RPL32
1.06753388335977e-15	0.272222592963347	0.535	0.19	2.21214371309812e-11	TBCD
1.14433663817084e-15	0.38357944680488	0.879	0.476	2.37129438161761e-11	HNRNPUL1
1.18804977089791e-15	0.801450933579122	1	0.829	2.46187673525464e-11	CTSB
1.21856130066167e-15	0.423555112074962	0.495	0.172	2.52510272723112e-11	GCA
1.22660765826825e-15	0.633223155045789	0.98	0.875	2.54177638946347e-11	RPS2
1.32356069254868e-15	0.416284814414276	0.859	0.443	2.74268246709936e-11	PLEKHB2
1.48116420095102e-15	0.320988623848171	0.778	0.351	3.0692684572107e-11	RIN3
1.51207825675468e-15	0.393795198097152	0.434	0.145	3.13332856364705e-11	SLC37A2
1.73837186351974e-15	0.634260474278145	1	0.931	3.60225417558561e-11	RPS11
1.74228150993241e-15	0.279702832104565	0.485	0.163	3.61035574488194e-11	NTAN1
1.76405312723543e-15	0.630101011257592	1	0.51	3.65547089025726e-11	SRGN
1.79070120136463e-15	0.708831569108636	0.949	0.682	3.71069102946779e-11	NDUFA1
1.7910333342646e-15	0.935832520076996	0.879	0.5	3.71137927526311e-11	CTSL1
1.85631214310325e-15	0.684842114383727	0.374	0.11	3.84665002293856e-11	OSM
1.95017052544153e-15	0.300066912464491	0.455	0.152	4.04114336281994e-11	C10orf76
1.95260014526153e-15	0.463284785273548	0.404	0.126	4.04617802101094e-11	TSPAN33
2.14160508296013e-15	0.38639916993133	0.636	0.259	4.43783405290998e-11	CDC123
2.16834950308218e-15	0.80546300468128	0.929	0.621	4.49325384028689e-11	LGALS1
2.1897435010135e-15	0.546741808136997	0.727	0.328	4.53758648280018e-11	TXNDC12
2.21226144665049e-15	0.553683995455167	0.899	0.583	4.58424816974913e-11	ATP5H
2.24576849404435e-15	0.468677967799989	0.848	0.4	4.6536814733587e-11	TNFRSF1B
2.32726833668164e-15	0.31966949236773	0.545	0.206	4.82256544727169e-11	SNHG1
2.48028431958126e-15	0.530470197911146	0.545	0.209	5.13964516703628e-11	SLBP
2.55735110480291e-15	0.327107722657319	0.535	0.198	5.29934295937259e-11	APH1A
2.67264071688501e-15	0.357592127682238	0.586	0.229	5.53824609352912e-11	TBC1D1
2.70306933972292e-15	0.80797672810708	0.596	0.233	5.60130028577384e-11	TMEM107
2.73844490394922e-15	0.437531960502085	0.687	0.282	5.67460552996358e-11	ARL2
2.88837964433053e-15	0.741894401434761	1	0.86	5.98530029898172e-11	RPS8
2.98147607688631e-15	0.282470170820298	0.465	0.159	6.17821472652381e-11	TFAM
2.98399566672201e-15	0.701150433628457	0.879	0.474	6.18343582058136e-11	S100A10
3.19255551916772e-15	0.348825589330346	0.687	0.302	6.61561354681935e-11	ELAVL1
3.27029000112842e-15	0.818968234574879	1	0.802	6.77669494033831e-11	GPX1
3.30008891017691e-15	0.470797273431925	0.566	0.214	6.83844423966858e-11	OLFML3
3.57842415284022e-15	0.47816360444831	0.828	0.421	7.41521052951551e-11	MLEC
3.79061780427988e-15	0.341875878888872	0.576	0.22	7.85491821402876e-11	CPVL
3.95805569414169e-15	0.586416510000753	1	0.498	8.20188300940041e-11	TYROBP
4.32560512209198e-15	0.368036863662023	0.747	0.333	8.963518933999e-11	ETFB
4.34355418128845e-15	0.255868149328382	0.768	0.36	9.00071297446593e-11	SKAP2
4.44434603882515e-15	0.585711987669294	0.96	0.739	9.20957386165348e-11	COX6B1
4.44755895290713e-15	0.59699472672606	0.99	0.759	9.21623166221416e-11	RPL6
4.51638308974542e-15	0.713014492013258	0.919	0.513	9.35884903857045e-11	TUBB4B
4.51874976998475e-15	0.59504756702934	0.98	0.723	9.3637532733624e-11	GNAI2
4.66533556468967e-15	0.655973502393895	0.98	0.837	9.66750835714994e-11	RPL38
4.99303281663574e-15	0.57050255085461	0.869	0.459	1.03465626026326e-10	DDOST
5.32341901999456e-15	0.28297585410974	0.273	0.065	1.10311888932327e-10	CDKN2D
5.47222347022364e-15	0.282677929210176	0.778	0.343	1.13395414749974e-10	ECHS1
6.596021267169e-15	0.451703077725584	0.727	0.329	1.36682752698276e-10	TUBGCP2
6.74454659292295e-15	0.29714260311535	0.434	0.143	1.39760494498549e-10	ISY1
6.98244417536128e-15	0.32452160728075	0.505	0.177	1.44690208201837e-10	PQLC1
7.02841544899383e-15	0.468077055707131	0.576	0.228	1.4564282493405e-10	SIN3A
7.22079569098455e-15	0.254247176305536	0.515	0.184	1.49629328308582e-10	TMEM214
7.3229741607672e-15	0.729010697700562	0.99	0.877	1.51746670559418e-10	RPS6
7.53520212640367e-15	0.736889514309791	0.97	0.796	1.56144458463337e-10	RPS12
7.58865680887519e-15	0.336717339796257	0.768	0.341	1.57252146393512e-10	MEA1
7.61579352983665e-15	0.285697425549457	0.384	0.116	1.57814473525275e-10	POLR2D
8.13719523598678e-15	0.259528243189338	0.495	0.174	1.68618959680118e-10	IGFLR1
8.17128998229904e-15	0.271301634917051	0.545	0.209	1.69325471013201e-10	DNAJB12
8.48425783218377e-15	0.437989902051383	0.99	0.818	1.75810790798512e-10	RPS29
8.65168208481289e-15	0.35764346530706	0.434	0.146	1.79280156161493e-10	ARG2
8.84009857406677e-15	0.548345498086539	1	0.838	1.83184522651812e-10	RPS16
9.03265620352704e-15	0.576220740877887	0.98	0.941	1.87174701849487e-10	RPLP1
9.04809642792607e-15	0.324068868434344	0.566	0.224	1.87494654179484e-10	TPRKB
9.11763627986844e-15	0.361428296855886	0.556	0.207	1.88935658991434e-10	CTCF
9.23434576182788e-15	0.26413041543849	0.818	0.389	1.91354112876597e-10	PLXDC2
9.2546266531107e-15	0.365631931383248	0.667	0.282	1.9177437350576e-10	PLEKHO2
9.90664396951996e-15	0.360145798161141	0.596	0.235	2.05285476336393e-10	LPAR6
9.98984165078939e-15	0.261371761404251	0.778	0.377	2.07009498687658e-10	IL13RA1
1.02722969253435e-14	0.497935059557463	1	0.94	2.12862536886968e-10	SERF2
1.06404286118924e-14	0.251609083573182	0.596	0.235	2.20490961695634e-10	SF3B3
1.21163688122705e-14	0.654614538121056	0.98	0.754	2.51075394527869e-10	PKM2
1.23910580292869e-14	-3.20313105064183	0.051	0.441	2.56767504482884e-10	GPM6B
1.24369483312708e-14	0.409567137036853	0.899	0.489	2.57718443320595e-10	KIF5B
1.25122908607898e-14	0.319073550628492	0.626	0.268	2.59279691217286e-10	MRPS16
1.31785416833383e-14	0.454268149307225	0.424	0.142	2.73085740762136e-10	TSTA3
1.32571133130675e-14	0.526410146567688	0.899	0.519	2.74713902073384e-10	CEBPB
1.33791159493609e-14	0.456311377152832	0.859	0.469	2.77242040702656e-10	UBE2L3
1.36937900366737e-14	0.402465490755906	0.717	0.332	2.83762717139953e-10	SMARCA4
1.3764373816662e-14	0.642315439333937	1	0.877	2.85225354228869e-10	RPL37
1.44098970722127e-14	0.293236888402298	0.737	0.333	2.98601887130391e-10	IMMT
1.46976420888472e-14	-1.69965755357086	0	0.397	3.04564539365091e-10	ATP1B2
1.51056723809787e-14	0.544386460340901	0.98	0.746	3.13019743078642e-10	HNRNPA1
1.6454538316911e-14	0.277534074250608	0.434	0.144	3.40970943003031e-10	ETHE1
1.65160812177476e-14	0.316348062760199	0.909	0.439	3.42246234994167e-10	SYNGR2
1.66724558762242e-14	0.590592814693753	0.99	0.821	3.45486630667117e-10	PABPC1
1.68793369134773e-14	0.416016630566552	0.535	0.196	3.49773619521077e-10	RFC2
1.7211349777364e-14	0.514585405601567	0.848	0.409	3.56653590086536e-10	LMAN2
1.82354631855449e-14	0.342822152218469	0.333	0.094	3.77875268130861e-10	ZDHHC16
1.87688714507205e-14	0.802945399827193	0.98	0.917	3.88928554201831e-10	RPL37A
1.90687061223355e-14	-2.30993955101791	0.04	0.428	3.95141728267035e-10	ITGB8
1.96899519241354e-14	0.773555576261782	0.96	0.797	4.08015183771934e-10	RPL7A
1.97267908865797e-14	0.417639343567611	0.768	0.372	4.08778560751705e-10	TXNL4A
1.99788216484194e-14	0.632976195635959	0.99	0.697	4.14001142198546e-10	YWHAB
2.00894329605731e-14	0.310105572999154	0.717	0.321	4.16293229808996e-10	NUP214
2.0208354263181e-14	0.343626882873683	1	0.477	4.18757517041636e-10	SLC11A1
2.03552357365295e-14	0.361124882474439	0.475	0.179	4.21801194932365e-10	TP53
2.35519200726742e-14	0.321649340878994	0.586	0.234	4.88042887745955e-10	MRPL27
2.37024844150482e-14	0.251512303588781	0.616	0.251	4.9116288204863e-10	ME2
2.5123398190618e-14	0.414934996168244	0.747	0.362	5.20607057305987e-10	PDCD5
2.54911191295855e-14	0.260482448580114	0.424	0.138	5.2822697060327e-10	DRAM1
2.55737655117809e-14	0.526521368696458	0.343	0.098	5.29939568935124e-10	DCPS
2.56292217745481e-14	0.330267197882995	0.768	0.37	5.31088733612185e-10	VAMP3
2.64811884373494e-14	0.560954520040882	0.838	0.475	5.48743186798755e-10	CNDP2
2.71077962971079e-14	0.256321309976904	0.323	0.09	5.6172775486867e-10	TELO2
2.75532214225621e-14	0.375280840380202	0.677	0.296	5.70957854318332e-10	TMEM160
2.76941298902606e-14	0.463544157763556	0.727	0.342	5.73877759585979e-10	ATG3
2.92982219789451e-14	0.407185169483868	0.788	0.401	6.071177558477e-10	ARF6
2.93069637974931e-14	0.511581594731627	0.879	0.493	6.07298903811652e-10	EIF3K
2.94274129122063e-14	0.56374584205879	0.949	0.634	6.09794850366738e-10	CAP1
3.09452379252631e-14	0.46717018351311	0.737	0.372	6.41247220287302e-10	DENND1A
3.16173016294538e-14	0.678782362846094	0.96	0.84	6.55173724365542e-10	RPL27
3.27402375007352e-14	0.339404372148683	0.374	0.113	6.78443201490235e-10	SLC26A2
3.28202012767495e-14	0.282088430352373	0.495	0.19	6.80100210856804e-10	NF2
3.35791134647487e-14	0.749326384682834	0.737	0.361	6.95826389216523e-10	GTF3A
3.41775654378647e-14	0.270959991378218	0.505	0.189	7.08227511003432e-10	CTR9
3.47286826260016e-14	0.569352782149836	0.97	0.603	7.19647761376004e-10	PPT1
3.56441525003759e-14	0.433854563860929	0.263	0.064	7.38618128112789e-10	LTB4R
3.58794693656986e-14	0.357441848833537	0.364	0.109	7.43494364196006e-10	PSMG1
3.6262398304631e-14	0.82454581863198	0.98	0.731	7.51429417668564e-10	NPM1
4.32006912875774e-14	0.386551106548515	0.646	0.288	8.95204724861179e-10	GNPTAB
4.43195752652525e-14	0.504679863489045	0.939	0.587	9.18390238646562e-10	SSR4
4.78598659886214e-14	0.510860815603375	0.929	0.653	9.91752143016212e-10	UQCR10
4.96428533843843e-14	0.413183251733241	0.566	0.224	1.02869920783121e-09	EIF2AK2
5.39175331046322e-14	0.312633302517428	0.848	0.431	1.11727912099419e-09	CNPY3
5.40597134990336e-14	0.426599216281083	0.495	0.177	1.12022538312697e-09	ERAL1
5.51637598539566e-14	0.634025344192821	0.535	0.211	1.14310343169369e-09	TYK2
5.69434701369227e-14	0.35966570316401	0.707	0.324	1.17998258817731e-09	SNX17
5.75092954693995e-14	0.334145873161668	0.818	0.42	1.1917076207169e-09	PFDN1
6.84191116137678e-14	0.384123872251221	0.98	0.818	1.4177808308605e-09	RPS10
7.77252620120501e-14	0.635859949040122	0.949	0.682	1.6106228794137e-09	NCL
7.85712115737498e-14	0.468186382499618	0.586	0.255	1.62815264623124e-09	VTI1B
8.53552633108941e-14	0.660354796043612	0.384	0.127	1.76873176632835e-09	BTBD6
8.78225871887499e-14	0.291714872029898	0.283	0.074	1.81985965172528e-09	CHEK1
8.82941274737392e-14	0.299852145610709	0.384	0.128	1.82963090951082e-09	TTF1
8.91834490390362e-14	0.271030370730922	0.465	0.165	1.84805943098691e-09	ALG3
9.38012109646553e-14	0.29304395971022	0.697	0.317	1.94374869360959e-09	EIF3D
9.51333067913073e-14	-2.21165693972724	0.01	0.388	1.97135238332947e-09	NRCAM
9.63727644767587e-14	-2.62866958987355	0	0.379	1.99703642548739e-09	GPM6A
9.67853951924341e-14	0.377447512630689	0.778	0.381	2.00558695917762e-09	ARF3
9.95239152548715e-14	0.393855952458598	0.707	0.312	2.06233457191145e-09	MTCH2
1.0071389457034e-13	0.338733924324692	0.747	0.33	2.0869933232866e-09	TMX1
1.04043051949661e-13	0.326290811514067	0.465	0.174	2.15598012250088e-09	TRIM25
1.08173288755566e-13	0.264330416177433	0.596	0.257	2.24156688959285e-09	DCAF7
1.12401456599724e-13	0.447620011433626	0.909	0.533	2.32918298365947e-09	C19orf43
1.15544238897518e-13	0.301198603456935	0.808	0.416	2.39430771843436e-09	KHDRBS1
1.20018761308912e-13	0.390518507592608	0.566	0.232	2.48702877184328e-09	PTDSS1
1.22087269558201e-13	0.389284359533768	0.566	0.226	2.52989239978505e-09	GLRX5
1.2244779287295e-13	0.287242067511706	0.404	0.13	2.53736316391327e-09	PARP2
1.22743817494532e-13	0.466125514205155	0.949	0.671	2.5434973861217e-09	HMGN1
1.27496488596887e-13	0.425129356707987	0.273	0.07	2.64198223670469e-09	TDP1
1.31324656729574e-13	0.467740835282926	0.394	0.134	2.72130953675024e-09	C6orf106
1.32617827801232e-13	0.291146353383921	0.505	0.2	2.74810662769712e-09	CHD3
1.39479625134984e-13	0.308611761523679	0.737	0.358	2.89029679204715e-09	SNRPF
1.40788595526199e-13	0.253148418226024	0.455	0.158	2.91742127649389e-09	TBC1D22A
1.50517351599785e-13	0.32438354313705	0.364	0.113	3.11902055985075e-09	CEP250
1.53095772125367e-13	0.323874157951215	0.879	0.474	3.17245058998186e-09	ATP6V0D1
1.56238204905408e-13	-1.75575374077443	0	0.374	3.23756808204987e-09	CHL1
1.64889463748385e-13	0.440109330500968	0.545	0.226	3.41683946779403e-09	IPO5
1.65749695384337e-13	0.607292026759438	1	0.971	3.43466518775424e-09	B2M
1.65791745218309e-13	0.300114705265802	0.939	0.609	3.4355365444138e-09	USMG5
1.78999429973952e-13	0.272803587734614	0.727	0.333	3.70922618792023e-09	MESDC2
1.80621438108875e-13	0.617964022014195	0.97	0.726	3.7428374404921e-09	RPS4X
1.81928352096722e-13	0.415430372726414	0.566	0.235	3.76991931214826e-09	SNHG3
1.83009766548385e-13	0.293117945493497	0.616	0.26	3.79232838241564e-09	CHMP4A
1.86195897315624e-13	0.455753003310922	0.919	0.554	3.85835138417437e-09	MYL12A
1.93895897401735e-13	0.267992165592538	0.646	0.268	4.01791078595876e-09	SLC25A11
2.01079431129099e-13	0.263555134483399	0.505	0.192	4.16676797185719e-09	C22orf13
2.01833733520466e-13	0.529906468927046	0.737	0.417	4.1823986260111e-09	SNRPE
2.07887929300393e-13	0.594464688797094	0.99	0.823	4.30785367096274e-09	RHOA
2.09128486393209e-13	0.437936733053546	0.909	0.542	4.33356049504008e-09	SERBP1
2.1050855028366e-13	0.312549616746382	0.667	0.296	4.362158178978e-09	KARS
2.12312205387431e-13	0.488500897186923	0.343	0.105	4.39953352003836e-09	ZNF143
2.13262034369502e-13	0.285855819589116	0.364	0.116	4.41921587620481e-09	WDR55
2.27909212257275e-13	0.354649303550617	0.374	0.12	4.72273469639525e-09	ST3GAL6
2.33472705972574e-13	0.655972836526853	0.798	0.478	4.83802141316368e-09	TOMM6
2.34121741022295e-13	0.371160079203644	0.475	0.173	4.85147071746399e-09	SIL1
2.34231872430813e-13	0.631538834335209	0.939	0.692	4.8537528605113e-09	COX6C
2.35456956103429e-13	0.300371752847115	0.384	0.127	4.87913904437527e-09	SUFU
2.51680083685948e-13	0.581488157979827	0.848	0.579	5.21531469414022e-09	NOP10
2.53024055089136e-13	-4.9862621464973	0.202	0.524	5.24316446955707e-09	CLU
2.63251110970923e-13	-1.26508414542566	0.01	0.379	5.45508952153946e-09	NFIB
2.65574106770906e-13	0.483397518297516	0.505	0.206	5.50322664050671e-09	MCTS1
2.72378704607168e-13	0.579997057557176	0.848	0.508	5.64423151686974e-09	PARK7
2.75906349237487e-13	0.256774025457535	0.697	0.313	5.71733136889921e-09	QARS
2.78204064124257e-13	0.466778762828361	0.859	0.522	5.76494461678286e-09	NDUFB11
2.81670859688676e-13	0.547953725711116	0.899	0.541	5.83678355446874e-09	XRCC5
2.8779057522339e-13	0.398938344721323	0.717	0.347	5.96359629977909e-09	COX14
2.95758673753577e-13	0.260643263089151	0.556	0.224	6.12871123752162e-09	FKBP15
2.95873670434789e-13	0.266067651499695	0.778	0.405	6.13109419874969e-09	HCFC1
3.09029358283016e-13	0.540430421948394	0.98	0.788	6.40370636234067e-09	COX7C
3.20093040021832e-13	0.316324823063663	0.909	0.524	6.6329679753324e-09	HNRNPM
3.24582226130967e-13	0.367927664310586	0.828	0.423	6.7259928898859e-09	PSMD7
3.2707972609055e-13	0.25026241630648	0.485	0.179	6.77774608404837e-09	ALG5
3.27958052774773e-13	0.486256598644438	0.848	0.509	6.79594676959885e-09	CALM3
3.2935827453404e-13	0.255273691279414	0.434	0.148	6.82496216489437e-09	SART1
3.35471237066321e-13	0.317045587591004	0.384	0.127	6.95163497448831e-09	SERPINB8
3.46117189453696e-13	0.625929270359078	0.899	0.658	7.17224039985949e-09	PPIB
3.60507105130404e-13	0.317230591954963	0.869	0.459	7.47042823251223e-09	SUMO3
3.61471933347288e-13	0.545675569699839	0.99	0.886	7.4904214028225e-09	RPLP2
3.84422984055802e-13	0.548756474064014	0.98	0.867	7.96601307560432e-09	RPL27A
3.85412768806333e-13	0.397308933401673	0.727	0.352	7.98652339520483e-09	POLD4
3.93246801156597e-13	0.379056265640239	0.949	0.595	8.148860213567e-09	TPM4
4.04376316085862e-13	0.557170870481906	0.98	0.753	8.37948602193123e-09	RPL11
4.20436964192736e-13	0.279931975736182	0.424	0.146	8.71229477200187e-09	NUDT14
4.28592088089663e-13	0.525948383461766	0.869	0.457	8.88128524939400e-09	BIN1
4.30282015357291e-13	-2.34155425512121	0	0.365	8.91630392223378e-09	GPRC5B
4.59512419653418e-13	0.373768076917156	0.444	0.158	9.52201636005813e-09	NUP88
4.71989875135981e-13	0.421097203885253	0.667	0.326	9.78057419256781e-09	SNRPC
4.82090308119155e-13	0.405650631599823	0.828	0.438	9.98987536484513e-09	PPP1CA
4.82765573815944e-13	0.508927252143279	0.606	0.274	1.0003868220614e-08	UBA2
4.85857960762969e-13	-2.41042810351617	0.061	0.425	1.00679486629302e-08	MAP1B
4.87983322090249e-13	0.424691473409581	0.293	0.083	1.01119904003541e-08	HAUS3
5.01913542630643e-13	0.276060299469317	0.646	0.28	1.04006524303922e-08	LY86
5.02635288145008e-13	0.533121732378372	0.838	0.463	1.04156084409409e-08	DNAJC8
5.03764304950434e-13	0.291973419592316	0.273	0.073	1.04390039271829e-08	PFAS
5.1992944982634e-13	0.469567621406976	0.333	0.105	1.07739780593014e-08	LOC100507463
5.43904766768405e-13	0.467531063266019	0.343	0.109	1.12707945769749e-08	RNASEH1
5.46885407515824e-13	0.328787638874649	0.697	0.326	1.13325594145429e-08	HERC1
5.50731568245022e-13	0.53104072738252	0.687	0.331	1.14122595571733e-08	ADI1
5.96392616132976e-13	0.360974684197754	0.657	0.294	1.23584477915075e-08	ARHGEF1
6.21163778621734e-13	0.517494688007739	0.919	0.65	1.28717558205996e-08	RPL36AL
6.33801058370627e-13	0.313947257609646	0.586	0.281	1.31336255315561e-08	TIAL1
6.39191520766663e-13	0.662610681737954	0.848	0.524	1.32453266933268e-08	PSMB3
6.47541014446973e-13	0.298761603788912	0.566	0.257	1.34183449013702e-08	PTEN
6.59594426323583e-13	0.306656886546838	0.576	0.237	1.36681157022773e-08	CCDC109B
6.60498213162213e-13	0.619532054539135	0.98	0.855	1.36868439731474e-08	RPS13
6.71338132241783e-13	0.392316134853795	0.455	0.17	1.39114687763142e-08	ZDHHC6
6.72280874063158e-13	0.411459917505869	0.737	0.374	1.39310042723368e-08	RER1
6.80556049284769e-13	0.31740037230774	0.354	0.122	1.4102482453279e-08	MXD3
7.0414524014518e-13	0.509253373434784	0.596	0.279	1.45912976662884e-08	MRPL14
7.24475040560541e-13	0.250744141033737	0.556	0.231	1.50125717904955e-08	C20orf27
7.42958868935007e-13	0.324647302558688	0.505	0.194	1.53955936820712e-08	SYTL3
7.66444038928746e-13	0.579977155313007	0.545	0.242	1.58822533746815e-08	GAS6
7.84216130282946e-13	0.396375151921651	1	0.965	1.62505266517232e-08	FTL
7.88314266928245e-13	0.306639149752171	0.717	0.344	1.63354482392871e-08	MAP2K1
8.27819179758431e-13	0.432598207590752	0.545	0.216	1.71540690429542e-08	HDAC3
8.34161850772761e-13	0.576576318946037	0.545	0.234	1.72855018717132e-08	RPS4Y1
8.51798327715551e-13	0.300006590528176	0.828	0.434	1.76509649469217e-08	SMS
8.5824520483865e-13	0.410043633614058	0.818	0.434	1.77845571346665e-08	TMEM14C
8.89518300657114e-13	0.473684779835021	0.98	0.82	1.84325982262167e-08	CCDC72
8.94541951950165e-13	0.330294249729243	0.727	0.346	1.85366983283113e-08	BNIP2
9.01889030348821e-13	0.2758235048013	0.566	0.233	1.86889444868883e-08	MYD88
9.24618766202355e-13	0.292591800989936	0.586	0.262	1.91599500732452e-08	RFC1
9.28502962635939e-13	0.378405302648176	0.828	0.446	1.92404383917419e-08	LAP3
9.48852331018649e-13	0.429046372342701	0.566	0.248	1.96621180033684e-08	TOMM22
9.69188027942246e-13	0.666969030955403	0.737	0.398	2.00835143150192e-08	APRT
1.07807183077898e-12	-1.59081936130508	0.566	0.801	2.2339804477402e-08	EGR1
1.19216422527484e-12	0.449822269136238	0.798	0.45	2.47040270761452e-08	NDUFB3
1.1930159674825e-12	0.427086659963742	0.929	0.736	2.47216768781724e-08	RPL39
1.19775560460716e-12	-0.904357970322872	0	0.355	2.48198916386696e-08	SOX2
1.21359183910686e-12	0.343205153101067	0.727	0.354	2.51480500899724e-08	ELOVL1
1.30180383180345e-12	0.288536533589697	0.768	0.354	2.6975979002631e-08	HLA-DMB
1.30631441261421e-12	0.496000475537599	0.909	0.623	2.70694472581916e-08	COX7A2
1.39852013997992e-12	-3.47424750397298	0.01	0.363	2.8980134340664e-08	BCAN
1.40344519407305e-12	0.324915349741051	0.606	0.269	2.90821913115818e-08	C11orf48
1.481349813909e-12	-1.40002681879088	0.04	0.399	3.06965308438223e-08	TJP1
1.51650715677995e-12	0.389545688535413	0.798	0.431	3.14250613027942e-08	MRPL51
1.53922564608204e-12	0.526060369490127	0.909	0.535	3.1895833838112e-08	MZT2B
1.59850597498678e-12	0.37968533817406	0.313	0.098	3.3124240813676e-08	STYX
1.6168457145084e-12	0.525643227679149	0.414	0.157	3.3504276896043e-08	CD109
1.69382236473999e-12	0.479539997285053	0.879	0.513	3.5099387042142e-08	VDAC1
1.79192610253683e-12	0.627134246223251	0.768	0.444	3.71322926967683e-08	ATP5G1
1.79428877187541e-12	0.439062042651569	0.859	0.49	3.71812519308021e-08	PGAM1
1.80306562946126e-12	0.641263110776831	0.99	0.796	3.73631259736962e-08	RPL4
1.82630368030184e-12	0.288584701948457	0.778	0.411	3.78446648632148e-08	TIMM8B
1.87935928286596e-12	0.641084061061353	0.98	0.807	3.89440830595485e-08	TPI1
1.9154446644081e-12	0.271476865006397	0.697	0.338	3.96918443358647e-08	PPARD
1.97376530450714e-12	0.277977208999154	0.354	0.115	4.09003646399969e-08	ITGB3BP
1.99684883961865e-12	0.54488386238039	0.525	0.221	4.13787016545777e-08	USP39
2.05719289992556e-12	0.261074290600343	0.313	0.094	4.26291512722575e-08	RC3H2
2.21983691043359e-12	0.438886828725395	0.556	0.235	4.59994604580049e-08	MTHFD1
2.28372331070049e-12	0.618871968379204	0.626	0.294	4.73233144443356e-08	IMPDH2
2.54678578442179e-12	0.314635678286314	0.283	0.079	5.27744950247883e-08	GPX7
2.5561322072957e-12	0.358455560252838	0.939	0.634	5.29681715995815e-08	TLN1
2.60089743084688e-12	0.480356406915929	0.939	0.678	5.38957965620091e-08	CAPZB
2.75509188058869e-12	0.397150701891358	0.879	0.462	5.70910139495588e-08	UQCRC1
2.86171660695871e-12	0.390370493980038	0.717	0.373	5.93004915293984e-08	SNRPD1
2.88637060201209e-12	0.307204736219044	0.687	0.324	5.98113716148946e-08	SUGP2
2.9207704599674e-12	0.500134270778753	0.848	0.491	6.05242054714444e-08	CLTA
2.98181029417881e-12	0.39061697496379	0.596	0.264	6.17890729159732e-08	PTAFR
3.06187322777715e-12	0.416439917044513	0.727	0.386	6.34481370259982e-08	LAMTOR2
3.17391357603845e-12	0.290559850843845	0.737	0.355	6.57698371226687e-08	C19orf60
3.41786871401513e-12	0.318591293419999	0.646	0.324	7.08250754918215e-08	TMEM33
3.43423565440799e-12	0.425395010787433	0.909	0.558	7.11642312306423e-08	H2AFY
3.49475166239726e-12	0.382253420832579	0.626	0.278	7.24182439481961e-08	FOSL2
3.59570078740185e-12	-1.50980795465914	0.04	0.388	7.45101117165411e-08	RAMP1
3.72307781621368e-12	0.404100971762165	0.768	0.404	7.71496185075799e-08	ACTR3
3.75435865383336e-12	0.418693846868638	0.747	0.383	7.77978200247349e-08	GTF3C6
3.86563531371544e-12	0.26265183705046	0.586	0.255	8.01036949708113e-08	DKC1
3.96794751330003e-12	0.434305814886906	0.384	0.125	8.22238083706033e-08	C12orf75
4.18362525411797e-12	0.51877453465732	0.96	0.566	8.66930825158325e-08	GRN
4.4771867415403e-12	-1.93802739431233	0.01	0.351	9.2776263658198e-08	FEZ1
4.53484966214834e-12	0.442793691159034	0.838	0.485	9.3971154699038e-08	ARPC5
4.65672911166827e-12	0.272613475487822	0.404	0.148	9.649674065199e-08	MAGOHB
4.78177074545667e-12	0.316208942581639	0.616	0.272	9.90878533873532e-08	OSTC
4.80564053674273e-12	-1.26209991947604	0.202	0.517	9.95824832023829e-08	TSC22D4
4.9004006124517e-12	0.52388471721	0.636	0.31	1.01546101491224e-07	AP1S2
4.99865561280371e-12	0.436474471738369	0.717	0.365	1.03582141608518e-07	PSMC4
5.73467192628151e-12	0.719729252847985	1	0.882	1.18833871656405e-07	RPL31
5.94575306955724e-12	0.343662296666885	0.606	0.291	1.23207895107365e-07	HYOU1
6.14139473530015e-12	0.572749393328907	0.828	0.517	1.2726198170489e-07	NEDD8
6.14807069652413e-12	0.376663929394204	0.485	0.196	1.27400320973373e-07	C17orf85
6.50473172521412e-12	-2.77705129223424	0.01	0.348	1.34791050809887e-07	CPE
6.95377936792308e-12	0.606469793046476	1	0.865	1.44096216062102e-07	HLA-B
7.06653253656437e-12	0.280953200768003	0.697	0.374	1.46432687222687e-07	SNRPB2
7.13658067045142e-12	0.252863598425639	0.384	0.133	1.47884224653094e-07	EXOSC9
7.58033595710146e-12	0.560525003922985	0.97	0.734	1.57079721703057e-07	RPL14
7.7377507230711e-12	0.282993596203282	0.737	0.368	1.60341670483479e-07	KXD1
7.84280115296415e-12	-0.643376876894984	0	0.335	1.62518525491723e-07	NOVA1
8.30929873384924e-12	0.282091377365894	0.293	0.087	1.72185288362824e-07	ANKRD32
8.42700693544109e-12	0.339713930891393	0.323	0.103	1.7462443771621e-07	MYO19
8.98861431514622e-12	0.279360360209404	0.818	0.433	1.8626206583846e-07	PPP4C
9.762602187431e-12	0.43275300349955	0.788	0.47	2.02300642527945e-07	NDUFA6
9.80509390882163e-12	-0.615211471150615	0	0.333	2.03181155978602e-07	CTNNA2
9.99240424651587e-12	0.350833085650894	0.576	0.256	2.07062600796302e-07	PSMG2
1.0328688176169e-11	0.340941870175182	0.828	0.533	2.14031076386573e-07	CAPNS1
1.03774228802675e-11	0.355788099493661	0.283	0.087	2.15040956924902e-07	ADAM19
1.04698726293448e-11	0.266724794967299	0.364	0.124	2.16956700625283e-07	HSPA14
1.08770433816612e-11	0.294465743731289	0.778	0.401	2.25394092954784e-07	PHB2
1.11757922416406e-11	0.252668623688948	0.929	0.588	2.31584766831277e-07	ATP1B3
1.12433619376921e-11	0.479343673631279	0.374	0.134	2.32984946072855e-07	CASP8AP2
1.13210212148551e-11	0.554152721099061	0.99	0.818	2.34594201614228e-07	HNRNPA2B1
1.15127869453644e-11	0.359723648994462	0.768	0.395	2.38567971081842e-07	PGD
1.16513106840116e-11	0.273804334934087	0.636	0.303	2.41438459994089e-07	DDT
1.18958289714438e-11	0.365881014618686	0.949	0.75	2.46505367946259e-07	HNRNPH1
1.20805935314992e-11	0.297618756445694	0.566	0.248	2.50334059159726e-07	ARPC5L
1.3138147717736e-11	0.252579699624087	0.717	0.347	2.72248697006925e-07	DHRS3
1.3181826667997e-11	0.561075298955851	0.99	0.888	2.73153812214233e-07	OAZ1
1.3284482422027e-11	0.276146765687229	0.515	0.224	2.75281044749243e-07	UPF3B
1.40055177913315e-11	0.250165457255265	0.343	0.113	2.90222339671971e-07	EXOSC1
1.42695332741378e-11	0.431314721946	0.818	0.442	2.95693268506684e-07	PSMA6
1.45725594102527e-11	0.353481530539467	0.96	0.602	3.01972576099256e-07	SSR1
1.50569412331839e-11	0.288045645786457	0.414	0.15	3.12009936234037e-07	SUMF1
1.52303793499454e-11	0.266870052988632	0.939	0.633	3.15603920889568e-07	CDC42
1.54973383268951e-11	0.279404146621654	0.505	0.221	3.21135844809921e-07	THOC7
1.58380894249165e-11	0.319065108122211	0.333	0.111	3.2819688906312e-07	HS3ST1
1.64927636312618e-11	0.319152013818069	0.606	0.29	3.41763047967008e-07	SRPR
1.69059191973715e-11	0.592266958090259	0.646	0.31	3.50324457607932e-07	PBRM1
1.72868983793699e-11	0.256273908652541	0.758	0.406	3.58219108217303e-07	EIF4A3
1.75235274252273e-11	0.513980363163883	0.939	0.736	3.63122535305561e-07	RPN1
1.83371405021573e-11	0.327201287316688	0.727	0.37	3.79982225485703e-07	C22orf32
1.88776412001056e-11	0.259300285356997	0.586	0.268	3.91182480948588e-07	LOC100507246
1.89209176732952e-11	0.261454009098768	0.515	0.21	3.92079256026023e-07	ITGAE
1.94284667236151e-11	0.560102946399286	0.96	0.717	4.02596687446753e-07	APLP2
1.94629584593283e-11	0.368590986570938	0.929	0.626	4.03311425194202e-07	MTDH
1.99398842614504e-11	0.402771163112292	0.798	0.421	4.13194281665775e-07	AURKAIP1
2.10962302909234e-11	0.514961871657288	0.869	0.58	4.37156084088514e-07	FKBP1A
2.13600597092541e-11	0.308994658120846	0.737	0.385	4.42623157295163e-07	PDS5A
2.15959439947517e-11	0.305933099541089	0.505	0.214	4.47511151459244e-07	MVP
2.21837797914755e-11	0.258196012105557	0.253	0.073	4.59692284838955e-07	ACAP1
2.32401344585907e-11	0.266944972976542	0.465	0.177	4.81582066250916e-07	TMED1
2.34419816975872e-11	0.292027077888122	0.323	0.104	4.85764744737401e-07	MTIF2
2.38537471196241e-11	0.368703321874401	0.667	0.328	4.94297347812851e-07	BCAT1
2.45243482409834e-11	0.442319062303411	1	0.922	5.08193544249659e-07	RPS19
2.54558507590442e-11	0.362216829471697	0.97	0.647	5.27496139428913e-07	NONO
2.62381233216643e-11	0.263254548136898	0.485	0.202	5.43706391471527e-07	GTPBP4
2.68180628004335e-11	0.366014719234333	0.808	0.455	5.55723897350582e-07	HADHA
2.7198361461359e-11	0.346729697775091	0.859	0.511	5.63604446202281e-07	XRCC6
2.92848072733289e-11	0.337058532896892	0.657	0.312	6.06839776317922e-07	NAA10
2.93440043538849e-11	0.599683072735566	0.99	0.873	6.08066458221203e-07	RPS27A
3.01034660870226e-11	0.529671920192829	0.949	0.749	6.23804024255282e-07	RPL26
3.11947870015675e-11	0.282265733814605	0.535	0.223	6.46418376246483e-07	AGTRAP
3.12782860778279e-11	0.368764088815149	0.96	0.647	6.48148644104749e-07	BRI3
3.13930087960317e-11	0.379318363031349	0.869	0.607	6.5052592827137e-07	C11orf10
3.21785393439195e-11	0.569730747831814	0.98	0.793	6.668036922847e-07	RPS15A
3.40727497283223e-11	-1.89310815614903	0.01	0.331	7.06055519870295e-07	FABP7
3.44503966059301e-11	-1.68383380222581	0.01	0.331	7.13881118468083e-07	SLC22A17
3.60539743687757e-11	0.355487781707502	0.848	0.556	7.47110456869771e-07	C14orf2
3.86372045889647e-11	0.268888996892516	0.737	0.392	8.00640153492527e-07	XRN2
3.90193518208343e-11	0.555198209477349	0.98	0.773	8.08559008431329e-07	RPS7
3.90551113451131e-11	0.498637948208297	0.99	0.823	8.09300017293433e-07	RPL8
3.96026094756362e-11	0.436126919130033	0.687	0.376	8.20645273554132e-07	DDX46
4.06980568996722e-11	-1.80750456468683	0.071	0.394	8.43345135075008e-07	MARCKSL1
4.09110897470345e-11	-2.44294169279282	0	0.318	8.47759601738049e-07	EGFR
4.09276591584757e-11	0.394132724004871	0.535	0.235	8.48102953081934e-07	EBNA1BP2
4.29269772338088e-11	0.261811328496621	0.616	0.306	8.89532822238987e-07	PDCD4
4.44031565904421e-11	0.512671733100449	0.99	0.924	9.20122210867141e-07	RPS14
4.5577039627676e-11	0.451064227984069	0.889	0.595	9.44447415164702e-07	ATP5O
4.76860968951107e-11	0.603049360266912	0.889	0.62	9.88151299860484e-07	ATP5G3
4.92813836153301e-11	0.483903102224885	0.667	0.35	1.02120883127687e-06	TMEM14B
5.20501257027487e-11	0.430640827600007	0.879	0.536	1.07858270481236e-06	RBM8A
5.22667383677241e-11	0.280380066313957	0.293	0.092	1.08307135245598e-06	C12orf4
5.23320235965626e-11	0.355835598018836	0.535	0.238	1.08442419296797e-06	COMMD9
5.39286204411376e-11	0.320902273896705	0.747	0.416	1.11750887278125e-06	SNHG5
5.71592003671696e-11	0.297230830580925	0.707	0.35	1.18445295000849e-06	CCT7
5.73081446704247e-11	0.453685323003089	0.97	0.715	1.18753937386054e-06	HSP90B1
5.84899935769076e-11	0.438716336467605	0.727	0.392	1.21202964690068e-06	PSMC5
5.94129449018241e-11	0.302742597494873	0.798	0.416	1.2311550442556e-06	NHP2
6.90198938486789e-11	0.29501930613146	0.333	0.113	1.43023024033232e-06	TRAPPC9
7.48635062852978e-11	0.442416416079105	0.98	0.845	1.55132157724394e-06	RPS26
7.53175613206715e-11	0.368554356633291	0.636	0.297	1.56073050568695e-06	C17orf62
7.66999494829242e-11	0.289922208318763	0.808	0.467	1.58937635318515e-06	NDUFS6
7.72962928677302e-11	0.559352411518881	0.879	0.565	1.60173378080511e-06	ANKRD36B
7.74590092807564e-11	-2.11564954563979	0.01	0.322	1.60510559031583e-06	BAALC
7.83459774469703e-11	0.332188981758137	0.949	0.716	1.62348534465612e-06	ATP5I
7.83937989288e-11	0.481404155761614	0.465	0.196	1.62447630140259e-06	TUBB6
7.89210434726176e-11	0.478774700817891	0.727	0.407	1.63540186283958e-06	PSMB2
7.99249095907273e-11	0.483629875242944	1	0.849	1.65620397653905e-06	RPS25
8.44661377127349e-11	0.529571624713713	0.919	0.669	1.75030730568329e-06	PSMA7
9.40746204121249e-11	-2.54079022195661	0.01	0.321	1.94941428418005e-06	SLC1A2
1.00508717259925e-10	0.285529420822459	0.818	0.483	2.08274163906017e-06	CSNK1D
1.07697465774358e-10	0.348940114537525	0.788	0.444	2.23170688577625e-06	SF3B5
1.08515862511536e-10	0.419375282052247	0.707	0.379	2.24866570296404e-06	GPCPD1
1.11087400436663e-10	0.373397086216442	0.828	0.495	2.30195311184853e-06	SF3B2
1.11808770903019e-10	0.265675443282792	0.717	0.407	2.31690135065236e-06	DDX21
1.11933068193069e-10	0.272726864905373	0.313	0.107	2.31947703909678e-06	UNC13D
1.14432564541771e-10	0.460643315757794	0.404	0.159	2.37127160243458e-06	DHX8
1.16380423781614e-10	-1.63070527661299	0.02	0.332	2.4116351416026e-06	TRIM9
1.20625511978895e-10	0.499412487631776	0.727	0.446	2.49960185922667e-06	PSMA3
1.22064456214051e-10	0.307700768778239	0.737	0.378	2.52941966166756e-06	MAPRE1
1.22678879733535e-10	0.262621494118477	0.384	0.142	2.54215174583831e-06	SMC6
1.39420564032824e-10	-2.43965339459378	0.051	0.359	2.88907292788818e-06	TSPAN7
1.40522603288019e-10	0.428924030333472	1	0.85	2.91190938533433e-06	RPL34
1.40809878025786e-10	0.32561306385923	0.596	0.296	2.91786229245034e-06	FOXP1
1.40982638566256e-10	0.488989385124772	0.838	0.54	2.92144223636997e-06	MSN
1.50902655004495e-10	0.474575507366946	0.929	0.78	3.12700481700314e-06	ATP5G2
1.53798201701237e-10	0.273851061874141	0.515	0.227	3.18700633565303e-06	TTLL5
1.5836051049729e-10	0.436561159865034	0.798	0.443	3.28154649852483e-06	TECR
1.67692733402383e-10	0.447567371077934	0.838	0.523	3.47492882156419e-06	RBM3
1.83122944614524e-10	0.361462593875939	1	0.964	3.79467365830217e-06	GAPDH
1.8344685367162e-10	0.663264158118487	0.333	0.117	3.80138570178331e-06	CD69
1.91829743630835e-10	0.509828181478134	0.97	0.769	3.97509594751817e-06	ATP6V0B
1.95465463608846e-10	0.305486622253947	0.96	0.688	4.05043533690251e-06	ATP5J2
1.9601542410001e-10	0.394825200530295	0.768	0.442	4.06183161820041e-06	HNRNPR
1.968498290712e-10	0.288285468755328	0.455	0.183	4.0791221580134e-06	NIT2
1.97667570721124e-10	0.379999383791781	0.374	0.135	4.09606740048313e-06	NAPSB
1.98090609630378e-10	0.381292709827838	0.747	0.389	4.10483361276069e-06	PDIA6
1.99839877619883e-10	0.393529772221981	0.97	0.656	4.14108194403921e-06	EEF1D
2.03952898453282e-10	-0.356130610722276	0.657	0.293	4.22631196174891e-06	SELPLG
2.13272326157548e-10	0.257497729866494	0.414	0.16	4.41942914263672e-06	BZW2
2.18199657109395e-10	0.539483431764361	0.848	0.561	4.52153329462089e-06	EIF2S3
2.39495311839375e-10	0.292939923499464	0.657	0.323	4.96282185193553e-06	GLIPR2
2.5498155378621e-10	0.528835521627478	0.98	0.863	5.28372775755785e-06	RPL7
2.55084437051322e-10	0.498401672295617	0.414	0.171	5.2858597045775e-06	NOP16
2.58207692899879e-10	0.351999657659684	0.697	0.362	5.3505798122713e-06	PARP14
2.58679869462964e-10	0.416301820967663	0.697	0.372	5.36036425501154e-06	ZNF331
2.65552291145623e-10	0.364311054583919	0.828	0.438	5.50277457711959e-06	ANXA1
2.67661737073423e-10	0.250939267651444	0.556	0.264	5.54648651563548e-06	RBMS1
2.86307792232258e-10	0.331748129170649	0.707	0.422	5.93287007063686e-06	EIF4EBP2
3.02531139647233e-10	0.53005135566962	0.97	0.807	6.26905027576997e-06	COX4I1
3.12753480708038e-10	-1.30371286377852	0.061	0.362	6.48087762723197e-06	SCRG1
3.27899898155497e-10	0.566680824693335	0.808	0.541	6.7947416895782e-06	NDUFB8
3.39925736105353e-10	-1.23814183170516	0.02	0.321	7.04394110357513e-06	CALD1
3.45012180563349e-10	0.494170741163903	0.364	0.133	7.14934240563371e-06	DPAGT1
3.56721715406021e-10	0.291394379129447	0.596	0.283	7.39198738664357e-06	PIN1
3.56963631039399e-10	-1.71630965033602	0.03	0.329	7.39700036239843e-06	NCAM1
3.59706575980134e-10	-1.55843316366223	0	0.294	7.45383966746034e-06	PCDH9
3.6606664157923e-10	0.272197072944691	0.838	0.535	7.58563294680479e-06	TCEB1
3.90993591383216e-10	0.401066306977745	0.737	0.415	8.10216920064301e-06	AK2
4.15588418767856e-10	0.3242199824104	0.97	0.744	8.61182321370751e-06	UBL5
4.20728356131225e-10	0.309255793574118	0.96	0.768	8.71833299575125e-06	RPL17
4.3697256739867e-10	0.350813727683048	0.556	0.271	9.05494554163524e-06	SNF8
4.65486392975527e-10	0.318055769240563	0.646	0.337	9.64580903523887e-06	DHX15
4.69310578455776e-10	0.466416426871832	1	0.786	9.7250538067606e-06	RPS9
4.74368630812178e-10	0.411571015518494	0.98	0.784	9.82986676768995e-06	RPL12
4.79444930302107e-10	0.446166103833527	0.828	0.555	9.93505784572027e-06	KRTCAP2
4.87880209125701e-10	0.288195714313215	0.828	0.519	1.01098536935028e-05	BLOC1S1
5.23533856639043e-10	0.380528758115087	0.263	0.087	1.08486685772743e-05	C9orf100
5.29975000765547e-10	-1.6334321933153	0	0.29	1.09821419658637e-05	F3
5.29975000765547e-10	-0.776533924507096	0	0.29	1.09821419658637e-05	SOX9
5.48798073914221e-10	0.266167423607276	0.354	0.135	1.13721936876505e-05	RUSC1
6.05617624209551e-10	-1.29838601682935	0.01	0.3	1.25496084088703e-05	LSAMP
6.14699175754854e-10	0.429159269869082	1	0.574	1.27377963199921e-05	CD74
6.24798970332355e-10	0.493890243884713	0.798	0.523	1.29470842632271e-05	PSMB6
6.75910588325011e-10	0.266222729486455	0.788	0.47	1.40062192112709e-05	LARP1
7.39683980844063e-10	-1.48269689729322	0	0.286	1.53277314510507e-05	GPR37L1
7.7672676600515e-10	0.271097443561819	0.566	0.27	1.60953320451587e-05	UTRN
8.41775717821719e-10	0.32920577864302	0.939	0.676	1.74432764247017e-05	GNG5
8.48622393027126e-10	0.427839964109774	0.778	0.445	1.75851532283081e-05	PSMD8
8.5639215360491e-10	0.445731013527775	0.919	0.634	1.77461582070009e-05	PGK1
9.2937640108643e-10	0.341012053621761	0.424	0.179	1.9258537783313e-05	EMG1
9.43467712882713e-10	0.29478523480333	0.626	0.314	1.95505379463556e-05	C20orf24
9.85395527032486e-10	0.441301778463667	0.737	0.425	2.04193661111672e-05	C19orf10
1.06178841365032e-09	0.412717412471986	0.939	0.705	2.20023795076619e-05	PCBP2
1.11069782164668e-09	-1.69016144432754	0.03	0.318	2.30158802601625e-05	PPAP2B
1.14885258311122e-09	-1.56623573814493	0.141	0.41	2.38065232272306e-05	TUBB2B
1.17867641333721e-09	-1.75486089878967	0.03	0.316	2.44245326371736e-05	FHL1
1.19453823573027e-09	0.251669964080335	0.444	0.189	2.47532213208027e-05	VPS25
1.19771910464574e-09	0.26802754915542	0.535	0.248	2.48191352864691e-05	SLC35A4
1.29204021143667e-09	0.273810388106485	0.485	0.214	2.67736572613907e-05	ACAD9
1.30880829822121e-09	0.377521499970675	0.899	0.617	2.71211255557399e-05	DAD1
1.33200703182252e-09	-2.13679637779932	0.374	0.57	2.76018497134263e-05	CD9
1.36575152696887e-09	0.305917412921713	0.758	0.409	2.83011031418489e-05	C1QBP
1.39328598810793e-09	0.331573346261895	0.374	0.151	2.88716722455726e-05	SYS1
1.47447058483482e-09	0.307925948257175	0.545	0.252	3.05539794589472e-05	SLC20A1
1.49125389003539e-09	0.353079822802995	0.818	0.509	3.09017631093134e-05	PRR13
1.49311261401104e-09	0.496677107899222	0.98	0.797	3.09402795875367e-05	CD81
1.53164793379079e-09	-0.567039504070359	0.01	0.293	3.17388084840127e-05	CTTN
1.64331362335665e-09	0.253057058716201	0.323	0.118	3.40527449031966e-05	CTPS
1.67358504840296e-09	0.326041545995038	0.576	0.29	3.46800293730061e-05	PSMA5
1.7229186989067e-09	-1.58309707074241	0.03	0.313	3.57023212787446e-05	S100A16
1.79920008377322e-09	0.303174670911448	0.939	0.711	3.72830241359487e-05	SRRM1
1.87794195668872e-09	-1.82354900321504	0.212	0.486	3.89147132265037e-05	JUN
1.88106891082678e-09	0.271029186024031	0.889	0.583	3.89795099701525e-05	NDUFC2
1.959395191169e-09	0.266304483674957	0.414	0.163	4.0602587151404e-05	RNASE1
1.97367804146218e-09	0.336029011042049	0.98	0.885	4.08985563751793e-05	RPL18A
2.15326825186045e-09	0.293572764210306	0.646	0.349	4.46200247150523e-05	LARP4B
2.28996868027916e-09	0.388319554831195	0.788	0.479	4.74527309927448e-05	ARL6IP4
2.29055327243142e-09	0.263699357912596	0.778	0.439	4.74648449113239e-05	NDUFV2
2.30465076792798e-09	0.254796239046874	0.859	0.493	4.77569732130036e-05	PSMA1
2.40874595896446e-09	0.299339194601587	0.798	0.444	4.99140337616616e-05	CTSA
2.59804205603546e-09	0.340601378933158	0.879	0.571	5.38366274851668e-05	RPN2
2.69571955296342e-09	0.371739009114941	0.97	0.802	5.5860700576508e-05	PCBP1
2.95640006882204e-09	-1.96525433818182	0	0.27	6.12625222261302e-05	SERPINE2
3.34662393790913e-09	-1.15949925466406	0	0.269	6.93487412413531e-05	DPP6
3.37530346586526e-09	0.361719669242738	0.758	0.435	6.99430384196598e-05	SSR3
3.50308546355200e-09	0.369070188035577	0.828	0.503	7.25909369757244e-05	ATP5C1
3.59417987210211e-09	0.250831635034106	0.727	0.397	7.44785953097e-05	FKBP2
3.80853405960446e-09	0.275095946882293	0.273	0.092	7.89204427831236e-05	QTRTD1
4.11483314335115e-09	0.261722587311998	0.899	0.624	8.52675723965224e-05	ZEB2
4.37147419026905e-09	-1.89147157032453	0.01	0.278	9.05856881707552e-05	NTRK2
4.40968394436789e-09	0.254899570352732	0.616	0.301	9.13774706951915e-05	DCTN3
4.44976763046293e-09	0.460319001224519	0.98	0.875	9.22080848384529e-05	RPL19
4.82693285957479e-09	0.483151650093125	0.99	0.922	0.000100023702716109	RPL23A
5.05465434878568e-09	-1.2446912981989	0.091	0.359	0.000104742547415537	FYN
5.08889510537234e-09	-1.66499328583171	0	0.264	0.000105452084373526	PCDHGC3
5.17055143467925e-09	0.267498218799687	0.677	0.356	0.000107144166829423	PRDX4
5.2644978781288e-09	-2.06269006103495	0.253	0.5	0.000109090925030585	CKB
5.37002236436769e-09	-1.92431645845223	0.222	0.475	0.000111277603434427	SYT11
5.38944673757008e-09	-1.43959361813919	0.242	0.488	0.000111680115295927	NGFRAP1
5.5669336883629e-09	0.347524177446402	0.657	0.344	0.000115357999890256	EIF3B
5.8949320114405e-09	-0.927313338917107	0	0.262	0.00012215478114107	SOX2-OT
6.00328943537267e-09	-0.564892613412977	0.02	0.285	0.000124400163679792	OLFM2
6.00737837319307e-09	0.400723303879045	0.929	0.636	0.000124484894649307	VIM
6.2990953277298e-09	-2.28618926410463	0.121	0.384	0.000130529853381217	SCD5
6.32968671688656e-09	0.261276455397021	0.657	0.34	0.000131163768147323	G3BP1
6.34353563234472e-09	-1.21194836053376	0	0.261	0.000131450745373447	RARRES2
6.39922146720303e-09	0.281017538347172	0.828	0.527	0.000132604667243381	UQCRH
6.50036606522115e-09	-0.727863789923636	0	0.261	0.000134700585603513	LOC100506421
6.72831610698276e-09	-0.464232462471586	0.707	0.338	0.000139424166368897	CD84
6.82549341844828e-09	-1.0273880033283	0	0.261	0.000141437874617085	CTNND2
6.86867852076563e-09	0.292507885637959	0.889	0.599	0.000142332756307305	SNX5
6.91803381127983e-09	0.29354935261179	0.838	0.514	0.000143355496637341	CSNK2B
7.06218088343393e-09	0.360726689235792	0.879	0.528	0.000146342512266518	AUP1
7.07903875735077e-09	0.269803574796068	0.899	0.637	0.000146691841129823	PDIA3
7.1247893970232e-09	0.294505185967478	0.313	0.116	0.000147639885885115	TAGAP
7.16954474806474e-09	-2.261511561034	0.03	0.297	0.000148567306269398	CRYAB
7.47909151837505e-09	0.440818635960105	0.899	0.671	0.000154981734443768	SUMO2
7.78180762604016e-09	0.45555085879055	0.384	0.156	0.000161254617626804	GPN3
8.09369279654726e-09	-1.5876745904068	0	0.259	0.000167717502130052	OLIG1
8.27452196685723e-09	-1.97680411083863	0.01	0.271	0.000171464644197215	DNER
8.47395312885613e-09	-0.606777982770252	0.727	0.357	0.000175597256736157	B3GNT5
8.54264732689466e-09	0.333128202010507	0.475	0.214	0.000177020737907911	UBE2G1
8.99283549458395e-09	0.346818010472191	0.899	0.689	0.000186349537118769	NDUFB2
9.82657339083989e-09	-0.866567386486299	0	0.256	0.000203626253804984	PCDH17
1.03489025034055e-08	-0.361541368704946	0.01	0.272	0.000214449957675569	PTPRS
1.04100354507522e-08	-1.08565013421295	0.081	0.343	0.000215716754610486	AASS
1.04296979212052e-08	-1.19094878439004	0.152	0.416	0.000216124200323214	ZBTB20
1.04452587385488e-08	0.255177797102029	0.919	0.595	0.000216446651580208	SRSF2
1.05320653998415e-08	0.493602127639725	0.99	0.882	0.000218245459215516	RPL5
1.08242581116008e-08	-0.942996594846509	0	0.255	0.000224300276588592	HEPACAM
1.23135024006632e-08	0.269047396120857	0.717	0.407	0.000255160396746543	AP3D1
1.23594033512595e-08	0.260274425261511	1	0.889	0.000256111556244799	TPT1
1.29337660329212e-08	0.260843114063898	0.616	0.326	0.000268013499734192	FAM50A
1.35481602916195e-08	0.305021483152261	0.939	0.705	0.000280744977562939	SRSF3
1.39777140472504e-08	0.33062311949468	0.818	0.53	0.000289646190487124	WDR83OS
1.40272909749456e-08	-1.11479627287088	0.01	0.267	0.000290673523582823	SORBS1
1.40651826700393e-08	0.432870660536534	0.98	0.823	0.000291458715288555	GLUL
1.40898648723726e-08	-1.78906395116956	0.071	0.336	0.000291970179885305	PMP2
1.45590084376286e-08	0.276198246082393	0.545	0.281	0.00030169177284454	DMXL2
1.48473633211021e-08	-0.956236498802799	1	0.962	0.000307667062739878	UBC
1.48768077765253e-08	0.261988071003074	0.576	0.276	0.000308277210745157	EI24
1.54021319716432e-08	-1.30776271244753	0.172	0.441	0.000319162978716391	NFIA
1.57906986034236e-08	0.397842335740662	0.949	0.735	0.000327214856460143	RPS5
1.59091885538307e-08	0.285589421429049	0.495	0.24	0.00032967020521248	MRPS15
1.70879081264542e-08	-1.35250846436069	0	0.25	0.000354095632196384	PHYHIPL
1.78298476098526e-08	0.307752872852084	0.505	0.249	0.000369470102171365	SNAPC1
1.8764014071453e-08	-2.10429573163561	0.162	0.418	0.000388827899588648	TSC22D1
1.94141143698737e-08	0.260726765592316	0.485	0.236	0.000402299277972524	LTA4H
1.94570324154095e-08	0.271019029722419	0.859	0.572	0.000403188625712116	NDUFB4
1.95553215267625e-08	0.340100534501282	0.697	0.421	0.000405225372677573	NME2
1.99856740150329e-08	0.353729728858045	0.909	0.624	0.000414143136939512	HINT1
2.14434581004685e-08	0.2911850160749	0.727	0.424	0.000444351338757908	RAB14
2.21790474128035e-08	-0.283113426084942	0.808	0.407	0.000459594220488115	C10orf54
2.24046740299987e-08	0.293881057864725	0.293	0.109	0.000464269655249633	RECQL
2.24319062472595e-08	0.400516252051745	0.909	0.7	0.000464833961255711	NDUFS5
2.30055912686032e-08	-1.17990372101567	0.051	0.31	0.000476721862267995	MYO10
2.82983666633181e-08	0.432172303829462	0.98	0.848	0.000586398753997279	RPL9
2.88619954792e-08	0.267670570799338	0.293	0.11	0.000598078270319983	PBX3
2.90905063959566e-08	-0.831333406935035	0.02	0.27	0.000602813473537013	ETV1
3.13243269688267e-08	0.491112609455248	0.98	0.816	0.000649102703448028	GNB2L1
3.25006441370754e-08	0.258963899530519	0.717	0.434	0.000673478347808476	RSL1D1
3.25716974328321e-08	0.40618193400346	0.798	0.485	0.000674950714203147	SRSF9
3.28341713433837e-08	0.288632364792743	0.586	0.303	0.000680389698577597	HAX1
3.30839146406426e-08	-1.4408329074304	0.02	0.266	0.000685564879183397	CRIP2
3.35959607061974e-08	0.278839037052088	0.525	0.258	0.000696175497753823	RSU1
3.43513269124441e-08	0.425130734437605	0.687	0.395	0.000711828196279667	NOP56
3.44796944990759e-08	0.260846065265406	0.414	0.187	0.000714488229409851	EFR3A
3.49551582135957e-08	0.331288758394938	0.313	0.121	0.000724340788502129	FN3KRP
3.68794681381547e-08	-1.10631204674977	0.03	0.282	0.000764216338758841	MAP2
3.69625968921964e-08	0.438495239322359	0.323	0.129	0.000765938932800094	C11orf30
4.04700813701238e-08	0.418496480687587	0.97	0.798	0.000838621026151705	EEF1G
4.34027930102861e-08	0.307525158229305	0.889	0.681	0.000899392676759148	OST4
4.39270039519657e-08	-0.270312860390967	0.677	0.353	0.000910255375892634	MKNK1
4.4585180112909e-08	0.255348650200169	0.838	0.587	0.000923894102299701	SHFM1
4.46299382984671e-08	-1.50323465583773	0.03	0.279	0.000924821581420836	PLEKHB1
4.47386107729622e-08	0.349255223862495	0.323	0.127	0.000927073492437322	SNX7
4.86025679634344e-08	-0.885885832059407	0.02	0.263	0.00100714241333829	CSGALNACT1
4.87795003452914e-08	-0.874842873885357	0.061	0.307	0.00101080880615513	CLIP3
4.91564402728135e-08	0.296424853064339	0.889	0.602	0.00101861975533324	PTGES3
5.01749163778901e-08	-1.10311989798818	0.01	0.25	0.00103972461718264	MAP1A
5.20953540382881e-08	-2.08062765752266	0.091	0.336	0.00107951992638141	FXYD6
5.36007551984508e-08	-0.797237207228285	0.02	0.261	0.0011107148492223	MTSS1L
5.4550000763594e-08	-0.429365948113456	0.525	0.236	0.00113038511582319	SPHK1
5.46495621152006e-08	0.390200373634798	0.455	0.217	0.00113244822615119	VPS36
5.61219555402328e-08	-0.823347902638381	0.04	0.284	0.0011629591627047	SEMA6A
5.80184933855202e-08	-0.255860975528704	0.576	0.273	0.00120225921993475	KIAA1274
5.90058643492823e-08	0.335911755902157	0.899	0.589	0.00122271952104583	PSMB1
6.06513228955797e-08	0.268469525468322	0.374	0.157	0.0012568167130422	DDX49
6.80559652084669e-08	-1.15477791562512	0.02	0.258	0.00141025571104985	SCG3
7.4432774943576e-08	0.331863878509021	0.919	0.632	0.00154239596238078	MYL12B
7.94943361280588e-08	-0.268342760900722	0.626	0.306	0.00164728163324563	OTUD1
7.979233499841e-08	-1.59791852161208	0.182	0.437	0.00165345676583705	DTNA
8.20618691121086e-08	0.497455812454427	0.939	0.812	0.00170048605174111	RPL35A
8.52324997415524e-08	-1.60136011886994	0.04	0.283	0.00176618785964445	ZNF462
1.01105717312675e-07	0.336357560878547	0.889	0.663	0.00209511267415325	ATP6V0E1
1.07381261424343e-07	-1.55790056054165	0.03	0.273	0.00222515449923524	NLGN3
1.13774120287408e-07	0.383498326213223	0.515	0.262	0.00235762732059566	ECI1
1.15200798881629e-07	-0.47588431467213	0.485	0.236	0.00238719095442511	GART
1.18258652756111e-07	0.301171376158451	0.677	0.382	0.00245055580241212	OSBPL8
1.18495134149345e-07	0.328153176390301	0.313	0.125	0.00245545616984274	ATL2
1.24878245313204e-07	0.34192336497423	0.737	0.459	0.0025877269993802	EIF3M
1.25420306211195e-07	-0.304506495890314	0.404	0.175	0.00259895958530838	FHOD1
1.32675933864437e-07	0.323457604123887	0.919	0.676	0.00274931070153887	COX5B
1.37440215434927e-07	0.306672758170746	0.475	0.241	0.00284803614424255	RUFY1
1.41808605382194e-07	0.419833520341554	0.99	0.867	0.00293855792072982	HLA-C
1.48710753359585e-07	-1.56450019957195	0.152	0.385	0.00308158423111733	DDR1
1.51127033786658e-07	0.276232364095997	0.404	0.199	0.00313165439412712	LETM1
1.5375386273251e-07	0.318355052295988	0.879	0.576	0.00318608754354307	BRK1
1.68481758693865e-07	0.326927072333998	0.374	0.166	0.00349127900365428	KIAA1432
1.76805616575416e-07	0.318461818021854	0.283	0.114	0.00366376598667577	G2E3
1.78939048555854e-07	0.339648429597572	1	0.86	0.00370797496417442	SAT1
1.85174369492299e-07	0.400996356872906	0.98	0.89	0.00383718328461942	RPL30
1.85178828231529e-07	0.329462174759378	0.394	0.177	0.00383727567861374	LOC100506190
2.04005976170837e-07	0.263643438474034	0.838	0.565	0.00422741183821209	S100A6
2.10142589779592e-07	-0.259912966343859	0.485	0.23	0.00435457474541271	MED12
2.2461452805336e-07	-0.309519628754303	0.404	0.171	0.00465446225032172	SLC9A3R1
2.2999979046361e-07	-0.441138682464348	0.737	0.384	0.00476605565798692	ST6GAL1
2.47772900400043e-07	0.281312842185933	0.828	0.536	0.00513435004208968	ATP5F1
2.53613180640413e-07	0.320409032476461	0.949	0.749	0.00525537232923063	RPL24
2.66371334040282e-07	0.323873737545699	0.99	0.869	0.00551974678398273	RPS3A
2.83596234000021e-07	0.269074128116442	0.434	0.211	0.00587668116094844	APOPT1
3.00776460857033e-07	-1.48611721347394	0.04	0.266	0.00623268982187943	PSAT1
3.10098286279217e-07	0.250063666231907	0.869	0.582	0.00642585668827793	CYCS
3.13831094866832e-07	0.304810604174177	0.475	0.241	0.00650320794783049	SLC35B1
3.23819091042011e-07	0.398315477122117	0.515	0.296	0.00671017920457254	RIF1
3.56539221360661e-07	0.25804261261045	0.253	0.096	0.00738820574503563	HEATR7A
3.64603238307164e-07	0.253243595024834	0.939	0.7	0.00755530830420104	CANX
3.90557618906857e-07	0.278163498754327	0.869	0.616	0.00809313497898788	ATP5J
4.20351319752427e-07	0.30074124815432	0.434	0.214	0.00871052004790979	RALGAPA2
4.22800370368772e-07	0.388012014843494	0.818	0.525	0.00876126927478169	C3
4.51809430728038e-07	-0.309701466723945	0.525	0.252	0.0093623950235464	ACTN1
4.71987670393067e-07	0.282325432471987	0.99	0.793	0.00978052850588514	RPL29
4.81654832781098e-07	-1.66314617502162	0.04	0.257	0.00998085144488991	GAP43
5.07330471079557e-07	0.296498642365251	0.323	0.14	0.0105129020217106	CINP
5.25524841350409e-07	-1.21691829685695	0.091	0.313	0.0108899257624632	PFN2
5.28094334449551e-07	-0.730872417012285	0.04	0.263	0.0109431707984636	ANK2
5.71052125640416e-07	-0.473582370922868	0.869	0.509	0.0118333421475207	TIMP1
5.74581417875371e-07	0.257064166896069	0.323	0.14	0.0119064761412134	UBA5
6.89379159656983e-07	0.370684364817631	1	0.876	0.014285314946412	RPL3
7.30239274822642e-07	-0.264409096436024	0.485	0.238	0.0151320182528748	MTF2
7.40365969043378e-07	0.258289675460699	0.727	0.466	0.0153418636105169	ATXN2L
7.84198800298225e-07	0.454111441807442	0.444	0.227	0.0162501675397798	THBS1
7.88875048487441e-07	0.274155728219493	0.414	0.204	0.0163470687547568	FAM91A1
1.17790537801124e-06	0.257348611074908	0.636	0.379	0.0244085552431489	PRELID1
1.30125720980463e-06	-0.322495699692225	0.566	0.297	0.0269646519015715	SOCS6
1.41968427011052e-06	0.265620910358547	0.354	0.165	0.0294186974452301	NFKBIE
1.44378239410156e-06	-2.62761400712831	0.182	0.384	0.0299180587705726	ALDOC
1.49012838053226e-06	-1.00077211024094	0.061	0.27	0.0308784403013894	MDK
1.85122951495435e-06	0.329123328694604	1	0.919	0.0383611780088839	RPL15
2.06852459046802e-06	-1.16687760108513	0.091	0.304	0.0428639665636784	EPN2
2.1156278427794e-06	-1.18636368751258	0.444	0.608	0.0438400401580746	GPR56
2.1332772825948e-06	0.27946982887591	0.455	0.246	0.0442057718499295	FXR1
2.18763388258742e-06	-0.975579667374057	0.97	0.919	0.0453321493149766	DDX5
2.25646971568509e-06	0.966255619963741	0.414	0.231	0.0467585654484263	FN1
2.3071404865556e-06	0.289943971195962	0.747	0.5	0.0478085651624051	UBE2B
2.31439534149833e-06	-0.360256661158632	0.737	0.398	0.0479589002665283	REL
2.44143958332505e-06	0.298584169345861	0.343	0.16	0.0505915110456616	LOC388796
2.49121664864811e-06	-0.409601880819283	0.737	0.409	0.0516229913932861	FGD4
2.62851200472096e-06	-0.31688070819381	0.434	0.208	0.0544680257618278	TBC1D8
2.68558535063414e-06	0.286520838379535	0.889	0.682	0.0556506996358407	GSTP1
2.71114454119131e-06	-0.97496979813307	0.061	0.264	0.0561803371825663	SEPP1
3.05250006330215e-06	0.401419093778727	0.929	0.726	0.0632539063117472	ARL6IP1
3.06579108587871e-06	0.466227237900089	0.273	0.113	0.0635293228815786	LZTR1
3.56046577448046e-06	-0.393735935194059	0.919	0.535	0.0737799717787841	SMAP2
3.82307132066463e-06	0.258833843400291	0.808	0.629	0.0792216839068125	HSPE1
4.23769304567822e-06	0.380674800610709	0.859	0.566	0.0878134752925441	SRSF7
4.34766487351012e-06	-2.11831822772082	0.313	0.472	0.0900923115088766	PON2
4.85760309997334e-06	-0.303809892663523	0.616	0.325	0.100659251437648	ANXA7
6.24864725224527e-06	-0.373032411316224	0.495	0.25	0.129484468361027	CPM
6.56374000833191e-06	-2.02458854794383	0.192	0.385	0.136013820452654	SPARC
6.81705343468639e-06	-0.354415421646624	0.475	0.238	0.141262981273571	STK10
7.00542563620619e-06	-1.12682360839192	0.061	0.255	0.145166430033465	MYO6
7.92025140864817e-06	-0.311443110478799	0.495	0.264	0.164123449690007	TNKS2
8.06646273432884e-06	-3.04371787729609	0.222	0.386	0.167153240780762	SPARCL1
8.0777223977089e-06	-1.41224667610028	0.071	0.267	0.167386563525324	MEST
8.28284928763193e-06	-0.44494175574446	0.717	0.399	0.171637202938309	GNS
8.34282806272728e-06	-0.591836280590208	0.475	0.233	0.172880083115835	QDPR
8.83806216642648e-06	-0.58810608632826	0.242	0.435	0.183142324212689	C12orf57
9.52298167704287e-06	0.250856515391964	0.99	0.903	0.197335226311682	RPL10
9.61343178428504e-06	0.25802577709336	0.859	0.62	0.199209533433955	HSPA5
9.87581408487474e-06	-0.26206545967992	0.384	0.186	0.204646619466774	KIAA0226L
9.91789098397882e-06	-0.46830101532512	0.758	0.42	0.205518536970009	CCL3
1.00394874802724e-05	-0.505698849634749	0.677	0.363	0.208038259566204	CDK4
1.0138301196887e-05	-0.253128424297811	0.475	0.242	0.210085877401892	HMOX1
1.04100544107884e-05	-0.27250860438478	0.535	0.286	0.215717147500358	PRPF6
1.30701174027958e-05	-0.613942516776044	0.081	0.269	0.270838972820734	SHISA4
1.569567870772e-05	-0.796463682984564	0.071	0.256	0.325245854181375	GABBR1
1.61983358874586e-05	-0.363172801188444	0.465	0.242	0.335661916259917	SFMBT2
1.62981270282522e-05	-0.331574835650988	0.646	0.368	0.337729788279443	KDM5A
1.63717062464152e-05	-1.18954647071579	0.131	0.321	0.339254496838215	BBS2
1.67246844272018e-05	-1.54164383967699	0.202	0.377	0.346568910700476	MAGED1
1.70519348827743e-05	0.677571406492675	0.788	0.6	0.353350194640849	APOE
1.72376659044357e-05	-0.564364136810749	0.717	0.418	0.357198912871717	BTAF1
1.76893887924549e-05	-0.393729011727748	0.859	0.489	0.366559514557251	CD83
1.79928474861151e-05	-0.278998710680714	0.465	0.251	0.372847785607277	MAST3
1.87416761546548e-05	-0.4115921177524	0.596	0.325	0.388365013276757	CLN8
2.02477940236919e-05	-0.281560537746012	0.303	0.136	0.419574787758944	KBTBD8
2.0505116667505e-05	-0.681175984507255	0.071	0.254	0.424907027584039	CDC42BPA
2.44004884970397e-05	0.320051184389539	0.404	0.224	0.505626922635657	NNT
2.53337708573179e-05	-0.606581748315839	0.071	0.251	0.524966399705342	LINC00478
2.79494703953395e-05	-1.69937483212225	0.091	0.264	0.579168925532224	CA2
2.91898872903088e-05	-2.75906585457566	0.747	0.68	0.604872844429779	TUBA1A
3.05745405680707e-05	0.260890606706878	1	0.901	0.63356562965156	RPS15
3.0782294725299e-05	-0.259320191031641	0.768	0.45	0.637870711297646	RNH1
3.22293595286097e-05	-0.275851014641673	0.576	0.316	0.66785678815185	HEATR5B
3.23485905431683e-05	-0.75098786358402	0.212	0.385	0.670327493235533	YPEL3
3.44151223210426e-05	-1.20694399974107	0.111	0.293	0.713150164736644	GADD45A
3.68734283097705e-05	0.578815387963937	0.939	0.73	0.764091181435064	CTSD
3.71895918026529e-05	-1.00129815416946	0.111	0.285	0.770642721334574	LIMA1
3.74417882511313e-05	-1.07214417931357	0.101	0.271	0.775868736139942	SLC25A4
3.94162189433214e-05	-0.290226589799075	0.646	0.358	0.816782888943505	CCL4
4.09251987719097e-05	-0.273445111876956	0.636	0.364	0.848051968951512	DARS
4.32416631611887e-05	-1.2780455934692	0.192	0.357	0.896053744026152	SERPING1
4.35054255238121e-05	-0.454136409652066	0.818	0.485	0.901519427704435	LGMN
4.68129947255753e-05	-0.370404978372022	0.535	0.311	0.97005887670337	DICER1
4.8333698344003e-05	-0.331530972261266	0.556	0.323	1	QRICH1
5.17431908490439e-05	0.272299292597677	0.333	0.169	1	ITGA6
5.23771558132507e-05	-1.60673606195106	0.131	0.296	1	GRAMD3
5.28891159672832e-05	-0.275719994364541	0.717	0.463	1	SPEN
5.66458942846871e-05	-0.386402526297237	0.313	0.149	1	MFAP1
5.6707298719363e-05	-0.257404263085167	0.505	0.283	1	TPCN1
5.68033958549862e-05	-0.292585584563064	0.606	0.35	1	CNOT7
5.82943580615541e-05	-0.45371347947405	0.566	0.333	1	NFKB1
6.04949299099539e-05	0.323392675406773	0.384	0.2	1	CCDC14
6.07819485642139e-05	-0.435850296746409	0.667	0.384	1	ELMO1
6.52880729544026e-05	-1.52938185189917	0.212	0.391	1	XIST
6.66114311552779e-05	-0.501013637085714	0.434	0.227	1	CX3CR1
6.68819666634187e-05	-0.326281778693519	0.354	0.171	1	SOS2
6.99627125793372e-05	-1.4433417167179	0.091	0.257	1	HES6
7.92299759438719e-05	-0.410290056598265	0.636	0.367	1	DDX6
8.42403879372038e-05	-0.312495432679715	0.434	0.228	1	TRAP1
8.96016361186191e-05	-0.708078626201005	0.091	0.253	1	PRAF2
9.45505706899066e-05	-0.256979317763742	0.636	0.385	1	ZC3HAV1
9.5599305038298e-05	-0.296165214454034	0.485	0.273	1	FNIP2
0.000123883516304059	-0.312361090732781	0.687	0.388	1	C5AR1
0.000128423008755255	-0.30005134835026	0.566	0.343	1	PHF20
0.000128662850552196	-0.58073814106464	0.212	0.385	1	SOX4
0.000142720222219717	-3.5444872878354	0.232	0.381	1	GFAP
0.000159866084308142	-0.25559289211702	0.444	0.252	1	IL8
0.000163777398251132	-0.375634531791991	0.616	0.36	1	NCSTN
0.000165719291043503	-1.5955774098905	0.515	0.573	1	DNAJB1
0.000172087854882026	-1.00752747019311	0.212	0.379	1	SLC44A2
0.000178604262747332	-1.03544954504529	0.737	0.727	1	SKP1
0.000187662208909267	-0.401443137429419	0.596	0.367	1	FRMD4A
0.000200836902345534	-1.04702506704325	0.152	0.307	1	GSTM3
0.000201820777636366	-0.678806234962871	0.596	0.347	1	C9orf78
0.000206243510129247	-0.743884754033331	0.101	0.267	1	CSF1
0.000212916402286044	-0.363811064503717	0.727	0.447	1	HGS
0.000217685891371031	-1.49489032705676	0.808	0.766	1	SLC1A3
0.000238118020257071	-0.367189357822852	0.364	0.196	1	TOPORS
0.000239738062301067	-0.265884003398555	0.505	0.293	1	ATRN
0.000265532500535716	-1.31610901133114	0.303	0.437	1	SDC3
0.000273957865846287	-0.259329114028939	0.515	0.319	1	DOT1L
0.000274301942108868	-1.04595507675639	0.545	0.593	1	GABARAPL2
0.000275535334890216	-1.28788681115576	0.455	0.535	1	PHLDA1
0.000284332933765831	-1.13658428088784	0.455	0.53	1	SBDS
0.000284433242527251	-0.670115320272625	0.111	0.266	1	LANCL2
0.000297647924488246	-0.252407647408055	0.384	0.211	1	SH3PXD2B
0.000314935655616735	0.301884743837885	0.293	0.154	1	HPS4
0.000334707486061971	-0.257303539411404	0.566	0.342	1	P4HA1
0.000346703276863919	-0.267458076263774	0.465	0.27	1	NPL
0.000348436414431578	-0.25735059147929	0.333	0.176	1	MMP2
0.000350059464586437	-0.277136370205023	0.374	0.189	1	PAFAH1B3
0.000355093412346281	-0.589839817756983	0.101	0.25	1	TCEA2
0.000361295584881403	-0.604266659637319	0.444	0.243	1	GPNMB
0.0003793795080911	-0.566471751504567	0.212	0.36	1	MT1E
0.000415947582155148	-0.460519369457214	0.444	0.241	1	KLHL6
0.000420227147613735	-1.14160159515078	0.141	0.282	1	MGLL
0.000423357479848576	-0.31047831631654	0.303	0.156	1	DUSP2
0.000427162033727686	-0.393381232617969	0.525	0.297	1	PIGT
0.00043475069054069	-0.317784461441622	0.354	0.19	1	MYO15B
0.000437162202000555	-0.264897453272329	0.545	0.328	1	RABEP1
0.00045352756387927	-0.371552516116463	0.677	0.406	1	ARHGEF6
0.000472660371318865	-0.303502709269265	0.525	0.314	1	POLR2B
0.000490973152432295	-0.409908043632123	0.808	0.531	1	MYO9B
0.000501473359586577	-0.304527160602935	0.545	0.341	1	ARIH2
0.000513358296305988	-0.283181300411535	0.747	0.473	1	DDX24
0.000526162894105889	-0.265538744525282	0.455	0.266	1	PSEN1
0.000550049408756276	-0.733100797413269	0.323	0.475	1	HSPA1A
0.000575525984105691	-1.47916686186651	0.152	0.291	1	TSPYL4
0.000578533543692407	-1.13418419912279	0.242	0.385	1	CCND2
0.000586188043322012	-0.258934022810108	0.263	0.131	1	TRAF3
0.000591112096633339	-1.18413227987853	0.242	0.369	1	CREB5
0.000605125127329725	-0.275096201362872	0.525	0.313	1	HSD17B4
0.00064300814391739	-0.264953716135543	0.384	0.213	1	VPS52
0.00064908897925648	-0.582342888397903	0.182	0.334	1	HSPA1B
0.00065431033884729	-0.424336763049504	0.404	0.222	1	TAP1
0.000660313240533342	-1.17129950151457	0.323	0.439	1	PDE4DIP
0.000661986285373275	-0.351188316761036	0.596	0.371	1	CTTNBP2NL
0.000678769473409167	-0.261200771512864	0.576	0.35	1	TMEM87A
0.000693313015790114	-1.30473375092173	0.354	0.439	1	ITM2C
0.000718701261954957	0.282957778989798	1	0.897	1	PSAP
0.000723556535843309	-0.328285264019149	0.576	0.352	1	DCTN2
0.000726841004358511	-0.423973252244191	0.606	0.385	1	IL6R
0.000737224473231347	-1.26289772621547	0.121	0.253	1	MSMO1
0.000766914059594076	-0.787781178240713	0.111	0.252	1	GOLM1
0.000770213884736624	-0.332057394208086	0.374	0.212	1	LOC146880
0.000789119750330746	-0.423010264767098	0.737	0.481	1	CTDSP2
0.00079335221304752	-0.317148403205855	0.505	0.293	1	INPPL1
0.000805793431347013	-0.269375421940445	0.465	0.275	1	CCND1
0.000808671697993838	-0.346770761595842	0.293	0.153	1	TSFM
0.000820321372943089	0.345368394389107	0.303	0.173	1	WDR74
0.000846551949809888	-0.752923596884897	0.293	0.402	1	WASL
0.000851822038027262	-0.253655203215305	0.657	0.42	1	SNRNP27
0.000855603731816891	-0.276417603368354	0.828	0.548	1	HERPUD1
0.000867175358381746	-0.257358363410006	0.576	0.363	1	RAF1
0.000868567227403842	-1.53070233651818	0.192	0.325	1	ENO2
0.000902433160745357	-0.251670601859777	0.545	0.347	1	GPATCH8
0.000925983894316274	-0.379931446437988	0.586	0.367	1	YTHDF2
0.000990462230970472	-0.280128131554602	0.434	0.258	1	AZI2
0.00100027683826422	-0.32491199846352	0.606	0.394	1	ATF6
0.00100941370977641	-0.292417929379823	0.808	0.521	1	CXCL16
0.00102780713486655	-0.449123498897594	0.485	0.278	1	PTPLAD1
0.0010456070909653	-0.631643357541424	0.131	0.257	1	S100A13
0.00107906726389387	-0.368086161235856	0.525	0.31	1	SGTA
0.00109037514341199	-1.21962537330542	0.162	0.295	1	TSPAN31
0.00109099579695278	-0.263668916583401	0.404	0.233	1	GTF2B
0.00109942152906986	-0.31310913841345	0.313	0.459	1	NBPF1
0.00113224575047603	-0.459527484279541	0.394	0.226	1	KCNQ3
0.00115360259647441	-0.443161022183213	0.606	0.381	1	SNX9
0.00120490615694156	-0.677245093844611	0.707	0.48	1	ABHD2
0.00129203241317505	-0.309802110507234	0.525	0.331	1	PPFIA1
0.00132159382337541	-0.457642970877407	0.586	0.37	1	PLK3
0.00137490493156854	-0.300459324789169	0.434	0.254	1	CREBL2
0.00139231864008523	-0.259407918767264	0.475	0.297	1	NISCH
0.00142577310783134	-0.269960157198798	0.616	0.384	1	APOA1BP
0.00142702329687224	-0.331455885483533	0.394	0.233	1	ST3GAL1
0.00143520938047508	-0.317758334757568	0.313	0.173	1	FLT1
0.00149827179982702	-0.663091721938626	0.657	0.408	1	FMNL3
0.00153342329611445	-0.558648595739526	0.162	0.298	1	WLS
0.00156011723363833	-0.345042753403427	0.697	0.468	1	EIF4E
0.00156633156912952	-0.257276812001726	0.384	0.224	1	ARHGEF2
0.00158047576952188	-0.302822171858154	0.697	0.437	1	LRPAP1
0.0015861142976436	-1.15367779021816	0.141	0.262	1	MLLT11
0.00160883329027299	-1.14353728246655	0.939	0.881	1	DBI
0.00164110162464703	-0.436880090208954	0.576	0.345	1	TM9SF2
0.00165804842253229	-0.689257919306694	0.131	0.256	1	PCMTD2
0.00169066993339746	-0.375628719244023	0.485	0.307	1	NCOA3
0.00188437870659639	-0.263964527606553	0.455	0.265	1	CORO1B
0.00190667930562807	-0.379120066074487	0.515	0.319	1	KIAA0195
0.00191522391687544	-0.49018399479088	0.97	0.968	1	EIF1
0.00193022260170136	-0.285425739147251	0.384	0.233	1	TIAM1
0.00195493700961765	-0.792994210982627	0.131	0.252	1	MLF1
0.00197682784563718	-0.363232900058814	0.323	0.181	1	HSPA7
0.00198771333414398	-0.292491834990735	0.667	0.426	1	UBE4A
0.00201814237250822	-0.533357364811653	0.364	0.208	1	XPOT
0.00202523271784083	-0.267578461831841	0.515	0.322	1	ATP2C1
0.00206694347251853	-0.499995145381713	0.354	0.198	1	IPCEF1
0.00225120098156556	-0.263819737694941	0.434	0.27	1	XIAP
0.00239373888847492	-0.356329810863537	0.788	0.493	1	PPP2R1A
0.00243954410646764	-0.334281097142807	0.182	0.32	1	SBDSP1
0.00249143324803428	-0.323719234816279	0.616	0.396	1	NRD1
0.0024919142537883	-0.446799508405848	0.737	0.472	1	NEDD9
0.00250293938063495	-1.25266217997276	0.141	0.25	1	LRIG1
0.00257207487717953	-0.28010787201096	0.636	0.437	1	KPNA6
0.00266330127444296	-0.389686057804867	0.525	0.326	1	PHF20L1
0.00269099332865987	-0.344366491940989	0.434	0.254	1	FASTK
0.00270327131716609	-0.309864974221759	0.758	0.518	1	CTNNA1
0.00274761425668018	-0.604907948768167	0.444	0.272	1	TNFAIP2
0.00277808060024052	-0.513488286181243	0.717	0.501	1	ITPR2
0.00289577903773433	-0.266258769945141	0.455	0.297	1	NF1
0.00295935197728455	-0.788315742424834	0.919	0.881	1	FOS
0.00301475983298022	-0.335068807966504	0.303	0.171	1	LSG1
0.00303654845292942	-0.498978314318165	0.404	0.24	1	KIAA1598
0.00305740138048367	-1.56894529705651	0.424	0.477	1	GATM
0.00316473906420557	-1.28461435909986	0.354	0.446	1	CHD7
0.00321733802735586	-0.305122583760219	0.404	0.244	1	SLU7
0.00327587932883653	-0.512771234091112	0.535	0.332	1	SHC1
0.00332696430334117	-0.33949150173253	0.525	0.327	1	TOP2B
0.00339010898090349	-0.742143776868065	0.162	0.281	1	CXXC5
0.00349008283093892	-1.04627834269448	0.152	0.256	1	LAPTM4B
0.00356240549531426	-0.304594100806389	0.404	0.248	1	SCAF4
0.00358807871616522	-0.266485489586388	0.576	0.383	1	PDCD6IP
0.00366348683175579	-0.83565416870817	0.162	0.274	1	METRN
0.00371828086583083	-0.275763641193333	0.404	0.25	1	RBM33
0.00393366314279341	-0.285059929164743	0.949	0.697	1	KLF6
0.00417279723262171	-0.277238968035526	0.566	0.361	1	PSMC2
0.00424207863100788	-0.585482586680765	0.152	0.263	1	APP
0.00430820960224989	-0.379383063650848	0.545	0.354	1	IER3
0.00434444223480408	-0.253687560269176	0.646	0.463	1	RASSF2
0.00440932257818178	-0.27200122802875	0.485	0.302	1	PPP1R2
0.00444202803009181	-0.509828588117769	0.283	0.156	1	TNF
0.00445675958157549	-0.260121154791854	0.424	0.273	1	ARFGAP3
0.00459392855105943	-0.285714855426724	0.444	0.264	1	DHX29
0.0046643639992668	-1.13183236188436	0.374	0.467	1	SPRY2
0.00480712427929119	-0.664444237831636	0.313	0.419	1	GSTM2
0.00482720413810509	-0.290096874626309	0.576	0.383	1	FNDC3A
0.00495891975123368	-0.279117357034353	0.354	0.216	1	PARN
0.00506561650264785	-0.264962960627552	0.343	0.204	1	ALDH3A2
0.00530199162031403	-0.252391772586145	0.455	0.289	1	SCARB1
0.00538447382372366	-0.368007559158236	0.505	0.315	1	ACAA1
0.00542795617223979	-0.567690012684405	0.222	0.319	1	FAM3C
0.00544710750972213	-1.1153752005748	0.222	0.313	1	ATP6V0E2
0.00544996228267629	-0.310928759533127	0.263	0.147	1	RNF20
0.00549755070996989	-0.274218433326792	0.384	0.234	1	TRIM44
0.0057329511143963	-0.583324703826802	0.162	0.276	1	TNK2
0.00575530648942194	-1.63641401502427	0.273	0.355	1	NDRG2
0.00576171427262017	-0.547890777211817	0.677	0.45	1	ZNFX1
0.00576619506104217	-0.286956437103446	0.374	0.237	1	MAPK6
0.00577554898844504	-0.363852277972863	0.485	0.321	1	USP3
0.00595254394227937	-0.257227316909764	0.333	0.194	1	TSSC4
0.0060061552429116	-0.299196146726133	0.505	0.353	1	BAZ2A
0.00615073224444653	-0.323947109008338	0.545	0.361	1	NR3C1
0.00623941293084769	-0.265228679160898	0.636	0.422	1	NUFIP2
0.00627677975836175	-0.364806828184858	0.455	0.294	1	BIRC2
0.00636176882473205	-0.797964442510409	0.222	0.325	1	LTBP3
0.00637215470510013	-0.271362484739302	0.556	0.372	1	PPP1R15B
0.00644339125137567	-0.252169643017704	0.293	0.17	1	WWP2
0.00647259797420431	-0.337267314602258	0.515	0.332	1	VASH1
0.00654660963862435	-0.262646411693837	0.333	0.197	1	C15orf29
0.00675844346344199	-0.342074398888096	0.455	0.281	1	PSMD10
0.00677919457903086	-0.420562845634679	0.707	0.477	1	HADHB
0.00685225549402828	-1.52482386632096	0.677	0.599	1	SRI
0.00687443109614967	-0.418564331264925	0.444	0.269	1	CUEDC2
0.00713683903214377	-0.257726268868809	0.374	0.227	1	TM9SF1
0.00715081018085586	-0.297578963478097	0.788	0.54	1	FABP5
0.00716131162177724	-0.50789119841051	0.586	0.379	1	ARID5A
0.00727267027714897	-1.1227115865425	0.465	0.513	1	TAF7
0.00735146460575938	-0.268390225917423	0.707	0.502	1	CD59
0.00746130970354238	-0.432722263448988	0.404	0.25	1	NDST1
0.00762505882325699	-0.387380687292984	0.374	0.223	1	PGM1
0.00766912817501922	-0.459886259868711	0.313	0.413	1	RNPC3
0.00781527486448284	-0.255045643559712	0.444	0.287	1	SEC24C
0.00782127170251074	-0.282569919454071	0.303	0.188	1	GORASP1
0.00783786270362975	-0.291685704327642	0.677	0.466	1	PTP4A1
0.0080810604674513	-0.473943272815676	0.465	0.303	1	STX4
0.00885508435993447	-0.307507269108916	0.253	0.145	1	FBXO42
0.00887084974267295	-0.281500501036257	0.485	0.325	1	SPIN1
0.00906844313104	-0.521568613060696	0.687	0.452	1	MAP4
0.00921909176790161	-0.369648746663622	0.596	0.4	1	MFF
0.00922895382429456	-0.259057769418749	0.293	0.173	1	CRAT
0.00955513864384219	-0.305973482436783	0.737	0.493	1	MDH2
0.00966332808720966	-0.255860850154709	0.384	0.244	1	SLC30A9
0.00992639968943707	-0.262193306055461	0.747	0.547	1	TMBIM4
0.0099654415909247	-0.354558740885418	0.535	0.362	1	WARS
0.0101359586605306	-0.701320274411641	0.253	0.346	1	FLJ43663
0.0102297868523489	-0.328954931244197	0.616	0.417	1	SELS
0.0102569533844159	-0.304590245392727	0.323	0.194	1	EXOC3
0.0107468519480675	-0.359287595355548	0.576	0.381	1	RDH11
0.0108787879134238	-0.306310712874044	0.313	0.192	1	DIDO1
0.0109412785872532	-0.27769038329682	0.394	0.255	1	MIR22HG
0.0109860331282302	-0.511879857530851	0.444	0.288	1	DCP1A
0.0110286920844273	-0.571341378638608	0.505	0.341	1	GBP2
0.011201554915836	-0.252605964784582	0.475	0.316	1	TRIM8
0.0112188550028319	-0.297191420688338	0.475	0.322	1	ARID4A
0.0113764293798152	-0.337589134802302	0.253	0.143	1	DISP1
0.0113833383654221	-0.366760603301784	0.313	0.186	1	CLN3
0.011421118999009	-0.396424974777534	0.444	0.275	1	OAT
0.0114440311151037	-0.360936300703363	0.444	0.285	1	TXNIP
0.0115908416212956	-0.375255352577805	0.273	0.162	1	DBNDD2
0.0116472354037032	-0.28727978856684	0.869	0.66	1	IRF2BP2
0.0116702967290445	-1.07270539366391	0.788	0.726	1	SQSTM1
0.0117918054762446	-0.44314760549489	0.424	0.259	1	SCCPDH
0.0118405801162633	-0.265491697354105	0.313	0.189	1	ACAT2
0.0122315514223917	-0.292156505712951	0.354	0.216	1	RBM28
0.0123066690288762	-0.360031496724243	0.495	0.319	1	PMPCB
0.0124314363899958	-0.368413490314707	0.545	0.381	1	RBM5
0.0124933733193783	-0.52765328426757	0.535	0.356	1	ASH1L
0.0125910160672208	-0.400628670612145	0.313	0.192	1	TNFRSF14
0.0126361682381931	-0.328886217336367	0.263	0.152	1	ATG2A
0.0126474629762193	-0.407261264378803	0.737	0.564	1	WTAP
0.0126960081502376	-0.529576453820734	0.465	0.285	1	DLD
0.0127731757283063	-0.257284272212987	0.404	0.259	1	PCIF1
0.0129419417583145	-0.295936684484534	0.475	0.316	1	COPB2
0.0130870635637268	-0.5475268546553	0.515	0.333	1	FAM65A
0.0134851343053066	-0.362655212635694	0.455	0.297	1	MPZL1
0.01358474859818	-0.328172294689752	0.404	0.261	1	CUL1
0.013630614156711	-0.280647236707962	0.697	0.47	1	CCNL2
0.0136621216397562	-0.629522813272515	0.152	0.257	1	LMBR1
0.0138136227836832	-0.292565162702052	0.505	0.351	1	CPNE1
0.013887484996065	-0.251939378137798	0.687	0.509	1	BAZ2B
0.0142597488676637	-0.996683051429038	0.293	0.374	1	CAPN2
0.0145119989531404	-0.251792543191565	0.323	0.2	1	ABCF2
0.0146972903518911	-0.27407184461351	0.495	0.324	1	PEPD
0.0156776800986134	-0.38171524052898	0.535	0.356	1	CCNH
0.0159994882609576	-0.270881649790836	0.545	0.392	1	CELF1
0.0161108021154965	-0.324964167524414	0.586	0.399	1	ARL4C
0.0162702610043204	-0.491417912136637	0.414	0.266	1	KAT7
0.0165243574655983	-0.330004847463222	0.384	0.25	1	LRRC41
0.0165834867238497	-0.295760208769963	0.687	0.504	1	CEP350
0.0165933640817922	-0.422725610597745	0.465	0.303	1	CD276
0.0166529112008073	-0.462821409258957	0.434	0.478	1	ATN1
0.0170927978730986	-0.85167504920462	0.899	0.772	1	TMEM66
0.0174956534628885	-0.281359820451889	0.606	0.43	1	WDR45L
0.0180017638195485	-0.322839490090149	0.485	0.33	1	PPP6R3
0.018136995365858	-0.328756890250555	0.273	0.169	1	GBP1
0.0182824028008491	-0.350405588177244	0.687	0.496	1	PPP1R12A
0.0183206184756973	-0.757026142342352	0.242	0.318	1	DAG1
0.0183328320452727	-0.362669168687125	0.747	0.554	1	NKTR
0.0184098595957434	-0.317481131482578	0.313	0.194	1	ABCD4
0.0187227986664022	-0.263004184747073	0.283	0.172	1	LRRC47
0.0189788281852114	-1.61205854511572	0.747	0.629	1	HSPB1
0.0191611521041942	-0.480084588138981	0.152	0.253	1	FAM110B
0.0192657890485671	-0.306610550090388	0.313	0.201	1	ECD
0.0195208987825445	-0.798502540068455	0.263	0.356	1	SPTBN1
0.0197192219850703	-0.37102583863352	0.515	0.341	1	CLPTM1
0.019730005399946	-0.448780658693533	0.838	0.611	1	COPA
0.0200305469962394	-0.485350984158686	0.444	0.297	1	SMARCD1
0.0204740870813461	-0.390665017575211	0.495	0.33	1	CRK
0.0207081544650365	-0.320016468561771	0.505	0.344	1	KLF3
0.0207268452226542	-0.363253608975178	0.717	0.515	1	PRKAR1A
0.020758341100899	-0.302435504547467	0.303	0.192	1	CAMK2G
0.0210142105685948	-0.833004813101376	0.212	0.301	1	TPST1
0.0211694463978799	-0.372125670287073	0.515	0.343	1	ZFAND6
0.0213008534261672	-0.255838844178502	0.545	0.39	1	FOXN3
0.0216318190097375	-0.297499651360973	0.384	0.244	1	THYN1
0.0216505659716932	-0.561244720973702	0.162	0.258	1	CTTNBP2
0.021952540254013	-0.340396960942024	0.646	0.428	1	BUD31
0.0222085275226431	-0.881235826427994	0.303	0.366	1	CADM1
0.022489629699117	-0.290428845070738	0.677	0.479	1	CHD9
0.0225920932712605	-1.25951765169739	0.596	0.623	1	BCL6
0.0228510018729112	-0.313329766679633	0.485	0.336	1	GCC2
0.0234225643741153	-1.16640613049126	0.364	0.398	1	CLIC4
0.0236665181597987	-0.323575112753021	0.364	0.233	1	GORASP2
0.023859093816036	-0.722861044534189	0.707	0.625	1	FAM127A
0.0239519323174131	-0.301610964900067	0.838	0.586	1	PPP2CA
0.0239598008090217	-0.342817490820987	0.475	0.324	1	RNF220
0.0241172563742829	-0.296484465166721	1	0.993	1	MALAT1
0.0243907039910182	-0.372257139303512	0.505	0.346	1	ARCN1
0.024675409743775	-0.358948618796808	0.788	0.574	1	CSDE1
0.024783598593559	-0.291002412138321	0.283	0.37	1	GTF2I
0.0248724588209135	-0.45556645362527	0.687	0.497	1	CLK1
0.0251696903456702	-0.251866002464391	0.374	0.252	1	EXOC1
0.0253250933916687	-0.28530488624033	0.343	0.222	1	WDR13
0.0258031294338582	-0.315249304068364	0.354	0.231	1	PRPF3
0.026351963868072	-0.304499293529741	0.687	0.464	1	NENF
0.0265686645972478	-0.587003417806217	0.202	0.294	1	HMGCS1
0.0267682118873651	-1.04406596727091	0.838	0.757	1	LRP1
0.0271827409357337	-0.321755623248496	0.606	0.418	1	CHMP1B
0.0273767574177678	-0.740384370161693	0.556	0.529	1	WBP2
0.0282230915655459	-0.27116050244075	0.354	0.225	1	REXO2
0.0288743147031118	-0.587146347616455	0.606	0.424	1	SEC31A
0.0296450536995544	-0.350405610033132	0.455	0.319	1	DCTN1
0.0298077551883074	-0.324011735609947	0.333	0.217	1	CYB5R1
0.0305269127578481	-0.408546205922497	0.323	0.207	1	CBLL1
0.0305654938677428	-0.279391719707026	0.505	0.359	1	UBE3A
0.0309698282548944	-0.396117941009721	0.404	0.27	1	ALDH9A1
0.0311694824603839	0.351050746195175	0.253	0.173	1	LINC00265
0.0314392455971371	-0.255848274323589	0.717	0.52	1	ATP6AP2
0.0319122485001998	-0.302390072353808	0.455	0.312	1	STX12
0.0320604537675522	-0.797780205831751	0.424	0.482	1	PLD3
0.0321346132793542	-0.286796009079136	0.586	0.417	1	AZIN1
0.0321366884793108	-0.418703033440804	0.495	0.328	1	TMX2
0.0322335249443413	-0.549921287532218	0.727	0.509	1	C13orf15
0.0325969697376103	-0.434034978688398	0.525	0.342	1	NDUFS3
0.0326441551870921	-0.336114904158615	0.727	0.507	1	BZW1
0.032817713164397	-0.36180104972722	0.404	0.258	1	PDZD11
0.032928425982901	-0.274874488327276	0.374	0.258	1	PACS1
0.0330955987645389	-0.781061579279974	0.313	0.376	1	RHOBTB3
0.0341131982277498	-0.726149269730199	0.556	0.382	1	HSPH1
0.0341476282653147	-0.327059114341093	0.768	0.617	1	ANKRD11
0.0341739220824246	-0.335974362430926	0.556	0.399	1	PELI1
0.0345520941382513	-0.406197385751537	0.455	0.313	1	TGIF1
0.0348233148249589	-0.728124885457994	0.646	0.459	1	SRGAP2
0.0349576920237464	-0.695815661764291	0.313	0.207	1	MMP19
0.0351468111845865	-0.823803328525934	0.788	0.769	1	JUNB
0.0355373539674492	-0.472195891943483	0.434	0.286	1	INTS10
0.0356592975375791	-0.514311725700434	0.677	0.472	1	ATP2B1
0.0362431811540131	-0.294641128007295	0.465	0.345	1	FLJ45340
0.0363171091161076	-0.696983197642649	0.202	0.273	1	SLC48A1
0.0363176043470275	-0.338368913753532	0.404	0.294	1	MED13L
0.0365507249077745	-0.273858193714144	0.283	0.182	1	COG4
0.0365541382551437	-0.359347037222204	0.495	0.339	1	TFG
0.0365977239340312	-0.341975179500761	0.414	0.28	1	NCBP2
0.0371015842062868	-0.373132234956578	0.424	0.283	1	TM9SF4
0.0371228106210002	-0.287092504768045	0.556	0.41	1	JAK1
0.037360507129542	-0.483407457779737	0.495	0.334	1	PPM1B
0.0378130127981253	-0.724859702254728	0.192	0.267	1	ZHX3
0.0380127925720523	-0.2842575611516	0.293	0.194	1	GGCX
0.0392752086216471	-0.250055875576632	0.687	0.507	1	RDX
0.0409109703915215	-0.358287564528449	0.303	0.19	1	FAM206A
0.0413665651188423	-0.270645693439871	0.434	0.306	1	SMAD5
0.04294285558743	-0.342526086490361	0.323	0.209	1	COA5
0.0432467944710763	-0.405983325217667	0.646	0.464	1	CCDC50
0.0433118521140041	-0.356314686946328	0.495	0.377	1	HELZ
0.0438005290691192	-0.970087911788218	0.323	0.374	1	MAGED2
0.0447511426487599	-0.293325078593506	0.384	0.278	1	SIPA1L1
0.0449998263008743	-0.305897179252784	0.737	0.532	1	PRRC2B
0.0453737938424683	-0.473649681629164	0.636	0.461	1	SORT1
0.045885048799774	-0.289448323558853	0.566	0.413	1	MED29
0.0460255869440798	-0.450545010694092	0.343	0.232	1	IRF1
0.0469998144351361	-0.979800859443654	0.404	0.268	1	IL1B
0.0486996475248684	-0.250713553717827	0.354	0.236	1	UNC50
0.0487542604400367	-0.441592873451344	0.525	0.367	1	CNOT2
0.0489679369712195	-0.491493885209544	0.727	0.528	1	IST1
0.049093191675668	-0.502862489959508	0.576	0.407	1	LEPROT
0.0495304125520526	-0.265083237607415	0.303	0.206	1	YIPF6
0.0505078939897177	-0.284022647305437	0.566	0.385	1	TMEM205
0.0508558817293741	-0.273858957596561	0.323	0.212	1	MTG1
0.050909649930457	-0.272701877982146	0.404	0.274	1	TSEN34
0.0514498173455875	-0.47746584595952	0.404	0.274	1	DPF2
0.0514850787305271	-0.460150871162157	0.535	0.379	1	BRWD1
0.0517168662307716	-0.426547166687915	0.475	0.341	1	SPATA13
0.0526115331070208	-0.504297981814025	0.535	0.399	1	ANKRD17
0.0531638905922578	-0.315969166138303	0.455	0.32	1	ZXDC
0.0534600426265086	-0.262217207138878	0.838	0.643	1	PPP1R15A
0.0535927124629552	-0.437253715755004	0.586	0.426	1	CDK5RAP3
0.0536561998319399	-0.970256896744014	1	0.929	1	CST3
0.053833838769064	-0.2579464300358	0.273	0.174	1	QTRT1
0.0539148260323054	-0.302773899201207	0.465	0.341	1	SNAP23
0.0543996687222899	-0.46396000562911	0.707	0.526	1	NCOR1
0.0547927304416269	-0.274961772849217	0.364	0.239	1	ECI2
0.0548474397876551	-0.370890885661986	0.394	0.269	1	TTC17
0.055147929913438	-0.532037156796927	0.596	0.551	1	VAMP2
0.0561017111733569	-0.413408212928548	0.263	0.17	1	LRRC14
0.0561989441974649	-0.86148884071227	0.556	0.391	1	EGR2
0.0562335553515399	-0.271067264544214	0.616	0.434	1	HIGD1A
0.0562501293146652	-0.338005769745371	0.374	0.259	1	TIA1
0.0562525901450949	-0.336120310631528	0.475	0.351	1	MGRN1
0.0564375593055695	-0.365296434015543	0.253	0.162	1	MIF4GD
0.0564843991509571	-0.370018274648591	0.475	0.336	1	ZFYVE16
0.0567064798626883	-0.355565940771414	0.364	0.25	1	PAPD4
0.0573445121429914	-0.461633014135808	0.495	0.344	1	CLINT1
0.0574532309115486	-0.453175023206606	0.444	0.304	1	CD46
0.0584153323622848	-0.304171731311755	0.465	0.324	1	UBL3
0.0587948583029451	-0.268804588462087	0.323	0.216	1	CETN2
0.0593269293293824	-0.383949333534262	0.475	0.343	1	PTPRA
0.0595066320240748	-0.257140021574875	0.535	0.368	1	RNF187
0.0602468951285354	-0.387201046521837	0.384	0.263	1	PYGB
0.0604442286438849	-0.26524871083252	0.323	0.213	1	FUBP3
0.0607737519720099	-0.40985950574918	0.667	0.487	1	MDM4
0.0608560994405444	-0.884519812504696	0.636	0.584	1	EID1
0.0610159801351368	-0.308224060707091	0.283	0.187	1	NMD3
0.0617570090141629	-0.364809619726016	0.788	0.569	1	YWHAQ
0.062094097477849	-0.559512141397275	0.455	0.304	1	VTA1
0.0637299575052499	-0.394819949360316	0.414	0.283	1	DDX47
0.0641860193573876	-0.255624381383938	0.263	0.177	1	ZNF451
0.0645011812910701	-0.426823376721005	0.556	0.409	1	HIPK2
0.0647951730490518	-0.288647601259561	0.364	0.265	1	SEC24B
0.0649516135088657	-0.426905123153832	0.374	0.274	1	GSTM1
0.0650199697339369	-0.349344728939109	0.616	0.479	1	KDM6B
0.0650444219880431	-0.650101449242835	0.222	0.284	1	MAFF
[truncated: 536 more rows]
