# Supplementary material for: Interrogation of macrophage-related prognostic signatures reveals a potential immune-mediated therapy strategy by histone deacetylase inhibition in glioma
Source: Front Oncol. 2025 Jun 6;15:1554845. doi: 10.3389/fonc.2025.1554845 (PMC12179195; doi:10.3389/fonc.2025.1554845)
Supplement: Supplementary file 6 [file DataSheet6.csv]

p_val	avg_log2FC	pct.1	pct.2	p_val_adj	gene
0	2.80061244670922	0.656	0.045	0	DHRS9
0	2.86998476505638	0.832	0.11	0	IPCEF1
8.24111481664632e-244	3.23500966202584	0.969	0.349	1.70772381230545e-239	CCL3
3.0010920657244e-221	3.06369359818416	0.919	0.285	6.2188629785941e-217	CCL4
7.11104472171419e-204	0.535485020557922	0.751	0.15	1.47355068723361e-199	CCL3L1
6.31582636289243e-203	2.50022391298285	0.897	0.266	1.30876553891857e-198	EGR3
5.38218414560533e-200	2.68405451813559	0.761	0.155	1.11529619865234e-195	CX3CR1
1.17861702201175e-196	2.14238287775851	0.748	0.146	2.44233019301274e-192	PLD4
1.17029011398899e-186	2.13796232257011	0.65	0.107	2.42507517420798e-182	P2RY12
4.5907801345015e-181	2.24281180568689	0.86	0.245	9.51301459471401e-177	ADORA3
5.38932479291528e-179	2.72835435071046	0.357	0.017	1.1167758835879e-174	XIRP1
8.097509285716e-172	2.2780984507992	0.978	0.458	1.67796587418607e-167	A2M
4.6550755046157e-169	1.78190203024918	0.691	0.141	9.64624746066466e-165	GLDN
1.4190487917241e-165	2.71438792082054	0.882	0.324	2.94055290621068e-161	EGR2
5.73352266354979e-160	2.35068829904005	0.584	0.097	1.18810056634079e-155	TNF
8.53341861741095e-158	2.62664618604782	0.652	0.138	1.7682950058999e-153	CH25H
9.51953270066005e-158	2.08417139248871	0.958	0.431	1.97263756623078e-153	CD83
2.15579556517784e-153	1.26624884023477	0.289	0.011	4.46723957016152e-149	ACY3
2.31715079941202e-152	2.08531035703266	0.972	0.413	4.80159988654158e-148	CSF1R
2.86502769549465e-150	1.25429324861375	0.433	0.049	5.93691039060402e-146	PLVAP
4.64992967978243e-147	1.78154875261506	0.352	0.027	9.63558428244515e-143	EDN1
5.11250268323607e-147	2.31670385494248	0.873	0.323	1.05941280602018e-142	ST6GAL1
7.34808069916144e-146	1.97089495591285	0.737	0.204	1.52266928248023e-141	GPR34
1.08432330065409e-143	2.32544280106102	0.81	0.275	2.24693474361541e-139	C3AR1
1.56197724422317e-140	1.78214664873012	0.945	0.367	3.23672924547926e-136	ITGAX
1.18296406465751e-138	2.65120840283233	0.718	0.206	2.4513381347833e-134	IL1B
7.93624863225771e-138	1.67785942670868	0.788	0.248	1.64454944157644e-133	LPCAT2
6.25853308713894e-137	2.27553261363301	0.827	0.3	1.29689322631693e-132	B3GNT5
5.15379351532151e-131	1.86125905040526	0.405	0.051	1.06796909224492e-126	IL1A
2.52841884379125e-130	2.47454926529503	0.733	0.24	5.23938952810423e-126	SELPLG
1.66097205224733e-129	1.7412799962674	0.565	0.117	3.44186628666692e-125	SIGLEC8
9.00742881894905e-129	1.65527275048065	0.919	0.41	1.86651939986262e-124	MEF2C
8.20273503271911e-127	1.51051414199664	0.941	0.358	1.69977075348005e-122	OLR1
2.7375659311666e-124	1.90298816756184	0.788	0.273	5.67278412256343e-120	NFKBID
1.07647605453674e-123	1.28373891487648	0.661	0.176	2.23067368021104e-119	FCGR1B
4.42347062551851e-121	1.54252748201857	0.972	0.496	9.16631583019945e-117	RNASET2
2.53808547425499e-115	1.7625668419885	0.823	0.338	5.2594207197512e-111	BHLHE41
1.03500441038854e-114	-3.39979539774274	0.136	0.719	2.14473613920713e-110	VIM
1.38498848876406e-112	2.77979572312543	0.685	0.233	2.86997314641689e-108	CCL2
1.43696587627243e-112	1.61827788118634	0.547	0.127	2.97768068881174e-108	FHOD1
1.79357524824385e-112	2.29669046926596	0.818	0.356	3.71664662941091e-108	FMNL3
5.35334968276271e-111	1.72280515690655	0.88	0.408	1.10932112126209e-106	BIN1
1.31918336931012e-110	1.38398463585835	0.427	0.072	2.73361177788443e-106	TAL1
6.54140703505522e-108	1.74002961442327	0.849	0.373	1.35551036580414e-103	CD53
2.39071033766711e-107	1.54675023814486	0.368	0.052	4.95402996171378e-103	RASGEF1C
2.99959918495657e-107	1.80183571551827	0.757	0.301	6.21576943106701e-103	IER3
3.48207474839094e-107	1.28065343425625	0.991	0.466	7.21555529361571e-103	C3
7.98242116714067e-107	1.2935964996497	0.28	0.025	1.65411731425489e-102	LOC339505
3.31053445321551e-105	1.55521963812579	0.847	0.336	6.86008949395319e-101	SLCO2B1
3.59889823490499e-105	1.7675756326901	0.821	0.333	7.45763692237013e-101	ADAM28
5.31402788548509e-105	1.27513722164441	0.941	0.395	1.10117285843022e-100	SLC2A5
1.82816368717186e-104	1.15043029588846	0.993	0.597	3.78832079255753e-100	SPP1
6.75319359691254e-103	1.5459288832872	0.751	0.291	1.39939677715222e-98	RGS10
1.86788672523515e-102	1.82030484402047	0.654	0.211	3.87063487203228e-98	IRAK2
5.50091778978504e-102	2.24051665455306	0.814	0.383	1.13990018439926e-97	TRIB1
1.82013235949197e-100	-1.87097202565315	0.077	0.646	3.77167827533926e-96	S100A6
1.39104010323104e-99	2.17609417136424	0.882	0.524	2.88251330191536e-95	DUSP6
1.38916782562752e-97	1.56272291208369	0.818	0.341	2.87863356826535e-93	HAVCR2
4.03363951839411e-97	1.55128665320685	0.963	0.666	8.35850781001628e-93	KLF6
8.67133907987249e-96	-3.51192922853262	0.287	0.74	1.79687488413118e-91	TUBA1A
2.04466322183722e-95	-1.8805865048997	0.891	0.976	4.23695112829108e-91	GAPDH
5.35879064437343e-94	1.51947182089049	0.834	0.355	1.11044859732706e-89	FPR1
3.98988315696168e-91	-5.45419325223901	0.066	0.581	8.26783587785599e-87	CLU
8.20364057883288e-91	1.46642277411473	0.444	0.099	1.69995840074575e-86	PDE3B
9.6403743000006e-91	1.13995742867737	1	0.525	1.99767836244612e-86	CD74
1.80879642118863e-90	1.31443819680249	0.829	0.35	3.74818794398708e-86	TREM2
3.15070836726524e-90	1.51735862876548	0.536	0.15	6.52889787864704e-86	TMEM119
5.82759947713686e-90	1.35404938551499	0.832	0.362	1.2075951636523e-85	CLEC7A
3.51421856400881e-89	2.02686494637007	0.403	0.085	7.28216370833905e-85	TNFAIP8L3
5.5613203775472e-89	1.272417329231	0.709	0.257	1.15241680863533e-84	FCGR1A
2.5404514041107e-88	1.8447931951056	0.799	0.372	5.26432339959819e-84	SH2B3
1.02330356018542e-87	1.49269049007421	0.788	0.338	2.12048963741623e-83	LILRB4
2.64018992288155e-85	1.58582398916323	0.788	0.335	5.47100155819514e-81	RHBDF2
2.05959647330068e-84	-3.82872701532456	0.037	0.539	4.26789581197366e-80	VCAN
4.900692063492e-84	-2.7330995588884	0.039	0.542	1.01552140939681e-79	MT3
7.66095234135132e-84	1.40950756365598	0.654	0.227	1.58750254417482e-79	KIAA1274
9.38233504527404e-83	1.86415759374475	0.652	0.253	1.94420746808169e-78	SOCS6
8.3000222473621e-82	0.826320421184692	0.956	0.406	1.71993061009838e-77	C1QC
1.04769807698765e-81	1.86285382057805	0.589	0.199	2.17103995513381e-77	SFMBT2
7.51771906215274e-81	-2.07554838714943	0.232	0.702	1.55782174405929e-76	LDHB
1.03060354327422e-80	-0.95436780171563	0.317	0.808	2.13561666237283e-76	TCEB2
1.66831680639262e-80	1.17792118636009	0.838	0.365	3.45708608620679e-76	SERPINB9
3.92505666154658e-80	1.40470264525172	0.698	0.278	8.13350241405683e-76	APBB1IP
4.51384134705375e-80	1.39915062632288	0.58	0.195	9.35358203936478e-76	KIAA1598
6.4022399864824e-80	1.77293864165549	0.836	0.516	1.32667216999888e-75	ABL2
1.03135087541518e-79	1.68205187261996	0.718	0.294	2.13716528403533e-75	CD84
3.72624424053917e-79	1.55360494481263	0.503	0.15	7.72152331524527e-75	CCR1
3.96522482043232e-79	1.52300157378598	0.516	0.153	8.21673887289986e-75	PDGFB
5.17182543058192e-79	-1.06829080127324	0.35	0.809	1.07170566572519e-74	UQCRQ
1.12989289518986e-78	-1.67647200400344	0.162	0.67	2.34136405741243e-74	GPI
1.20125507803996e-78	-2.87173177856035	0.072	0.55	2.48924077271441e-74	S100B
1.2812350660354e-78	1.83137961253963	0.56	0.185	2.65497530383856e-74	ABCC4
2.34488110051244e-78	1.33672091388957	0.405	0.093	4.85906261648187e-74	SYNDIG1
5.5901881695803e-78	-3.11620730520611	0.022	0.504	1.15839879250043e-73	C1orf61
2.40742122010172e-77	1.67743244610158	0.807	0.414	4.98865825229478e-73	SRGAP2
2.91857751830576e-77	-2.26625420463402	0.28	0.734	6.04787633343321e-73	MT2A
1.13937800527689e-75	1.28406401313002	0.956	0.699	2.36101910253476e-71	SGK1
1.16811497916279e-75	1.63101305935648	0.676	0.281	2.42056785982114e-71	PTPN6
1.35869354684472e-75	-2.19754454859509	0.07	0.547	2.81548476777162e-71	S100A10
1.9067202435905e-75	0.945952527685507	0.921	0.406	3.95110568876824e-71	RGS1
3.06548360643201e-74	-2.44017889323192	0.009	0.477	6.35229512924842e-70	ITGB8
3.49622871137158e-74	-2.59516483567427	0.007	0.475	7.24488513570418e-70	PTN
5.49442018395253e-74	-2.92728665067706	0.028	0.496	1.13855375051864e-69	CNN3
9.15786928726664e-74	-0.975594764401931	0.431	0.834	1.89769367370739e-69	UQCR11
1.03559120023355e-73	-3.64817850515764	0.024	0.486	2.14595208512396e-69	PTPRZ1
1.34884216600894e-73	1.60543955981179	0.853	0.5	2.79507073640372e-69	SMAP2
1.46145311172554e-73	-1.30373935366734	0.214	0.696	3.02842313811766e-69	SEPW1
7.871449209053e-73	1.18180866527711	0.987	0.864	1.63112170509996e-68	ITM2B
4.92424385766952e-71	1.3624647302736	0.799	0.436	1.02040181218628e-66	KDM6B
5.04618787752937e-71	0.927249989526322	0.991	0.46	1.04567105198164e-66	LAPTM5
1.47133711999167e-70	1.32947123412603	0.702	0.325	3.04890478004673e-66	CHSY1
2.37456535125982e-70	1.44272619711524	0.394	0.098	4.92057432088059e-66	BCAR3
2.91131740765194e-70	-2.44231716349468	0.05	0.508	6.03283193213635e-66	ANXA1
4.4335133907333e-70	1.31364476906611	0.726	0.342	9.18712644827755e-66	IL6R
4.45435363665386e-70	1.42292532718257	0.65	0.266	9.23031160587413e-66	OTUD1
1.0924389525274e-69	-2.65368037124449	0.026	0.472	2.26375199742727e-65	MAP1B
1.10746046176154e-69	1.77435453477559	0.613	0.252	2.29487956886226e-65	DOCK8
1.12637255014684e-69	0.704985325238562	0.963	0.461	2.33406919841427e-65	HLA-DRB1
2.22699715135283e-69	-1.65972978414917	0.085	0.539	4.61478349703334e-65	NGFRAP1
2.76634894862992e-69	-1.50540585650217	0.239	0.704	5.73242829135091e-65	RTN3
6.2516844301321e-69	1.35115098191004	0.849	0.482	1.29547404761197e-64	CXCL16
1.47158966598698e-68	1.56181487307418	0.864	0.535	3.04942810585823e-64	NR4A1
2.25244111981601e-68	1.3917506161591	0.921	0.616	4.66750848848273e-64	GSN
2.88517835106932e-68	1.38979578102145	0.781	0.441	5.97866657908585e-64	EML4
5.33038247943228e-68	1.00751845235328	0.989	0.781	1.10456185738796e-63	GPX1
6.11820490917681e-68	1.22345225581996	0.733	0.349	1.26781442127962e-63	LCP2
1.48217107852906e-67	1.60578300898568	0.853	0.519	3.07135490892792e-63	SORL1
1.53127296444117e-67	1.49674594495068	0.53	0.179	3.173103836915e-63	OLFML3
1.77946180550862e-67	-1.09733760240672	0.341	0.759	3.68740075337496e-63	NDUFS5
1.84244339341948e-67	1.04462471763201	0.326	0.069	3.81791119984384e-63	CASS4
2.41552886767249e-67	-2.17979163133985	0.123	0.578	5.00545891959094e-63	TIMP1
2.68584732233058e-67	1.36047982163746	0.812	0.389	5.56561282133342e-63	MSR1
3.54526421445772e-67	1.27188598905535	0.379	0.096	7.3464965051993e-63	C12orf75
4.46806707796194e-67	-1.9929587065684	0.289	0.712	9.25872859895273e-63	LDHA
4.66496407911628e-67	1.3741691835933	0.748	0.351	9.66673856474476e-63	PLEK
1.46854802922062e-66	-2.29884270926147	0.096	0.542	3.04312522615096e-62	ANXA2
8.73207196753258e-66	-1.33438680563598	0.398	0.799	1.8094599531121e-61	NDUFA4
1.86621410502686e-65	1.2649222888759	0.733	0.374	3.86716886843665e-61	RIN2
5.62477935415204e-65	1.59341680460339	0.81	0.468	1.16556677776738e-60	CYFIP1
7.51433963559317e-65	-1.80910617896431	0.015	0.44	1.55712145928762e-60	ATP1B2
1.64649117017919e-64	1.71132634201177	0.674	0.31	3.41185900284532e-60	PDK4
2.89775009594753e-64	1.44934560845455	0.451	0.144	6.00471774882248e-60	GADD45G
4.24725166394707e-64	0.930666135974	0.267	0.046	8.80115489803112e-60	STAMBPL1
5.16531334847467e-64	-1.68086777766787	0.035	0.457	1.07035623207092e-59	TUBB2B
8.67106573213176e-64	-2.06400875826076	0.09	0.524	1.79681824101234e-59	PON2
1.054919627085e-63	1.41387724681406	0.54	0.203	2.18600445124554e-59	KLHL6
1.37024383254653e-63	-2.43442924719064	0.013	0.433	2.83941926980291e-59	SPARC
1.7516555411917e-63	-0.696364809742553	0.214	0.673	3.62978061245743e-59	C11orf10
3.13304220331806e-63	-3.24707401936465	0.074	0.483	6.49229005371568e-59	GPM6B
3.25222271670106e-63	-1.36032428688379	0.004	0.423	6.73925591354794e-59	NFIB
3.69236486668675e-63	1.14789588798391	0.51	0.171	7.65131847674829e-59	IGSF6
5.0161472243921e-63	0.691994974230121	0.947	0.468	1.03944602783853e-58	HLA-DRA
1.17662325165213e-62	-2.54767963896039	0.015	0.43	2.43819870207353e-58	SCD5
1.64120100785914e-62	-3.43939768906436	0.022	0.435	3.40089672848572e-58	SPARCL1
2.07161964206651e-62	1.18713300151405	0.954	0.741	4.29281022229022e-58	HLA-E
3.10703192774347e-62	1.13968375286637	0.311	0.067	6.43839156067002e-58	TMEM156
3.92432675846908e-62	-2.76024252863235	0.009	0.422	8.13198990889963e-58	GPM6A
9.93304953661173e-62	1.44340055322164	0.742	0.391	2.05832652497668e-57	MAFB
1.39627781870875e-61	1.42507142055241	0.803	0.448	2.89336689592826e-57	LGMN
1.53289416396638e-61	-1.86768509842028	0.007	0.417	3.17646328657113e-57	CHL1
1.61677302889641e-61	-1.86080028327883	0.015	0.427	3.35027707047914e-57	PMP22
1.71257150936524e-61	1.55247947245613	0.346	0.084	3.54879068170665e-57	ADRB2
2.80334718809927e-61	-1.45152166315675	0.044	0.457	5.80909604317931e-57	ARL4C
1.98040221357725e-60	1.48329174889064	0.711	0.345	4.10378946697478e-56	LCP1
2.08532526127605e-60	1.28861809783109	0.532	0.196	4.32121100641624e-56	SERPINE1
2.34783428650311e-60	0.562869946838404	0.379	0.106	4.86518220849174e-56	BMS1P4
2.69505863136255e-60	-1.96213629274989	0.028	0.438	5.58470049590947e-56	MARCKSL1
3.49278887968557e-60	-1.28512442242997	0.313	0.697	7.23775711648444e-56	DYNLL1
7.49277502282e-60	1.47302141430763	0.665	0.304	1.55265284022876e-55	INPP5D
9.89069987365512e-60	0.757703130543473	0.965	0.458	2.04955082781881e-55	SRGN
1.02804679136586e-59	1.59603005210898	0.685	0.34	2.13031856106833e-55	ARID5A
4.35323703074633e-59	1.18389390145534	0.381	0.108	9.02077777511255e-55	RYR1
5.65472457196171e-59	1.4580541134009	0.667	0.325	1.17177202580191e-54	ETS2
9.29473044067756e-59	1.58083940723883	0.387	0.112	1.9260540419172e-54	RTTN
1.35313403656973e-58	-0.805547714642319	0.359	0.749	2.8039643505798e-54	COX6C
1.64022461386312e-58	-0.81015936165911	0.188	0.638	3.39887344484715e-54	ANAPC11
1.86903864501158e-58	-1.62188730190399	0.046	0.449	3.873021880193e-54	CLIC4
2.40526794466404e-58	-1.46314939659268	0.009	0.404	4.98419623493282e-54	SCRG1
2.66596580905933e-58	-0.661549051337546	0.173	0.6	5.52441434953273e-54	MZT2B
4.38549407311929e-58	1.09236562173681	0.427	0.131	9.0876208183178e-54	MCF2L
4.71690826948608e-58	-1.63665406534156	0.293	0.687	9.77437731602906e-54	NAMPT
7.49543342068557e-58	-1.10172488215594	0.245	0.689	1.55320371343446e-53	HINT1
7.75590458207362e-58	-1.32938798669227	0.081	0.498	1.6071785474973e-53	MT1X
8.45598017805725e-58	-1.05350982198119	0.136	0.556	1.75224821249702e-53	DSTN
1.56232597262625e-57	-0.829133848311987	0.326	0.736	3.23745188047612e-53	COX5B
1.65126084358525e-57	-0.979606385750435	0.004	0.395	3.42174272007735e-53	SOX2
1.74760463098297e-57	1.57440685057478	0.532	0.209	3.6213863163229e-53	LAT2
2.04807931978884e-57	-2.30274956437353	0.039	0.428	4.24402996646643e-53	NRCAM
3.18194872221948e-57	-1.63221776138154	0.081	0.485	6.59363414218322e-53	SDC3
4.21750097348492e-57	-1.36700003680966	0.013	0.402	8.73950551725546e-53	FYN
5.12585088833911e-57	-2.41632682519949	0.015	0.404	1.06217882108163e-52	GPRC5B
5.44894943109351e-57	-0.738889925254589	0.254	0.682	1.1291313011112e-52	FAM127A
7.51495565997233e-57	-1.8028571204765	0.079	0.482	1.55724911185947e-52	DTNA
2.36009476075968e-56	1.07538575061983	0.961	0.807	4.8905883632462e-52	DUSP1
2.90334325085593e-56	-1.20882800663167	0.21	0.622	6.01630788442366e-52	TCF4
3.05283485908655e-56	1.0066528484494	0.567	0.24	6.32608439499915e-52	SRGAP2P2
3.10119583301006e-56	-1.27541669525516	0.481	0.801	6.42629800516344e-52	PKM2
3.28165120131799e-56	-0.467839549771605	0.365	0.775	6.80023761937113e-52	ATP5I
4.77148264287449e-56	0.770465824400429	0.877	0.435	9.88746633256451e-52	SLC11A1
5.10312044926277e-56	-1.07928951782919	0.221	0.629	1.05746861949623e-51	KIF1B
7.02828861088463e-56	-0.844675930808692	0.256	0.677	1.45640196594751e-51	ATP5J
7.64563021969255e-56	0.646684657032288	0.858	0.427	1.58432749412469e-51	CYBA
1.53645323982775e-55	1.37406063535501	0.431	0.14	3.18383840357106e-51	FLT1
2.31464438017517e-55	-0.697398777992576	0.149	0.57	4.79640608459898e-51	NDUFB7
3.97963268268845e-55	-1.15338473746837	0.028	0.414	8.246594845067e-51	CADM1
5.646648084625e-55	0.918388978419564	0.821	0.408	1.17009841609599e-50	ARHGDIB
8.19055545291776e-55	-1.34619167768602	0.341	0.702	1.69724690095362e-50	PEBP1
1.38382646863229e-54	1.06695541770344	0.626	0.272	2.86756520829982e-50	SH3TC1
1.89733309343813e-54	-3.58045741992982	0.026	0.401	3.93165363622248e-50	BCAN
2.08227080892259e-54	-0.860283346485029	0.116	0.539	4.31488157024939e-50	PHPT1
2.16641579056379e-54	-0.742545187429998	0.405	0.796	4.48924680120628e-50	COX6B1
2.20812517302905e-54	-0.724454883881917	0.363	0.744	4.5756769835508e-50	ATP5J2
2.86421255337612e-54	-1.01964988667963	0.247	0.641	5.93522125310599e-50	SEC61G
3.80003371791337e-54	-1.77827526293906	0.129	0.518	7.87442987026008e-50	SYT11
5.47841550655674e-54	-1.17791281511219	0.046	0.423	1.13523726126869e-49	RHOBTB3
5.90573819221617e-54	-0.832857851571681	0.129	0.537	1.22378706819103e-49	H2AFV
7.42204751178325e-54	-0.671868921778792	0	0.372	1.53799668539173e-49	CTNNA2
7.88312656578784e-54	-0.697262880070391	0.278	0.683	1.63354148696256e-49	COX7A2
8.22926125402911e-54	-2.05947551127425	0.177	0.552	1.70526751705991e-49	CD44
1.4725291832006e-53	-2.02222949600581	0.018	0.389	3.05137497342828e-49	FEZ1
1.47652017480922e-53	1.21405324771869	0.514	0.207	3.05964510623967e-49	JDP2
2.05511560711958e-53	-2.05831590613799	0.007	0.376	4.2586105610732e-49	PMP2
2.36588335232935e-53	-2.92916997278439	0.018	0.386	4.90258348269688e-49	CPE
2.86181316556345e-53	1.10650279168377	0.433	0.146	5.93024924168058e-49	IKZF1
6.89324833637412e-53	1.30953127581301	0.733	0.401	1.42841892026345e-48	EPB41L2
7.23701257864973e-53	1.06090287668891	0.656	0.306	1.4996537465478e-48	CSF3R
1.06217505326267e-52	-4.12404282462544	0.053	0.425	2.20103914537091e-48	GFAP
1.09898188166714e-52	-2.96223808838442	0.055	0.426	2.27731025519064e-48	ALDOC
1.92616071794396e-52	1.07565442496826	0.396	0.123	3.99139023972347e-48	TP53I11
2.0334300130329e-52	1.71061288475611	0.729	0.44	4.21367367300677e-48	BTG2
3.8739685293166e-52	1.47153993846624	0.654	0.325	8.02763758644986e-48	CD86
3.89911280069153e-52	1.33137336575632	0.449	0.157	8.07974154559299e-48	FOLR2
4.10024290195098e-52	-1.49965108207844	0.033	0.401	8.49652334142283e-48	SPTBN1
8.07364876136006e-52	1.07429007088392	0.742	0.367	1.67302149632903e-47	VSIG4
1.01273358491628e-51	1.30054249852496	0.333	0.09	2.09858653466351e-47	ARHGAP25
1.1156373203602e-51	0.694483172049363	0.643	0.313	2.3118236552504e-47	SPI1
1.12891657424165e-51	0.521651721015783	0.882	0.416	2.33934092514355e-47	HLA-DPA1
1.15867980599169e-51	-0.55461537140809	0.269	0.652	2.40101629397598e-47	POLR2L
1.16974506573546e-51	-1.79438566570823	0.009	0.369	2.42394572521702e-47	TRIM9
1.46859815006358e-51	-0.535717790180349	0.19	0.609	3.04322908656175e-47	MYEOV2
1.58351019226643e-51	-0.69928911650308	0.011	0.373	3.28134982041449e-47	NOVA1
2.15874496482502e-51	-1.49791141796237	0.098	0.481	4.4733513161104e-47	RHBDD2
2.4038019826536e-51	-0.949276336568432	0.221	0.617	4.98115846845479e-47	SRP9
2.5350844795211e-51	-2.00268980623383	0.009	0.368	5.25320205846362e-47	FABP7
2.63385892781001e-51	-1.34076620032496	0.101	0.482	5.4578824702079e-47	NFIA
3.25606955322255e-51	-2.35817561522064	0.018	0.375	6.74722732818777e-47	FXYD6
5.14458795633033e-51	-0.698289744759795	0.302	0.694	1.06606151631077e-46	TOMM7
8.42488530759138e-51	-1.28137551519999	0.306	0.679	1.74580473343909e-46	SEPT7
8.49095722381399e-51	-1.28784284051292	0.127	0.523	1.75949615591874e-46	PRDX2
9.6506334811706e-51	-1.25317454837393	0.009	0.366	1.99980426996817e-46	BNIP3
1.54980235970267e-50	-1.85371286886049	0.09	0.461	3.21150044977586e-46	STMN1
1.56344538322249e-50	-1.1795084373186	0.125	0.5	3.23977152311364e-46	CBX5
2.95485203936338e-50	0.775007872711019	0.751	0.38	6.1230443959688e-46	KCTD12
2.97718038601267e-50	-0.669651968677193	0.142	0.54	6.16931319589545e-46	POLR2J
3.36078905903176e-50	-0.739731208164058	0.208	0.609	6.96422708812562e-46	ATP5D
4.98868630862871e-50	-0.835883363952372	0.109	0.489	1.03375557687404e-45	C7orf73
5.06747818180407e-50	0.74583469346487	0.624	0.288	1.05008282883344e-45	HCST
9.48806092095593e-50	-0.988588574303554	0.319	0.694	1.96611598404049e-45	GUK1
1.29602236971405e-49	-1.38775808954696	0.048	0.412	2.68561755452146e-45	CREB5
1.78233798111214e-49	-1.30217200313401	0.554	0.85	3.69336076446058e-45	TPI1
2.03616680313212e-49	-1.06841541568629	0.105	0.478	4.21934484945037e-45	IQGAP1
2.04423667809102e-49	-0.73842383975703	0.363	0.744	4.23606724434021e-45	NDUFB2
2.32120261455453e-49	0.944197543427448	0.352	0.108	4.8099960578799e-45	CACNA1A
3.61547209422621e-49	1.10927483071723	0.902	0.705	7.49198127365556e-45	ID2
7.75008474660348e-49	-1.57152733860312	0.061	0.425	1.60597256119117e-44	DDR1
7.90900163004261e-49	1.05831586559053	0.293	0.075	1.63890331777743e-44	BLNK
1.19050205260269e-48	-0.742312298490912	0.044	0.402	2.4669583534033e-44	MT1E
1.22445012379812e-48	1.36891980583458	0.648	0.333	2.53730554653446e-44	FRMD4A
1.28700053599011e-48	1.24897434627371	0.659	0.357	2.66692251067871e-44	OGFRL1
1.36328808305287e-48	0.810794835638752	0.676	0.348	2.82500556570216e-44	LGALS9
1.46088138440504e-48	1.34098636000201	0.796	0.503	3.02723840476413e-44	CDKN1A
1.61718951101494e-48	-0.653939700188916	0.475	0.84	3.35114010472515e-44	COX7C
2.33574764737741e-48	1.51458525831798	0.632	0.339	4.84013627489548e-44	PLK3
3.19503963115467e-48	-1.49221114019647	0.061	0.421	6.6207611236787e-44	CBR1
3.39703420406048e-48	0.954151913945869	0.374	0.115	7.03933427765413e-44	MLXIPL
3.8232600788426e-48	-1.02071952990374	0.46	0.782	7.92255953537763e-44	RPS5
4.26916764654038e-48	-0.747958608738817	0.219	0.61	8.84656919716097e-44	BANF1
4.51998713204387e-48	-0.899570384418662	0.234	0.608	9.3663173350213e-44	TXN
4.54861428452611e-48	-1.32445849893161	0.011	0.357	9.425638520395e-44	CALD1
4.69239504745997e-48	0.806609553810803	0.359	0.111	9.72358101734655e-44	FGD2
4.83964178704111e-48	-1.85062282227877	0.013	0.354	1.00287057111066e-43	PPAP2B
4.90031482133076e-48	-0.657950532358458	0.061	0.432	1.01544323727616e-43	TIMM13
8.25582927664338e-48	-0.9631654875358	0.004	0.344	1.71077294270604e-43	CLIP3
8.74820951834836e-48	-1.06223921242556	0.276	0.661	1.81280397639215e-43	SOD1
1.02986304624462e-47	-1.30282241342781	0.606	0.85	2.1340822044281e-43	ENO1
1.05866609675756e-47	0.987859453964317	0.698	0.349	2.19376788570101e-43	HLA-DQB1
1.06060509468797e-47	-2.23691475996378	0.018	0.357	2.19778587721241e-43	BAALC
1.10567853799412e-47	1.26627109995668	0.536	0.226	2.29118706643142e-43	PIK3R5
1.39925354076807e-47	-1.832270938115	0.024	0.365	2.8995331871796e-43	NCAM1
1.90527772682073e-47	-0.491114007970945	0.282	0.667	3.94811650551791e-43	USMG5
2.01383521251877e-47	-1.74953897943285	0.011	0.348	4.17306932738139e-43	S100A16
2.44307472917232e-47	1.43081322569088	0.672	0.361	5.06253945379088e-43	PLXDC2
2.8636893216475e-47	-1.20025360579595	0.44	0.767	5.93413701231794e-43	PRDX1
8.87305661990777e-47	1.19599133688109	0.641	0.349	1.83867479277729e-42	PLEKHO1
9.33649750958511e-47	1.2323346965941	0.551	0.25	1.93470901393623e-42	TLN2
1.10223829235601e-46	-2.44847822476211	0	0.333	2.28405818942012e-42	CRYAB
1.7134879283637e-46	-1.24851643705614	0.319	0.679	3.55068968515526e-42	ATP5A1
1.79282874853527e-46	-2.5275054189296	0.018	0.352	3.71509973271479e-42	EGFR
2.27266836783282e-46	-2.87595352545189	0.05	0.39	4.70942339182318e-42	TGFBI
2.78057333097957e-46	1.31313073127716	0.689	0.378	5.76190405645586e-42	FGD4
4.24159671014317e-46	-1.99791363745469	0.026	0.365	8.78943670275868e-42	ENO2
5.14581714770218e-46	-1.66638447174817	0.324	0.642	1.06631622934684e-41	SRI
5.5342783036397e-46	-1.64700912490799	0.361	0.67	1.14681315008022e-41	LGALS1
1.02840484362016e-45	0.608672345403721	0.291	0.077	2.13106051694969e-41	LRRC33
1.09405125389161e-45	-0.482693901684614	0.129	0.513	2.26709300831419e-41	TBCA
1.17154043146824e-45	-1.39487291047895	0.007	0.334	2.42766608208848e-41	LSAMP
1.48254280867308e-45	-0.775019077825059	0.309	0.698	3.07212520813236e-41	EDF1
1.71405310433727e-45	-2.67460569626938	0.026	0.354	3.55186084280769e-41	SLC1A2
1.8204086595351e-45	-1.08651066045529	0.053	0.39	3.77225082428864e-41	ASPH
2.74909622576735e-45	-1.35598128964662	0.02	0.349	5.6966771990351e-41	PFN2
2.84593984030035e-45	0.39342025408241	0.302	0.082	5.89735653707038e-41	FCGR1C
2.88808649792224e-45	-1.80543083995122	0.022	0.351	5.98469284099447e-41	FHL1
3.19823140123654e-45	-1.13678287134764	0.221	0.55	6.62737510964235e-41	TSC22D4
3.83198820769344e-45	-0.703286435996586	0.35	0.718	7.94064596398234e-41	NDUFA13
4.8194067540035e-45	-0.623339188710826	0.002	0.327	9.98677467564604e-41	CTTN
5.30522902071203e-45	1.34540396960129	0.786	0.533	1.09934955767195e-40	PTPRE
5.69592313245025e-45	-0.712709426846281	0.199	0.589	1.18030919150634e-40	NDUFB9
5.83882373655803e-45	-0.927503768863431	0.278	0.645	1.20992105468955e-40	HSBP1
6.43673848289338e-45	-0.718824917610817	0.263	0.628	1.33382094842517e-40	SNRPD2
2.05937511142296e-44	-0.837027724628102	0.107	0.473	4.26743710589065e-40	NHP2
2.30587793657874e-44	-0.790391809631519	0.147	0.518	4.77824026017846e-40	NENF
2.54753182631104e-44	-0.611376397848234	0.175	0.548	5.27899545048175e-40	PGAM1
2.84282101135976e-44	-1.60098246721148	0.074	0.416	5.8908936997397e-40	MAGED1
3.14858343362486e-44	0.725562343697213	0.807	0.399	6.52449459115744e-40	MS4A7
3.16183002308669e-44	-0.807267134640358	0.468	0.782	6.55194417384024e-40	COX6A1
3.68782782964655e-44	1.18557060245628	0.53	0.235	7.64191682859359e-40	P2RX4
3.97529419810295e-44	0.701537769102091	0.681	0.354	8.23760463730894e-40	C5AR1
6.28734267143838e-44	-0.74054311093717	0.103	0.451	1.30286314837546e-39	C1orf122
7.34515780784913e-44	-0.834245176083841	0.195	0.558	1.5220636009425e-39	RDX
7.6491420754669e-44	-1.6611343938484	0.009	0.327	1.58505522087825e-39	PCDH9
9.79035216177301e-44	-1.70057048559797	0.109	0.455	2.0287567749626e-39	TSC22D1
1.10864536927988e-43	-1.49649524626879	0.035	0.364	2.29733493422176e-39	LGALS3
1.19853704845271e-43	-0.58147433346427	0.142	0.51	2.4836084718037e-39	NDUFB6
1.33100218726504e-43	1.1413598622362	0.293	0.082	2.75810273245062e-39	P2RY13
1.42894564659558e-43	-1.06957333741638	0.363	0.699	2.96106116887536e-39	BSG
2.03242680436871e-43	-0.654776393586913	0.199	0.569	4.21159482401285e-39	DYNLRB1
2.31721592623927e-43	-0.904513194594387	0.109	0.468	4.80173484235302e-39	CNPY2
3.40929043798619e-43	-0.602792805122772	0.114	0.47	7.06473164559499e-39	PPP1R14B
3.82953602388393e-43	1.2384127480978	0.683	0.38	7.93556454869228e-39	C10orf54
4.09066200885927e-43	-0.285140814173467	0.186	0.578	8.47666981475818e-39	BLOC1S1
4.16053113690242e-43	-0.72011955519213	0.199	0.566	8.6214526218892e-39	CALM3
4.50682399788568e-43	-0.818682177306667	0.162	0.528	9.33904068841871e-39	RABAC1
4.91551408447481e-43	-0.602332648293165	0.077	0.426	1.01859282858487e-38	POLR2I
6.71660397466046e-43	-0.618144763293028	0.269	0.646	1.39181467562914e-38	SSR4
7.58331103008944e-43	-0.405228359502335	0.339	0.701	1.57141371165513e-38	ROMO1
1.00820205722968e-42	1.63507404809009	0.687	0.443	2.08919630299135e-38	EIF4E
1.00923911330949e-42	-0.921619155403817	0.276	0.652	2.09134529059992e-38	ATP5O
1.12586372852364e-42	-0.758286349635563	0.306	0.672	2.33301481824668e-38	DAD1
1.32126691333935e-42	-0.861901868293949	0.621	0.875	2.7379292978218e-38	SRP14
1.40111717809724e-42	-0.938207046226739	0.092	0.434	2.90339501645311e-38	APOA1BP
2.20837183997856e-42	-0.747835205380446	0.092	0.437	4.57618812680357e-38	NME1
2.32565742637491e-42	1.16593502177609	0.54	0.246	4.81922731893408e-38	IL10RA
2.36624413671123e-42	1.4131083202246	0.46	0.19	4.90333110009301e-38	NLRP3
2.63776946545859e-42	1.37063931049982	0.586	0.301	5.46598588632329e-38	VASH1
2.70080436982347e-42	1.09741225357555	0.705	0.41	5.59660681514819e-38	ZFHX3
4.00165535879018e-42	-0.7887639383662	0.158	0.527	8.29223023448502e-38	CHMP2A
4.03372390520697e-42	1.73029540771145	0.475	0.21	8.35868267636989e-38	SPHK1
5.52820590047129e-42	-1.80986780130716	0.009	0.316	1.14555482669566e-37	ZNF462
7.47574122744785e-42	-1.27839083935242	0.477	0.765	1.54912309715174e-37	CHCHD2
9.97636839215076e-42	-1.67861265591914	0.013	0.322	2.06730305822148e-37	F3
1.06245447172454e-41	-1.14520614052803	0.28	0.619	2.20161815630759e-37	YWHAQ
1.31167375447445e-41	-0.266449069140318	0.258	0.622	2.71805035402196e-37	NDUFA3
1.3672819355047e-41	0.9842534701253	0.56	0.29	2.83328162675284e-37	CITED2
1.65076398748603e-41	-0.968073488349958	0.182	0.543	3.42071313486855e-37	BNIP3L
1.89480801966918e-41	-0.697624093778554	0.495	0.827	3.92642117835846e-37	ATP5G2
1.90191749606527e-41	-0.410960082268491	0.127	0.489	3.94115343534644e-37	ATOX1
1.99818725904819e-41	1.5910882088121	0.335	0.111	4.14064363819966e-37	LYVE1
2.26836132437667e-41	-1.16714921846595	0.018	0.326	4.70049833637333e-37	SEPT8
2.34395848429039e-41	-0.794658956623596	0.044	0.369	4.85715077114655e-37	SNX10
2.43419890564561e-41	-0.519598465608003	0.114	0.467	5.04414697227883e-37	TIMM8B
2.44350374952356e-41	1.98290235053708	0.492	0.223	5.06342846976273e-37	IL8
3.06140729060931e-41	-0.918302315227992	0.026	0.337	6.34384818760062e-37	DPYD
4.22694355532243e-41	-0.273450854947868	0.291	0.684	8.75907243533914e-37	HSPE1
4.74928949211786e-41	-0.834453583042312	0.842	0.953	9.84147768556662e-37	PPIA
4.96506637341994e-41	0.350131902326327	0.958	0.446	1.02886105390008e-36	TYROBP
6.46365938097339e-41	-1.66035539550563	0.05	0.362	1.33939949692531e-36	SLC22A17
7.91549620829297e-41	-0.696680350204933	0.088	0.423	1.64024912428247e-36	SOX4
8.6326492762655e-41	-0.70925518710106	0.131	0.487	1.78885758302774e-36	MRPL51
8.70761776005193e-41	0.872287156104044	0.755	0.403	1.80439255223796e-36	HCLS1
1.01965458874044e-40	-0.659462807074156	0.127	0.481	2.11292823878793e-36	ZNHIT1
1.24640687966387e-40	1.01429420570466	0.685	0.356	2.58280433603947e-36	PADI2
1.25292158871997e-40	-1.17073409400311	0.011	0.314	2.59630411614553e-36	MAP2
1.2942172248394e-40	-0.553658527067658	0.368	0.733	2.68187693331221e-36	OST4
1.6116972097762e-40	-0.939843894694449	0.059	0.387	3.33975895809825e-36	TMEM9
2.40742039067517e-40	-0.267370454240323	0.153	0.506	4.9886565335571e-36	MRPL33
2.58505288777937e-40	1.28314816644003	0.617	0.329	5.35674659405642e-36	UCP2
2.62195893387931e-40	1.03072454449509	0.711	0.393	5.43322330278472e-36	ITGB2
2.7903929445412e-40	-1.0774543769076	0.092	0.414	5.78225225967828e-36	HMGB2
3.20389498072412e-40	-1.19057963461513	0.048	0.362	6.63911117905652e-36	AHNAK
5.48970170411432e-40	-1.56109375322947	0.018	0.317	1.13757598712657e-35	GPR37L1
5.56319240627262e-40	1.36172532412889	0.613	0.331	1.15280473042781e-35	SPTLC2
7.19413359596146e-40	-1.81064569949127	0.177	0.504	1.49076836375513e-35	PLTP
7.43706057526882e-40	-0.725702765301457	0.092	0.422	1.5411076924072e-35	NDUFA5
7.58666191708518e-40	-1.04362600930102	0.208	0.543	1.57210808245839e-35	MDH2
7.97649953158414e-40	1.10049553930119	0.359	0.124	1.65289023293487e-35	SLC15A2
8.45049522543511e-40	-0.962921066813924	0.053	0.369	1.75111162061466e-35	PPA1
9.03634456365443e-40	-0.50215235360482	0.07	0.406	1.87251132048047e-35	C16orf13
9.42027972140879e-40	-0.529517429912622	0.284	0.636	1.95207036387033e-35	NDUFA11
1.17964296870739e-39	-1.30357066693821	0	0.292	2.44445615975545e-35	RARRES2
1.19302653329348e-39	0.681235832757214	0.768	0.4	2.47218958229074e-35	GPR183
1.33404112292858e-39	-0.792347687060855	0	0.291	2.76440001493261e-35	LOC100506421
1.4958384717233e-39	1.1801303773262	0.729	0.449	3.09967648110501e-35	AP1B1
1.76286442731487e-39	1.55904039239486	0.685	0.432	3.65300766628188e-35	SPRY2
2.34020289442722e-39	-1.09449415460569	0.144	0.48	4.84936843783208e-35	CALU
2.37919233426262e-39	-0.518518242695209	0.278	0.641	4.93016235505901e-35	SHFM1
2.65958970797935e-39	-1.0037406135869	0.002	0.292	5.51120179287482e-35	SOX2-OT
3.20778330002314e-39	-1.55035117246541	0.02	0.316	6.64716855430794e-35	CSRP1
3.47064083468721e-39	-1.55282080206233	0.007	0.297	7.19186193763883e-35	CRIP2
3.53817446273021e-39	-0.871832468192815	0.114	0.451	7.33180512166955e-35	ECH1
3.69921633657785e-39	-0.607768485701306	0.422	0.748	7.66551609265661e-35	COX8A
4.12756383452931e-39	-1.30202602014355	0.098	0.413	8.55313777791163e-35	CAPN2
4.31512196391051e-39	-0.710025397647878	0.26	0.626	8.94179573361536e-35	PAIP2
4.7829847327979e-39	-1.24762672710074	0.009	0.299	9.91130096330382e-35	DPP6
5.60175604163679e-39	-0.505165822326094	0.098	0.436	1.16079588694798e-34	NDUFA12
6.44196824534103e-39	1.10434069093113	0.871	0.684	1.33490465979957e-34	TPM3
7.13606344456601e-39	-0.651798841746799	0.35	0.706	1.47873506698297e-34	UQCR10
7.75992388940329e-39	-0.524137987910707	0.214	0.58	1.60801142836215e-34	ATPIF1
7.94921381142604e-39	-0.889021038896163	0.142	0.487	1.6472360860037e-34	COPS6
8.31376966786141e-39	1.12270942836644	0.665	0.4	1.72277935057424e-34	MEF2A
8.3411977471106e-39	-0.533771664702413	0.105	0.433	1.72846299715626e-34	POLR2F
8.61628655233746e-39	-0.492384490721678	0.241	0.594	1.78546689937537e-34	NDUFC1
1.01469129101063e-38	1.08567575978225	0.836	0.663	2.10264329323222e-34	RHOB
1.08529900409278e-38	0.643753003884531	0.993	0.844	2.24895659628105e-34	SAT1
1.20776878400573e-38	-0.7730348118863	0.077	0.399	2.50273847421668e-34	C7orf50
1.24727318426039e-38	-0.739904114459008	0.204	0.557	2.58459949242438e-34	COX5A
1.67791911614334e-38	-1.13280634386485	0.013	0.301	3.47698399247223e-34	MDK
1.72429095768591e-38	-1.10951199059024	0.004	0.29	3.57307572251675e-34	CTNND2
1.77867048767712e-38	-0.575880511085911	0.521	0.835	3.68576098456453e-34	YWHAE
1.83704095902269e-38	0.598270325250816	0.676	0.393	3.80671627528681e-34	ARRB2
2.13277531700377e-38	-0.894979107005484	0.328	0.675	4.41953701189521e-34	SNX3
2.44715931483502e-38	-0.690109546140848	0.206	0.568	5.07100353220112e-34	PRDX5
2.46180889595435e-38	-1.01165076597959	0.066	0.379	5.10136039419661e-34	RCN2
2.62348969023395e-38	-0.810891363735732	0.12	0.44	5.43639533610279e-34	WASL
2.77687967963263e-38	-1.71518807639771	0.162	0.481	5.75425007213474e-34	CNP
3.20570740063554e-38	-0.363747730308676	0.164	0.509	6.64286687559697e-34	AES
3.21245450789077e-38	0.897090625342479	0.867	0.608	6.65684823125126e-34	ELL2
3.34511693405544e-38	-1.06574217371984	0.015	0.303	6.93175131074967e-34	ADD3
3.45274241963088e-38	-0.939662960532275	0.002	0.286	7.1547728419591e-34	PCDH17
3.66169963674071e-38	-1.2195170170708	0.011	0.297	7.5877739872541e-34	SORBS1
3.68077838716884e-38	-1.98399334567118	0.02	0.307	7.62730897389128e-34	NTRK2
4.37327337673734e-38	-1.27301125106337	0.125	0.439	9.06229709127511e-34	LGALS3BP
5.15615839163352e-38	-0.815955216629003	0.175	0.509	1.0684591419143e-33	POLR2G
5.44461924857951e-38	-0.984496682136321	0.293	0.628	1.12823400069065e-33	EID1
8.03553635448903e-38	1.13521776593181	0.755	0.483	1.66512384337722e-33	DOCK4
8.91240334906659e-38	0.388520617495929	0.777	0.394	1.84682822199358e-33	ALOX5AP
9.28292082836256e-38	-0.688561306350231	0.164	0.509	1.92360685405329e-33	FIS1
1.03372656064096e-37	0.649791136040015	0.328	0.111	2.14208817896021e-33	EBI3
1.05190077261556e-37	0.852309456261675	0.794	0.504	2.17974878101396e-33	CD68
1.12460726369471e-37	1.48682785900376	0.617	0.371	2.33041117182819e-33	MAP2K3
1.13777451801685e-37	-0.70265370378181	0.168	0.51	2.35769635623451e-33	NDUFB10
1.14747019305747e-37	1.92591812093416	0.495	0.254	2.3777877340537e-33	HIVEP3
1.18541776775066e-37	-0.715761817473897	0.179	0.518	2.45642269833293e-33	SPTAN1
1.41732349624007e-37	-0.871892866200605	0.013	0.3	2.93697774890867e-33	ETV1
1.48528411919748e-37	-0.588109089086313	0.204	0.564	3.07780575180103e-33	PARK7
1.54655806907483e-37	-1.7911693979459	0.007	0.287	3.20477763073686e-33	GAP43
1.68331170846599e-37	-1.02055481350555	0.004	0.284	3.48815852228322e-33	HEPACAM
1.81451723615584e-37	1.24983189423614	0.381	0.15	3.76004261676213e-33	PANX1
2.0512948797029e-37	-0.796212657627873	0.28	0.622	4.25069324972036e-33	MAP1LC3B
2.07409117329066e-37	1.17555206673321	0.591	0.31	4.29793172929291e-33	LHFPL2
2.21894116612558e-37	-1.62026578127908	0.011	0.293	4.59808988444542e-33	PCDHGC3
2.27448588555629e-37	-1.27031994779132	0.407	0.691	4.71318965204973e-33	TSPAN3
2.95476310461791e-37	-1.87871351837433	0.013	0.295	6.12286010538923e-33	CA2
3.48587259514468e-37	0.364384436799985	0.867	0.423	7.22342519165881e-33	AIF1
3.62473908412696e-37	-0.867529570258724	0.011	0.291	7.51118433012789e-33	MTSS1L
4.02101157968959e-37	1.02858499972883	0.654	0.354	8.33234019543278e-33	C1orf38
4.22093357085835e-37	-0.849347043851777	0.258	0.596	8.74661854553267e-33	LMNA
4.33530849749997e-37	-0.725002244483585	0.125	0.447	8.98362626851943e-33	AHI1
4.50019332199801e-37	-1.28994422347293	0.042	0.336	9.32530060184427e-33	TPST1
4.96280973410302e-37	0.844739415703986	0.284	0.087	1.02839343310083e-32	LRMP
6.798470679828e-37	-0.77791683247896	0.031	0.319	1.40877909427396e-32	SOX9
7.56562403202504e-37	-1.21653054828444	0.05	0.349	1.56774861191623e-32	ATP6V0E2
9.37371754948003e-37	-0.903716970264161	0.47	0.765	1.94242175060325e-32	SKP1
9.64789854034128e-37	-0.896801925728852	0.059	0.354	1.99923753552952e-32	DAG1
9.84786754960516e-37	-0.903382781874163	0.258	0.587	2.04067511362918e-32	ATP5F1
1.02700655886408e-36	-0.837345628360931	0.204	0.544	2.12816299127815e-32	TBCB
1.06285988524821e-36	-2.28315966112725	0.101	0.388	2.20245825421134e-32	TSPAN7
1.13446133972945e-36	-0.981556896280716	0.031	0.319	2.35083078818737e-32	FADS2
1.16655057917507e-36	0.756514789754395	0.602	0.315	2.41732611016658e-32	HLA-DQA1
1.8219274665938e-36	-0.714928169054439	0.182	0.519	3.77539809627568e-32	TMCO1
1.84639709289289e-36	-0.800545134464714	0.153	0.472	3.82610405589265e-32	REV3L
1.96435053810316e-36	-0.647350739252417	0.101	0.412	4.07052718505736e-32	RNF187
2.13798478952672e-36	-2.06712650525428	0.022	0.298	4.43033208085728e-32	SERPINE2
2.37539885923535e-36	-0.613752696694603	0.149	0.482	4.9223015161075e-32	NDUFAB1
2.39105052500802e-36	-0.76251922629413	0.09	0.398	4.95473489792163e-32	SEC11C
2.76175123287532e-36	1.14650793180982	0.632	0.352	5.72290090476424e-32	IL13RA1
2.81162149039094e-36	-0.886188278272334	0.09	0.399	5.82624205238811e-32	PHB
3.54310649703499e-36	-1.06354322818391	0.547	0.82	7.34202528315591e-32	HMGN2
3.62605345947073e-36	-0.591293923994551	0.394	0.708	7.51390797871525e-32	PPP1CB
4.01598782431357e-36	1.25822844860697	0.464	0.214	8.32192996954258e-32	PIK3AP1
4.53304313555143e-36	1.30578653400116	0.466	0.216	9.39337198548968e-32	IRF8
4.73310128742067e-36	-2.09304329154227	0.024	0.299	9.80793248779312e-32	DNER
5.81291441556476e-36	-2.03476931064358	0.007	0.277	1.20455212519333e-31	IGFBP7
5.89707832984223e-36	-0.61123817197712	0.21	0.54	1.22199257150991e-31	MRPS21
6.1151979608578e-36	0.35949352551552	0.937	0.557	1.26719132144895e-31	APOE
7.07425140363483e-36	-0.577296844741349	0.175	0.52	1.46592637586121e-31	DYNLT1
7.30337030995653e-36	-0.88645646493149	0.079	0.373	1.51340439562919e-31	AASS
7.34934816917825e-36	0.840736549811201	0.681	0.379	1.52293192761712e-31	AXL
7.64244388279185e-36	-0.889142864161307	0.011	0.284	1.58366722139213e-31	PRAF2
7.73971784017511e-36	-0.661190013282071	0.171	0.495	1.60382433084109e-31	NDUFS8
7.77390649319747e-36	-0.497531740532789	0.409	0.73	1.61090890352038e-31	NDUFA1
8.55528884247454e-36	-1.13615337428677	0.803	0.905	1.77282695393757e-31	ALDOA
8.91194161910409e-36	0.875115531885725	0.632	0.326	1.84673254231075e-31	HLA-DMB
9.21700316188315e-36	-0.37890201218173	0.092	0.414	1.90994739520543e-31	NDUFA7
9.68282230811906e-36	-1.02640206300097	0.033	0.317	2.00647443868843e-31	LIMA1
1.0055795407105e-35	1.49795859924611	0.687	0.454	2.08376192426029e-31	IFNGR1
1.08527470209505e-35	-0.738648760718325	0.339	0.67	2.24890623768136e-31	ATP5G3
1.08826893466421e-35	-0.988513658633635	0.002	0.27	2.25511088641117e-31	NRXN1
1.18224027922642e-35	-1.24607429305866	0.015	0.286	2.44983830661299e-31	SCG3
1.20493933226029e-35	0.988342954133637	0.72	0.423	2.49687528430977e-31	NR4A2
1.37543025982499e-35	-0.959829995128447	0.092	0.394	2.85016658440935e-31	SRM
1.45381465954366e-35	-0.823065243592673	0.013	0.286	3.01259473750638e-31	GABBR1
1.71038329808965e-35	-0.485102838814985	0.002	0.269	3.54425627030136e-31	MT1M
1.72786201882928e-35	-1.06263152035287	0.026	0.306	3.58047567541804e-31	METRN
2.07758637807181e-35	-0.817427116386552	0.057	0.354	4.30517449264041e-31	BBS2
2.13734853664201e-35	-0.95202591412433	0.107	0.413	4.42901363762956e-31	VEGFA
2.24491447194487e-35	-0.612746825724851	0.109	0.427	4.65191176876415e-31	COPZ1
2.30312539955011e-35	-0.767411987870653	0.013	0.283	4.77253645294773e-31	CDC42BPA
2.44244323965257e-35	-0.625778267229417	0.287	0.616	5.06123088120805e-31	TAOK3
2.57687730195442e-35	1.34601951810419	0.527	0.276	5.33980514510994e-31	CD276
3.16994004059907e-35	-1.64267587046061	0.024	0.295	6.56874975212939e-31	PSAT1
3.18765486032108e-35	-1.05911933571049	0.009	0.276	6.60545840155735e-31	KIF21A
3.2534964505303e-35	-0.42149137376639	0.341	0.677	6.74189534478889e-31	AKAP9
3.29016885043861e-35	-1.5065751837387	0.028	0.307	6.8178878918789e-31	PLEKHB1
3.5994393104254e-35	-1.69202931228248	0.018	0.286	7.4587581390635e-31	OLIG1
3.6513667147747e-35	-0.731863805133228	0.103	0.42	7.56636210635612e-31	MPV17
3.93398543974066e-35	0.935814727977567	0.525	0.255	8.1520046282306e-31	LY86
4.94049293538708e-35	-0.390034263117173	0.171	0.502	1.02376894607091e-30	NDUFB3
5.22439232329511e-35	-0.813210404010607	0.125	0.45	1.08259857723321e-30	PDCD6
5.27321534751107e-35	-0.632420325529111	0.168	0.495	1.09271568431124e-30	ATP5G1
5.83117266721338e-35	-1.43539448810944	0.114	0.409	1.20833560009996e-30	CDK4
6.98737679932387e-35	-0.327236169852705	0.063	0.356	1.44792422035589e-30	MZT2A
7.94649475790614e-35	-0.794107828166439	0.002	0.265	1.64667264373331e-30	TMEM59L
8.62261097881225e-35	1.28421098521084	0.372	0.148	1.78677744702947e-30	WDFY4
9.40612441541957e-35	-0.746295029988171	0.245	0.572	1.94913710136324e-30	PRDX3
1.08202550568954e-34	-1.21346309491292	0.125	0.425	2.24217325288987e-30	SIRT2
1.09404071371573e-34	0.694980773698676	0.722	0.391	2.26707116696173e-30	HLA-DMA
1.14493863103269e-34	-0.971000181491187	0.092	0.402	2.37254183122594e-30	PGRMC1
1.26343881387124e-34	-0.693195023981303	0.781	0.922	2.61809791010399e-30	RPS15
1.32573259736551e-34	-2.18257572381702	0.004	0.267	2.74718308826081e-30	AGT
1.4278417100846e-34	0.845769741932094	0.718	0.409	2.95877359163732e-30	FCGR2A
1.75213381699986e-34	-0.573340092126062	0.149	0.471	3.63077169558711e-30	SHISA5
1.83886378080077e-34	1.4716544391304	0.584	0.335	3.81049352657535e-30	ZCCHC6
2.23961980067518e-34	-1.17168025385399	0.013	0.277	4.64094015095911e-30	MAP1A
2.43768302311727e-34	-0.894151558929141	0.083	0.384	5.05136676050361e-30	NGRN
2.91318410903407e-34	0.753296043955958	0.685	0.383	6.03670011074039e-30	B4GALT1
3.19749907056793e-34	1.26517830642144	0.654	0.401	6.62585757403086e-30	MPP1
3.35682528248527e-34	-1.55127721194476	0.048	0.327	6.95601335036598e-30	GRAMD3
3.38618250794076e-34	-0.678110615271534	0.241	0.556	7.01684739295485e-30	GLG1
4.07522499542347e-34	-1.9489163766659	0.007	0.268	8.44468123551651e-30	F13A1
4.29746336006186e-34	1.31819709278063	0.637	0.384	8.90520357472018e-30	LOC284454
4.34235724828323e-34	-1.51517262768139	0.009	0.268	8.99823268989251e-30	TTYH1
4.8623719463937e-34	-0.82347506147554	0.002	0.26	1.0075807147317e-29	CDH2
5.03722757199525e-34	-0.493276612337801	0.617	0.855	1.04381429746886e-29	CCDC72
5.15581238996507e-34	1.05595238702707	0.643	0.356	1.06838744344856e-29	TLR2
5.30618948963717e-34	-0.503900354726441	0.12	0.431	1.09954858604261e-29	SPATS2L
5.34680071327725e-34	-0.710690162898431	0.109	0.416	1.10796404380531e-29	LARS
5.39217655166526e-34	-1.44558871992327	0.015	0.276	1.11736682503608e-29	PHYHIPL
5.95401302469689e-34	-0.874690728831205	0	0.256	1.23379057897769e-29	DPYSL3
6.20831165596878e-34	-0.573983504405777	0.046	0.32	1.28648634134985e-29	PSPH
6.40273574953088e-34	-0.546240956162741	0.103	0.415	1.32677490201779e-29	NME4
6.94730973070447e-34	-0.725427099281194	0.092	0.393	1.43962152239658e-29	CCDC56
7.10869327039482e-34	-0.535238796154078	0.158	0.475	1.47306341949121e-29	GADD45GIP1
7.2010647617497e-34	-0.321310638994878	0.125	0.437	1.49220463992977e-29	TRAPPC5
9.11945313758259e-34	-0.639849029056788	0.125	0.434	1.88973307916986e-29	CD47
9.7455277170031e-34	-0.539649311094313	0.239	0.568	2.01946825351738e-29	NEDD8
9.82635802881488e-34	-0.545870900234391	0.197	0.519	2.03621791073102e-29	CUTA
1.00643450405187e-33	-0.544738899752756	0.247	0.573	2.08553357929629e-29	NDUFB11
1.00848518325393e-33	0.673524721389501	0.711	0.387	2.08978299673879e-29	PTPRC
1.01452569468033e-33	1.07231197527982	0.525	0.262	2.10230014451658e-29	CORO1A
1.02514849243035e-33	-0.488983608415812	0.295	0.622	2.12431270601417e-29	NDUFB4
1.35739834523406e-33	-0.564559608178574	0.265	0.588	2.81280085099402e-29	FABP5
1.36214304584834e-33	-1.3073605304178	0.282	0.588	2.82263281960694e-29	SOD2
1.54466360327318e-33	-1.05699214331142	0.018	0.282	3.20085191870269e-29	GOLM1
1.60265723146628e-33	-2.5069558859911	0.011	0.269	3.32102631504442e-29	FN1
1.71256213052543e-33	-0.549692555408226	0.098	0.396	3.5487712468748e-29	NUTF2
1.84975817720715e-33	-0.564123325791862	0.039	0.313	3.83306889480865e-29	OLFM2
1.89906192916599e-33	1.1587353395798	0.538	0.294	3.93523612961777e-29	MAP4K3
1.94844821674159e-33	-0.903589376134765	0.19	0.498	4.03757439473192e-29	MAP4
2.09275400724841e-33	-0.665888273810605	0.35	0.682	4.33660485382015e-29	TTC3
2.12727198108183e-33	-0.987196056771698	0.039	0.315	4.40813299919777e-29	WRB
2.35275946997955e-33	-1.07329366340123	0.004	0.258	4.87538817369163e-29	UCHL1
2.41634510708458e-33	-0.543923040148034	0.265	0.584	5.00715033090066e-29	NDFIP1
2.67320502376944e-33	-1.92777896134433	0.004	0.258	5.53941545025504e-29	TNC
2.70880290107646e-33	-2.31503279323451	0.007	0.261	5.61318137161065e-29	AQP4
3.22409503895777e-33	-0.468455610731714	0.114	0.417	6.68096973972829e-29	TXNDC17
3.52745072501529e-33	-1.04778481374434	0.037	0.308	7.30958339237668e-29	RALGDS
3.71191325594426e-33	-0.596659886688787	0.101	0.403	7.69182664896769e-29	PRDX4
3.96057148903244e-33	-1.19172608668341	0.004	0.257	8.20709623957303e-29	GRIA2
4.0273068004527e-33	1.17236655866203	0.549	0.295	8.34538515189807e-29	IER5
4.18790497385283e-33	1.1236290861579	0.628	0.368	8.67817668681783e-29	ELF1
4.3102260025494e-33	-0.793575341452527	0.217	0.523	8.93165032248287e-29	RAB6A
4.42679091827192e-33	-1.12492332280068	0.004	0.257	9.17319614084307e-29	ARNT2
4.4672685773675e-33	-3.06374268202085	0.011	0.266	9.25707394602093e-29	THBS1
4.48526130505255e-33	-0.260448648542592	0.044	0.322	9.29435847632989e-29	C7orf55
4.57375568604865e-33	-0.57295899713343	0.245	0.578	9.47773653263e-29	UQCRH
4.64320063037697e-33	1.31230364864346	0.481	0.239	9.62164034626716e-29	ITPRIP
4.76928915116019e-33	-0.7402864258632	0.173	0.494	9.88292097903415e-29	TMEM147
5.65255576793679e-33	-0.915145179532209	0.009	0.266	1.17132260623186e-28	TNS1
6.36317261268386e-33	0.500422586730495	0.295	0.103	1.31857662880035e-28	PRPF40B
6.81206148777708e-33	-0.829022241254341	0.109	0.403	1.41159538149717e-28	IFI6
6.86030361687638e-33	-1.09117032600652	0.028	0.293	1.42159211548912e-28	ACTN1
7.22026805661827e-33	-0.596862105883746	0.061	0.347	1.49618394669244e-28	DCTN3
8.54640890967711e-33	-0.696921413766732	0.28	0.613	1.77098685426329e-28	P4HB
1.04723948224311e-32	-0.846446564941051	0.123	0.414	2.17008965510416e-28	LSM4
1.12529658254457e-32	-2.00124944221327	0.12	0.392	2.33183957834886e-28	CD163
1.37440910583604e-32	-0.567683554629575	0.035	0.303	2.84805054911345e-28	PALLD
1.73976253816974e-32	1.18344798813656	0.49	0.242	3.60513593159534e-28	PTAFR
1.84656108691995e-32	-0.327934390415582	0.166	0.498	3.82644388431553e-28	FAM96B
1.90594816517323e-32	-1.05864111473218	0.131	0.415	3.94950578787196e-28	ARPC1A
2.03366757514973e-32	1.10668383599661	0.54	0.293	4.21416594922526e-28	TCOF1
2.0612147984716e-32	-0.543832977622139	0.155	0.463	4.27124930539286e-28	SF3B14
2.5857387452439e-32	-0.495175328755096	0.694	0.904	5.3581678278944e-28	ATP5E
2.64373227671314e-32	-0.504852053819185	0.204	0.543	5.47834202380497e-28	ARF5
3.15504576445446e-32	-0.698921710019642	0.042	0.309	6.53788583310254e-28	GOLIM4
3.18037220579611e-32	-0.617051203130133	0.236	0.552	6.59036728485069e-28	ST13
4.02870546106443e-32	-0.798172946459659	0.304	0.602	8.3482834564177e-28	DST
4.22423350043735e-32	-1.0252794955848	0.018	0.272	8.75345665960627e-28	EPAS1
4.24506582709678e-32	-0.944530386041152	0.103	0.393	8.79662540690994e-28	EMP1
4.49774696663802e-32	-0.933264757816723	0.083	0.365	9.32023126426731e-28	SOCS3
4.58392273718803e-32	-0.39325332096859	0.287	0.637	9.49880469600105e-28	ATP5H
4.86489204375037e-32	-0.833452624910263	0.083	0.367	1.00810292930595e-27	COPS8
4.93980799595389e-32	-0.671838638755302	0.274	0.595	1.02362701292157e-27	C4orf3
5.15408516060772e-32	-0.832763139071079	0.151	0.447	1.06802952698113e-27	ZBTB20
5.16769598606825e-32	-0.770157386132238	0.031	0.29	1.07084996223306e-27	ANK2
5.30369205600759e-32	0.892316969868367	0.488	0.244	1.09903106784589e-27	TLR4
5.35184350565168e-32	-0.419891219385208	0.147	0.454	1.10900901124114e-27	C19orf70
5.39774700559606e-32	-1.00562907729874	0.009	0.256	1.11852113449962e-27	NPDC1
5.45627617652625e-32	-0.603061702418375	0.333	0.667	1.13064954929977e-27	TMEM59
5.53407681130157e-32	-0.591785970125448	0.136	0.439	1.14677139683791e-27	RUFY3
5.94150103003262e-32	1.45845517482159	0.621	0.392	1.23119784344336e-27	PAG1
7.38493256847955e-32	0.994076999819269	0.306	0.111	1.53030572684033e-27	LRRC8C
7.75386289966813e-32	-0.829692172425215	0.007	0.253	1.60675547006923e-27	MAPT
8.09859625191573e-32	1.14401030228811	0.556	0.3	1.67819111532198e-27	SYK
8.72398531977129e-32	1.25680202986402	0.597	0.347	1.80778423796301e-27	WDR91
9.36989829582201e-32	-0.879924036623032	0.204	0.513	1.94163032486024e-27	UQCRC1
9.69473146812791e-32	-1.21836877729451	0.037	0.297	2.00894225482546e-27	C16orf80
9.78069608893604e-32	1.10612416843406	0.376	0.158	2.02675584354933e-27	FAM105A
1.05912202047282e-31	1.21234081748415	0.54	0.282	2.19471265082377e-27	LPL
1.14418706042135e-31	-0.727998250256603	0.118	0.411	2.37098442660512e-27	TMEM167A
1.22351168607093e-31	-0.534410914838858	0.571	0.832	2.53536091587618e-27	RPL29
1.2425191075928e-31	1.36924524510506	0.578	0.33	2.5747480947538e-27	MKNK1
1.29009165671603e-31	1.33521966003538	0.396	0.174	2.67332793104696e-27	GAB3
1.30559955732492e-31	-0.489063721265411	0.055	0.32	2.70546340268869e-27	MYL6B
1.45946751688105e-31	-0.440931016837821	0.009	0.254	3.02430858848091e-27	IQCK
1.64707303666351e-31	-1.07821955005577	0.074	0.344	3.41306474657412e-27	SYNE1
1.74548946433197e-31	-1.11506312246516	0.144	0.432	3.6170032679887e-27	SCD
1.77844430551577e-31	-0.728118904310564	0.079	0.361	3.68529228988979e-27	LRRC58
1.77898377833295e-31	-0.926208150639947	0.015	0.264	3.68641018546155e-27	DDAH1
1.80559462894653e-31	1.40353170521831	0.549	0.324	3.741553190103e-27	PNP
1.84987295555317e-31	-0.93057500258589	0.066	0.338	3.83330673849728e-27	MYO10
1.88112597367393e-31	-0.398252459866362	0.16	0.465	3.89806924264712e-27	SNRPE
2.03262336527547e-31	-0.510211709831571	0.092	0.381	4.21200213752383e-27	ETFB
2.26905771747016e-31	-0.690327585916698	0.416	0.702	4.70194140214167e-27	PPIB
2.32855710247531e-31	0.598151549985326	0.974	0.803	4.82523602774934e-27	PABPC1
3.02776876833576e-31	1.04575748217339	0.53	0.271	6.27414244174535e-27	TBXAS1
3.31039735331465e-31	-1.48660535908896	0.018	0.261	6.85980539553863e-27	PHGDH
3.32776752460327e-31	-0.980919806024952	0.009	0.253	6.8957998644829e-27	TRIB2
3.49320240696859e-31	-0.779104565819829	0.09	0.37	7.23861402772031e-27	GOLGA7
3.87116362114524e-31	-0.491487858787406	0.081	0.365	8.02182525573716e-27	LSM5
3.99604174521117e-31	-0.909569954300747	0.057	0.322	8.2805977044266e-27	FOSL2
4.38756093732519e-31	-0.657936609920328	0.039	0.297	9.09190377432526e-27	SHISA4
4.39752183682488e-31	-0.450679516605641	0.477	0.79	9.11254475026852e-27	UBL5
5.08936464670844e-31	-0.852370186816184	0.011	0.254	1.05461814209092e-26	AK4
5.09893357020955e-31	-0.94114857978879	0.015	0.262	1.05660101441882e-26	DSEL
5.60666217679123e-31	-0.677529135346602	0.186	0.486	1.16181253627468e-26	SEC61A1
6.19356645688775e-31	-0.855253388956972	0.263	0.573	1.28343084119628e-26	HIST1H4C
6.35983748970796e-31	0.863610534024001	0.333	0.127	1.31788552461728e-26	LPAR5
6.73112120599362e-31	-0.917016278288533	0.326	0.627	1.394822936306e-26	CSTB
7.17284748519621e-31	0.661341611741636	0.444	0.201	1.48635745588236e-26	IL4R
7.5130859989317e-31	-1.04264598364143	0.046	0.303	1.55686168069863e-26	ALDH7A1
7.61972793645942e-31	-0.453184915503472	0.208	0.516	1.57896002299312e-26	NDUFS6
7.66930055910715e-31	-0.876232516153911	0.011	0.251	1.58923246185818e-26	PTPRF
8.2124165327254e-31	0.901380422649445	0.503	0.249	1.70177695391136e-26	SIGLEC10
8.36394535822917e-31	-1.42107016872519	0.033	0.281	1.73317675713225e-26	MSMO1
9.04420116515188e-31	-0.510393382941351	0.228	0.546	1.87413936544277e-26	NDUFS7
9.22330031411487e-31	-1.00202568519984	0.053	0.312	1.91125229109088e-26	NDRG1
9.35364329987482e-31	-0.57357850443876	0.061	0.328	1.93826196460006e-26	BAD
9.51347489527705e-31	1.17146235306849	0.689	0.449	1.97138226779931e-26	NEDD9
9.94669623455779e-31	-0.728448090791722	0.131	0.416	2.06115439372507e-26	PDLIM5
1.14391378609347e-30	-0.51973795766086	0.02	0.263	2.37041814754288e-26	ENAH
1.22803235752814e-30	-1.1215585362967	0.107	0.388	2.5447286512698e-26	INSIG1
1.33807531397036e-30	-0.603386643165882	0.063	0.331	2.77275966560938e-26	NDUFA8
1.3646236147203e-30	-0.459896036473643	0.149	0.453	2.82777305442341e-26	PNKD
1.40940257868166e-30	-0.687396506341491	0.158	0.457	2.92056402354413e-26	C1QBP
1.54927128924313e-30	-0.566899508231187	0.284	0.591	3.21039996556962e-26	TMED10
1.65262607338363e-30	0.815783439946404	0.54	0.286	3.42457174926555e-26	USP53
1.74023232419304e-30	-0.891515562981714	0.015	0.259	3.60610942219282e-26	PGM1
1.89161482010467e-30	-0.561205572135507	0.23	0.555	3.9198042302209e-26	HBXIP
2.26888269063746e-30	-0.704126979820323	0.015	0.258	4.70157871153895e-26	SMARCD3
2.38138658770076e-30	-0.759544225185247	0.21	0.5	4.93470928703351e-26	EIF3I
2.38892925185565e-30	1.10694721470608	0.681	0.451	4.95033919569528e-26	MTSS1
2.53633797050241e-30	1.36171322644235	0.411	0.199	5.25579954247509e-26	NFATC1
2.58319813381188e-30	-1.20676105463774	0.219	0.496	5.35290317288498e-26	NAV1
2.64766470044331e-30	-1.04561966343066	0.011	0.25	5.48649079225863e-26	ITGA7
2.88668085466808e-30	0.869390709051647	0.81	0.592	5.9817800670432e-26	FCGRT
3.00790144611939e-30	-0.601391850954196	0.311	0.619	6.23297337664861e-26	ATP6V1G1
3.13414329019393e-30	-0.936792067940636	0.02	0.262	6.49457172593986e-26	NREP
3.74274961084733e-30	-0.408505222636059	0.12	0.41	7.75572574359785e-26	PDCD5
4.02958144572185e-30	-0.507403784658616	0.07	0.342	8.35009867182482e-26	DPY30
4.15700366908755e-30	-0.792186819873703	0.177	0.47	8.61414300308321e-26	MLEC
5.02699862430218e-30	0.985664761694355	0.254	0.085	1.0416946549279e-25	CXCL12
5.33284806577123e-30	-0.638846047269419	0.158	0.448	1.10507277618912e-25	PSIP1
5.42884780975984e-30	-0.483120302105452	0.061	0.327	1.12496584313843e-25	ARL2
5.72768528748963e-30	-0.56777389081108	0.133	0.408	1.1868909452736e-25	FNBP1
6.13613418251646e-30	1.00514384218546	0.282	0.102	1.27152972530106e-25	PRKCH
6.4182064607155e-30	1.1717120027323	0.514	0.297	1.32998074278947e-25	DOT1L
6.48607348916217e-30	-0.673689662132628	0.059	0.322	1.34404414842419e-25	RCN1
7.19408490628458e-30	-0.598161904910173	0.168	0.442	1.49075827428029e-25	TOMM5
7.76678130233906e-30	-0.524326513914021	0.02	0.26	1.6094324214707e-25	APC2
8.08120155214743e-30	-0.66369342212171	0.066	0.329	1.67458658563599e-25	LRRC8A
8.1955979868788e-30	-0.413996389502939	0.201	0.51	1.69829181484103e-25	RNF181
8.28281148072434e-30	-0.832354954576997	0.751	0.899	1.7163641950357e-25	RPLP0
9.28443842167424e-30	-1.62303836642023	0.05	0.298	1.92392132973934e-25	NLGN3
9.40637738438756e-30	-0.596936267624153	0.188	0.492	1.94918952159279e-25	NUDC
9.90319992846806e-30	-0.656137670500461	0.112	0.386	2.05214108917715e-25	GLO1
1.02307914035813e-29	-0.335115675592094	0.63	0.881	2.12002459465011e-25	RPS26
1.17040329697784e-29	-0.740910892284559	0.057	0.31	2.42530971199749e-25	SEMA6A
1.21038697203725e-29	-0.530154548166922	0.21	0.514	2.50816388345559e-25	NASP
1.24712336583908e-29	-0.578008808736853	0.103	0.382	2.58428903869175e-25	RALA
1.32920195786841e-29	1.24178568487095	0.617	0.417	2.75437229709493e-25	CNPY3
1.4017679101501e-29	-0.721563499045081	0.081	0.354	2.90474346341304e-25	FIBP
1.43214740654709e-29	-0.319913886087831	0.295	0.635	2.96769585584687e-25	NDUFC2
1.51992218460959e-29	-0.496212268440246	0.133	0.428	3.14958275094799e-25	DCXR
1.53513781698288e-29	-0.58815794838624	0.037	0.287	3.18111258435192e-25	TRPS1
1.55509014204797e-29	-0.365853552057061	0.063	0.326	3.2224577923518e-25	MNF1
1.59951344082771e-29	-0.621633882347271	0.133	0.42	3.31451175208318e-25	C21orf33
1.70084289955958e-29	-1.33097795011065	0.024	0.26	3.52448665646736e-25	RTN1
1.79202522913294e-29	0.576831607197972	0.659	0.371	3.71343467980927e-25	REL
1.87852278281954e-29	-1.732843363137	0.179	0.46	3.89267491055865e-25	CLDND1
1.92747927126746e-29	-0.622579061175737	0.072	0.339	3.99412254592043e-25	FOXP1
2.00603800640907e-29	-0.686600397626714	0.033	0.277	4.15691195688087e-25	LINC00478
2.16734445407117e-29	-0.62016403311629	0.068	0.326	4.49117117772627e-25	ERI3
2.23076065838565e-29	-0.519417978122043	0.309	0.599	4.62258223630674e-25	SNRPG
2.38558087757253e-29	-0.555929493080592	0.12	0.408	4.9434006945058e-25	NDUFB5
2.44354981387871e-29	-0.600353506211373	0.083	0.359	5.06352392431945e-25	MTCH2
2.51341649849051e-29	-0.62765062834117	0.228	0.516	5.20830166817204e-25	NDUFA6
2.53416432401607e-29	-0.361877765426551	0.083	0.358	5.25129531222611e-25	WBP5
2.66778593811532e-29	-0.85767424349309	0.096	0.363	5.52818602096256e-25	APC
2.67794252327435e-29	-0.764294340054543	0.085	0.356	5.54923249672911e-25	EIF4EBP1
2.71080361506036e-29	-0.790496321173741	0.114	0.383	5.61732725112807e-25	PRKACB
3.11319409071562e-29	-0.294085598811528	0.103	0.387	6.45116079478091e-25	LAGE3
3.26509429923187e-29	-0.514044422022365	0.164	0.453	6.76592840686829e-25	PSMB2
3.27509183110632e-29	-0.619606184796784	0.024	0.265	6.78664529241851e-25	POP7
3.36686524276127e-29	-0.839915412579404	0.02	0.256	6.9768181560499e-25	S100A4
3.42656917656678e-29	-0.537056897965053	0.129	0.428	7.10053664768168e-25	TMEM205
3.46166764962343e-29	-0.444648356820253	0.236	0.537	7.17326770354967e-25	CBX3
3.53371164711778e-29	-0.759005587507137	0.182	0.48	7.32255727515747e-25	C1orf43
3.5656948046396e-29	-1.34945458094846	0.031	0.268	7.38883277417417e-25	SEMA5A
3.65715585156143e-29	-0.758192938895557	0.118	0.395	7.5783583556056e-25	RBBP4
3.67564582061345e-29	-0.526126518373757	0.368	0.663	7.6166732694752e-25	GDI1
3.68591313813856e-29	-0.645956654161273	0.035	0.282	7.63794920485073e-25	FAM110B
3.6978020534831e-29	-0.713599870025104	0.383	0.669	7.66258541522769e-25	HSPB1
4.37829937182104e-29	0.518625874720733	0.976	0.768	9.07271195828756e-25	EGR1
4.47935267511524e-29	-0.541465422553115	0.053	0.311	9.28211461337381e-25	VAMP5
4.48030604234647e-29	-1.52080792258569	0.026	0.265	9.28409018095036e-25	SLC2A1
4.58326801527329e-29	-0.563019045130583	0.193	0.491	9.49744798124932e-25	TECR
4.68200769555087e-29	-0.653711894570787	0.044	0.292	9.70205634672052e-25	HDDC2
4.87549036257629e-29	-0.66362315631992	0.488	0.774	1.01029911293306e-24	CNBP
4.95876735879092e-29	-0.447389127745553	0.057	0.314	1.02755577208865e-24	CHCHD8
5.10626212315981e-29	-0.512718867418154	0.09	0.362	1.05811963716118e-24	MAP3K13
5.77282249305127e-29	1.12365057982304	0.495	0.263	1.19624427701009e-24	PLEKHO2
6.7205424699776e-29	0.922860263750018	0.663	0.381	1.39263081062876e-24	CD4
6.99823895809863e-29	1.20550466869174	0.387	0.183	1.4501750768972e-24	NAB2
7.15351917045939e-29	-0.703414628039274	0.116	0.393	1.48235224250259e-24	UBE2L6
7.32941241026399e-29	-0.519733845926494	0.171	0.47	1.5188008396549e-24	ACSL3
7.3811145414995e-29	-0.51640832821213	0.123	0.405	1.52951455528953e-24	FKBP3
7.42197952023422e-29	-0.891377233384625	0.028	0.271	1.53798259618294e-24	PNMA1
8.00845377363028e-29	0.694052264859483	0.639	0.377	1.65951179097167e-24	RUNX1
8.21033202025853e-29	-0.404429467028713	0.214	0.519	1.70134500123797e-24	C19orf53
9.18046796187158e-29	-0.607250911621111	0.024	0.261	1.90237657105903e-24	THRA
1.09408862995103e-28	-1.42847319700169	0.048	0.293	2.26717045898452e-24	MEST
1.16346574562463e-28	-0.329944769624701	0.208	0.511	2.41093371808336e-24	LSM7
1.1736223998572e-28	-0.620125420368129	0.438	0.715	2.43198033698409e-24	POLR2A
1.18348372559702e-28	-0.728775508010611	0.153	0.427	2.45241497618215e-24	TUBB2A
1.27668382938104e-28	1.32538937326107	0.468	0.249	2.64554423124338e-24	ANKRD44
1.3432481197794e-28	-0.370214259718605	0.166	0.452	2.78347875380686e-24	ARHGAP1
1.34658754683241e-28	-0.763116178612228	0.799	0.89	2.79039871454613e-24	RPS2
1.40280965905618e-28	-0.868366610401223	0.12	0.39	2.90690217549621e-24	GBAS
1.44853593866315e-28	-0.761896970874624	0.123	0.395	3.00165617209778e-24	CCT7
1.45414159007384e-28	-0.727953684870951	0.092	0.353	3.013272202951e-24	AP1S2
1.93859253225428e-28	1.14989231544648	0.617	0.415	4.01715144533732e-24	ERCC1
1.95498745520385e-28	-0.642129001261222	0.098	0.367	4.05112500467343e-24	IDH1
2.10164959143737e-28	-0.631805122391267	0.085	0.361	4.35503828337652e-24	VDAC3
2.12893677788228e-28	-0.575579596524987	0.21	0.494	4.41158279112766e-24	POLR2E
2.16801829904381e-28	-0.66282486914381	0.105	0.369	4.49256751927859e-24	FAM162A
2.25555947125261e-28	-0.304878602913503	0.225	0.536	4.67397033632967e-24	SPCS2
2.29888093604498e-28	-0.601344406990903	0.066	0.32	4.76374107567241e-24	FNDC3B
2.44508505922272e-28	-1.23991280022385	0.068	0.319	5.06670525972132e-24	TSPYL4
2.58005292434624e-28	-0.652455579920633	0.109	0.375	5.34638566983028e-24	ADI1
2.64204003352806e-28	-0.458867178215881	0.208	0.508	5.47483535747684e-24	MRPL20
2.6616739456105e-28	-0.601361120514172	0.114	0.381	5.51552075009407e-24	PTPRA
2.74459553865923e-28	-0.604198268576154	0.153	0.429	5.68735087520966e-24	GTF3C6
2.79309281260401e-28	-0.678917545157923	0.07	0.326	5.78784692627802e-24	UBE2V2
2.86266228934236e-28	0.658099748461952	0.687	0.401	5.93200879597523e-24	NR4A3
3.21901504637058e-28	-0.540614827887817	0.241	0.546	6.67044297908911e-24	COMT
3.26680904082505e-28	-0.741423249479409	0.055	0.305	6.76948169439766e-24	POLD2
3.33926456780361e-28	-0.76618235333844	0.048	0.294	6.91962403740263e-24	AZI2
3.51103099160926e-28	-0.408231999716937	0.21	0.514	7.27555842081271e-24	NAPA
4.4316862319547e-28	-0.250895316938536	0.116	0.385	9.18334020985654e-24	CD151
5.07055177263565e-28	-0.668762118651862	0.109	0.374	1.05071973832556e-23	BHLHE40
5.53112862784264e-28	-0.647963911196727	0.107	0.378	1.14616047426155e-23	CDK2AP2
5.92927609672319e-28	-0.436649180304822	0.109	0.38	1.22866459276298e-23	ZCRB1
6.036123656022e-28	-1.28307995104154	0.092	0.347	1.25080554400088e-23	RCAN1
6.09793817831608e-28	-0.272009280360641	0.031	0.265	1.26361474931066e-23	BOLA3
6.73950646153427e-28	-0.438237342830354	0.103	0.369	1.39656052895913e-23	CCDC124
7.36214433489359e-28	-0.649879802506571	0.103	0.367	1.52558354907665e-23	PPP2CB
7.43465235620596e-28	-0.79649263164859	0.07	0.325	1.540608661253e-23	NDUFA9
7.60257788192266e-28	-0.667178831012435	0.199	0.475	1.57540618869201e-23	HIGD1A
8.16173529534534e-28	-1.21527731159706	0.05	0.289	1.69127478790146e-23	MLLT11
8.63742952471867e-28	-0.604245123692385	0.265	0.548	1.7898481461122e-23	ATP5C1
9.49983119524511e-28	-0.771280786710846	0.118	0.381	1.96855502027869e-23	PCMT1
9.92036228115211e-28	-0.725448484947167	0.151	0.422	2.05569747190034e-23	RDH11
9.97174042725358e-28	-0.663987233487589	0.158	0.454	2.06634405133549e-23	C20orf30
1.005233008321e-27	0.997317369391883	0.821	0.623	2.08304383984278e-23	PPP1R15A
1.03584563597228e-27	-0.551395325057153	0.234	0.52	2.14647932686175e-23	HADHB
1.15673907558063e-27	-0.674189218459235	0.109	0.376	2.39699471241819e-23	HSD17B10
1.22067158557744e-27	-0.360217300666158	0.096	0.366	2.52947565963357e-23	FAM127B
1.22133334731515e-27	-0.837618729518467	0.16	0.435	2.53084696230645e-23	PDIA6
1.24730700260899e-27	-0.29390359170711	0.295	0.603	2.58466957080635e-23	C14orf2
1.29177393348089e-27	0.910700194588149	0.735	0.478	2.6768139449591e-23	GNA13
1.49778565687546e-27	-0.68205492195226	0.753	0.911	3.10371143817734e-23	CALM1
1.50567364651238e-27	-0.483335398421748	0.024	0.252	3.12005693030294e-23	DGCR6L
1.75641923755311e-27	-0.771682857792102	0.063	0.313	3.63965194405754e-23	CLNS1A
1.7614608431881e-27	-0.682064810361864	0.453	0.722	3.65009915925437e-23	GSTP1
1.77712676373287e-27	-0.595097992752186	0.057	0.302	3.68256207980726e-23	SLC48A1
1.82680572351345e-27	-0.649099944965611	0.042	0.283	3.78550682026457e-23	PLOD3
1.86435011524172e-27	-0.477664418312328	0.219	0.522	3.8633063088039e-23	C2orf28
2.05151219307668e-27	-0.639808159839017	0.263	0.537	4.25114356649351e-23	RAB2A
2.11474121165318e-27	-0.628506495200098	0.131	0.403	4.38216673878771e-23	VKORC1
2.17688668034778e-27	1.19256489523509	0.7	0.497	4.51094457901668e-23	ATP6V1B2
2.23769458633739e-27	-0.823369519086602	0.221	0.505	4.63695072180835e-23	PDE4B
2.3367498148358e-27	-0.395935591958713	0.133	0.414	4.84221296630275e-23	KXD1
2.88645391626958e-27	-0.674995924860523	0.166	0.438	5.98130980529382e-23	IP6K2
3.170780449311e-27	-0.672184159147681	0.206	0.481	6.57049124706225e-23	CCT3
3.17505181438529e-27	-0.574557845678888	0.098	0.355	6.57934236976921e-23	CAMLG
3.70689078818386e-27	-0.477053485815101	0.077	0.325	7.6814190912746e-23	SERINC5
4.37424601120193e-27	-0.543730422157908	0.079	0.33	9.06431258441265e-23	PSMA5
4.50079536978145e-27	-0.680843800183	0.033	0.259	9.32654816526113e-23	LOC728392
4.56864463372693e-27	-0.429602262741596	0.105	0.366	9.46714541000895e-23	RAB5B
4.96632338877267e-27	-0.547487717159477	0.088	0.344	1.02912153262147e-22	WDR60
5.63509256645243e-27	-0.738456189658806	0.182	0.436	1.16770388162027e-22	PTOV1
5.6893517207432e-27	-0.670279071964713	0.094	0.34	1.17894746357241e-22	BCAP29
6.2263701518243e-27	-0.724803257160569	0.153	0.425	1.29022842286103e-22	MDH1
6.57238709177789e-27	-0.408538074330845	0.179	0.453	1.36193005315821e-22	KDELR1
7.70873355899969e-27	-0.862852492946795	0.048	0.28	1.59740376809591e-22	KAT2B
7.74327415192535e-27	-0.64487629978133	0.112	0.378	1.60456126976197e-22	TFG
8.02437986462253e-27	-0.65450208146145	0.326	0.61	1.66281199554708e-22	ANKRD36B
8.07938240749116e-27	-0.318693944813301	0.123	0.392	1.67420962248032e-22	UPF3A
9.19833707546222e-27	-0.685440985167529	0.033	0.262	1.90607940877728e-22	CYSTM1
9.29881040854406e-27	-0.386384774508237	0.295	0.607	1.9268994928585e-22	SEC61B
9.66522633199428e-27	0.881721997091285	0.475	0.247	2.00282820051585e-22	NPL
1.02159878019656e-26	-0.87959069945993	0.061	0.305	2.11695699232332e-22	C5orf62
1.07892177810235e-26	-0.782189134130493	0.236	0.511	2.2357417085837e-22	CCT2
1.10464757026574e-26	-0.691896118787856	0.755	0.906	2.28905069510466e-22	CALM2
1.14626462230834e-26	-0.597640177692829	0.118	0.379	2.37528955034734e-22	ESD
1.23429269168865e-26	-0.427395319953067	0.081	0.337	2.55770131571723e-22	MRPS34
1.59934845056827e-26	-0.500976502398667	0.168	0.433	3.31416985926756e-22	CYP51A1
1.65321232756913e-26	0.96388263855998	0.799	0.614	3.42578658518876e-22	AKAP13
1.66578863228396e-26	-0.639255764942277	0.12	0.386	3.45184720381883e-22	TXN2
1.69116732017777e-26	-0.750895198030522	0.101	0.352	3.50443692087237e-22	MYO5A
1.79694957913219e-26	-0.550318555225702	0.066	0.316	3.72363891787772e-22	DPM2
1.85585184187375e-26	-0.459534282034041	0.037	0.268	3.84569618673078e-22	MALSU1
1.93393296658245e-26	-0.503894402664219	0.094	0.349	4.00749589335216e-22	FAM3C
1.94958046670382e-26	-0.384321417171563	0.033	0.261	4.03992064310366e-22	SKA2
1.99626401472284e-26	-0.255359757387338	0.088	0.345	4.13665829130867e-22	DDT
2.08876701542065e-26	-0.697286064828609	0.197	0.476	4.32834300935467e-22	CYC1
2.34711055176373e-26	-0.492399703915062	0.05	0.29	4.8636824853648e-22	BRD8
2.39580899754548e-26	-0.533872281049698	0.133	0.403	4.96459540471374e-22	PSMB5
2.44245467703863e-26	-0.623205148644443	0.49	0.759	5.06125458175944e-22	RPSA
2.63234106519676e-26	-0.531507233775486	0.575	0.814	5.45473715530073e-22	YBX1
2.65643947369466e-26	-0.755270729522697	0.074	0.316	5.50467387739008e-22	C10orf58
2.72313501049146e-26	-0.60342033390775	0.777	0.891	5.64288036874041e-22	RPL36
2.73971636862766e-26	-0.806935543324742	0.295	0.562	5.67724025907024e-22	SBDS
2.84981124453989e-26	-0.499488729844053	0.107	0.367	5.90537886093557e-22	UROD
2.90559931530253e-26	-0.683086345170869	0.158	0.42	6.02098290116991e-22	HN1
3.17401970704929e-26	0.901151252149148	0.35	0.157	6.57720363694754e-22	KDM2B
3.29313942732399e-26	-0.323345453763209	0.219	0.509	6.82404352130078e-22	AP2S1
3.44755867484635e-26	-0.558039332998914	0.081	0.335	7.14403108601661e-22	YIF1A
3.56314875695692e-26	-0.344086959589492	0.061	0.299	7.38355685416614e-22	TLK1
3.63051883426387e-26	-0.33861200777616	0.114	0.388	7.52316112836158e-22	MEA1
3.68840775957479e-26	-0.269725713882017	0.142	0.414	7.64311855939088e-22	IFI27L2
4.24953195674285e-26	-0.541042834877098	0.079	0.321	8.80588012076253e-22	IER3IP1
4.94127479042186e-26	-0.808695960173177	0.083	0.321	1.02393096207122e-21	DLD
5.01843626952849e-26	-0.656341364806697	0.05	0.288	1.03992036377169e-21	MCM7
5.08533057181638e-26	-0.720530515772386	0.136	0.395	1.05378220109179e-21	PDIA4
5.17403977731643e-26	-0.52377221658479	0.212	0.504	1.07216452265551e-21	HMGN3
5.31881145004019e-26	-0.572045729383263	0.127	0.382	1.10216410867733e-21	G3BP1
5.47792977593564e-26	0.274354516354813	0.453	0.226	1.13513660816938e-21	GRASP
5.88950060146806e-26	-0.608632473575309	0.05	0.282	1.22042231463621e-21	PCMTD2
5.97907590629309e-26	1.21908380099815	0.733	0.54	1.23898410930205e-21	FKBP5
6.05529238874276e-26	-0.453800170933879	0.081	0.325	1.25477768879528e-21	ERLEC1
6.50279991295536e-26	-0.905890506906806	0.252	0.523	1.34751019796261e-21	CTDSP2
6.85758287933473e-26	-0.586609170705885	0.059	0.294	1.42102832425574e-21	SEPT11
7.37715557125998e-26	1.1573896972421	0.573	0.393	1.52869417747649e-21	GSTM2
7.5432456468966e-26	-0.742167478887422	0.171	0.44	1.56311136294991e-21	PGD
8.42598949228565e-26	-0.496417533263144	0.357	0.633	1.74603354259143e-21	PSMB1
9.39250482529492e-26	-0.561861916387663	0.313	0.581	1.94631484989761e-21	HP1BP3
1.00536426284662e-25	-0.486175507514387	0.282	0.577	2.08331582547077e-21	MRFAP1
1.02313005297871e-25	-0.758924831469533	0.035	0.259	2.12013009578248e-21	C11orf49
1.0336235817876e-25	-0.899618538396534	0.061	0.293	2.14187478618027e-21	SCCPDH
1.05778592890734e-25	-0.61983092386246	0.195	0.467	2.19194400188179e-21	TMEM85
1.07076546041282e-25	-0.794142568926357	0.077	0.315	2.21884018706744e-21	EI24
1.0772841053114e-25	-0.361931418252888	0.274	0.575	2.23234812302628e-21	RBX1
1.09762932127534e-25	-0.734794118850051	0.039	0.262	2.27450747954675e-21	SGCB
1.18632395665732e-25	-0.791679099636659	0.252	0.511	2.45830050298531e-21	CCT6A
1.18774027991386e-25	-0.629072336024761	0.057	0.289	2.4612354080375e-21	MRPS6
1.23362121209071e-25	-0.83635983765099	0.077	0.314	2.55630987569437e-21	PTPLAD1
1.23712652065738e-25	-0.301522317964424	0.14	0.401	2.56357357610622e-21	GTF2I
1.30144874121103e-25	-0.265469051984827	0.09	0.33	2.6968620815375e-21	LMO4
1.31211224083214e-25	-1.21469563211819	0.081	0.319	2.71895898545236e-21	GADD45A
1.43730020922958e-25	-0.535235770880379	0.214	0.481	2.97837349356554e-21	MRP63
1.47878307997019e-25	-0.567005073752051	0.269	0.545	3.06433429831422e-21	NOTCH2
1.53040714854391e-25	0.810769849646204	0.33	0.141	3.17130969321269e-21	GGTA1P
1.67871547491635e-25	-1.15327748988829	0.096	0.328	3.47863420712167e-21	EPN2
1.70859511244694e-25	-0.579954485384707	0.53	0.787	3.54055079201256e-21	ZFAND5
1.77483852367731e-25	0.344005611242401	0.993	0.81	3.67782038876413e-21	CTSB
1.80499242931567e-25	-0.587313103894182	0.151	0.417	3.74030531202792e-21	APEX1
2.03899198720657e-25	-0.371064936979363	0.182	0.472	4.22519919588946e-21	STT3A
2.14511388718961e-25	-1.14714596212612	0.114	0.352	4.4451049970343e-21	KPNA2
2.5411226965444e-25	1.00606544704022	0.473	0.262	5.2657144517793e-21	FERMT3
2.85049692775186e-25	-0.417937239761765	0.057	0.295	5.9067997336874e-21	ARL3
2.85737374226729e-25	-0.612111463809066	0.733	0.889	5.92104986872627e-21	RPL35
2.94784934271201e-25	-0.326277364311479	0.136	0.393	6.10853340796783e-21	SNRPD3
2.97346334690435e-25	-0.547638687555392	0.188	0.47	6.1616107474552e-21	BUD31
3.44818656435522e-25	-0.882155156915688	0.085	0.328	7.14533219865689e-21	ISG15
3.5497038395411e-25	-0.326074033527192	0.484	0.753	7.35569629629706e-21	UQCRB
3.85349854771706e-25	-1.15204785497921	0.359	0.595	7.98521969057929e-21	CD9
4.08589455720576e-25	-0.457324340668476	0.252	0.531	8.46679070144177e-21	ARPP19
4.17248291715139e-25	-0.887209822138703	0.046	0.267	8.64621910092111e-21	MXI1
4.18252286454037e-25	-1.16575039930176	0.077	0.307	8.66702387990055e-21	SULF2
4.35770951630263e-25	-0.63730265238617	0.142	0.403	9.03004565968231e-21	SPG21
4.45593169195706e-25	-0.476571455407094	0.186	0.455	9.23358165207342e-21	OCIAD1
4.89800330107684e-25	-0.493713715783697	0.061	0.295	1.01496424404914e-20	C1orf123
5.00248393161797e-25	-0.486261538467422	0.129	0.388	1.03661472030988e-20	MRPL55
5.22665552997931e-25	-0.451885564270887	0.033	0.251	1.08306755892231e-20	CYB5A
5.29529089422236e-25	-0.526564563563928	0.289	0.587	1.09729017910076e-20	NDUFB8
5.66337265543586e-25	0.541966430208992	0.519	0.289	1.17356408165942e-20	TNFRSF12A
5.75342372820314e-25	-0.45094110607003	0.105	0.36	1.19222446495826e-20	RPAIN
6.28978234106637e-25	-0.674074363979365	0.035	0.25	1.30336869671577e-20	FERMT2
6.38234192569606e-25	-0.498821943501088	0.219	0.499	1.32254889384274e-20	BRP44
6.53986024939987e-25	-0.480529543544033	0.241	0.51	1.35518984088064e-20	ERGIC3
6.58939238590465e-25	1.35168873304878	0.681	0.481	1.36545389020716e-20	ITPR2
6.76491667422324e-25	-0.822956413107175	0.158	0.414	1.40182603323254e-20	CCND2
7.072848745356e-25	-0.541068168832451	0.112	0.369	1.46563571701267e-20	TMED4
8.04224755427691e-25	1.1319607838463	0.532	0.327	1.66651453819726e-20	DAGLB
8.27442075557689e-25	-0.374143865151888	0.053	0.28	1.71462546897064e-20	STRA13
8.29349908787982e-25	-0.497559093238616	0.12	0.381	1.71857888099046e-20	NDUFS3
8.36512440871175e-25	-0.632217362833711	0.144	0.403	1.73342107997325e-20	IDH2
8.51358581781223e-25	-0.830444358619008	0.077	0.31	1.76418525316705e-20	OAT
9.11888186964184e-25	0.897179653101088	0.379	0.18	1.88961470102718e-20	RGS16
9.71782073517534e-25	-0.420222031457913	0.422	0.691	2.01372681274303e-20	SEPT2
1.10285297739537e-24	-0.344886854155769	0.133	0.386	2.28533193975868e-20	MRPL41
1.16238487756817e-24	-0.397733899316562	0.07	0.31	2.40869394329676e-20	ASNA1
1.16633007000793e-24	-0.572474336115815	0.133	0.388	2.41686917107042e-20	CPNE1
1.56481083337033e-24	-0.47437148807911	0.204	0.465	3.24260100891e-20	AURKAIP1
1.57807132655511e-24	-0.551997178799624	0.12	0.37	3.27007940288749e-20	GRHPR
1.58043933176586e-24	-0.484923453003496	0.162	0.418	3.27498638328522e-20	SDHD
1.6749966153608e-24	-0.460829957044243	0.123	0.372	3.47092798635064e-20	HDGF
1.7371047628491e-24	-0.368710188547922	0.057	0.281	3.59962848957591e-20	AGPAT1
1.75737318724837e-24	-0.317142288888555	0.035	0.254	3.64162871861607e-20	CRIPT
1.76429330430216e-24	-0.636031386063575	0.179	0.435	3.65596858517495e-20	TROVE2
1.77284953890092e-24	1.18053567780592	0.427	0.218	3.67369881451049e-20	DOCK2
1.77610821858119e-24	-0.577969934592767	0.074	0.312	3.68045145054394e-20	SUCLG1
1.79842886267757e-24	-0.517104789455175	0.123	0.369	3.72670428924047e-20	GTF2A2
1.96806931206709e-24	-0.509814876131956	0.061	0.286	4.07823322846542e-20	UBE2D4
1.9869188541012e-24	-0.463972094764138	0.6	0.843	4.1172932494685e-20	COX4I1
2.12172963458625e-24	-0.446467929123483	0.131	0.391	4.39664814878963e-20	COX14
2.13875499610602e-24	-0.757684850782905	0.07	0.296	4.43192810293089e-20	CHID1
2.16603237589237e-24	-0.607829049943281	0.05	0.277	4.48845228932418e-20	THYN1
2.19315420458507e-24	-0.389800731383405	0.066	0.297	4.54465414274117e-20	DNAJC19
2.19686667441651e-24	-0.629919010609177	0.059	0.285	4.55234712272589e-20	BLCAP
2.23971840497636e-24	-0.707238902532163	0.096	0.336	4.64114447879202e-20	FDPS
2.26257244311513e-24	-0.89960870758802	0.068	0.296	4.68850261662318e-20	SLC25A4
2.37462670244081e-24	-0.528950466082213	0.083	0.317	4.92070145279785e-20	STOML2
2.38936088509803e-24	-0.264670823689434	0.234	0.543	4.95123362610013e-20	NDUFA2
2.40789189626596e-24	-0.42081936719816	0.306	0.579	4.98963358744232e-20	TAX1BP1
2.41437039332118e-24	-0.674688628890403	0.109	0.343	5.00305832904014e-20	PSMD14
2.42364428012881e-24	-0.499927262323984	0.061	0.29	5.02227567728292e-20	POLE4
2.52534777885452e-24	-0.540033591870509	0.287	0.56	5.23302566734233e-20	ATP6AP2
2.64853237207461e-24	-0.985021953808888	0.061	0.282	5.488288781413e-20	LAPTM4B
2.74049227974171e-24	-0.567077726568642	0.14	0.391	5.67884810208078e-20	DCTN2
2.75915167570357e-24	-0.56979994898674	0.225	0.501	5.71751410239293e-20	TALDO1
2.75941891969694e-24	-0.759972173103854	0.302	0.567	5.71806788539599e-20	LAMP2
2.76814460723623e-24	1.08670060112165	0.28	0.115	5.73614925511492e-20	NAV3
2.8320008860345e-24	-0.513327506695222	0.044	0.254	5.86847223604069e-20	GOLGA8B
2.90382716309535e-24	-0.465255229113672	0.129	0.378	6.01731064736618e-20	RB1CC1
3.19624616942826e-24	-0.471621777385856	0.201	0.466	6.62326131228925e-20	SCP2
3.23825520998529e-24	-0.390965794937751	0.125	0.374	6.71031244613151e-20	SAP30
3.26957482151048e-24	-0.340637234917551	0.324	0.597	6.77521294513403e-20	COX7B
3.29537275731486e-24	-0.540550531834935	0.039	0.259	6.82867142770785e-20	SNRNP25
3.39405287347912e-24	-0.527997465050819	0.059	0.292	7.03315636442343e-20	PDZD11
3.40703044406695e-24	0.977407457194126	0.403	0.21	7.06004848619554e-20	RASA3
3.4357375806873e-24	-0.609738704618392	0.188	0.457	7.11953541470022e-20	CHMP1B
3.5652081711285e-24	-0.560997067743101	0.131	0.375	7.38782437221248e-20	GPAA1
3.63059298505441e-24	0.933214375112628	0.427	0.215	7.52331478362974e-20	CYTH4
3.65484484037146e-24	-0.358484001232268	0.193	0.461	7.57356947821774e-20	SNRNP27
3.68472224958589e-24	0.507120971647228	0.396	0.192	7.63548144559189e-20	LTC4S
3.79466004795992e-24	-0.335712404147432	0.188	0.455	7.86329455138255e-20	LSM3
4.04040837082418e-24	-0.27356018846772	0.254	0.528	8.37253422602187e-20	CAMTA1
4.88218851941026e-24	-0.331029223636588	0.158	0.416	1.01168710499219e-19	TXNL4A
4.91547310932577e-24	0.927346359142147	0.385	0.188	1.01858433771449e-19	UBASH3B
5.06024384643516e-24	-0.608302336365287	0.07	0.301	1.04858372985829e-19	ANAPC13
5.12390748725608e-24	-0.32240046602703	0.173	0.434	1.0617761095092e-19	TOB1
5.40157886121478e-24	-0.804529676181698	0.039	0.25	1.11931517162093e-19	DUSP10
5.51667531851881e-24	-0.250564793709044	0.063	0.3	1.14316545950347e-19	CISD2
5.61594023333695e-24	0.763257614952664	0.864	0.704	1.16373513515208e-19	MCL1
5.65256090309677e-24	-0.550038672136066	0.042	0.258	1.17132367033971e-19	TRIM24
6.01513840823674e-24	0.698055249327899	0.807	0.574	1.24645698095482e-19	GPR56
7.4990197362689e-24	1.24561660955003	0.514	0.313	1.55394686974964e-19	SIPA1L2
7.8425205413114e-24	-0.368020754616456	0.138	0.39	1.62512710657055e-19	SND1
7.92232160307025e-24	-0.536560410057936	0.079	0.313	1.64166348258822e-19	C16orf42
7.96993599087634e-24	-0.291940544878865	0.173	0.441	1.65153013602939e-19	FKBP2
8.17145245563769e-24	-0.445037464873536	0.214	0.488	1.69328837785724e-19	PSMA6
9.79727740019762e-24	-0.533892789120729	0.284	0.529	2.03019182286895e-19	MKLN1
9.88719237452562e-24	-0.529886916817492	0.057	0.276	2.0488240038492e-19	ANKIB1
9.91269202260975e-24	-0.281125824152044	0.149	0.395	2.05410804092519e-19	C8orf59
1.00638757875182e-23	-0.416319922325594	0.05	0.272	2.08543634068952e-19	MRPL27
1.01190840616185e-23	-0.428410070748255	0.112	0.352	2.0968765992486e-19	NAA10
1.02435337015515e-23	-0.397317548944344	0.055	0.277	2.1226650536355e-19	MXD1
1.1301890606352e-23	-0.349027544246169	0.195	0.457	2.34197777144825e-19	AK2
1.31123113818059e-23	0.973121538311072	0.359	0.172	2.71713316453782e-19	NCK2
1.3116957717695e-23	-0.905053774573184	0.446	0.671	2.71809597826076e-19	PGK1
1.31669527089621e-23	-0.550659172505925	0.247	0.518	2.72845594035113e-19	TMED2
1.33354297808564e-23	-0.39654890023296	0.09	0.329	2.76336775918906e-19	YIF1B
1.35073443516564e-23	-0.65913263985725	0.07	0.296	2.79899189655025e-19	AKR7A2
1.35174484675266e-23	-0.509206433312163	0.077	0.305	2.80108567144085e-19	CDC34
1.37831736662758e-23	-0.450836732269058	0.105	0.35	2.85614924712567e-19	GARS
1.38776035719631e-23	-0.413860427626228	0.081	0.307	2.8757170121822e-19	SEC22B
1.40128311507615e-23	-0.461609050365563	0.484	0.739	2.9037388710608e-19	CANX
1.48652246769789e-23	-0.490449454874736	0.289	0.557	3.08037185756356e-19	SEP15
1.54897433255376e-23	-0.300519919637462	0.313	0.599	3.20978461191789e-19	KRTCAP2
1.62550014973557e-23	-0.521524833004605	0.046	0.259	3.36836141028204e-19	SPATA6
1.84678847351207e-23	-0.550969794127608	0.044	0.261	3.82691507481172e-19	MRPS26
1.84695786818864e-23	0.791170719255137	0.543	0.327	3.8272660944605e-19	DOCK10
1.86149201824831e-23	-0.508553486241582	0.042	0.255	3.85738376021414e-19	HLTF
1.95211292101518e-23	0.833393630741377	0.534	0.332	4.04516839492765e-19	SPRED1
1.98968804249351e-23	0.473738818091727	0.934	0.741	4.12303156165504e-19	ZFP36
2.02735931109269e-23	-0.712943909425584	0.059	0.279	4.20109396444628e-19	ARAP2
2.08960094484229e-23	-0.536487795906827	0.326	0.602	4.33007107790219e-19	MLF2
2.12306351249689e-23	-0.346309680232039	0.416	0.691	4.39941221059606e-19	NONO
2.19310221161555e-23	-0.389999553540125	0.144	0.403	4.54454640290974e-19	PSMB7
2.19947873980858e-23	-0.281798073885132	0.125	0.376	4.55775984463135e-19	MRPL23
2.28472298169976e-23	0.645520973691596	0.617	0.364	4.73440296267824e-19	FCGR3A
2.34285152886032e-23	-0.60341036886192	0.074	0.292	4.85485693810436e-19	PAICS
2.36913357788323e-23	-0.518141583356248	0.092	0.321	4.90931860008964e-19	HMGCS1
2.44423829581125e-23	-0.526510295728202	0.228	0.476	5.06495059658007e-19	SSR3
2.59529638036949e-23	-0.503752837168789	0.094	0.334	5.37797315940167e-19	MEAF6
2.66714111114636e-23	1.22100772652873	0.56	0.35	5.52684981051749e-19	CTTNBP2NL
2.75213222472189e-23	-0.334930713885445	0.05	0.266	5.70296839606871e-19	MRPS33
3.07394449547698e-23	-0.925543695085368	0.053	0.265	6.36982778352739e-19	ABCA2
3.07497628076981e-23	-0.619373297029747	0.114	0.359	6.3719658490112e-19	ARL2BP
3.10330103085358e-23	-0.453756405980269	0.186	0.443	6.43066039613478e-19	SUMF2
3.36230868681024e-23	-0.484115794773496	0.061	0.285	6.96737606080817e-19	ITGB1BP1
3.6434723128976e-23	-1.28946045770165	0.923	0.932	7.5500033267864e-19	CST3
4.09146539639708e-23	0.694128323930123	0.46	0.241	8.47833459441402e-19	IL18
4.1141515771199e-23	0.841978659827158	0.326	0.147	8.52534489810786e-19	SLC1A5
4.2275044009325e-23	-0.500188205080536	0.162	0.418	8.76023461961233e-19	NDUFS2
4.24900983810109e-23	-0.549996285564648	0.221	0.482	8.80479818651308e-19	NDUFV2
4.28697649535265e-23	-0.2694010813733	0.28	0.54	8.88347269366975e-19	UBE2B
4.3659436011456e-23	-0.351339501985082	0.341	0.627	9.0471083302939e-19	AP2M1
4.51569564380595e-23	-0.484768223965244	0.059	0.274	9.35742451309469e-19	DOCK7
4.64051018600491e-23	-0.503368960406458	0.258	0.533	9.61606520743938e-19	TUFM
4.72868868755044e-23	-0.52038618565503	0.271	0.537	9.79878869834203e-19	MORF4L2
4.9509627600152e-23	-0.545822894893054	0.182	0.45	1.02593850313035e-18	PIGY
5.71455892463459e-23	-0.610481410605882	0.28	0.534	1.18417090036278e-18	PPP2R1A
5.84939968874264e-23	-0.694938812476427	0.061	0.277	1.21211260350125e-18	CRYL1
5.92060407082347e-23	-1.49544584959274	0.055	0.267	1.22686757555604e-18	QDPR
6.45602714317987e-23	-0.605697001108445	0.105	0.334	1.33781794460973e-18	DECR1
6.570201789198e-23	-0.399049778214831	0.123	0.367	1.36147721475761e-18	CYB5B
6.57359584702349e-23	-0.441619899796075	0.123	0.359	1.36218053142021e-18	ACTN4
6.78250581621172e-23	-0.510122796566984	0.212	0.465	1.40547085523539e-18	PFKL
7.07581452515895e-23	0.54370683970215	0.411	0.22	1.46625028590344e-18	KLF2
7.50376590284693e-23	-0.393595720577529	0.057	0.278	1.55493037038794e-18	TNKS
8.0132473443439e-23	-0.358033959253901	0.112	0.347	1.66050511469494e-18	DICER1
8.06654795054388e-23	-0.524494139299425	0.228	0.488	1.6715500663117e-18	PSMD8
8.08811264054269e-23	-0.837382524791886	0.055	0.262	1.67601870137326e-18	FGFR1
8.15732187190408e-23	-0.369281123996567	0.177	0.455	1.69036023829596e-18	GNPTG
8.43467423540671e-23	-0.490656484062418	0.112	0.346	1.74783319506098e-18	SRPK2
8.97565994795465e-23	0.760933064441789	0.761	0.568	1.85993625441516e-18	CLIC1
9.18961064199598e-23	-0.299777789453136	0.206	0.482	1.90427111723441e-18	GSTK1
9.3074102545699e-23	-0.589536707661591	0.225	0.492	1.92868155295198e-18	CASC4
9.9130066568581e-23	-0.502000724787406	0.085	0.314	2.05417323943414e-18	STUB1
1.0398110769184e-22	0.723086573558608	0.444	0.236	2.1546965135903e-18	EVL
1.05669332140138e-22	-0.626572283747318	0.066	0.282	2.18967990060795e-18	NDST1
1.05813794513746e-22	-0.420567224689767	0.133	0.378	2.19267344991384e-18	BTF3L4
1.07201341107224e-22	-0.49608155599033	0.127	0.368	2.2214261904239e-18	STARD3NL
1.11408448322421e-22	0.812043786413876	0.263	0.103	2.30860586613722e-18	CD69
1.1993440983741e-22	-0.282458124623432	0.114	0.349	2.48528084065081e-18	HSD17B4
1.26212127119999e-22	0.998665755238458	0.792	0.669	2.61536769818061e-18	CAPZB
1.33747474044673e-22	-0.547655047363049	0.361	0.619	2.77151515715372e-18	PTTG1IP
1.39765857951352e-22	-0.353669536653756	0.055	0.27	2.89622810846792e-18	NUDCD2
1.46046574831713e-22	-0.754376653327649	0.151	0.386	3.02637712366275e-18	ATXN10
1.47364884666048e-22	-0.346343214419744	0.125	0.375	3.05369514004985e-18	DGUOK
1.55363876467918e-22	1.25078902936507	0.37	0.185	3.21945024816819e-18	DGKA
1.70053963064926e-22	-0.5621506492509	0.066	0.278	3.5238582226314e-18	RUVBL2
1.72838267451492e-22	-0.79296217426843	0.136	0.367	3.58155457812982e-18	FDFT1
1.80710250821103e-22	-0.562271464051318	0.256	0.502	3.74467781751491e-18	DDOST
1.8510730438175e-22	-0.543038307119325	0.063	0.282	3.83579356139863e-18	MAD2L2
1.86831490536154e-22	-0.28552592509364	0.155	0.4	3.87152214689018e-18	SNRPF
1.86882002292446e-22	-0.393750702031288	0.068	0.289	3.87256885150407e-18	ZCCHC17
1.87465415769815e-22	-0.64603916418065	0.077	0.293	3.8846583455821e-18	ZHX3
1.90423090186764e-22	-0.477744640823299	0.085	0.306	3.94594727485013e-18	CXXC5
1.93930562810565e-22	-0.612637485470124	0.199	0.444	4.01862912256054e-18	HIPK2
2.15162392363917e-22	-0.51461333018496	0.05	0.26	4.45859509456508e-18	CLCN3
2.21510585940244e-22	1.20411934706217	0.65	0.489	4.59014236185373e-18	CEP350
2.23865304946774e-22	0.738365179781973	0.672	0.453	4.63893684910705e-18	SKIL
2.24339306354565e-22	0.904937301400217	0.842	0.774	4.64875910627929e-18	EIF5
2.31109747473039e-22	-0.409122833063345	0.083	0.308	4.7890561871363e-18	MRPL28
2.34457658112887e-22	1.09932907761555	0.639	0.455	4.85843159141524e-18	CEP170
2.78168387482363e-22	-0.690360169715566	0.048	0.253	5.76420532540952e-18	KIFAP3
2.80448844118503e-22	-0.618672557617771	0.514	0.752	5.81146094782361e-18	HSP90B1
2.83198370397627e-22	-0.617233262080748	0.057	0.263	5.86843663137962e-18	SCOC
2.86089920036231e-22	-0.450147781581452	0.164	0.419	5.92835532299079e-18	PRELID1
3.16773882135818e-22	0.718161343954698	0.803	0.582	6.56418838561841e-18	NEAT1
3.37061462665398e-22	-0.326504536209262	0.109	0.342	6.98458762935237e-18	C6orf108
3.41657143029688e-22	0.506692220385283	0.49	0.269	7.0798193178612e-18	EVI2A
3.91461933806202e-22	-0.407056938443407	0.228	0.484	8.11187419233212e-18	HNRNPR
3.92083381782181e-22	-0.497812038751977	0.142	0.386	8.12475183729035e-18	ECHS1
3.98445556446512e-22	-0.38120889213912	0.083	0.303	8.25658882068461e-18	NME3
4.13751745830637e-22	-0.401987403955615	0.186	0.435	8.57376367710247e-18	NARS
4.39919006888879e-22	-0.446883577590747	0.063	0.274	9.11600166075134e-18	MKKS
4.51931135264256e-22	-0.409200985802066	0.07	0.287	9.36491698494591e-18	APP
5.0288186366608e-22	0.952077486758355	0.768	0.624	1.04207179788885e-17	WASF2
5.07638402027818e-22	-0.701935905291722	0.199	0.435	1.05192829668204e-17	MFF
5.16139234454909e-22	-0.567328615054709	0.116	0.35	1.06954372163746e-17	ACAA1
5.21195947896351e-22	-0.38642883826505	0.131	0.366	1.08002224323082e-17	CHURC1
5.53435357804673e-22	-0.442308119151876	0.208	0.457	1.14682874844284e-17	CLSTN1
5.58978374950193e-22	1.32847071816061	0.376	0.188	1.15831498857179e-17	UBA7
5.65215211970322e-22	-0.640977179483568	0.245	0.497	1.1712389622449e-17	PRDX6
5.65636650868479e-22	-0.723574940389272	0.151	0.387	1.17211226792966e-17	CLASP2
5.69852850564732e-22	-0.380375116390376	0.077	0.295	1.18084907694024e-17	RPA3
5.95025439742761e-22	-0.367417199468806	0.405	0.689	1.23301171623495e-17	C7orf59
6.01174457387231e-22	-0.51028988289615	0.225	0.47	1.24575371059782e-17	RNF13
7.81761688887307e-22	-0.329698280610145	0.263	0.516	1.61996657171228e-17	SSB
7.86518036847809e-22	-0.567145329789874	0.867	0.953	1.62982267595603e-17	SERF2
7.895037141033e-22	-0.388950631562564	0.059	0.27	1.63600959636486e-17	PSMG3
7.97223319382726e-22	-0.296260309112352	0.239	0.497	1.65200616242489e-17	LUC7L2
8.0827390570826e-22	-0.718192881561928	0.147	0.38	1.67490518740866e-17	FLNA
8.14329459004062e-22	-0.715420955624489	0.05	0.253	1.68745350494822e-17	DNAJB9
8.26613438552235e-22	0.933041741926847	0.473	0.271	1.71290836736794e-17	PARVG
8.48160980578764e-22	-0.681906835546171	0.133	0.371	1.75755918395531e-17	ARL4A
8.48842361494404e-22	-0.483672316309927	0.254	0.523	1.7589711414887e-17	PSMA2
9.50652338324664e-22	-0.4358214725173	0.061	0.269	1.96994177547637e-17	GALC
1.07718078589036e-21	-0.569104478721918	0.057	0.261	2.23213402452201e-17	NUBP2
1.14020989941327e-21	-0.972486403086773	0.53	0.672	2.36274295356418e-17	IFITM3
1.3096797291925e-21	-0.505056661650204	0.077	0.29	2.7139183348327e-17	UGP2
1.31344205868566e-21	-0.383695533069836	0.195	0.445	2.72171463400842e-17	STARD7
1.43680308900779e-21	-0.563031834463988	0.05	0.253	2.97734336104194e-17	TAP1
1.68893949351216e-21	-0.427912909884946	0.127	0.359	3.49982041845589e-17	MCFD2
1.75218438743085e-21	-0.397737271748306	0.105	0.336	3.63087648763421e-17	TRAPPC2L
1.75811722210745e-21	-0.684749273492826	0.118	0.336	3.64317050765105e-17	VTA1
1.96737793896603e-21	-0.622194015668986	0.287	0.537	4.07680056512541e-17	PRKDC
2.05205042328957e-21	-0.326254922891569	0.112	0.344	4.25225888714065e-17	NDUFS4
2.1967644254721e-21	-0.719251919050525	0.274	0.511	4.55213524246328e-17	TAGLN2
2.27112540496707e-21	-0.314323983248133	0.066	0.28	4.70622606417276e-17	HINT2
2.30062034578833e-21	-0.3015921270695	0.098	0.321	4.76734548054258e-17	TMUB1
2.34261528182816e-21	-0.346885373706344	0.101	0.324	4.85436738700431e-17	CNIH4
2.45688917343984e-21	-0.346467779359769	0.123	0.356	5.09116574520204e-17	C15orf24
2.58815096750371e-21	-0.710829798678837	0.16	0.389	5.36316643486119e-17	RBBP7
2.6462416288617e-21	-0.683053713224491	0.068	0.268	5.48354190332721e-17	C21orf59
2.65099925957567e-21	-0.346753077240574	0.249	0.526	5.49340066569271e-17	LAMTOR1
2.68083722543237e-21	-0.546689661980435	0.088	0.304	5.55523089854096e-17	PDHB
2.79888702503435e-21	-0.557081396611036	0.16	0.389	5.79985369327618e-17	TKT
2.88201634040263e-21	-0.279746654716818	0.193	0.449	5.97211426058233e-17	PRMT2
2.92868593680039e-21	-0.425961776342718	0.149	0.388	6.06882299823776e-17	ANAPC5
3.28885809584024e-21	-0.638235438870788	0.232	0.487	6.81517174620014e-17	SRGAP1
3.46655184033892e-21	-0.606664814179751	0.092	0.308	7.18338872355031e-17	EPRS
3.61855245820286e-21	-0.572890675002901	0.092	0.309	7.49836440388797e-17	AVL9
3.66543431378035e-21	-0.892024561873011	0.49	0.702	7.59551298501565e-17	BTG1
3.81166978530158e-21	-0.55293098510754	0.088	0.305	7.89854212910194e-17	TMEM208
3.9394095464514e-21	-0.485179379044603	0.063	0.267	8.1632444621566e-17	RAB9A
4.11685215708913e-21	-0.362335400563511	0.346	0.617	8.5309410399201e-17	COPE
4.15347663285767e-21	-0.563152041504472	0.195	0.446	8.60683427860766e-17	PSME2
4.36104102955559e-21	-0.563640850553386	0.092	0.306	9.0369492214451e-17	TSEN34
4.38717978799282e-21	-0.459546203116864	0.14	0.375	9.09111395667873e-17	CPNE3
4.40162675319566e-21	-0.504634753627263	0.055	0.253	9.12105095797205e-17	AK3
4.55123307925493e-21	-0.439594725939858	0.107	0.334	9.43106518683207e-17	PTPMT1
4.76638438397494e-21	0.850209200501841	0.383	0.199	9.87690172047286e-17	MYLIP
4.77744115801372e-21	-0.984008550258569	0.149	0.371	9.89981356763603e-17	CD82
4.79730986649636e-21	0.796905867820613	0.352	0.179	9.94098550535376e-17	SLC12A6
4.99353663022608e-21	-0.488470907108177	0.147	0.37	1.03476066051545e-16	VAT1
5.14839045777979e-21	0.801473293966605	0.339	0.167	1.06684947066113e-16	SLC15A4
5.73685810388033e-21	1.06335560173712	0.597	0.408	1.18879173628608e-16	ADAM17
5.74562543904144e-21	-0.344429129294564	0.105	0.328	1.19060850347817e-16	EIF2AK1
5.93365585602047e-21	-0.489497037095323	0.098	0.316	1.22957216648456e-16	G6PC3
6.065510603644e-21	-0.397089062612021	0.558	0.806	1.25689510728711e-16	ATP5L
6.13539362505705e-21	-0.314087500141418	0.193	0.441	1.27137626698432e-16	TCEAL4
6.44245492560417e-21	-0.360344268513197	0.182	0.422	1.3350055096837e-16	NAP1L4
6.53484451693914e-21	-0.540391931167694	0.101	0.321	1.35415048080013e-16	ATP6V1D
6.87188439368593e-21	-0.396300038737517	0.083	0.303	1.4239918840596e-16	POLDIP2
7.31970466201032e-21	-0.314433051882376	0.138	0.375	1.51678920006178e-16	GCFC1
7.3353190469514e-21	-0.674859128990551	0.092	0.304	1.52002481290927e-16	SMOX
7.65392269915218e-21	-0.411371649352504	0.066	0.269	1.58604586171831e-16	OLA1
7.66608615749962e-21	-0.358038267251886	0.193	0.426	1.58856637355707e-16	RAD21
8.55796786243576e-21	-0.632065240404262	0.67	0.843	1.77338210045394e-16	GNB2L1
8.60032015331123e-21	0.870245771141713	0.51	0.307	1.78215834216915e-16	LIPA
9.28525425676209e-21	-0.379193336326391	0.057	0.262	1.92409038708624e-16	GLRX5
1.03689959081753e-20	-0.462143929930799	0.549	0.809	2.14866333209208e-16	TMEM66
1.03887609188388e-20	0.873877225500794	0.753	0.612	2.15275903760177e-16	CELF2
1.0740717569584e-20	-0.521497004555787	0.07	0.276	2.2256914947692e-16	SIGMAR1
1.17938110088747e-20	0.339938202211866	0.912	0.745	2.44391351725902e-16	SLC1A3
1.18142647816772e-20	0.795157516062199	0.311	0.143	2.44815194805916e-16	C3orf62
1.19599743923022e-20	-0.475944809794313	0.057	0.257	2.47834589357286e-16	MRPS18B
1.30027043184021e-20	-0.496300635678036	0.101	0.318	2.69442038885928e-16	BCKDK
1.32644033766648e-20	-0.353492953947786	0.105	0.321	2.74864966771249e-16	PAIP1
1.33806536580648e-20	-0.381140863059477	0.153	0.39	2.77273905102418e-16	TMEM14B
1.35570259766419e-20	-0.356629948384505	0.193	0.448	2.80928692287972e-16	PSMD4
1.44037486425021e-20	-0.453849552309465	0.214	0.462	2.98474479369929e-16	NDUFV1
1.49123096853658e-20	-0.680084284727197	0.094	0.309	3.0901288130015e-16	SIPA1L1
1.55715302015533e-20	-0.428310193170977	0.289	0.541	3.22673248836588e-16	C17orf76-AS1
1.58383323754377e-20	-0.522515909653164	0.09	0.31	3.2820192348382e-16	CHPT1
1.78763639688446e-20	-0.499779118820413	0.42	0.673	3.70434014162397e-16	MACF1
1.8127588735859e-20	-0.406069810251681	0.068	0.275	3.7563989378447e-16	C11orf73
1.85836730975757e-20	-0.512812694260913	0.19	0.439	3.85090873927963e-16	UFC1
1.98635095009906e-20	-0.347170192972754	0.142	0.364	4.11611643879526e-16	SNRPC
2.04400668544902e-20	-0.349708714663204	0.136	0.372	4.23559065358746e-16	TMEM179B
2.04732803118572e-20	-0.406572378509685	0.092	0.305	4.24247314622305e-16	ITFG1
2.0957365918636e-20	-0.43381136995817	0.127	0.346	4.34278536565975e-16	CKS2
2.10171915226153e-20	-0.355640982211708	0.057	0.255	4.35518242731635e-16	TMEM134
2.18664350777697e-20	1.01695711838172	0.499	0.304	4.53116267681543e-16	MICAL1
2.20887324097014e-20	-0.400883023400028	0.361	0.6	4.57722712993833e-16	WTAP
2.24241798486677e-20	-0.413252815794632	0.368	0.607	4.64673854824093e-16	C11orf58
2.24549254094287e-20	-0.460684777584125	0.151	0.383	4.65310964334181e-16	PSMA4
2.41733678188535e-20	-0.336469665944224	0.059	0.259	5.00920527942283e-16	PMS2P1
2.44433392215897e-20	-0.369013046476034	0.055	0.254	5.06514875349782e-16	REXO2
2.55878638288371e-20	-0.418568701483425	0.085	0.291	5.30231714261162e-16	GLTP
2.6961480190527e-20	-0.47097385501171	0.193	0.432	5.58695792508101e-16	PSMC5
2.95305153978915e-20	-0.609393881073551	0.19	0.406	6.11931340075108e-16	RAB5A
2.95399379561429e-20	-0.512572146608936	0.059	0.254	6.12126594327192e-16	CAMK2N1
2.95895426086848e-20	-0.531875535090294	0.07	0.268	6.13154501937166e-16	AGPAT5
3.00220856939463e-20	-0.505580151565599	0.088	0.297	6.22117659749956e-16	MRPL37
3.05890581516876e-20	-0.355258317414729	0.249	0.49	6.3386646301927e-16	SCARB2
3.13205940820199e-20	-0.547219729260157	0.311	0.563	6.49025350567617e-16	PSMB6
3.30064221549017e-20	-0.604589511163122	0.061	0.259	6.83959079893874e-16	TRAP1
3.37377109287488e-20	1.07690220122475	0.457	0.262	6.99112845865534e-16	PLCB2
3.4244087274931e-20	-0.466412921461789	0.09	0.296	7.0960597651112e-16	ECI1
3.45703471518592e-20	-0.47057783970634	0.201	0.446	7.16366733680827e-16	NOTCH2NL
3.47628958985354e-20	-0.616347208836667	0.098	0.309	7.2035672880945e-16	SERINC3
3.75128361630333e-20	-0.395648052180191	0.166	0.397	7.77340990970376e-16	GNA12
3.80429903885646e-20	-0.50344782796156	0.812	0.937	7.88326846831837e-16	RPL15
3.94310608698368e-20	-0.390698392138997	0.171	0.396	8.17090443344759e-16	PRKCA
4.02734636056907e-20	-0.343431032498117	0.304	0.561	8.34546712837123e-16	PSME1
4.22151445279629e-20	-0.550326316635182	0.133	0.348	8.74782224908448e-16	COPB2
4.41223626493824e-20	-0.303508848283128	0.164	0.398	9.14303598820502e-16	PSENEN
4.4362402706246e-20	-0.365340490718343	0.096	0.309	9.1927770887883e-16	POLR2K
4.49646027731546e-20	-0.507205174866604	0.204	0.445	9.3175649866531e-16	TERF2IP
4.51036250341142e-20	-0.60944286259946	0.214	0.439	9.34637317956914e-16	GLUD1
4.7361831092857e-20	-0.42480436273322	0.173	0.405	9.81431863906183e-16	SCAMP3
4.80392163488281e-20	-0.328789045215607	0.236	0.488	9.95468641180416e-16	GHITM
4.82557586956731e-20	-0.370864464028275	0.114	0.334	9.99955831691738e-16	CLTB
5.10640626274384e-20	-0.456817164921588	0.055	0.25	1.05814950576578e-15	TNFSF13B
5.14717039705956e-20	-0.787415920093328	0.079	0.278	1.06659664967868e-15	PAPSS1
5.28609487235637e-20	-0.346670112974713	0.197	0.438	1.09538457944969e-15	APRT
5.56833068169734e-20	-0.27400645918189	0.127	0.357	1.15386948386132e-15	SMAP1
5.80799323963398e-20	-0.592763570481574	0.118	0.328	1.20353235911695e-15	ZNF24
5.82453262192917e-20	-0.380793207628682	0.081	0.283	1.20695964991616e-15	KLF9
5.87722779570601e-20	-0.260788581296449	0.105	0.326	1.2178791438262e-15	SNAPIN
5.95670382582361e-20	-0.429736840000851	0.206	0.453	1.23434816678717e-15	LMAN2
6.19927138441852e-20	-0.583868526625869	0.096	0.299	1.2846130162792e-15	DDX41
6.23966162723567e-20	-0.490341779247228	0.096	0.305	1.29298268239578e-15	ABI2
6.5123387628586e-20	0.509041358858898	0.3	0.143	1.34948683843956e-15	LIMD2
6.64688191729897e-20	-0.575687873107879	0.068	0.267	1.37736687090269e-15	VPS72
6.79349253868782e-20	-0.487231372461792	0.147	0.374	1.40774752386689e-15	RNF141
7.225291471054e-20	-0.665211857474817	0.09	0.293	1.49722489863181e-15	PYGB
7.31176489438254e-20	-0.422870306630336	0.21	0.434	1.51514392141395e-15	ADD1
7.72505841477278e-20	-0.537176892436667	0.07	0.27	1.60078660470922e-15	DUSP3
7.80598295870015e-20	-0.585440099812511	0.068	0.258	1.61755578870184e-15	SLC39A6
7.90932040456498e-20	-0.306707371087708	0.265	0.536	1.63896937423395e-15	RPS27L
8.08596690497488e-20	-0.49066732541545	0.241	0.491	1.67557406204889e-15	NHP2L1
8.28370841244592e-20	0.413734719569625	0.772	0.585	1.71655005722704e-15	RANBP2
8.32444750162139e-20	0.703865896625854	0.278	0.121	1.72499201128598e-15	KBTBD8
8.46098755307199e-20	-0.695566838391366	0.335	0.578	1.75328584074758e-15	RASSF4
8.77168042145204e-20	-0.42235440908371	0.07	0.272	1.81766761693329e-15	PSMB9
9.09940645116725e-20	-0.428993048908132	0.066	0.262	1.88557900481088e-15	SRPRB
9.16528723924124e-20	-0.323530186651158	0.066	0.268	1.89923082171557e-15	MRPL36
9.3089821792334e-20	-0.854810204477903	0.085	0.283	1.92900728718074e-15	SEPP1
9.51910655359486e-20	-0.520626597261495	0.435	0.659	1.97254926003593e-15	SUB1
9.79782464833848e-20	-0.750992910736005	0.28	0.507	2.0303052236287e-15	JUN
1.01040743857529e-19	-0.609917579022207	0.09	0.286	2.09376629421572e-15	LANCL2
1.01588663830767e-19	-0.260628529257003	0.184	0.427	2.10512029190116e-15	LAMTOR2
1.02534161202447e-19	-0.518388416784993	0.201	0.431	2.12471288843711e-15	ZNF292
1.04884645889848e-19	0.398428575255951	0.35	0.176	2.17341963212943e-15	TGFB1
1.04983907488611e-19	-0.271146281804495	0.116	0.336	2.175476530979e-15	PPM1G
1.05545481899952e-19	-0.353772022321969	0.188	0.421	2.1871134759308e-15	BRP44L
1.09204964203827e-19	-0.461928695803933	0.136	0.353	2.26294526823171e-15	DYNC1LI2
1.09495234654504e-19	-0.642102985249153	0.136	0.35	2.26896025251063e-15	LTBP3
1.244139395958e-19	0.98184812866612	0.554	0.368	2.57810565630416e-15	SH3BP2
1.24706928908865e-19	-0.419268749669515	0.168	0.396	2.5841769808495e-15	AGFG1
1.29677575685446e-19	-0.264629047010692	0.142	0.364	2.68717872335381e-15	HERC2P2
1.32298076852149e-19	-0.624026659937858	0.092	0.292	2.74148074853024e-15	SSRP1
1.44025715858041e-19	0.64858502412242	0.492	0.294	2.98450088401033e-15	CD37
1.47052597428186e-19	-0.325280437773541	0.168	0.407	3.04722392390688e-15	UBE2H
1.50168882151895e-19	-0.491288971999295	0.081	0.281	3.11179957595157e-15	POLR2H
1.57931914655291e-19	1.10011619747052	0.44	0.256	3.27266513548693e-15	IL17RA
1.68124988662811e-19	-0.71350184558762	0.074	0.267	3.48388601507077e-15	ECI2
1.6918587749825e-19	-0.454113991434476	0.083	0.287	3.50586975351874e-15	HBP1
1.79985530350599e-19	-0.923129810756108	0.274	0.506	3.72966015992511e-15	GATM
1.81462503645032e-19	-0.341038652899352	0.098	0.304	3.76026600053235e-15	TMEM41B
1.82647347119859e-19	-0.295804145856346	0.096	0.311	3.78481832701771e-15	GTF2H5
1.87410063375505e-19	-0.533807563692002	0.195	0.414	3.88351133326721e-15	CAPRIN1
1.88654049891192e-19	-0.535995433888082	0.112	0.324	3.90928922184529e-15	GPS1
1.94419058426452e-19	-0.356689460198834	0.09	0.3	4.02875172871293e-15	MRPL34
1.9690175536206e-19	0.658783084684199	0.613	0.383	4.08019817461261e-15	TNFRSF1B
2.01331630367807e-19	-0.493647944184717	0.081	0.279	4.17199404448169e-15	MRPL43
2.08208202197555e-19	-0.630734372004027	0.085	0.285	4.31449036593773e-15	PLOD1
2.11845032404869e-19	-0.69416377953761	0.061	0.251	4.38985276149369e-15	ZDHHC4
2.22744954039912e-19	0.876861285835195	0.665	0.477	4.61572093761505e-15	IL6ST
2.31639475074402e-19	-0.511255856569438	0.101	0.303	4.80003320249175e-15	C8orf33
2.4052582799905e-19	-0.321023142995467	0.066	0.263	4.98417620779631e-15	PMVK
2.44025439722838e-19	-0.635812279603815	0.077	0.271	5.05669516193666e-15	PTK2
2.44889281732297e-19	-0.43846041300371	0.256	0.49	5.07459569605665e-15	PSMD2
2.53083472468384e-19	-0.428798177000641	0.081	0.277	5.24439571648985e-15	MRPL13
2.61677900014527e-19	-0.340087190239708	0.103	0.322	5.42248944410102e-15	NSMCE1
2.62881071062477e-19	-0.365899403020269	0.09	0.294	5.44742155455664e-15	KIF2A
2.71910470728684e-19	0.652189431100585	0.306	0.15	5.6345287744398e-15	MED12L
2.75441990303257e-19	-0.414790914904298	0.239	0.486	5.70770892306409e-15	SF3B5
2.83062697129475e-19	-0.477252304087752	0.092	0.293	5.86562520991697e-15	RAD50
2.83920538462054e-19	-0.425002579567062	0.138	0.356	5.88340139801068e-15	ACP1
3.03964680144442e-19	-0.425432670301739	0.072	0.271	6.29875610195314e-15	TCEA2
3.05038251407886e-19	-0.341502002678734	0.276	0.534	6.32100264567421e-15	SPCS1
3.87327960065551e-19	-0.401140404170209	0.19	0.425	8.02620998847834e-15	XPO1
4.07681254260076e-19	-0.317991820289474	0.219	0.448	8.44797095077729e-15	SARS
4.11307502744661e-19	-0.287595952192393	0.116	0.328	8.52311407187486e-15	IARS
4.15021070621757e-19	-0.42618225557289	0.085	0.286	8.60006662542405e-15	ATG13
4.16819693966322e-19	-0.433593834565375	0.103	0.31	8.63733769837012e-15	CHCHD3
4.36335535686599e-19	-0.362890563859309	0.33	0.572	9.0417449704977e-15	CAPNS1
4.90861178815944e-19	-0.443384845035228	0.079	0.274	1.0171625347424e-14	TIPARP
5.02751884213871e-19	-0.391899495399209	0.138	0.361	1.04180245446798e-14	RALBP1
5.32059711793923e-19	0.62769184486598	0.431	0.243	1.10253413477937e-14	FMNL1
5.33119599539964e-19	-0.468093247077235	0.107	0.313	1.10473043416671e-14	IQSEC1
5.47893651541059e-19	-0.469932141953459	0.114	0.319	1.13534522472338e-14	ATF7
5.52393356245212e-19	-0.518852477868821	0.317	0.544	1.14466951281133e-14	CDK2AP1
5.62977945900854e-19	-0.43191802631766	0.116	0.325	1.16660289949575e-14	GNPTAB
5.74040247834197e-19	-0.401507242324978	0.241	0.459	1.18952620156202e-14	PFDN1
5.77717954458147e-19	-0.533109269689646	0.068	0.256	1.19714714522817e-14	LMF1
5.80746907312264e-19	-0.583312250480331	0.072	0.263	1.20342374133247e-14	GDE1
5.95534421985136e-19	-0.542016767647748	0.107	0.308	1.2340664292376e-14	FBXO21
6.08005063942764e-19	-0.620504400096502	0.085	0.278	1.2599080935022e-14	GOT2
6.19910518815156e-19	-0.662898533035378	0.077	0.265	1.28457857708877e-14	PHLDB1
6.72802208923165e-19	-0.385388485387064	0.149	0.372	1.39418073733058e-14	DUT
7.00523278283558e-19	-0.421234841797147	0.098	0.304	1.45162433725919e-14	DPF2
7.20550740929675e-19	-0.376447114300365	0.123	0.328	1.49312524535447e-14	IPO9
7.44330901725705e-19	-0.371205596920734	0.195	0.428	1.54240249455601e-14	RANBP1
8.36008798080574e-19	1.01662618718589	0.381	0.214	1.73237743138257e-14	TM6SF1
8.99548088875762e-19	-0.394546301518275	0.696	0.862	1.86404354976835e-14	RPL38
9.06939917546848e-19	-0.490965161846477	0.118	0.323	1.87936089714058e-14	VBP1
9.17879565108455e-19	-0.474441745870411	0.173	0.396	1.90203003481774e-14	FAM120B
9.39568423467498e-19	-0.271252255909386	0.12	0.328	1.94697368710935e-14	HSD17B12
9.92560669698877e-19	-0.3376265750456	0.274	0.515	2.05678421975001e-14	SSR2
1.03284590584609e-18	-0.543659769085096	0.578	0.769	2.14026328609426e-14	RPL10A
1.05894794350271e-18	-0.252579617416728	0.405	0.621	2.19435192852631e-14	UBA1
1.08908239715585e-18	-0.3294017617132	0.063	0.251	2.25679654338636e-14	FOXN2
1.14682943399498e-18	-0.431670483951907	0.611	0.803	2.3764599531244e-14	RPS7
1.27753351575263e-18	-0.596083554310917	0.092	0.283	2.64730495134261e-14	ADH5
1.40200005771414e-18	-0.416909009454443	0.079	0.272	2.90522451959523e-14	CRLS1
1.48477945247022e-18	-0.517298381468579	0.14	0.35	3.07675998140879e-14	TMEM70
1.53782999248834e-18	-0.380898145889571	0.103	0.303	3.18669131043434e-14	CKAP5
1.54446927175162e-18	0.781192626368785	0.3	0.145	3.20044922492371e-14	LILRB1
1.68400476722064e-18	-0.376462351342993	0.101	0.301	3.48959467863461e-14	SSNA1
1.68844083714846e-18	-0.528294074879591	0.129	0.336	3.49878710273904e-14	CXADR
1.71164539826546e-18	-0.471294115556887	0.101	0.306	3.54687159428568e-14	SYPL1
1.74595775742946e-18	-0.427176522187041	0.09	0.289	3.61797366494533e-14	EIF2S1
1.76925525629834e-18	-0.46944128947034	0.085	0.278	3.66625074210142e-14	LMBR1
1.93355240421196e-18	-0.308300662390161	0.109	0.315	4.00670729200802e-14	MRPL21
2.02761144342637e-18	1.06835681566017	0.405	0.231	4.20161643306812e-14	ITGAM
2.13267738162457e-18	-0.284283169299083	0.061	0.253	4.41933407020244e-14	TMEM120A
2.14383277037194e-18	-0.422399336401824	0.208	0.438	4.44245026676473e-14	GNS
2.28770771178361e-18	-0.457526854531031	0.193	0.412	4.74058792035799e-14	VPS35
2.35942115788137e-18	-0.262629360061066	0.118	0.331	4.88919252336177e-14	RAB18
2.36386884783409e-18	-0.540352162830442	0.092	0.282	4.8984090264818e-14	ACTR10
2.46450106443182e-18	-0.404255923536	0.155	0.377	5.10693910571561e-14	YIPF3
2.49097231983507e-18	0.657824247587329	0.287	0.136	5.16179284116223e-14	FOSL1
2.53840237568514e-18	-0.468131421602605	0.313	0.536	5.26007740289475e-14	CD59
2.55363414502402e-18	-0.852806224906347	0.114	0.314	5.29164067531877e-14	DMXL2
2.78397677228258e-18	-0.677635454578665	0.147	0.356	5.76895666752396e-14	UPP1
3.00774316166546e-18	-0.561254269107409	0.118	0.316	6.23264537960317e-14	GUSB
3.28046947992609e-18	-0.462044864525857	0.07	0.255	6.79778885630284e-14	ARHGAP5
3.30307096162511e-18	-0.356214101917013	0.173	0.401	6.84462364667955e-14	GTF3A
3.64119464810235e-18	-0.438095985242254	0.077	0.268	7.54528354979769e-14	MTHFD1
3.66209787692878e-18	-0.30098329314295	0.068	0.256	7.58859922057181e-14	B3GAT3
3.78736993481324e-18	-0.358879445070131	0.245	0.476	7.84818797892e-14	CSDA
3.87184221401666e-18	-0.559403792903037	0.068	0.25	8.02323143588533e-14	GPR155
4.09331828525468e-18	-0.293240983611027	0.195	0.434	8.48217415070474e-14	SUMO1
4.33178435474352e-18	-0.269070846938107	0.234	0.458	8.97632353989952e-14	PJA2
4.97331869608582e-18	0.770614071777214	0.357	0.195	1.0305711002029e-13	C9orf21
5.04695654058275e-18	-0.755506658508346	0.173	0.372	1.04583033433956e-13	FLOT2
5.08630638292507e-18	-0.367471462030058	0.072	0.26	1.05398440866973e-13	LRRFIP2
5.40442903791398e-18	-0.389207239899684	0.09	0.288	1.11990578523653e-13	CCDC53
5.44165770169733e-18	-0.460790751830452	0.07	0.256	1.12762030894572e-13	AGTRAP
5.50084279833304e-18	-0.450611392942522	0.142	0.347	1.13988464467057e-13	DCTN6
5.62936828371286e-18	0.881637951043423	0.256	0.113	1.16651769575098e-13	NRIP3
5.84109125296501e-18	0.753093552604293	0.278	0.13	1.21039092943941e-13	ATP8B4
5.97073023835051e-18	-0.324912569676028	0.092	0.284	1.23725471999099e-13	FADS1
6.12467328637578e-18	0.927427568923755	0.575	0.414	1.26915479840279e-13	TAB2
6.12658319050961e-18	-0.372048289818447	0.125	0.327	1.2695505687374e-13	SAR1B
6.48190098662161e-18	-0.260156439843804	0.188	0.412	1.34317952244773e-13	CMC2
6.9173404074409e-18	-0.657625605396176	0.932	0.944	1.4334112792299e-13	RPLP1
7.06314277697211e-18	-0.459963085511267	0.256	0.488	1.46362444624416e-13	PA2G4
7.50883337450454e-18	-0.402462744271254	0.328	0.573	1.55598045186483e-13	SELT
7.59923278348733e-18	-0.276086424879415	0.23	0.459	1.57471301739424e-13	PAFAH1B2
7.66502751334217e-18	-0.734257349120065	0.077	0.257	1.58834700131476e-13	RND3
7.68779897578623e-18	-0.434997149320572	0.109	0.311	1.59306570376242e-13	PSMD10
7.8469131240115e-18	-0.253141403081303	0.33	0.585	1.62603733755766e-13	VAMP2
7.94264475236204e-18	-0.437316781274247	0.324	0.564	1.64587484558446e-13	PSMB3
8.09339564229088e-18	0.840342906457381	0.624	0.457	1.67711344499552e-13	ATF3
8.25916128985803e-18	-0.599617239261263	0.63	0.822	1.71146340248438e-13	ATP5B
8.30453072186448e-18	-0.316267383131051	0.068	0.255	1.72086485618476e-13	LSM10
8.53542403661361e-18	-0.483909510562266	0.079	0.269	1.76871056886707e-13	CALCOCO1
8.77562097025519e-18	-0.610114066741627	0.193	0.398	1.81848417745628e-13	DARS
8.77583871221786e-18	-0.463113426007322	0.085	0.272	1.81852929794579e-13	FAM190B
8.86130670282426e-18	-0.662069581556269	0.383	0.585	1.83623997495924e-13	RHOC
9.24578666574814e-18	-0.388785230544309	0.081	0.271	1.91591191287633e-13	KLHDC3
9.26400836298288e-18	-0.332479373281802	0.072	0.265	1.91968781297731e-13	LSM1
9.35456206546886e-18	-0.300166818750418	0.144	0.354	1.93845235120646e-13	VMA21
1.0202368044787e-17	-0.320558526315853	0.118	0.317	2.11413470624076e-13	POR
1.07439173195056e-17	0.936700766686272	0.733	0.574	2.22635454694796e-13	PREX1
1.11289944975273e-17	-0.448485840845526	0.626	0.816	2.30615023977761e-13	RPS9
1.11823293150269e-17	-0.456323404031454	0.103	0.299	2.31720228065987e-13	CUEDC2
1.15910064041518e-17	-0.375278618894131	0.127	0.332	2.40188834706833e-13	PSMB8
1.16179375087228e-17	-0.274703340393945	0.468	0.709	2.40746901055755e-13	SRSF11
1.16546531884042e-17	0.401812230132599	0.444	0.256	2.41507723370111e-13	GPSM3
1.18685896642225e-17	-0.303977840195458	0.193	0.405	2.45940915022019e-13	TNRC6A
1.25234797692997e-17	-0.283503024201712	0.092	0.287	2.59511547779428e-13	TIA1
1.26887488394779e-17	-0.624122306606798	0.234	0.448	2.6293625345166e-13	TCF12
1.27635489174844e-17	1.22284814101336	0.433	0.27	2.64486260668111e-13	SEC24C
1.29929191023449e-17	-0.375050611973249	0.155	0.365	2.69239269638791e-13	XPO6
1.34414669526905e-17	-0.701094187836738	0.243	0.463	2.78534078193652e-13	SRA1
1.35631839591132e-17	-1.1712302465337	0.899	0.864	2.81056298000744e-13	TMSB10
1.43744692770437e-17	-0.398486576460694	0.081	0.265	2.97867752358899e-13	TMEM209
1.48041193148715e-17	-0.438419066937348	0.67	0.837	3.06770960442766e-13	RPL35A
1.51411082383247e-17	-0.289345589922163	0.081	0.272	3.13754044914564e-13	RIPK2
1.54983094081393e-17	0.937337968313638	0.293	0.142	3.21155967555463e-13	ALPK3
1.5514196821042e-17	-0.43996724500686	0.074	0.258	3.21485186525631e-13	ATF2
1.5536885268617e-17	0.415265832224773	0.545	0.336	3.21955336536282e-13	RIN3
1.6081264128774e-17	-0.382098157611198	0.221	0.446	3.33235955276454e-13	NDUFAF3
1.61641969897564e-17	0.736512634136435	0.915	0.853	3.34954490021732e-13	ZFP36L1
1.64736323012404e-17	-0.449903876070649	0.51	0.73	3.41366608546303e-13	DPYSL2
1.67510317835025e-17	-0.299833769649309	0.602	0.771	3.47114880617739e-13	RPS21
1.68843421778525e-17	-0.261042646468265	0.147	0.357	3.49877338609459e-13	ACLY
1.77781138478374e-17	-0.424554604853503	0.081	0.268	3.68398075154886e-13	EBNA1BP2
1.79452933216395e-17	-0.303688557645689	0.098	0.288	3.71862368211013e-13	MAP4K5
1.83264550913437e-17	-0.520091402763989	0.212	0.415	3.79760802402823e-13	TJP1
1.96472559923997e-17	-0.552475199511457	0.103	0.295	4.07130438674506e-13	DSE
2.03857796379478e-17	-0.403116559757997	0.201	0.42	4.22434125657553e-13	ZC3HAV1
2.06263428742709e-17	-0.334709584058427	0.315	0.561	4.27419077040641e-13	WBP2
2.1005662465422e-17	-0.350773060105179	0.195	0.417	4.35279337608475e-13	FNDC3A
2.1245409705033e-17	-0.377011381176136	0.142	0.346	4.40247379907695e-13	NEK6
2.19558204590715e-17	-0.424529028044218	0.168	0.38	4.5496851155288e-13	TANC2
2.21817660312879e-17	1.05206063985617	0.547	0.369	4.59650555700348e-13	ELMO1
2.33538967756846e-17	-0.288973569498464	0.103	0.293	4.83939448985736e-13	LRPPRC
2.42476274796415e-17	-0.327628641960766	0.072	0.256	5.02459336633131e-13	METTL5
2.47154935807314e-17	-0.300476122276592	0.278	0.514	5.12154457979915e-13	UQCRFS1
2.50384090266984e-17	-0.32639012990994	0.094	0.29	5.18845911851245e-13	LYRM2
2.67154902402919e-17	-0.51778307241747	0.094	0.285	5.53598388759329e-13	COPS7A
2.72445747866796e-17	-0.36741607949838	0.398	0.638	5.64562078729574e-13	SAP18
2.93388313219893e-17	-0.314043608117056	0.158	0.365	6.07959262654261e-13	PPM1B
2.96231636837534e-17	-0.347474984911368	0.079	0.262	6.13851197854739e-13	C7orf11
3.00198412580531e-17	-0.402023417358629	0.127	0.32	6.22071150549376e-13	SCRN1
3.03311936508843e-17	-0.473101898385988	0.136	0.344	6.28522994833625e-13	IMP3
3.06175843658963e-17	-0.344556437850503	0.291	0.516	6.34457583230102e-13	TOMM6
3.0770165417237e-17	1.64338402276457	0.398	0.242	6.37619367775985e-13	CSF1
3.13136747752762e-17	-0.329488180123726	0.153	0.364	6.48881968693273e-13	LOC401397
3.16663303882875e-17	-0.335024657555766	0.302	0.535	6.56189698306093e-13	SSBP1
3.3926075221385e-17	-0.391660294095396	0.133	0.338	7.0301613073754e-13	GRSF1
3.61048793648633e-17	-0.344415546186827	0.083	0.275	7.48165310198698e-13	ACADM
3.85309740728899e-17	-0.454522197306237	0.107	0.299	7.98438844738425e-13	ALDH9A1
3.95706411178093e-17	0.821552936464968	0.359	0.202	8.19982825243245e-13	MYO1E
4.31919803884012e-17	0.292684391501409	1	0.962	8.95024217608449e-13	TMSB4X
4.49795971572018e-17	-0.583232778272111	0.707	0.846	9.32067212291535e-13	RPL8
4.63702096605022e-17	-0.300851504666139	0.088	0.272	9.60883484584928e-13	SLC30A9
4.7713877925027e-17	-0.255315495695976	0.112	0.303	9.88726978362409e-13	MRPS16
4.98106712660393e-17	0.912407851899611	0.387	0.224	1.03217672997487e-12	STK10
5.31972113156907e-17	-0.775742435696979	0.313	0.511	1.10235261288374e-12	ABHD2
5.35457312870221e-17	-0.405364673527008	0.86	0.933	1.10957464372967e-12	RPL13
5.42724096102879e-17	-0.284849351045452	0.153	0.361	1.12463287194439e-12	FAM50A
5.44741393938507e-17	-0.409065731704896	0.112	0.307	1.12881311651937e-12	OSTC
5.67199659797232e-17	-0.255680383878006	0.12	0.327	1.17535113503182e-12	IKBKAP
5.72512710016261e-17	-0.790680708627666	0.164	0.382	1.1863608376957e-12	C9orf78
5.97275260085172e-17	-0.3623870069222	0.389	0.62	1.23767379394849e-12	CYCS
6.07518752177515e-17	-0.460989603110074	0.4	0.622	1.25890035826225e-12	CAPZA2
6.53175405221894e-17	-0.277641697383984	0.085	0.264	1.35351007470081e-12	CASP2
6.53426516322891e-17	-0.45123877416548	0.153	0.359	1.3540304271243e-12	TMX2
6.78248373050587e-17	-0.325696181541857	0.116	0.31	1.40546627863543e-12	JMJD8
6.79553466188381e-17	-0.538052712909953	0.429	0.638	1.40817069263556e-12	LUC7L3
6.97734674156147e-17	-0.439205734374302	0.193	0.4	1.44584579178637e-12	MAGED2
7.20043347120014e-17	-0.26672286177373	0.271	0.5	1.49207382390209e-12	SUMO3
8.26011424460916e-17	-0.280955071867806	0.125	0.314	1.71166087376791e-12	ATP6V1A
8.39616933037355e-17	-0.304550543401786	0.361	0.593	1.73985420864001e-12	RBPJ
8.69543025985481e-17	-0.297513458540654	0.079	0.26	1.80186705844711e-12	GORASP2
8.98844002589494e-17	-0.330792799807413	0.16	0.376	1.86258454216595e-12	LOC550643
9.37075986194284e-17	-0.277174052938332	0.098	0.289	1.94180885859179e-12	PSMG2
9.52625511739223e-17	-0.516290994864707	0.851	0.935	1.97403058542602e-12	RPL23A
9.53044767473743e-17	-0.439297153436733	0.919	0.957	1.97489936715909e-12	RPL41
9.88628564111339e-17	-0.344420804073289	0.179	0.394	2.04863611055152e-12	PSMC2
1.04965324177027e-16	0.533555537591487	0.969	0.948	2.17509144759635e-12	H3F3B
1.07570841679586e-16	-0.321714505999706	0.475	0.708	2.22908298128439e-12	SUMO2
1.23096641847313e-16	-0.352464984537455	0.26	0.485	2.55080861236002e-12	PUF60
1.24163681136968e-16	0.369930786378825	0.433	0.265	2.57291980052026e-12	MAPKAPK2
1.26611567831545e-16	0.885735124258646	0.674	0.556	2.62364490860528e-12	SFPQ
1.28131193227756e-16	-0.278646552915063	0.304	0.533	2.65513458606557e-12	EIF3K
1.29347782446638e-16	-0.337075619723558	0.164	0.363	2.68034474785924e-12	TMEM123
1.33242475303521e-16	-0.405461571391619	0.092	0.276	2.76105057323956e-12	GNG2
1.33318805702341e-16	-0.45737203355096	0.195	0.406	2.76263229176391e-12	TAF9
1.37176418664426e-16	-0.376579988159395	0.098	0.284	2.84256974756424e-12	PINK1
1.38882199313364e-16	-0.496744297052928	0.098	0.278	2.87791693417154e-12	MRPL3
1.42612634856072e-16	-0.29681370119669	0.394	0.633	2.95521901948753e-12	LAPTM4A
1.44654429359043e-16	-0.290564775556674	0.239	0.455	2.9975290851781e-12	IK
1.49649766869486e-16	-1.4515117101075	0.109	0.281	3.10104246906949e-12	LYZ
1.6424132593467e-16	-0.483378461924841	0.125	0.322	3.40340875601824e-12	TIMMDC1
1.74832892191431e-16	-0.508817123332387	0.593	0.74	3.62288719199084e-12	QKI
1.75387490184297e-16	-0.381049781343262	0.092	0.274	3.63437957159901e-12	CNIH
1.78159220668746e-16	-0.378083535549719	0.074	0.252	3.69181537069776e-12	NT5C3
1.83625276252221e-16	-0.384812628648558	0.328	0.567	3.80508297449853e-12	JTB
1.8643971298459e-16	-0.46657896053839	0.138	0.328	3.86340373246667e-12	AP1M1
2.1049229506884e-16	-0.313236272019405	0.133	0.335	4.3618213384165e-12	TMEM111
2.21469892788472e-16	-0.916369786572129	0.094	0.269	4.58929911836272e-12	LRIG1
2.30727936448454e-16	-0.536833235055117	0.085	0.26	4.78114429908487e-12	STK25
2.36392946958223e-16	-0.520040016751965	0.385	0.625	4.8985346468683e-12	RAN
2.68963827187229e-16	0.932694497738452	0.435	0.271	5.57346842697375e-12	LUZP1
2.70747136569397e-16	-0.277330520655889	0.287	0.5	5.61042216399105e-12	POM121C
2.79060735538163e-16	-0.364411371595418	0.138	0.338	5.78269656182181e-12	C1orf63
2.87274670990182e-16	-0.372265533980406	0.079	0.258	5.95290573225856e-12	TTLL5
2.91978876828894e-16	-0.371750746725333	0.188	0.388	6.05038628564833e-12	ARMC8
3.06753119868648e-16	-0.496432083229079	0.775	0.877	6.35653814991813e-12	RPS8
3.17677867405593e-16	0.785429791911094	0.751	0.6	6.5829207683787e-12	IER2
3.18106652343894e-16	-0.347470615641769	0.446	0.657	6.59180604987017e-12	NFE2L2
3.31740027259669e-16	-0.320501655931131	0.101	0.285	6.87431684487487e-12	METTL17
3.48285486946467e-16	-0.491070507556645	0.171	0.374	7.21717186050469e-12	STAT1
3.78637654124118e-16	-0.330487681745252	0.129	0.32	7.84612946875997e-12	PGLS
3.86314266285679e-16	-0.347691026858471	0.112	0.287	8.00520422597185e-12	NUDT21
3.90788222097723e-16	-0.288593085846996	0.147	0.354	8.09791353830902e-12	SLC25A39
3.95320450509347e-16	0.501010765250058	0.442	0.252	8.19183037545469e-12	SCIN
4.02079845210203e-16	0.765171400081521	0.344	0.191	8.33189855244582e-12	SLC39A10
4.12641485169586e-16	-0.297843201751451	0.136	0.336	8.55075685568415e-12	TRIO
4.25851473722142e-16	-0.718437811823866	0.094	0.27	8.82449423847023e-12	SLC44A1
4.4891093269126e-16	-0.307722376652582	0.144	0.341	9.30233234722828e-12	SBDSP1
4.58273722268656e-16	-0.519794164494166	0.777	0.899	9.49634807285109e-12	RPL32
4.62650019642788e-16	0.968444665878724	0.661	0.516	9.58703370703786e-12	IFNGR2
4.76654841806841e-16	0.646315063293707	0.536	0.355	9.87724163192136e-12	MAF
4.82211401030438e-16	-0.393206375977117	0.243	0.465	9.99238465215274e-12	STRAP
4.85653208600558e-16	-0.380841404984466	0.079	0.257	1.00637057886208e-11	FTO
4.97516917188592e-16	-0.261505117415578	0.278	0.526	1.0309545557982e-11	SRSF9
5.03486630486889e-16	-0.384841554790936	0.179	0.379	1.04332499569493e-11	ATG3
5.202620009095e-16	-0.43049553273405	0.083	0.252	1.07808691828467e-11	CSNK2A1
5.38531365376634e-16	-0.418582216359718	0.718	0.862	1.11594469533346e-11	RPL27
5.82676166610332e-16	-0.359049434853431	0.195	0.403	1.20742155244993e-11	SNX1
6.13049016753828e-16	-0.282932499566396	0.182	0.39	1.27036017251728e-11	SETD5
6.2191450046097e-16	-0.427000988553439	0.085	0.261	1.28873122785522e-11	AHR
6.3083162336249e-16	-0.31809579936549	0.519	0.719	1.30720928993175e-11	RAB7A
6.74861174113537e-16	-0.406685428048509	0.195	0.393	1.39844732499807e-11	TAOK1
6.94512753955715e-16	-0.343604698336995	0.274	0.516	1.43916932874703e-11	TMEM219
7.0333527657845e-16	-0.260897676217883	0.109	0.294	1.45745136012586e-11	TWF1
7.39129057131586e-16	-0.254094116260259	0.269	0.494	1.53162323218807e-11	HADHA
7.71642122032751e-16	-0.748507689671208	0.149	0.334	1.59899680527627e-11	RNF144B
7.73106547267193e-16	0.886220119452173	0.398	0.231	1.60203138724708e-11	HCK
8.60765063727745e-16	-0.274553269154114	0.19	0.398	1.78367736505663e-11	CNOT2
9.16288023405636e-16	-0.276887307518835	0.118	0.305	1.89873204210116e-11	ALKBH5
9.58260722736371e-16	-0.2928272721864	0.162	0.358	1.98570786965431e-11	TMEM33
9.60071478690338e-16	-0.268753980771985	0.265	0.497	1.98946011814212e-11	VPS28
1.05092961724508e-15	-0.279798807723971	0.232	0.452	2.17773635285526e-11	SDHB
1.07276697155417e-15	-0.281517875948672	0.274	0.487	2.22298771845455e-11	ZNF706
1.08822749853081e-15	-0.380284784450925	0.464	0.684	2.25502502245554e-11	BRI3
1.10798591788518e-15	-0.473230933707243	0.09	0.266	2.29596841904167e-11	LOC152217
1.23799511843147e-15	-0.29219538032161	0.177	0.364	2.5653734844137e-11	TUBGCP2
1.29829864185808e-15	0.934836063289716	0.287	0.145	2.69033444565832e-11	TRIM38
1.33495129565395e-15	-0.428647580420515	0.105	0.289	2.76628607485411e-11	WDR61
1.37041853317476e-15	-0.335132744720521	0.105	0.289	2.83978128444473e-11	RSU1
1.50914073779767e-15	0.855976023069289	0.4	0.236	3.12724143686434e-11	MAST3
1.5383082920592e-15	-0.536075442844778	0.085	0.255	3.18768244280507e-11	ENOPH1
1.54728456633373e-15	-0.300551077584593	0.101	0.283	3.20628307835676e-11	YARS
1.57265003548964e-15	0.796535484076492	0.328	0.177	3.25884540354164e-11	SERPINF1
1.57356904079308e-15	-0.413093961133906	0.232	0.438	3.26074976633143e-11	PHB2
1.61645989776463e-15	0.936930368476893	0.348	0.2	3.34962820014787e-11	MTHFR
1.70400037436501e-15	0.982336457162392	0.372	0.217	3.53102957575918e-11	CECR1
1.75014988128562e-15	0.685948924583404	0.462	0.295	3.62666058400007e-11	RILPL2
1.80171002942146e-15	-0.338319984161563	0.162	0.361	3.73350352296715e-11	SNX17
1.94937479292275e-15	-0.43145125929983	0.118	0.302	4.03949444589453e-11	UTRN
2.1308643377626e-15	-0.266512094320318	0.168	0.38	4.41557708071166e-11	MIEN1
2.13675450493341e-15	-0.446179805701473	0.182	0.378	4.42778268512302e-11	KLC1
2.18968859975918e-15	-0.35132789021385	0.098	0.277	4.53747271642097e-11	PSMD9
2.3965591011891e-15	-0.444769738237916	0.256	0.457	4.96614976948406e-11	DEGS1
2.44696618013358e-15	-0.326252039777081	0.162	0.352	5.0706033184728e-11	RAB13
2.46558273776857e-15	0.319344328303126	0.696	0.505	5.10918054920403e-11	CEBPB
2.8733502745193e-15	-0.449017852116615	0.608	0.789	5.95415643885889e-11	RPL6
2.87373969807629e-15	0.643591326056384	0.352	0.198	5.9549634023537e-11	RASGEF1B
2.94754371352255e-15	-0.285890704638857	0.265	0.468	6.10790008316143e-11	RSL1D1
2.9850854599952e-15	-0.256520880716081	0.083	0.255	6.18569409020204e-11	LSM2
3.04529467700917e-15	-0.367355696171933	0.136	0.319	6.3104596296984e-11	PLIN3
3.16292057314713e-15	-0.529373602633011	0.098	0.271	6.55420401167549e-11	FBXW5
3.22368705639202e-15	0.791711330970909	0.385	0.225	6.68012431825553e-11	LPAR6
3.66680936063938e-15	-0.297736746875147	0.147	0.332	7.59836235711692e-11	PYGL
3.73439191473294e-15	-0.297532164369182	0.088	0.261	7.73840692570961e-11	MRPL32
3.74231265725923e-15	0.888778760952366	0.295	0.154	7.75482028837257e-11	AOAH
3.87799977474465e-15	-0.489127996081388	0.534	0.705	8.03599113322587e-11	GNG5
4.02936942029193e-15	-0.26632233704863	0.271	0.482	8.34965931272895e-11	EIF3H
4.04746004943062e-15	-0.333487076593736	0.125	0.31	8.38714671443012e-11	PPA2
4.22822643164599e-15	-0.277634584898114	0.212	0.419	8.76173081165683e-11	C7orf42
4.28461497204889e-15	0.792250736136208	0.659	0.51	8.87857914507972e-11	MYADM
4.61125152676566e-15	-0.327581642513492	0.193	0.393	9.55543541376381e-11	NCSTN
4.89800174743205e-15	-0.276089693233432	0.265	0.476	1.01496392210287e-10	PNPLA8
5.28508878159908e-15	-0.259487965142512	0.116	0.302	1.09517609732296e-10	C19orf42
5.36345739504062e-15	-0.26087400977006	0.221	0.43	1.11141564140032e-10	NOP56
5.65667085019188e-15	0.260710164722144	0.284	0.146	1.17217533357676e-10	MESDC1
5.78993457573504e-15	-0.393374348721674	0.348	0.539	1.19979024278381e-10	NPEPPS
5.81669843235118e-15	-0.587461060877005	0.153	0.334	1.20533624915181e-10	SPRED2
5.84153158558052e-15	-0.275300907020596	0.103	0.28	1.210482175164e-10	LOC100129034
6.30872912525909e-15	-0.303787963030394	0.289	0.51	1.30729484933619e-10	TMEM50A
6.71761087040239e-15	-0.554017686385575	0.164	0.348	1.39202332456478e-10	KIAA0195
6.86010627404052e-15	0.802877569524304	0.912	0.823	1.42155122210668e-10	SRRM2
6.94919281569088e-15	-0.445827558660763	0.217	0.414	1.44001173526746e-10	ASAP1
6.95859091217671e-15	0.820747262807586	0.282	0.145	1.44195920882126e-10	CYTH3
6.96226764475986e-15	-0.313652445018771	0.282	0.482	1.44272110134714e-10	CUX1
7.8909761473837e-15	-0.434414060228978	0.457	0.633	1.63516807726085e-10	PTGES3
8.05615185367155e-15	-0.394629748299081	0.164	0.346	1.66939578711782e-10	DCTN1
8.07067435718049e-15	-0.50816524436048	0.864	0.927	1.67240514029494e-10	RPL37A
8.08646749878672e-15	-0.359304958967835	0.479	0.674	1.67567779509858e-10	SLC25A5
8.7928966607459e-15	-0.383241809672526	0.101	0.275	1.82206404603977e-10	PPP1CC
8.82292568517968e-15	-0.457858214278321	0.142	0.327	1.82828666048293e-10	IMPDH2
9.45783311851799e-15	-0.287986877309587	0.748	0.854	1.9598521788193e-10	RPS28
9.56229532464227e-15	-0.326492112810663	0.632	0.786	1.98149883717237e-10	RPL28
1.03278595868468e-14	0.937730529706916	0.383	0.235	2.1401390635864e-10	MYOF
1.10709345245853e-14	-0.338929137380712	0.153	0.333	2.29411905218456e-10	SMAD5
1.12171224830119e-14	0.671730227482372	0.674	0.519	2.32441212092972e-10	MYO9B
1.1523048068799e-14	-0.265670618813389	0.184	0.383	2.38780602081653e-10	RSL24D1
1.18133522305564e-14	-0.403724978077901	0.751	0.839	2.44796284921589e-10	RAB31
1.29126911814583e-14	-0.467331478678896	0.243	0.426	2.67576786662178e-10	CCT4
1.30650119158317e-14	-0.476505643983283	0.175	0.353	2.70733176919863e-10	DDX1
1.42588447773097e-14	0.674535942484939	0.311	0.168	2.95471781475411e-10	FAM53B
1.44484151640866e-14	-0.326679706068424	0.112	0.287	2.99400059030202e-10	PARP6
1.4853043920979e-14	-0.263623082618223	0.12	0.296	3.07784776130527e-10	PSME3
1.51018922967486e-14	-0.255286051066904	0.47	0.655	3.12941412173224e-10	GNB2
1.53639020807604e-14	1.37148692165614	0.352	0.208	3.18370778917518e-10	SLC7A8
1.55037233027309e-14	-0.421129827398106	0.118	0.293	3.2126815427919e-10	HAT1
1.57455995061805e-14	-0.29208049180748	0.136	0.316	3.26280312967072e-10	MRPS7
1.57662787109792e-14	0.341417198528164	1	0.999	3.2670882744891e-10	ACTB
1.67433533923696e-14	-0.299422289198239	0.597	0.778	3.46955768996683e-10	RPL24
1.94463402838097e-14	-0.275906769984301	0.142	0.326	4.02967063361105e-10	MMADHC
1.9465386772802e-14	1.4310253246221	0.468	0.328	4.03361744706004e-10	GBP2
1.95549713808205e-14	-0.373785386128074	0.648	0.825	4.05218116953362e-10	EEF1G
1.98198627061851e-14	-0.281306557155589	0.107	0.278	4.10707194997568e-10	SUN1
2.03714059719768e-14	0.96148548352306	0.479	0.325	4.22136274551303e-10	SPATA13
2.08063601009282e-14	-0.318427103842253	0.346	0.556	4.31149394011434e-10	DENND5A
2.15698718248585e-14	-0.253687169235136	0.217	0.413	4.46970883954718e-10	CCT5
2.18649422618282e-14	-0.530122948387809	0.672	0.807	4.53085333549604e-10	RPL12
2.26223997146563e-14	-0.326158472909486	0.19	0.383	4.68781366887108e-10	BBX
2.28769305531963e-14	-0.425580856818445	0.422	0.612	4.74055754923333e-10	FKBP1A
2.33108299426999e-14	-0.448886419450913	0.696	0.817	4.83047018072627e-10	RPL7A
2.41949691826402e-14	-0.355534680020214	0.127	0.303	5.0136815140267e-10	SUPT16H
2.48385134269361e-14	-0.398617558683245	0.352	0.554	5.14703675232969e-10	KDELR2
2.72439143912111e-14	0.839720985282263	0.53	0.374	5.64548394014676e-10	FOXN3
2.82665090251195e-14	-0.326702728827784	0.23	0.422	5.85738600018526e-10	PARP1
2.83722615694747e-14	-0.348590812376478	0.123	0.299	5.87930004242656e-10	C17orf79
2.87934177663473e-14	-0.416438112912868	0.09	0.251	5.96657202954248e-10	CPNE2
2.92101799150548e-14	0.838213423880646	0.427	0.27	6.05293348199766e-10	ENTPD1
3.11052781733123e-14	-0.345401170263021	0.107	0.282	6.44563574307378e-10	FASTK
3.46923740406852e-14	0.59401555976054	0.344	0.197	7.18895374871078e-10	RCOR1
3.47465824017275e-14	-0.357312861228227	0.265	0.449	7.20018680528598e-10	PCNP
3.55228514561579e-14	-0.321118859868004	0.098	0.258	7.36104527874505e-10	ZMIZ2
3.56426753973024e-14	-0.291506875636142	0.129	0.307	7.38587519582901e-10	UBR2
3.59785713909759e-14	-0.289249098210326	0.094	0.257	7.45547956363803e-10	TRPT1
3.88782153386166e-14	-0.280438382903035	0.158	0.331	8.05634378246813e-10	PKD1
3.99629977412118e-14	-0.342768141968249	0.096	0.263	8.2811323919339e-10	CDIPT
4.00718937796372e-14	0.650233453434183	0.414	0.264	8.30369782901641e-10	GYPC
4.10112194250969e-14	1.01026610613376	0.26	0.135	8.49834488926859e-10	EEPD1
4.21417244671918e-14	-0.395747649617616	0.175	0.363	8.73260814409148e-10	TXNDC12
4.25889548927199e-14	1.00568003284312	0.479	0.344	8.82528323286941e-10	CCNH
4.268391817698e-14	-0.329613621012651	0.096	0.265	8.8449615246338e-10	C7orf44
4.33504418099898e-14	-0.35916994721878	0.127	0.298	8.98307855186609e-10	NCOA1
4.8235839885298e-14	-0.432481667653181	0.565	0.764	9.99543074103146e-10	NPM1
4.92812977693838e-14	1.03047721946859	0.352	0.205	1.02120705237717e-09	PTGS1
6.1379726095307e-14	-2.83734295636479	0.147	0.291	1.27191068414695e-09	FCGBP
6.13845627264208e-14	-0.259270393134667	0.295	0.49	1.27201090881689e-09	ELOVL5
6.74929209480015e-14	0.754031851284008	0.418	0.258	1.39858830788449e-09	CD300A
6.97991656831636e-14	0.616708399886202	0.54	0.374	1.44637831128652e-09	RAPGEF1
7.20467521815708e-14	-0.308674669750734	0.21	0.394	1.49295279870651e-09	SEC13
7.2677149339715e-14	-0.30954892612345	0.175	0.364	1.50601588861757e-09	SMC3
7.85900916863224e-14	-0.368160471557852	0.116	0.281	1.62854387992397e-09	SPTLC1
8.05121859033096e-14	0.764649446062485	0.418	0.264	1.66837351628838e-09	BCL2A1
8.40408914433509e-14	-0.308552732169451	0.256	0.456	1.74149535248912e-09	CDS2
8.51430574572741e-14	0.517454660239228	0.427	0.256	1.76433443662963e-09	EVI2B
1.0023528295043e-13	0.890707310046638	0.3	0.167	2.07707553329881e-09	RASSF5
1.02656299814284e-13	-0.42559502264514	0.105	0.266	2.1272438447516e-09	CCDC93
1.05121949599567e-13	-0.398053293986286	0.155	0.332	2.17833703960222e-09	UBE2E3
1.08446281364913e-13	0.805327860501539	0.315	0.179	2.24722384244373e-09	SMAD3
1.09244127076295e-13	-0.593353300210279	0.116	0.278	2.26375680127499e-09	APBB3
1.10776383086218e-13	-0.322870962764106	0.096	0.252	2.29550821031261e-09	PARP9
1.12688962064801e-13	-0.399770488813442	0.847	0.912	2.3351406719068e-09	TMBIM6
1.14886913180388e-13	-0.270937253617434	0.096	0.258	2.380686614924e-09	ERGIC2
1.17851330573659e-13	-0.450856024765691	0.155	0.328	2.44211527214736e-09	PTPN12
1.18411822776417e-13	0.656757744105898	0.597	0.432	2.45372979157292e-09	PLAUR
1.21822997988479e-13	-0.28146365852352	0.125	0.302	2.52441616431726e-09	SLC25A11
1.35238897134746e-13	1.11755457064053	0.591	0.473	2.8024204264262e-09	SYAP1
1.40265832584057e-13	0.570142691308986	0.488	0.312	2.90658858280683e-09	ALOX5
1.4356781124874e-13	1.06739937097654	0.674	0.613	2.9750121846964e-09	ANKRD11
1.51354705012647e-13	-0.258134971134667	0.341	0.527	3.13637219727207e-09	ANKRD12
1.53860657983472e-13	0.781338985003092	0.455	0.29	3.18830055473351e-09	ADAP2
1.73908046831791e-13	-0.291636311067301	0.162	0.342	3.60372254644837e-09	FAM192A
1.83053276276429e-13	-0.251759161367957	0.133	0.306	3.79322999100017e-09	SNRPA1
1.9847095798077e-13	-0.486319687437671	0.101	0.254	4.11271519127751e-09	PLEKHJ1
1.9944818326793e-13	-0.313917123070628	0.282	0.466	4.13296525367803e-09	PAPOLA
1.99873358999714e-13	-0.35541158343573	0.16	0.333	4.14177574519207e-09	HAX1
2.02247150681567e-13	-0.625409293379371	0.107	0.262	4.19096545642343e-09	ATXN7L3B
2.12592799786968e-13	-0.5506813783636	0.801	0.899	4.40534799718555e-09	UBB
2.25970614101558e-13	-0.286599216250778	0.118	0.286	4.68256306541248e-09	PITHD1
2.26831996953406e-13	1.05866943934384	0.462	0.327	4.70041264086848e-09	STK4
2.65250695945534e-13	0.873136018428955	0.317	0.182	5.49652492138335e-09	ITGB5
3.04863121579785e-13	-0.334440440860481	0.105	0.267	6.31737360537631e-09	COMMD9
3.11071924965801e-13	-0.319799670140843	0.096	0.256	6.44603242914134e-09	VPS41
3.18422208223304e-13	-0.4983006130916	0.151	0.316	6.59834499880331e-09	WLS
3.42978496128282e-13	-0.383181146138419	0.105	0.266	7.10720039677027e-09	KLHDC2
4.39983486634472e-13	-0.297571705954853	0.101	0.262	9.11733781003953e-09	CAT
4.65935252277796e-13	-0.259755907121091	0.271	0.458	9.65511029770048e-09	PFKFB3
4.90364400392914e-13	-0.522669530059569	0.109	0.265	1.0161331104942e-08	PSD3
5.32962138624248e-13	-0.439141386133768	0.107	0.266	1.10440414365717e-08	SF3B3
5.80821285589169e-13	0.83349988870622	0.497	0.344	1.20357786799788e-08	TSPAN14
5.92275019976295e-13	0.461024789765229	0.969	0.89	1.22731229639488e-08	PSAP
6.31888462744087e-13	0.852048950945679	0.72	0.632	1.3093992724983e-08	CAP1
6.36516496819348e-13	0.649109005627941	0.499	0.368	1.31898948470905e-08	RASA1
6.6150793469199e-13	-0.357031817728012	0.131	0.298	1.37077674226874e-08	BLVRB
6.64251912830993e-13	-0.371747031487506	0.225	0.41	1.37646281376838e-08	ZFR
6.78809536112019e-13	-0.395786835267511	0.204	0.38	1.40662912073132e-08	CNOT7
7.06537976376334e-13	-0.337650596549641	0.155	0.325	1.46408799464704e-08	PIGT
7.12158014388932e-13	0.572277170299754	0.952	0.916	1.47573383741674e-08	DDX5
7.1415145825665e-13	-0.301364268675949	0.302	0.491	1.47986465179943e-08	EIF3M
7.31176425359441e-13	-0.393883194887469	0.116	0.277	1.51514378862983e-08	SLC35A4
7.35023473882466e-13	-0.262697838518067	0.239	0.437	1.52311564257925e-08	LEPROT
7.47693322809603e-13	0.421201208050181	0.972	0.967	1.54937010352606e-08	EIF1
7.4917437165656e-13	-0.322602836007306	0.103	0.254	1.55243913294672e-08	CYTH2
7.49821347607462e-13	-0.293725948852222	0.129	0.293	1.55377979651218e-08	TRIP6
7.54682712363118e-13	-0.264523583505225	0.147	0.316	1.56385351655885e-08	SGPL1
7.63516452263933e-13	-0.260903644129684	0.129	0.293	1.58215879238132e-08	ACAT1
9.07715042924033e-13	2.43028757044381	0.107	0.263	1.88096711194718e-08	GART
9.21688191498792e-13	-0.59855680002124	0.28	0.458	1.9099222704238e-08	PDE4DIP
9.22074177202717e-13	-0.378973531723549	0.098	0.253	1.91072210999947e-08	TSN
9.23513601587586e-13	-0.633133236487241	0.47	0.63	1.91370488520979e-08	TUBB
9.56386026352583e-13	-0.274218342746545	0.613	0.761	1.98182312380782e-08	RPN1
9.71042701539141e-13	0.606263986605327	0.278	0.151	2.01219468612941e-08	C15orf39
1.00408844595228e-12	0.570781718034373	0.274	0.15	2.08067207770232e-08	STARD8
1.05642804554092e-12	-0.441319478119538	0.392	0.578	2.1891301959699e-08	LITAF
1.20154077807746e-12	-0.699353765713547	0.217	0.379	2.48983280033212e-08	PRCP
1.22446186348365e-12	-0.339238762035216	0.153	0.324	2.53732987351083e-08	NISCH
1.40517650783721e-12	-0.343060222630621	0.195	0.364	2.91180675954027e-08	SIVA1
1.4527144959115e-12	-0.422450813981433	0.333	0.496	3.01031497842781e-08	EIF3E
1.53751432317428e-12	1.02937385945709	0.538	0.404	3.18603718048174e-08	SP100
1.71258475249391e-12	-0.266553965269757	0.348	0.549	3.54881812411788e-08	VDAC1
1.73439223720019e-12	-0.454777739767758	0.166	0.331	3.59400759392622e-08	PLP2
1.85357658830229e-12	0.798737395117487	0.551	0.412	3.84098140628002e-08	KIAA0247
2.06879350428522e-12	-0.355981379014971	0.23	0.402	4.28695389957984e-08	PHACTR4
2.19558387232817e-12	0.404309866734172	0.514	0.322	4.54968890023844e-08	CYBB
2.28482185770984e-12	-0.340962140741131	0.177	0.354	4.73460785354633e-08	BEX4
2.37999833571493e-12	1.19115302058285	0.357	0.235	4.93183255126849e-08	SNX29
2.56625543509586e-12	-0.303573807006535	0.16	0.328	5.31779451260564e-08	KARS
2.83197633800334e-12	-0.267869114005072	0.142	0.302	5.86842136761052e-08	TTC37
2.97875878463211e-12	0.519648749718651	0.619	0.465	6.17258395351466e-08	METTL7A
2.99661453726768e-12	-0.383952579512238	0.501	0.678	6.20958464412609e-08	SLC3A2
3.12542339562382e-12	0.613626792853788	0.422	0.275	6.47650236041169e-08	MERTK
3.13614069615504e-12	0.873792058111932	0.365	0.236	6.49871075057247e-08	AFTPH
3.21285494220719e-12	-0.29319715493103	0.136	0.288	6.65767801124173e-08	SPPL3
3.30705975295032e-12	-0.831774006229831	0.118	0.272	6.85288922006366e-08	HES6
3.44368554749778e-12	-0.39176557489949	0.105	0.253	7.13600519152491e-08	PRPF3
4.51045235324856e-12	-0.281693323624943	0.53	0.733	9.34655936640166e-08	GRINA
4.51467761100235e-12	0.858285033469753	0.352	0.213	9.35531494551907e-08	KCNQ3
4.78932444423595e-12	-0.537353641634388	0.177	0.341	9.92443811334573e-08	NRP1
5.26137736216649e-12	-0.331379497062868	0.109	0.262	1.09026261698814e-07	C5orf51
5.58024067880246e-12	-0.275551521324392	0.232	0.404	1.15633747346145e-07	CDK16
5.60421294863122e-12	-0.266153417408242	0.186	0.354	1.16130500721536e-07	GLIPR2
6.45173770138769e-12	-0.430188950906268	0.153	0.306	1.33692908648156e-07	AARS
6.4675275347718e-12	-0.42532123832338	0.396	0.576	1.34020105575541e-07	DNAJA1
6.87538970322095e-12	-0.285668849371762	0.125	0.276	1.42471825430145e-07	COMMD4
6.9132163219701e-12	0.52980087744189	0.525	0.343	1.43255668623864e-07	SLA
6.92963100747147e-12	-0.281198159283575	0.225	0.406	1.43595813736824e-07	SNRPD1
6.95251141288155e-12	-0.274433202901726	0.123	0.279	1.44069941497731e-07	C20orf194
7.50551350009282e-12	-0.63288312631917	0.851	0.917	1.55529250748923e-07	RPS18
8.57938114388011e-12	-0.904020608300313	0.206	0.355	1.77781936063484e-07	MS4A6A
8.60348785683442e-12	0.516060737681459	0.324	0.188	1.78281475369323e-07	OBFC2A
8.61685124629063e-12	-0.264989621201704	0.109	0.257	1.78558391525635e-07	IMPAD1
8.71916809553233e-12	-0.338047857448668	0.109	0.258	1.80678601275621e-07	ACER3
9.11415435277735e-12	-0.306835330618341	0.206	0.374	1.88863506498252e-07	EIF3B
9.27066675886297e-12	-0.29016578803569	0.228	0.401	1.92106756577158e-07	UQCRC2
9.33702486464829e-12	-0.351208134972792	0.199	0.37	1.93481829245242e-07	P4HA1
9.35157358371514e-12	-0.261987825952909	0.265	0.445	1.93783307801745e-07	AZIN1
9.36970402834859e-12	-0.907630096495881	0.322	0.492	1.9415900687544e-07	AHCYL1
9.83336319615987e-12	1.65360583869259	0.379	0.268	2.03766952150825e-07	BET1L
1.03820449442355e-11	-0.256680850198302	0.109	0.257	2.15136735334448e-07	NSL1
1.04110908250561e-11	0.70676726193789	0.381	0.238	2.15738624076813e-07	CSGALNACT1
1.04562274729566e-11	-0.615492686899224	0.177	0.334	2.16673945694606e-07	METTL9
1.07194564154371e-11	-0.374701517871845	0.505	0.664	2.22128575840688e-07	PDIA3
1.12156685188852e-11	-0.981439346199492	0.438	0.595	2.32411083048339e-07	TFRC
1.13799352317162e-11	-0.513478926242416	0.138	0.29	2.35815017871624e-07	ZNF271
1.17904748635289e-11	-0.273960503732642	0.105	0.253	2.44322220122045e-07	COG5
1.30480327098107e-11	-0.360750915674332	0.12	0.267	2.70381333812698e-07	USP33
1.32475395400437e-11	0.654880041380587	0.365	0.224	2.74515514348787e-07	HMHA1
1.3885188493309e-11	-0.300617870385898	0.733	0.87	2.87728875958349e-07	RPS25
1.46667960187001e-11	-0.26097980950388	0.166	0.334	3.03925347099504e-07	CERS2
1.47051827103809e-11	-0.274470872655603	0.58	0.792	3.04720796124512e-07	PFDN5
1.48840864799456e-11	-0.364953712209682	0.659	0.769	3.08428040037433e-07	RPL26
1.77912032410269e-11	-0.410922454257481	0.144	0.294	3.6866931356056e-07	FNTA
1.97664792358974e-11	0.827629547540947	0.611	0.479	4.09600982726267e-07	CMTM6
2.12328925196525e-11	0.973467456573384	0.573	0.439	4.39987998792238e-07	ZNFX1
2.23445110312713e-11	0.316587309761029	0.278	0.155	4.63022957590004e-07	POU2F2
2.60898832241735e-11	-0.673333955709272	0.455	0.619	5.40634560171323e-07	ATP1B3
2.74407724352778e-11	-0.382495496150951	0.127	0.269	5.68627686403826e-07	CAND1
2.77707807825364e-11	0.567003741920586	0.4	0.254	5.75466119375719e-07	PTGER4
3.16813055123636e-11	0.913090030999568	0.348	0.224	6.56500012827198e-07	TGFBR2
3.32627636549269e-11	-0.388363820138572	0.757	0.883	6.89270988457395e-07	RPL7
3.47863900611738e-11	-0.432848937454379	0.123	0.259	7.20843574847644e-07	ZKSCAN1
3.49441434924621e-11	-0.34852980356946	0.116	0.259	7.241125414508e-07	TMEM222
3.6352137888782e-11	-0.449739763025671	0.208	0.366	7.53289001331341e-07	CCT8
3.81662916876572e-11	-0.263001074303571	0.179	0.337	7.90881896351632e-07	HDAC2
4.14922646147369e-11	0.68145909809196	0.271	0.156	8.59802707346577e-07	EHD4
4.15767602815392e-11	0.834928801642579	0.569	0.443	8.61553626554056e-07	KLF10
4.39589640649058e-11	0.376078515357436	0.405	0.596	9.10917653352979e-07	DNAJB1
4.49631809303264e-11	-0.255870886521016	0.12	0.267	9.31727035238223e-07	SLC35B1
4.55299314334815e-11	-0.295410641289817	0.138	0.291	9.43471239164604e-07	RFC1
5.10394937003867e-11	0.56746057342685	0.26	0.142	1.05764038845941e-06	ARHGAP22
5.14644042814534e-11	-0.384159377586678	0.153	0.309	1.06644538552028e-06	TXNIP
5.49417862922981e-11	-0.26692718259043	0.136	0.281	1.138503695549e-06	HIATL1
5.76636513271174e-11	-0.269713473373239	0.206	0.372	1.19490618280053e-06	ARCN1
5.84473136209983e-11	-0.325744581842193	0.223	0.388	1.21114523285433e-06	WARS
6.24758903254499e-11	0.717335517589855	0.392	0.256	1.29462539932397e-06	TMC6
7.40106412450262e-11	-0.268969186988058	0.151	0.302	1.53364850787943e-06	USP10
7.57698776601252e-11	0.495640086005839	0.573	0.403	1.57010340487312e-06	CTSS
7.94676146891013e-11	-0.288132587881596	0.136	0.287	1.64672791158756e-06	POLR1D
9.08001838727395e-11	-0.703308207823059	0.158	0.296	1.88156141021091e-06	MGLL
9.19998857179728e-11	-0.451804856585867	0.118	0.258	1.90642163184783e-06	CALCOCO2
1.01935683418294e-10	-0.281103953957844	0.429	0.592	2.1123112317939e-06	ARF4
1.22834214148226e-10	-0.579340778692197	0.243	0.406	2.54537058557954e-06	RBM5
1.31926012023526e-10	-0.367303053492708	0.123	0.264	2.73377082115151e-06	LONP1
1.4219498818831e-10	0.791615273034311	0.799	0.716	2.94656454523817e-06	FOSB
1.99577777716829e-10	0.485216001589564	0.429	0.279	4.13565070984814e-06	ARHGAP4
2.05009817929805e-10	-0.422675077706938	0.856	0.894	4.24821344714143e-06	RPLP2
2.38552395613806e-10	-0.451279564192253	0.223	0.371	4.94328274190929e-06	AP2B1
2.40859400476488e-10	0.827176791574671	0.387	0.265	4.99108849667378e-06	MYO1F
2.4399778400409e-10	-0.298468586617981	0.337	0.513	5.05612208013274e-06	MAPRE2
2.53302876653993e-10	-0.274738087808487	0.133	0.272	5.24894221002404e-06	SPG20
2.59852286898755e-10	0.878971431903378	0.575	0.481	5.38465908911599e-06	CSNK1D
2.66464713481389e-10	-0.324784202100681	0.147	0.29	5.52168179276133e-06	ABHD16A
2.88069180949792e-10	-1.18299906832456	0.414	0.505	5.9693695676416e-06	CKB
2.88106293489372e-10	-0.275734088294208	0.709	0.816	5.97013861368677e-06	HSPA8
3.07752647969141e-10	0.669837893803295	0.269	0.156	6.37725037121654e-06	AP5B1
3.12516441344038e-10	-0.31962652329418	0.184	0.328	6.47596569753116e-06	SMARCA2
3.54999968400511e-10	-0.298144434059121	0.158	0.305	7.35630934519538e-06	ERCC3
3.60327855942729e-10	-0.774503498837819	0.781	0.834	7.46671383084522e-06	GLUL
3.97136725986743e-10	0.552170322435801	0.372	0.241	8.22946723589728e-06	RNASE6
4.16167885865368e-10	-0.367311581095282	0.481	0.623	8.62383093090216e-06	PRNP
4.32621719313923e-10	0.728108115619558	0.479	0.354	8.96478726762311e-06	NAA20
4.6772156276026e-10	-0.283137348402388	0.131	0.266	9.6921262235181e-06	AGPAT6
4.81965594204927e-10	0.946721762323178	0.425	0.302	9.9872910431145e-06	SSH2
4.9545118564558e-10	-0.342180013161701	0.149	0.289	1.02667394689477e-05	GIGYF2
5.29088001131503e-10	0.404143498314245	0.256	0.138	1.0963761559447e-05	SLC37A2
5.33801772084973e-10	0.407553485813692	0.707	0.551	1.10614403211448e-05	RNF149
5.69615107329965e-10	0.613937065180499	0.313	0.19	1.18035642540915e-05	HLA-DOA
5.83998397477365e-10	0.749265341399777	0.324	0.203	1.2101614792526e-05	STX11
5.85182814917551e-10	0.953265772885213	0.289	0.179	1.21261582907215e-05	SASH3
6.29952597362588e-10	-0.262985654503734	0.16	0.296	1.30538777225476e-05	MAPKAP1
6.30082839821886e-10	-0.252457539248273	0.123	0.253	1.30565766067891e-05	PIK3C2A
6.66223249502913e-10	0.650277739150883	0.632	0.532	1.38054781761994e-05	CSRNP1
6.95892014576761e-10	-0.364452835599598	0.274	0.418	1.44202743260596e-05	VOPP1
7.3580734427291e-10	-0.317454393603765	0.365	0.533	1.52473997880232e-05	TAF7
7.70294310927813e-10	-0.348476632551691	0.155	0.295	1.59620387110461e-05	IFI44
8.11646914635862e-10	-0.358457885346469	0.444	0.613	1.68189473650843e-05	GABARAPL2
8.21340549907527e-10	-0.290498225545512	0.554	0.72	1.70198188751838e-05	ATP6V1F
8.95702209353822e-10	-0.275656572614835	0.705	0.848	1.85607411822299e-05	NACA
9.44839464619094e-10	-0.30605365975251	0.199	0.336	1.95789633858369e-05	PCNX
1.0559844777318e-09	-0.258138707811828	0.149	0.284	2.18821103475584e-05	COPS3
1.05794675954061e-09	0.904720891206433	0.346	0.229	2.19227727512005e-05	RAPGEF2
1.05853000590772e-09	-0.407915114511689	0.317	0.475	2.19348587824199e-05	GSTO1
1.06558443229357e-09	1.00867092602913	0.276	0.171	2.20810406059874e-05	PRKCD
1.45257100292611e-09	1.12689182306334	0.409	0.289	3.01001763226348e-05	ITGA5
1.48377372516021e-09	0.645410799953859	0.306	0.192	3.07467591327698e-05	ABI3
1.56477307080705e-09	-0.560493603596641	0.171	0.309	3.24252275732636e-05	TSPAN31
1.74763894455414e-09	-0.355409750105141	0.821	0.895	3.62145742090509e-05	RPL31
1.75595150988451e-09	0.49571400279765	0.278	0.167	3.63868271878268e-05	RELB
1.82039683874895e-09	-0.391531425797183	0.698	0.768	3.77222632925557e-05	LRP1
2.01750976999867e-09	0.549104392333915	0.812	0.735	4.18068374539124e-05	ARPC2
2.07338930847136e-09	1.02080448265144	0.352	0.241	4.29647732501436e-05	CTTNBP2
2.2819358812138e-09	-0.319955455371995	0.14	0.267	4.72862753305125e-05	TSNAX
2.81549371239703e-09	0.80770386857956	0.457	0.332	5.83426607082912e-05	GNB4
3.12134015475142e-09	-0.935660284411967	0.265	0.398	6.4680410686759e-05	ZNF331
3.17193656921776e-09	0.45594373157336	0.433	0.304	6.57288695873305e-05	ACSL4
3.25529691345355e-09	0.488314008330591	0.51	0.402	6.74562626405845e-05	DDX21
3.75512316041853e-09	-0.256954275595063	0.547	0.695	7.78136621301927e-05	PSMA7
3.9290927039716e-09	0.59717646647482	0.263	0.154	8.14186590116995e-05	RASGRP3
4.36293586830859e-09	0.584504310114697	0.514	0.37	9.04087570630906e-05	LYN
4.47704566962246e-09	-0.335463481805677	0.893	0.944	9.27733403659166e-05	MYL6
4.64471176989914e-09	0.713686898174858	0.311	0.213	9.624771729585e-05	RGS19
4.830481235108e-09	-0.315139614194208	0.144	0.277	0.000100097232153908	PIM1
5.56828100676315e-09	0.595975858070142	0.44	0.312	0.000115385919022146	TGFBR1
5.60418542405876e-09	-0.298306103860809	0.136	0.268	0.000116129930357346	ITSN1
5.72078841137306e-09	0.794106252206976	0.501	0.389	0.000118546177460472	PELI1
5.80660830378871e-09	-0.374853677996311	0.716	0.813	0.00012032453727111	RPS12
7.81413446505385e-09	-0.342860725730204	0.309	0.444	0.000161924494384846	GAS5
7.89821699708351e-09	0.727490010696323	0.479	0.367	0.000163666852613565	STK17B
1.23670562276118e-08	-0.417679075411661	0.665	0.403	0.000256270139148572	APOC1
1.25468663574663e-08	0.811276222580197	0.278	0.176	0.000259996164659417	SPRY1
1.39789733389832e-08	-0.68492327267039	0.234	0.37	0.000289672285530411	NDRG2
1.42123175709208e-08	0.483187073138738	0.313	0.202	0.00029450764470462	BMP2K
1.43924229206521e-08	-0.324577538986312	0.16	0.291	0.000298239787761753	TMEM176A
1.56601355902051e-08	-0.289828981771571	0.179	0.303	0.000324509329700229	TMEM50B
1.60300781124959e-08	0.591650481687831	0.54	0.429	0.000332175278647139	DDIT3
1.62189881473311e-08	0.668417905797568	0.276	0.171	0.000336089872388995	SEMA4D
1.66058533572139e-08	-0.355536140570187	0.168	0.288	0.000344106493268187	TNK2
1.66585248727987e-08	0.539960752946609	0.306	0.196	0.000345197952414136	MMP19
2.06546409567435e-08	-0.293571685271139	0.151	0.276	0.000428005469905638	DFNA5
2.31296141129664e-08	-0.521697408744356	0.179	0.299	0.000479291863648889	ARHGAP18
2.35162547307778e-08	-0.265126401520891	0.716	0.811	0.000487303830531177	RPS15A
2.35743860225714e-08	0.71593748927354	0.632	0.549	0.000488508427159724	IDS
2.4203909302599e-08	0.659713263011267	0.352	0.235	0.000501553408568457	IRAK3
2.48074511470729e-08	-0.5498370618596	0.21	0.347	0.000514060002669645	SNX22
2.97734482526324e-08	0.622742326036307	0.497	0.365	0.000616965394691048	HBEGF
3.05541425530405e-08	-0.299910900319962	0.258	0.39	0.000633142941984105	YTHDF2
3.37222462131337e-08	0.709266288325726	0.569	0.459	0.000698792386028557	PICALM
3.45453394849801e-08	-0.36325786084956	0.783	0.87	0.000715848524807758	RPS13
3.64681633908366e-08	0.794933623915144	0.319	0.217	0.000755693281784916	CPVL
3.78943004555393e-08	0.718457574995813	0.54	0.438	0.000785245694039685	IL1RAP
3.92419546440297e-08	0.649002600993586	0.53	0.411	0.000813171784133584	CREG1
3.94376528839314e-08	0.315229206540725	0.718	0.597	0.000817227043060827	HTRA1
4.0620775395851e-08	0.644556763940505	0.365	0.255	0.000841743707752824	C18orf1
4.5545006131704e-08	-0.279816367278788	0.247	0.384	0.00094378361706117	ALDH2
4.56597607064385e-08	0.63541226217894	0.381	0.259	0.000946161561358819	DENND3
4.80681613659334e-08	-0.632143436060049	0.232	0.353	0.000996068439824871	GK
5.22433356469011e-08	-0.467940716042952	0.236	0.357	0.00108258640127508	METRNL
6.88666441068989e-08	-0.377319316954168	0.204	0.331	0.00142705459918316	NOTCH1
7.15125611225017e-08	0.718856628285088	0.468	0.363	0.00148188329158048	PLXNB2
7.28505695219106e-08	0.701645751305406	0.486	0.366	0.00150960950163303	CTSC
7.33117304220659e-08	-0.380035987792208	0.584	0.708	0.00151916567780605	CEBPD
8.13138124668466e-08	0.33091611049222	0.201	0.349	0.001684984821938	QRICH1
8.61625851495609e-08	0.59406767709524	0.753	0.708	0.0017854610894692	NFKBIA
9.53852482240592e-08	0.746007540165205	0.42	0.319	0.00197657311369896	CLN8
1.09622078750139e-07	0.451514885524117	0.479	0.358	0.00227158871586038	RAPH1
1.10637233193016e-07	0.675020541114096	0.344	0.247	0.00229262474622568	CRTC2
1.37696193117241e-07	-0.347858881988581	0.197	0.323	0.00285334051377547	EPB41L3
1.68141147682427e-07	-0.607052992168548	0.186	0.29	0.00348422086227526	GSTM1
1.78321136486383e-07	-0.350823850504584	0.19	0.297	0.00369517059027083	PILRB
1.87246469728664e-07	-0.418327336376458	0.943	0.966	0.00388012134571739	PTMA
2.10846967516359e-07	0.336710062877684	0.567	0.44	0.00436917086087399	CAPG
2.15141689777502e-07	-0.287292858825992	0.617	0.75	0.0044581660955694	RPS4X
2.48518254739735e-07	0.775806999019184	0.661	0.638	0.00514979527471679	RAB1A
2.52974704932369e-07	0.593361706981207	0.794	0.762	0.00524214183560855	TRA2B
2.56747738005808e-07	-0.337969599146665	0.381	0.508	0.00532032662695636	EMP3
2.65159613302186e-07	0.586248218228763	0.488	0.39	0.0054946375068479	PPP1R18
2.83060926186657e-07	0.331737840921033	0.961	0.857	0.0058655885124399	HLA-C
3.16606160359637e-07	0.780594098354239	0.374	0.284	0.0065607128549724	CDC42SE1
3.27822921297977e-07	0.734604400942265	0.311	0.22	0.00679314657513667	CSK
3.6870076846053e-07	0.738702451440978	0.534	0.43	0.00764021732403911	CHD7
3.78857016290785e-07	0.475136444364582	0.606	0.503	0.00785067509157764	FAM49B
4.29730351475293e-07	-0.291630950940264	0.184	0.295	0.00890487234327103	FRYL
4.30162100083091e-07	0.265664364840597	0.162	0.288	0.00891381903792182	TTC17
4.32499317035903e-07	0.832448349202894	0.352	0.254	0.00896225084761798	RAPGEF6
5.11663316656047e-07	0.663502313404045	0.306	0.215	0.0106026872477466	SALL1
6.43078535703521e-07	0.658512100745414	0.324	0.227	0.0133258734168484	STAT6
7.13917996125057e-07	-0.731269826612698	0.392	0.494	0.0147938087157034	RGS2
7.67313281940267e-07	-0.323941360470057	0.155	0.262	0.0159002658283662	MLF1
9.01883176737967e-07	-0.396696058902288	0.151	0.257	0.0186888231883641	RPS4Y1
9.20986392494142e-07	0.968375101572199	0.567	0.496	0.0190846800252636	TSC22D3
9.25554582375745e-07	0.900331463071623	0.348	0.26	0.0191793420559902	GAK
9.29418928396259e-07	0.509871130773828	0.3	0.211	0.0192594190342273	PDGFA
1.04973538843616e-06	0.611008616644791	0.687	0.631	0.0217526167191742	ATF4
1.18833368188781e-06	0.669966714290021	0.324	0.232	0.0246246505560792	UBAC2
1.22996425306549e-06	0.472821295665351	0.42	0.313	0.0254873192520231	MFSD12
1.23665185065303e-06	0.91858362245443	0.317	0.227	0.0256258996492321	NAGA
1.24821936780506e-06	-0.37623822554228	0.751	0.804	0.0258656017396564	RPS24
1.25953088608069e-06	-0.279070073431317	0.827	0.877	0.026099999021364	RPL27A
1.40997483709594e-06	0.576003318260068	0.823	0.791	0.029217498574302	PRRC2C
1.57136458389539e-06	-0.299622706702712	0.455	0.572	0.0325618169074802	GADD45B
1.75488357175874e-06	0.594009923642988	0.709	0.633	0.0363646973739847	TLN1
1.82839773810451e-06	0.552429124300736	0.311	0.22	0.0378880579290016	STXBP2
1.85021536572914e-06	0.374613275261401	0.523	0.401	0.0383401628086392	EFHD2
1.92724039118565e-06	0.497763834008088	0.499	0.404	0.0399362753861491	SLC25A37
2.1953085601026e-06	0.343290056517474	0.906	0.889	0.0454911839824461	RAC1
2.35786797580736e-06	0.309636008762281	0.435	0.587	0.0488597401946801	PCM1
2.44997791446096e-06	0.42501538913208	0.383	0.279	0.0507684423434599	IGSF21
2.70920817447581e-06	0.720173825498651	0.313	0.223	0.0561402117914877	SIPA1
2.85675752879465e-06	0.372604653593204	0.387	0.295	0.0591977295116827	STX4
3.00125626742716e-06	0.555649532534231	0.451	0.35	0.0621920323736257	TSC22D2
3.65717128096719e-06	0.89138959614789	0.315	0.235	0.0757839032842022	CD97
3.68938308720377e-06	-0.795529459224433	0.166	0.26	0.0764513963330365	GPNMB
3.84990193014597e-06	0.733941364687346	0.466	0.375	0.0797776677964849	ABR
4.51603196035285e-06	0.613521901068203	0.339	0.247	0.0935812142824318	TNFRSF10B
4.90512163016025e-06	0.70138718998406	0.499	0.413	0.101643930420181	GAA
5.25858472772234e-06	0.301122576714901	0.201	0.319	0.108968392727862	RNF216
5.37495640145443e-06	0.511549692861079	0.333	0.257	0.111379846550939	LOC338758
5.37994110644669e-06	0.538136950410502	0.304	0.218	0.111483139607788	CDK6
5.67147787248386e-06	0.41668485696426	0.505	0.402	0.117524364473611	RB1
5.85649711374822e-06	-0.348571477440554	0.201	0.299	0.121358333191091	MS4A4A
5.86938417941041e-06	0.606529612882711	0.403	0.313	0.121625378965743	SLC4A7
6.0121627916931e-06	0.456670628869692	0.252	0.173	0.124584037369464	LOC100506190
6.52362461968391e-06	0.461682501095886	0.28	0.2	0.13518254936909	PILRA
8.15778758527107e-06	0.311528711216839	0.681	0.589	0.169045674341987	COTL1
8.88968397663153e-06	0.824475365025441	0.269	0.19	0.184212031363758	RPS6KA1
8.8931093820846e-06	0.515405144307729	0.324	0.239	0.184283012615557	IFITM10
1.03480518707284e-05	0.384550193806168	0.341	0.258	0.214432330865235	PYCARD
1.21302754972278e-05	0.719540201987636	0.438	0.35	0.251363568853555	USP4
1.30239877258848e-05	0.307554530235941	0.365	0.505	0.269883073655785	PRPF40A
1.32020115614751e-05	0.71275356765048	0.761	0.722	0.273572083576887	DDX3X
1.44502740458462e-05	0.392422127755174	0.278	0.393	0.299438578778026	UBR5
1.5524342159679e-05	0.689227442177252	0.365	0.298	0.321695418232868	GLRX
1.62700638056586e-05	0.7575652456317	0.302	0.229	0.337148262180857	AMZ2P1
1.68811728897834e-05	0.543299563688842	0.65	0.583	0.349811664622091	PER1
[truncated: 421 more rows]
