# Supplementary material for: Interrogation of macrophage-related prognostic signatures reveals a potential immune-mediated therapy strategy by histone deacetylase inhibition in glioma
Source: Front Oncol. 2025 Jun 6;15:1554845. doi: 10.3389/fonc.2025.1554845 (PMC12179195; doi:10.3389/fonc.2025.1554845)
Supplement: Supplementary file 7 [file DataSheet7.csv]

	HR	L95CI	H95CI	pvalue
SLC37A2	3.33727542538492	1.98467271471215	5.61170977074346	5.49251491422792e-06
SLA	2.9434419183373	1.83017362241647	4.73389530944381	8.46699583834808e-06
RIN3	0.492327119017051	0.333708313682512	0.726340885682082	0.000355002072105417
SIGLEC10	0.440953537856738	0.280558798223794	0.69304553547907	0.000386219638961181
CYBB	0.327888891877466	0.176123775701311	0.610429369848173	0.000437128896198922
PLXDC2	0.42605841307941	0.259980863950619	0.698227433347647	0.000711170524024444
ABI3	3.92337750496156	1.71368497422956	8.98233413837264	0.00121845710080481
GAL3ST4	2.05101679525209	1.30835772191934	3.21522915631595	0.00173776693534736
SCIN	0.570814661686847	0.388012260508532	0.839739902985629	0.00441646450447672
CD53	5.49591277442566	1.61267527036283	18.7297826035985	0.00645182415064993
KLHL6	0.39618065490701	0.200026916607384	0.784689950656138	0.00792308883782991
MKNK1	0.432463199767803	0.229702999516076	0.814201031538195	0.00941252424773079
AP1B1	0.343516281186716	0.150080282259376	0.786268746725909	0.0114353392328657
SYNGR2	2.17877552603975	1.16547868045757	4.07305845440782	0.0146997761808072
CPVL	0.705623400241485	0.532174753717574	0.935603163228209	0.0154176065147472
TREM2	0.416627042809678	0.198464716439476	0.874604291958727	0.0206634897110948
TMEM119	1.44195417430702	1.05177869526603	1.97687198852753	0.0229925313969477
PLEKHO2	1.89498453937138	1.07609279298307	3.33704158960301	0.0268306130793537
C3	1.56062526783264	1.0522019643165	2.3147183803062	0.0269001383677567
UCP2	1.5636499141613	1.02346944087139	2.38893410630312	0.0387111968951405
SRGN	0.549253736098389	0.310101517718439	0.972841632113368	0.0399403381558356
