# Supplementary material for: Interrogation of macrophage-related prognostic signatures reveals a potential immune-mediated therapy strategy by histone deacetylase inhibition in glioma
Source: Front Oncol. 2025 Jun 6;15:1554845. doi: 10.3389/fonc.2025.1554845 (PMC12179195; doi:10.3389/fonc.2025.1554845)
Supplement: Supplementary file 8 [file DataSheet8.csv]

	HR	L95CI	H95CI	pvalue
SLC37A2	2.00721152939546	1.47179361957143	2.73740697755656	1.07556039868176e-05
SLA	2.04956301953312	1.50415284605402	2.7927404997822	5.46711542073684e-06
RIN3	0.641250578833043	0.493866400625486	0.832618506407648	0.000853842935807178
SIGLEC10	0.668806358031698	0.510872955566268	0.875563953170744	0.00342412752543341
CYBB	0.497041099928454	0.366971002228712	0.67321356052028	6.29521202693124e-06
PLXDC2	0.732048032401895	0.553178846499097	0.968754183452604	0.0291065897551957
ABI3	2.01490274237296	1.43546052445652	2.82824431048647	5.13477222128604e-05
GAL3ST4	2.09169889186014	1.62339293216078	2.69509874506194	1.15194431683619e-08
SCIN	0.719280278880126	0.590069778705717	0.876784641844698	0.00110813122035261
CD53	3.12977328039096	1.89894882594153	5.15837006918418	7.62234767703907e-06
KLHL6	0.766244068462649	0.547336258492172	1.07270432635259	0.120876835957651
AP1B1	0.31905103100567	0.210097398676361	0.484506524245861	8.34746055074764e-08
TREM2	0.437825286026397	0.338217939950767	0.566767632467988	3.58079545512479e-10
PLEKHO2	1.48620226108503	1.04988502657347	2.10384671173295	0.025450350900403
C3	1.35137864442748	1.08361065141501	1.68531403620842	0.00752522500407517
SRGN	0.800707217594396	0.632885348286177	1.01303032222805	0.0640137465598387
