# Supplementary material for: Interrogation of macrophage-related prognostic signatures reveals a potential immune-mediated therapy strategy by histone deacetylase inhibition in glioma
Source: Front Oncol. 2025 Jun 6;15:1554845. doi: 10.3389/fonc.2025.1554845 (PMC12179195; doi:10.3389/fonc.2025.1554845)
Supplement: Supplementary file 9 [file DataSheet9.csv]

	geneids	index.min
1	TREM2	-0.591241138428313
2	GAL3ST4	0.793270245320412
3	AP1B1	-1.07186686482342
4	SLA	0.516856868412537
5	CYBB	-0.502808185285615
6	CD53	0.679352921157769
7	SLC37A2	0.466504508782787
8	ABI3	0.560679443614028
9	RIN3	-0.374739630978991
10	SCIN	-0.24068843696953
11	SIGLEC10	-0.330128046219947
12	C3	0.243189244443875
13	PLEKHO2	0.405067813252566
14	PLXDC2	-0.325267027101005
