# Supplementary material for: Interrogation of macrophage-related prognostic signatures reveals a potential immune-mediated therapy strategy by histone deacetylase inhibition in glioma
Source: Front Oncol. 2025 Jun 6;15:1554845. doi: 10.3389/fonc.2025.1554845 (PMC12179195; doi:10.3389/fonc.2025.1554845)
Supplement: Supplementary file 10 [file DataSheet10.csv]

	ID	Description	setSize	enrichmentScore	NES	pvalue	p.adjust	qvalue	rank	leading_edge	core_enrichment
KEGG_SYSTEMIC_LUPUS_ERYTHEMATOSUS	KEGG_SYSTEMIC_LUPUS_ERYTHEMATOSUS	KEGG_SYSTEMIC_LUPUS_ERYTHEMATOSUS	118	0.665258132377317	2.34058925920861	1e-10	9.3e-09	6.63157894736842e-09	3555	tags=58%, list=18%, signal=48%	FCGR3A/FCGR2B/C1R/ACTN1/FCGR2A/H2BC12/C1S/H2BC11/FCGR1A/C2/H2AC18/H3C10/H2BC9/H2AC20/C1QB/H2AC19/FCGR3B/H3C6/C1QA/C3/H3C2/H4C11/H2BC17/H2AC11/CD40/C1QC/H2BC8/H4C9/IL10/TRIM21/H2AC13/H2AC8/CD86/ELANE/H3C3/H2AJ/H3C8/H2AZ1/SNRPB/H4C3/H2AC6/H2BC5/H4C8/H2AC16/H4C4/H2AC12/H4C14/H3C7/CD28/H2BC4/H2AX/H2AC14/H4C12/H2AC4/H4C1/H2BC10/CD80/H4C5/H3C12/H2BC13/H4C15/H2BC18/H3C11/H4C2/H3C1/ACTN4/H3C14/H2AC21/H2B…
KEGG_CYTOKINE_CYTOKINE_RECEPTOR_INTERACTION	KEGG_CYTOKINE_CYTOKINE_RECEPTOR_INTERACTION	KEGG_CYTOKINE_CYTOKINE_RECEPTOR_INTERACTION	263	0.57555623092946	2.21903643713035	1e-10	9.3e-09	6.63157894736842e-09	2851	tags=34%, list=14%, signal=30%	CXCL8/CXCL10/VEGFA/TNFRSF12A/LIF/TNFRSF11B/CLCF1/CCL2/CXCL11/OSMR/IL2RA/IL6/CCL20/IL1RAP/CXCL9/TGFB2/OSM/CD70/CCL5/IL1R2/CCL8/CXCL14/MET/CCL18/CCL7/CXCR4/TNFRSF1A/FAS/CCR5/CXCL13/CSF3/CXCL1/IL1B/TNFRSF14/TNFSF13B/IL7R/PDGFA/IFNGR2/CTF1/CXCL6/TNFRSF4/TNFRSF19/CD40/TNFRSF10C/HGF/TNFSF14/TNFRSF18/IL10/CXCL3/IL11/LTBR/CCR1/CXCR2/IL10RA/TNFRSF10D/IL2RB/TNFSF8/CCL26/IL1A/TNFSF10/CCR2/IL7/NGFR/XCL2/IL1R…
KEGG_ECM_RECEPTOR_INTERACTION	KEGG_ECM_RECEPTOR_INTERACTION	KEGG_ECM_RECEPTOR_INTERACTION	84	0.675659370745234	2.26621206921713	2.3189085276715e-10	1.43772328715633e-08	1.0252016648653e-08	1537	tags=42%, list=8%, signal=39%	IBSP/COL3A1/COL1A1/COL4A1/COL6A2/COL1A2/SPP1/THBS1/COL5A2/COL5A1/COL4A2/COL6A3/SDC1/ITGA5/FN1/LAMB1/HMMR/ITGB3/LAMC1/CD44/HSPG2/ITGA4/TNC/CD36/ITGA3/SDC4/ITGA1/ITGA2/LAMA4/LAMC3/LAMA2/ITGA7/COL6A1/ITGB1/SDC2
KEGG_CELL_CYCLE	KEGG_CELL_CYCLE	KEGG_CELL_CYCLE	124	0.602000913177256	2.1329092201867	1.10239195616845e-09	5.12612259618331e-08	3.65529964413751e-08	2833	tags=40%, list=14%, signal=34%	CDC20/PTTG1/CCNB2/CCNB1/CCNA2/CDK1/CDC45/BUB1/TTK/WEE1/CDC25C/CDC6/ORC1/TGFB2/CDKN2C/GADD45A/BUB1B/PLK1/CDK2/ESPL1/CHEK1/MAD2L1/MCM2/E2F2/E2F1/DBF4/CHEK2/PCNA/ORC6/SFN/CCNE1/CDK4/CDK6/CDC25A/PKMYT1/GADD45B/TGFB1/ORC5/MCM6/CDKN1A/MAD2L2/HDAC1/MDM2/MCM5/CCNA1/TGFB3/CDC7/MCM4/CDC26
KEGG_COMPLEMENT_AND_COAGULATION_CASCADES	KEGG_COMPLEMENT_AND_COAGULATION_CASCADES	KEGG_COMPLEMENT_AND_COAGULATION_CASCADES	69	0.693822400996294	2.23124977049198	6.32638613792458e-09	2.35341564330794e-07	1.67815716500736e-07	2281	tags=41%, list=11%, signal=36%	SERPINE1/F13A1/PLAU/PLAUR/SERPINA5/SERPINA1/C5AR1/C1R/SERPING1/PLAT/THBD/C1S/TFPI/F3/BDKRB2/CFI/C2/CFD/CFH/C1QB/C1QA/C3/C1QC/PROS1/VWF/C3AR1/CR1/F12
KEGG_CALCIUM_SIGNALING_PATHWAY	KEGG_CALCIUM_SIGNALING_PATHWAY	KEGG_CALCIUM_SIGNALING_PATHWAY	177	-0.507245437447855	-1.92581565021228	7.38402419735963e-08	2.28904750118148e-06	1.63225798046897e-06	3998	tags=40%, list=20%, signal=32%	ITPKB/PTGER3/ATP2A2/GNAQ/CACNA1H/P2RX5/PLCB3/GRIN2D/PDE1B/CHRM5/PRKACB/ATP2B4/PPP3CA/ADCY7/HTR6/PLCD4/CALM1/ADRA1B/HTR5A/ADCY1/TRPC1/CAMK2B/PLCD3/PPP3CB/DRD1/HTR2C/ADRB2/CCKBR/ITPR2/EDNRB/ADCY8/GRM1/CACNA1D/PDE1A/CACNA1C/RYR2/PLCB4/TACR1/PRKX/PRKCA/CAMK2G/CACNA1I/NOS1/PDGFRA/CAMK4/GRM5/CAMK2A/GRIN2A/RYR1/CACNA1B/HTR2A/PRKCG/ATP2B2/CACNA1A/ATP2B3/ADCY2/P2RX6/ADRA1A/CACNA1E/ERBB4/P2RX7/CD38/PRKCB/E…
KEGG_HEMATOPOIETIC_CELL_LINEAGE	KEGG_HEMATOPOIETIC_CELL_LINEAGE	KEGG_HEMATOPOIETIC_CELL_LINEAGE	82	0.619656945056536	2.07465126294522	3.25611657050768e-07	8.65196688734898e-06	6.16948402833034e-06	2989	tags=45%, list=15%, signal=39%	ITGA5/IL2RA/IL6/ITGB3/IL1R2/CD2/CD3D/CD44/FCGR1A/CD14/ITGA4/ANPEP/CSF3/IL1B/IL7R/CD36/ITGA3/TFRC/ITGA1/CD3E/ITGA2/IL11/CD8A/IL1A/IL7/IL1R1/CD33/CD4/CR1/IL4R/CD37/CD5/CD7/EPO/CSF3R/CD8B/ITGAM
KEGG_NEUROACTIVE_LIGAND_RECEPTOR_INTERACTION	KEGG_NEUROACTIVE_LIGAND_RECEPTOR_INTERACTION	KEGG_NEUROACTIVE_LIGAND_RECEPTOR_INTERACTION	272	-0.438362218242036	-1.7559410822222	4.65093617674678e-07	1.08134266109363e-05	7.71076260881703e-06	1940	tags=23%, list=10%, signal=21%	GALR3/LPAR4/PTH1R/ADRB2/CCKBR/RXFP1/EDNRB/S1PR1/THRB/ADRA2C/GABRA4/GRM1/PARD3/GABRB2/SSTR5/NMUR2/GRIA3/TACR1/TSHR/HTR1A/CALCRL/GRM3/CHRM4/GRIN2B/GRM5/GABRA5/GABRA1/GLP1R/GRIK4/GRIN2A/GRIK2/GABRG2/THRA/HTR2A/GABRB1/CHRNB2/NTSR2/P2RX6/ADRA1A/GRID2/P2RX7/GRID1/GABRD/GRIN2C/GRIA1/GLRA3/ADCYAP1R1/CHRM1/SSTR2/GRIN3A/GRIA2/HRH3/GRIA4/CHRNA4/GABBR2/GABBR1/GRIN1/GABRA3/VIPR2/GABRB3/SSTR1/PRLHR/GABRG1
KEGG_FOCAL_ADHESION	KEGG_FOCAL_ADHESION	KEGG_FOCAL_ADHESION	199	0.477320148169505	1.8030285160542	1.2291086556294e-06	2.54015788830075e-05	1.81131801882227e-05	2773	tags=33%, list=14%, signal=28%	IBSP/COL3A1/COL1A1/VEGFA/COL4A1/COL6A2/COL1A2/SPP1/THBS1/COL5A2/COL5A1/COL4A2/COL6A3/VAV3/PDGFD/ITGA5/FN1/ACTN1/FLNC/LAMB1/RAC2/MYL12A/ITGB3/CAV1/LAMC1/MET/ITGA4/BIRC3/MYL9/TNC/CAV2/PDGFA/RAP1B/ITGA3/SHC1/ZYX/ITGA1/HGF/ITGA2/VASP/CDC42/LAMA4/LAMC3/FLNA/LAMA2/ITGA7/COL6A1/ITGB1/PIK3CG/VWF/PARVG/PPP1CA/PARVB/MYL12B/ACTB/THBS3/EGFR/PDGFRB/ITGB4/JUN/VCL/VAV1/ERBB2/THBS4/LAMB2
KEGG_LONG_TERM_POTENTIATION	KEGG_LONG_TERM_POTENTIATION	KEGG_LONG_TERM_POTENTIATION	70	-0.617472084610598	-2.05220925655018	1.94315432656415e-06	3.61426704740932e-05	2.57723626470614e-05	3557	tags=50%, list=18%, signal=41%	PLCB3/GRIN2D/MAPK1/PRKACB/PPP3CA/CALM1/ADCY1/CAMK2B/RPS6KA2/PPP3CB/CREBBP/EP300/ITPR2/ADCY8/GRM1/CACNA1C/PLCB4/PRKX/PRKCA/CAMK2G/GRIN2B/RAPGEF3/CAMK4/GRM5/CAMK2A/RPS6KA6/GRIN2A/PRKCG/PRKCB/GRIN2C/GRIA1/PLCB1/GRIA2/PPP1R1A/GRIN1
KEGG_LEISHMANIA_INFECTION	KEGG_LEISHMANIA_INFECTION	KEGG_LEISHMANIA_INFECTION	57	0.650650933352864	2.03619027397152	4.50557377503137e-06	7.61851565596213e-05	5.43255785314787e-05	2592	tags=53%, list=13%, signal=46%	FCGR3A/FCGR2A/TGFB2/FCGR1A/ITGA4/MYD88/PTGS2/FCGR3B/IL1B/CYBA/NOS2/IFNGR2/NCF1/TLR2/C3/NCF2/ITGB2/IL10/NCF4/ITGB1/MAPK13/IL1A/TGFB1/STAT1/PTPN6/CR1/FOS/TGFB3/IRAK4/JUN
KEGG_TOLL_LIKE_RECEPTOR_SIGNALING_PATHWAY	KEGG_TOLL_LIKE_RECEPTOR_SIGNALING_PATHWAY	KEGG_TOLL_LIKE_RECEPTOR_SIGNALING_PATHWAY	102	0.556670397778152	1.92261918363601	9.02307160582546e-06	0.000139857609890295	9.97286861696499e-05	3450	tags=36%, list=17%, signal=30%	CXCL8/CXCL10/SPP1/CXCL11/IL6/CXCL9/LY96/CCL5/CD14/MYD88/IL1B/TLR1/TLR8/TLR2/FADD/MAP2K3/CD40/CTSK/IRF7/CASP8/CD86/MAPK13/PIK3CG/STAT1/MAP3K8/LBP/IKBKE/FOS/RIPK1/IRAK4/JUN/CD80/IRF3/TLR7/PIK3CD/PIK3R5/IFNAR2
KEGG_P53_SIGNALING_PATHWAY	KEGG_P53_SIGNALING_PATHWAY	KEGG_P53_SIGNALING_PATHWAY	68	0.601025133462749	1.92589202504177	1.6520428446347e-05	0.00023636920700158	0.000168548500748155	2309	tags=41%, list=12%, signal=37%	SERPINE1/RRM2/THBS1/STEAP3/CCNB2/IGFBP3/CCNB1/CDK1/GTSE1/GADD45A/CDK2/CHEK1/FAS/TP73/CHEK2/CASP8/SFN/CASP3/CCNE1/CDK4/CDK6/GADD45B/DDB2/CDKN1A/SHISA5/TP53I3/MDM2/BAX
KEGG_JAK_STAT_SIGNALING_PATHWAY	KEGG_JAK_STAT_SIGNALING_PATHWAY	KEGG_JAK_STAT_SIGNALING_PATHWAY	155	0.480845231529872	1.74655907526997	2.08745717804997e-05	0.000277333596512353	0.000197759101078418	2855	tags=25%, list=14%, signal=21%	IL13RA2/SOCS3/LIF/CLCF1/OSMR/SPRY1/SOCS1/IL2RA/SOCS2/IL6/SPRY4/OSM/CISH/CSF3/IL7R/IFNGR2/CTF1/SPRY2/JAK3/IL10/PIM1/IL11/IL10RA/IL2RB/IL7/PIK3CG/STAT1/PTPN6/CSF2RB/IL15/IL2RG/IL13RA1/IL4R/STAT5A/IL21R/EPO/CSF3R/STAT6
KEGG_PHOSPHATIDYLINOSITOL_SIGNALING_SYSTEM	KEGG_PHOSPHATIDYLINOSITOL_SIGNALING_SYSTEM	KEGG_PHOSPHATIDYLINOSITOL_SIGNALING_SYSTEM	76	-0.568182647087998	-1.90713393391342	5.42509235136971e-05	0.000672711451569845	0.000479692376331638	4187	tags=47%, list=21%, signal=38%	CDS1/PIK3CA/SYNJ2/ITPKB/PIK3CB/DGKQ/PIK3C2A/PIK3C3/PLCB3/PI4KA/DGKD/PLCD4/CALM1/DGKE/DGKH/PLCD3/SYNJ1/DGKG/INPP5A/INPP5J/INPP1/PIKFYVE/CDS2/ITPR2/PIP4K2B/PIK3C2B/PLCB4/PIK3R1/DGKB/PRKCA/ITPK1/PIP4K2A/DGKI/PRKCG/PRKCB/PLCB1
KEGG_OLFACTORY_TRANSDUCTION	KEGG_OLFACTORY_TRANSDUCTION	KEGG_OLFACTORY_TRANSDUCTION	383	-0.36076757179334	-1.48637822613901	7.09412872493668e-05	0.000824692464273889	0.000588065933777646	1988	tags=4%, list=10%, signal=4%	OR2C1/PRKACB/CALM1/CAMK2B/OR4N2/GUCA1B/OR2H2/CLCA4/GRK3/CNGA4/OR2L13/PRKX/CAMK2G/PRKG2/CAMK2A/GNAL
KEGG_DNA_REPLICATION	KEGG_DNA_REPLICATION	KEGG_DNA_REPLICATION	36	0.67114397812819	1.90680505810637	0.000112709458218101	0.00123317407226863	0.000879343141515835	4092	tags=61%, list=21%, signal=49%	MCM2/RPA3/POLE2/PCNA/RFC2/RFC3/MCM6/PRIM2/RFC4/POLD1/MCM5/POLE4/SSBP1/MCM4/POLA2/POLD3/PRIM1/LIG1/POLE3/RPA2/MCM3/POLD4
KEGG_PROTEASOME	KEGG_PROTEASOME	KEGG_PROTEASOME	44	0.629777818419449	1.86221990667004	0.000143471709317685	0.00148254099628274	0.00105715996339347	5337	tags=64%, list=27%, signal=47%	PSMB9/PSMB8/PSMD8/PSMC1/PSMA1/PSMA5/PSMC2/PSME2/PSMA7/SEM1/PSMC4/PSMA6/PSMB2/PSMD14/PSMB3/PSMA4/PSMB10/PSMB1/PSMD7/PSMA3/PSMD12/PSMD13/PSME1/PSMB4/POMP/PSMD2/PSMD6/PSMC6
KEGG_AMINO_SUGAR_AND_NUCLEOTIDE_SUGAR_METABOLISM	KEGG_AMINO_SUGAR_AND_NUCLEOTIDE_SUGAR_METABOLISM	KEGG_AMINO_SUGAR_AND_NUCLEOTIDE_SUGAR_METABOLISM	44	0.625606884730988	1.84988667498597	0.000170307717666723	0.00166722292031634	0.00118885165795053	4958	tags=61%, list=25%, signal=46%	HK3/HK2/GCK/HEXB/FPGT/NANP/PGM1/PGM2/CYB5R1/GPI/PMM2/GALE/UAP1/GMPPB/CHIT1/GNPDA1/UGP2/GFUS/NANS/GALK1/GFPT2/NPL/RENBP/GNPNAT1/HEXA/UGDH/GMDS
KEGG_LEUKOCYTE_TRANSENDOTHELIAL_MIGRATION	KEGG_LEUKOCYTE_TRANSENDOTHELIAL_MIGRATION	KEGG_LEUKOCYTE_TRANSENDOTHELIAL_MIGRATION	116	0.478977343771132	1.6768676876932	0.000252403743639491	0.00234735481584726	0.00167383535255662	3426	tags=41%, list=17%, signal=34%	MMP9/VAV3/ACTN1/ICAM1/MSN/RAC2/MYL12A/CXCR4/ITGA4/MYL9/MMP2/CYBA/RAP1B/F11R/NCF1/CLDN23/VCAM1/NCF2/ITGB2/VASP/CDC42/PECAM1/CD99/NCF4/CLDN1/ITGB1/MAPK13/RHOH/CYBB/RASSF5/PIK3CG/ITK/GNAI3/MYL12B/ACTB/CLDN7/CLDN10/ESAM/VCL/VAV1/ITGAM/SIPA1/CDH5/ITGAL/PIK3CD/ACTN4/PIK3R5
KEGG_BLADDER_CANCER	KEGG_BLADDER_CANCER	KEGG_BLADDER_CANCER	42	0.620087971327866	1.82107269817291	0.000311382410917141	0.0026448203689051	0.00188595000838734	2352	tags=33%, list=12%, signal=29%	MMP9/CXCL8/VEGFA/THBS1/TYMP/MMP1/MMP2/E2F2/E2F1/CDK4/CDKN1A/NRAS/MDM2/EGFR
KEGG_GLUTATHIONE_METABOLISM	KEGG_GLUTATHIONE_METABOLISM	KEGG_GLUTATHIONE_METABOLISM	48	0.589609400535328	1.7911048088912	0.000312828215676947	0.0026448203689051	0.00188595000838734	3626	tags=44%, list=18%, signal=36%	RRM2/GPX7/GSTM1/ANPEP/SMS/MGST2/GCLM/LAP3/TXNDC12/IDH1/MGST1/GSTK1/GPX1/OPLAH/GSTO1/SRM/ODC1/GGCT/GSS/G6PD/RRM1
KEGG_LONG_TERM_DEPRESSION	KEGG_LONG_TERM_DEPRESSION	KEGG_LONG_TERM_DEPRESSION	69	-0.533849339749145	-1.77109168944524	0.000388992733545998	0.00314576732345894	0.00224316175866342	2025	tags=35%, list=10%, signal=31%	CRH/ITPR2/GRM1/GUCY1A1/GNAZ/PLCB4/GRIA3/GUCY1A2/IGF1R/PLA2G6/PRKCA/PRKG2/NOS1/GRM5/GNAI1/RYR1/PRKCG/CACNA1A/GRID2/PRKCB/GNAO1/GRIA1/PLCB1/GRIA2
KEGG_LYSOSOME	KEGG_LYSOSOME	KEGG_LYSOSOME	121	0.467155141895112	1.64545303981372	0.000523108583530732	0.00405409152236317	0.0028908632247751	3868	tags=35%, list=19%, signal=28%	SLC11A1/CTSC/CTSS/ACP5/LAPTM5/TCIRG1/GUSB/CTSZ/HEXB/NPC2/FUCA1/GLA/CTSK/LAMP3/AP1S2/CD63/GLB1/CTSL/CTSB/CD164/ATP6V0B/CTSW/CTSA/NAGA/GNS/NEU1/SUMF1/LGMN/MAN2B1/AP4M1/AGA/AP1S3/CTSD/ATP6V0D2/GALNS/CTSH/AP1S1/PLA2G15/ACP2/AP3S1/ARSA/SGSH
KEGG_CHEMOKINE_SIGNALING_PATHWAY	KEGG_CHEMOKINE_SIGNALING_PATHWAY	KEGG_CHEMOKINE_SIGNALING_PATHWAY	187	0.411418570668169	1.53893264540772	0.000654545001113605	0.00486981480828522	0.00347253347959218	2367	tags=26%, list=12%, signal=23%	CXCL8/CXCL10/CCL2/VAV3/CXCL11/GNG12/CCL20/GNG5/CXCL9/RAC2/CCL5/CCL8/CXCL14/CCL18/CCL7/CXCR4/CCR5/CXCL13/CXCL1/RAP1B/CXCL6/NCF1/SHC1/LYN/JAK3/CDC42/CXCL3/CCR1/CXCR2/CCL26/CCR2/HCK/XCL2/GNG11/GNGT2/PIK3CG/CCL13/STAT1/PPBP/CCL23/CXCR1/ITK/GNAI3/CXCL2/CCR7/NRAS/CXCR3/CXCR6
KEGG_GRAFT_VERSUS_HOST_DISEASE	KEGG_GRAFT_VERSUS_HOST_DISEASE	KEGG_GRAFT_VERSUS_HOST_DISEASE	19	0.743590021512475	1.86610963307919	0.00104182550330942	0.0074530593698289	0.00531457544198325	2902	tags=47%, list=15%, signal=41%	IL6/PRF1/FAS/IL1B/GZMB/CD86/IL1A/CD28/CD80
KEGG_CYTOSOLIC_DNA_SENSING_PATHWAY	KEGG_CYTOSOLIC_DNA_SENSING_PATHWAY	KEGG_CYTOSOLIC_DNA_SENSING_PATHWAY	55	0.556168917875166	1.72785792041415	0.00129921239373103	0.00895012982348045	0.00638209596920508	4235	tags=33%, list=21%, signal=26%	CXCL10/IL6/CASP1/CCL5/IL1B/IRF7/PYCARD/STING1/IL18/POLR1D/IKBKE/RIPK1/IRF3/RIPK3/NFKB1/POLR3C/DDX58/NFKBIB
KEGG_PYRIMIDINE_METABOLISM	KEGG_PYRIMIDINE_METABOLISM	KEGG_PYRIMIDINE_METABOLISM	97	0.473115287415141	1.62004180477604	0.00143506519987038	0.00953293311342467	0.00679767726254391	5211	tags=46%, list=26%, signal=34%	RRM2/TYMP/TK1/DPYD/UPP1/TYMS/DCTD/NME1/POLR2I/POLE2/POLR2L/DTYMK/PNP/CMPK2/CANT1/PRIM2/POLR1D/POLD1/POLR1H/POLE4/POLR2H/CTPS1/POLA2/POLD3/PRIM1/POLR2J/POLE3/NT5C3A/CDA/POLR2G/RRM1/NME5/POLR3C/ITPA/POLD4/UPRT/POLR2C/POLR1C/NT5E/NME7/UMPS/POLR3K/UCKL1/POLR2D/DCK
KEGG_TASTE_TRANSDUCTION	KEGG_TASTE_TRANSDUCTION	KEGG_TASTE_TRANSDUCTION	51	-0.541227687061553	-1.71115026041009	0.00155816303419186	0.00966061081198951	0.00688872078274294	3790	tags=35%, list=19%, signal=29%	TAS2R5/GNG13/TAS2R31/PRKACB/GRM4/TAS2R19/TAS2R3/GNG3/TAS2R20/GNB3/ADCY8/PDE1A/ASIC2/PRKX/TAS2R4/CACNA1B/CACNA1A/KCNB1
KEGG_NOD_LIKE_RECEPTOR_SIGNALING_PATHWAY	KEGG_NOD_LIKE_RECEPTOR_SIGNALING_PATHWAY	KEGG_NOD_LIKE_RECEPTOR_SIGNALING_PATHWAY	62	0.536840508932719	1.70167215294551	0.00151960659696104	0.00966061081198951	0.00688872078274294	2044	tags=31%, list=10%, signal=28%	CXCL8/CCL2/IL6/CASP1/CCL5/CCL8/CCL7/BIRC3/CXCL1/IL1B/TRIP6/TNFAIP3/CASP8/PYCARD/CASP5/MAPK13/CCL13/IL18/CXCL2
KEGG_WNT_SIGNALING_PATHWAY	KEGG_WNT_SIGNALING_PATHWAY	KEGG_WNT_SIGNALING_PATHWAY	150	-0.399325281369228	-1.4922026288001	0.0016751198890245	0.010050719334147	0.00716689663895034	4438	tags=41%, list=22%, signal=32%	PORCN/AXIN1/CHP1/MAPK9/TBL1X/DVL1/WNT9B/WNT7A/LRP5/PRICKLE1/CTBP2/PLCB3/FBXW11/SOX17/GSK3B/PRKACB/PPP3CA/FRAT2/CCND1/PRICKLE2/TCF7L1/WIF1/FZD9/CAMK2B/RAC3/TCF7L2/CHD8/WNT9A/WNT10B/WNT5B/PPP3CB/CREBBP/EP300/WNT3/NFAT5/AXIN2/LRP6/NKD2/SFRP1/APC/BTRC/CSNK1E/PPP2R5A/VANGL2/MAPK8/PLCB4/MAPK10/FRAT1/PRKX/PRKCA/CAMK2G/CAMK2A/APC2/PRKCG/CXXC4/PRKCB/PLCB1/NKD1/WNT7B/DAAM2/SFRP2
KEGG_INTESTINAL_IMMUNE_NETWORK_FOR_IGA_PRODUCTION	KEGG_INTESTINAL_IMMUNE_NETWORK_FOR_IGA_PRODUCTION	KEGG_INTESTINAL_IMMUNE_NETWORK_FOR_IGA_PRODUCTION	34	0.617097372145913	1.73268436063865	0.00216886479010353	0.0122793988810428	0.00875610786084545	3838	tags=47%, list=19%, signal=38%	IL6/CXCR4/ITGA4/TNFSF13B/CD40/IL10/LTBR/CD86/TGFB1/IL15/CD28/CCR10/CD80/IL15RA/MAP3K14/ICOS
KEGG_SMALL_CELL_LUNG_CANCER	KEGG_SMALL_CELL_LUNG_CANCER	KEGG_SMALL_CELL_LUNG_CANCER	84	0.490135687850295	1.64395175950161	0.00217860302728178	0.0122793988810428	0.00875610786084545	1740	tags=27%, list=9%, signal=25%	COL4A1/COL4A2/FN1/LAMB1/LAMC1/CDK2/BIRC3/CKS1B/PTGS2/NOS2/E2F2/ITGA3/E2F1/ITGA2/LAMA4/LAMC3/LAMA2/CCNE1/ITGB1/CDK4/CDK6/TRAF5/PIK3CG
KEGG_NATURAL_KILLER_CELL_MEDIATED_CYTOTOXICITY	KEGG_NATURAL_KILLER_CELL_MEDIATED_CYTOTOXICITY	KEGG_NATURAL_KILLER_CELL_MEDIATED_CYTOTOXICITY	126	0.427439597612061	1.51644050923579	0.00265356184950843	0.0145165442355461	0.0103513558216118	3450	tags=32%, list=17%, signal=26%	FCGR3A/VAV3/ICAM1/ULBP3/ULBP2/RAC2/PRF1/CD48/FCER1G/HCST/FAS/FCGR3B/MICB/IFNGR2/TYROBP/SHC1/ULBP1/TNFRSF10C/LCP2/ITGB2/GZMB/CASP3/MICA/TNFRSF10D/TNFSF10/PIK3CG/PTPN6/LCK/NRAS/NFATC4/VAV1/CD247/SYK/CD244/NFATC1/TNFRSF10B/ITGAL/PIK3CD/PIK3R5/IFNAR2
KEGG_STARCH_AND_SUCROSE_METABOLISM	KEGG_STARCH_AND_SUCROSE_METABOLISM	KEGG_STARCH_AND_SUCROSE_METABOLISM	50	0.544859770284766	1.6647409681936	0.00321548490427971	0.017088005491315	0.0121849954267442	2857	tags=24%, list=14%, signal=21%	HK3/PYGL/HK2/GCK/GUSB/GBE1/PGM1/PGM2/GYS1/GPI/ENPP1/UGP2
KEGG_HOMOLOGOUS_RECOMBINATION	KEGG_HOMOLOGOUS_RECOMBINATION	KEGG_HOMOLOGOUS_RECOMBINATION	28	0.626759886475836	1.69754058758399	0.00397535874506399	0.020539353516164	0.0146460585344463	4092	tags=50%, list=21%, signal=40%	RAD51/RAD54L/RPA3/XRCC2/EME1/RAD54B/POLD1/SSBP1/BRCA2/SEM1/BLM/POLD3/RPA2/POLD4
KEGG_PRIMARY_IMMUNODEFICIENCY	KEGG_PRIMARY_IMMUNODEFICIENCY	KEGG_PRIMARY_IMMUNODEFICIENCY	35	0.583504570947085	1.65317791616197	0.00486217008798905	0.0244422604423233	0.0174291161048825	5713	tags=66%, list=29%, signal=47%	CD3D/IL7R/CD40/JAK3/CD3E/CD8A/TAP1/PTPRC/CD4/CIITA/IL2RG/LCK/BTK/CD8B/ICOS/ZAP70/UNG/CD40LG/RFXANK/TAP2/RAG1/ADA/CD19
KEGG_PATHWAYS_IN_CANCER	KEGG_PATHWAYS_IN_CANCER	KEGG_PATHWAYS_IN_CANCER	324	0.337205766365726	1.32661601447082	0.00638916055327229	0.0312732595502275	0.022300117166546	2851	tags=25%, list=14%, signal=22%	MMP9/CXCL8/VEGFA/COL4A1/BIRC5/COL4A2/FN1/IL6/LAMB1/TGFB2/RAC2/MMP1/RAD51/RUNX1/LAMC1/MET/CDK2/BIRC3/CKS1B/FAS/PTGS2/MMP2/NOS2/PDGFA/FZD7/E2F2/ITGA3/E2F1/FADD/FZD2/FZD1/HGF/FZD6/ITGA2/CDC42/CASP8/LAMA4/LAMC3/CASP3/FZD5/LAMA2/CCNE1/SPI1/ITGB1/CDK4/CDK6/TRAF5/RASSF5/PIK3CG/TGFB1/STAT1/CDKN1A/HDAC1/GLI1/FZD8/WNT10A/SMO/TPM3/NRAS/MDM2/BAX/WNT5A/STAT5A/EGFR/WNT16/FOS/CCNA1/TGFB3/PDGFRB/JUN/LEF1/BRCA2/E…
KEGG_MISMATCH_REPAIR	KEGG_MISMATCH_REPAIR	KEGG_MISMATCH_REPAIR	23	0.636779865094257	1.65046357207249	0.00716541370460444	0.0333191737264107	0.02375900333632	5279	tags=65%, list=26%, signal=48%	EXO1/RPA3/PCNA/RFC2/RFC3/RFC4/POLD1/SSBP1/POLD3/LIG1/RPA2/POLD4/MLH1/RFC5/MSH2
KEGG_MELANOGENESIS	KEGG_MELANOGENESIS	KEGG_MELANOGENESIS	101	-0.431859016323533	-1.51969787257609	0.00703667919050819	0.0333191737264107	0.02375900333632	4150	tags=38%, list=21%, signal=30%	DVL1/WNT9B/WNT7A/GNAQ/PLCB3/MAPK1/GSK3B/PRKACB/ADCY7/CALM1/TCF7L1/DCT/ADCY1/FZD9/CAMK2B/TCF7L2/WNT9A/WNT10B/WNT5B/CREBBP/EP300/WNT3/EDNRB/ADCY8/PLCB4/KIT/PRKX/PRKCA/CAMK2G/CAMK2A/GNAI1/PRKCG/ADCY2/PRKCB/GNAO1/ADCY5/PLCB1/WNT7B
KEGG_AUTOIMMUNE_THYROID_DISEASE	KEGG_AUTOIMMUNE_THYROID_DISEASE	KEGG_AUTOIMMUNE_THYROID_DISEASE	32	0.582867065368978	1.62385117051318	0.00768860926267981	0.0348800322648401	0.0248720094248436	2902	tags=25%, list=15%, signal=21%	PRF1/FAS/CD40/IL10/GZMB/CD86/CD28/CD80
KEGG_PORPHYRIN_AND_CHLOROPHYLL_METABOLISM	KEGG_PORPHYRIN_AND_CHLOROPHYLL_METABOLISM	KEGG_PORPHYRIN_AND_CHLOROPHYLL_METABOLISM	41	0.541377888583308	1.58063500500041	0.0101939296936538	0.0451445457861811	0.0321913569273278	2946	tags=20%, list=15%, signal=17%	HMOX1/CP/FTH1/GUSB/BLVRB/HCCS/UROD/ALAS2
KEGG_RIG_I_LIKE_RECEPTOR_SIGNALING_PATHWAY	KEGG_RIG_I_LIKE_RECEPTOR_SIGNALING_PATHWAY	KEGG_RIG_I_LIKE_RECEPTOR_SIGNALING_PATHWAY	71	0.455712382586542	1.47695762637027	0.0116348895376638	0.0491838512273969	0.0350716765967856	4474	tags=32%, list=22%, signal=25%	CXCL8/CXCL10/ISG15/FADD/IRF7/CASP8/MAPK13/TRADD/STING1/DDX3Y/IFIH1/IKBKE/RIPK1/IRF3/ATG5/DHX58/SIKE1/NFKB1/TANK/DDX58/NFKBIB/MAP3K1/MAPK14
KEGG_ENDOCYTOSIS	KEGG_ENDOCYTOSIS	KEGG_ENDOCYTOSIS	175	-0.359425782398477	-1.36586115404822	0.0114581741201942	0.0491838512273969	0.0350716765967856	2968	tags=25%, list=15%, signal=21%	RABEP1/ARFGAP2/HSPA1L/STAM/FGFR2/CBL/ARAP2/ACAP3/AGAP1/GIT1/PSD3/PIKFYVE/IQSEC2/AP2B1/RAB5B/ADRB2/HSPA2/RAB11FIP2/AGAP2/PIP4K2B/CLTCL1/RBSN/MVB12B/RET/PARD3/EPN2/GRK3/KIT/IGF1R/EHD3/PRKCZ/PDGFRA/DNAJC6/ARRB1/IQSEC3/ERBB4/PSD2/ERBB3/RAB11FIP4/PSD/DNM3/SH3GL3/SH3GL2
