# Supplementary material for: Interrogation of macrophage-related prognostic signatures reveals a potential immune-mediated therapy strategy by histone deacetylase inhibition in glioma
Source: Front Oncol. 2025 Jun 6;15:1554845. doi: 10.3389/fonc.2025.1554845 (PMC12179195; doi:10.3389/fonc.2025.1554845)
Supplement: Supplementary file 11 [file DataSheet11.csv]

	ID	Description	setSize	enrichmentScore	NES	pvalue	p.adjust	qvalue	rank	leading_edge	core_enrichment	number
REACTOME_NEURONAL_SYSTEM	REACTOME_NEURONAL_SYSTEM	REACTOME_NEURONAL_SYSTEM	410	-0.618898652924341	-2.55801092819388	1e-10	4.74444444444444e-09	3.29044834307992e-09	3126	tags=48%, list=16%, signal=41%	KCNAB2/ARHGEF7/AKAP5/GNG7/ADCY7/GABRQ/CASK/GLRB/PTPRS/CALM1/GNG3/KCNH7/CACNB1/DLG4/DNAJC5/ADCY1/KCNV1/CAMK2B/SYT12/EPB41L1/RPS6KA2/MYO6/SLC1A7/GNG8/GNB3/PRKAG2/NLGN1/MAOA/KCNC3/PPFIBP2/CACNB2/KCNB2/SLC6A12/PANX2/KCNMA1/KCNQ3/ABCC9/GLUL/KCNJ4/KCNA4/GIT1/GJD2/KCNMB4/CACNB4/BCHE/DLG3/HCN3/PPM1E/AP2B1/GRIP2/HCN1/EPB41L2/PDLIM5/GNG4/ARHGEF9/KCNH1/SLC6A13/ADCY8/LRRC7/GABRA4/APBA2/PPFIA3/SLITRK4/EPB41L3…	0
REACTOME_INTEGRIN_CELL_SURFACE_INTERACTIONS	REACTOME_INTEGRIN_CELL_SURFACE_INTERACTIONS	REACTOME_INTEGRIN_CELL_SURFACE_INTERACTIONS	85	0.736502742533629	2.5081153567077	1e-10	4.74444444444444e-09	3.29044834307992e-09	1486	tags=39%, list=7%, signal=36%	IBSP/COL3A1/COL1A1/COL4A1/COL6A2/LUM/COL1A2/SPP1/THBS1/COL5A2/COL5A1/COL4A2/COL6A3/COL8A1/ITGA5/FN1/ICAM1/ITGB3/CD44/HSPG2/ITGA4/TNC/F11R/VCAM1/ITGA3/ITGA1/ITGB2/ITGA2/PECAM1/COL8A2/ITGA7/COL6A1/ITGB1	0
REACTOME_DNA_REPLICATION	REACTOME_DNA_REPLICATION	REACTOME_DNA_REPLICATION	184	0.667959867080867	2.50508825753162	1e-10	4.74444444444444e-09	3.29044834307992e-09	5127	tags=67%, list=26%, signal=50%	UBE2C/CCNA2/CDC45/UBE2S/CDC6/ORC1/H2BC12/H2BC11/GINS2/H2AC18/CDK2/GINS1/H3C10/H2BC9/H2AC20/H2AC19/MCM2/PSMB9/H3C6/RPA3/PSMB8/POLE2/H3C2/H4C11/DBF4/H2BC17/H2BC8/CDT1/H4C9/PCNA/RFC2/ORC6/MCM10/H2AC8/GINS4/CCNE1/H3C3/PSMD8/H2AJ/H3C8/RFC3/H2AZ1/H4C3/ORC5/H2AC6/MCM6/H2BC5/PSMC1/PRIM2/PSMA1/H4C8/H4C4/RFC4/PSMA5/H4C14/PSMC2/H3C7/POLD1/H2BC4/H2AX/MCM5/H2AC14/CCNA1/POLE4/H4C12/H2AC4/CDC7/PSMD5/PSME2/H4C1/…	0
REACTOME_PROTEIN_PROTEIN_INTERACTIONS_AT_SYNAPSES	REACTOME_PROTEIN_PROTEIN_INTERACTIONS_AT_SYNAPSES	REACTOME_PROTEIN_PROTEIN_INTERACTIONS_AT_SYNAPSES	87	-0.707662103829756	-2.48749932848571	1e-10	4.74444444444444e-09	3.29044834307992e-09	2676	tags=59%, list=13%, signal=51%	CASK/PTPRS/DLG4/SYT12/EPB41L1/NLGN1/PPFIBP2/DLG3/EPB41L2/PDLIM5/APBA2/PPFIA3/SLITRK4/EPB41L3/GRM1/DLGAP2/RTN3/LRFN2/NLGN3/APBA1/LRRTM2/NTRK3/GRIA3/NLGN2/STXBP1/GRIN2B/NRXN3/GRM5/LRRTM1/SLITRK2/GRIN2A/LRRTM3/PTPRD/DLGAP3/SYT1/DLG2/NRXN2/IL1RAPL1/PPFIA2/SYT9/SHANK1/GRIN2C/GRIA1/NRXN1/SLITRK5/LRRTM4/DLGAP1/SHANK2/SLITRK1/GRIA4/GRIN1	0
REACTOME_INTERLEUKIN_4_AND_INTERLEUKIN_13_SIGNALING	REACTOME_INTERLEUKIN_4_AND_INTERLEUKIN_13_SIGNALING	REACTOME_INTERLEUKIN_4_AND_INTERLEUKIN_13_SIGNALING	108	0.704252729041923	2.47072235494434	1e-10	4.74444444444444e-09	3.29044834307992e-09	2444	tags=48%, list=12%, signal=42%	SAA1/MMP9/TIMP1/CXCL8/IL13RA2/VEGFA/SOCS3/F13A1/LIF/ANXA1/BIRC5/COL1A2/VIM/CCL2/FN1/HMOX1/CEBPD/SOCS1/ICAM1/IL6/TWIST1/OSM/MMP1/BATF/PTGS2/MMP2/IL1B/NOS2/CD36/VCAM1/ALOX5/HGF/JAK3/ITGB2/JUNB/IL10/PIM1/ITGB1/IL1A/MUC1/TGFB1/IL18/STAT1/CDKN1A/MMP3/IL2RG/IL13RA1/TNFRSF1B/IL4R/LBP/FOS/GATA3	0
REACTOME_DNA_REPLICATION_PRE_INITIATION	REACTOME_DNA_REPLICATION_PRE_INITIATION	REACTOME_DNA_REPLICATION_PRE_INITIATION	156	0.668399680097692	2.46416112512204	1e-10	4.74444444444444e-09	3.29044834307992e-09	4703	tags=63%, list=24%, signal=49%	UBE2C/CDC45/UBE2S/CDC6/ORC1/H2BC12/H2BC11/H2AC18/CDK2/H3C10/H2BC9/H2AC20/H2AC19/MCM2/PSMB9/H3C6/RPA3/PSMB8/POLE2/H3C2/H4C11/DBF4/H2BC17/H2BC8/CDT1/H4C9/ORC6/MCM10/H2AC8/H3C3/PSMD8/H2AJ/H3C8/H2AZ1/H4C3/ORC5/H2AC6/MCM6/H2BC5/PSMC1/PRIM2/PSMA1/H4C8/H4C4/PSMA5/H4C14/PSMC2/H3C7/H2BC4/H2AX/MCM5/H2AC14/POLE4/H4C12/H2AC4/CDC7/PSMD5/PSME2/H4C1/PSMA7/MCM4/CDC26/H2BC10/POLA2/SEM1/H4C5/H3C12/ANAPC11/PRIM1/H2…	0
REACTOME_CONDENSATION_OF_PROPHASE_CHROMOSOMES	REACTOME_CONDENSATION_OF_PROPHASE_CHROMOSOMES	REACTOME_CONDENSATION_OF_PROPHASE_CHROMOSOMES	69	0.736543129393058	2.42025262211149	1e-10	4.74444444444444e-09	3.29044834307992e-09	3555	tags=68%, list=18%, signal=56%	CCNB1/CDK1/H2BC12/H2BC11/PLK1/H2AC18/H3C10/H2BC9/H2AC20/H2AC19/H3C6/SMC4/H3C2/H4C11/H2BC17/H2BC8/H4C9/H2AC8/H3C3/H2AJ/H3C8/H2AZ1/H4C3/H2AC6/H2BC5/H4C8/NCAPG2/H4C4/H4C14/H3C7/H2BC4/H2AX/H2AC14/H4C12/H2AC4/H4C1/H2BC10/H4C5/H3C12/H2BC13/H4C15/H3C11/H4C2/KMT5A/H3C1/H3C14/H2BC7	0
REACTOME_TRANSMISSION_ACROSS_CHEMICAL_SYNAPSES	REACTOME_TRANSMISSION_ACROSS_CHEMICAL_SYNAPSES	REACTOME_TRANSMISSION_ACROSS_CHEMICAL_SYNAPSES	269	-0.60556901746719	-2.41815673646484	1e-10	4.74444444444444e-09	3.29044834307992e-09	3125	tags=46%, list=16%, signal=40%	ARHGEF7/AKAP5/GNG7/ADCY7/GABRQ/CASK/GLRB/CALM1/GNG3/CACNB1/DLG4/DNAJC5/ADCY1/CAMK2B/EPB41L1/RPS6KA2/MYO6/SLC1A7/GNG8/GNB3/PRKAG2/MAOA/CACNB2/SLC6A12/GLUL/KCNJ4/GIT1/CACNB4/BCHE/DLG3/PPM1E/AP2B1/GRIP2/GNG4/ARHGEF9/SLC6A13/ADCY8/LRRC7/GABRA4/PPFIA3/GABRB2/VAMP2/KCNJ12/SLC32A1/RASGRF2/APBA1/NBEA/RAB3A/GAD2/NEFL/GRIA3/PRKX/STXBP1/KCNJ16/PRKCA/TSPAN7/CAMK2G/GRIN2B/GRIP1/CACNA2D3/CAMK4/CAMK2A/GABRA5/GA…	0
REACTOME_ANTIMICROBIAL_PEPTIDES	REACTOME_ANTIMICROBIAL_PEPTIDES	REACTOME_ANTIMICROBIAL_PEPTIDES	96	0.683216532146812	2.37646477883324	1e-10	4.74444444444444e-09	3.29044834307992e-09	2089	tags=19%, list=10%, signal=17%	LTF/PLA2G2A/PI3/S100A9/S100A8/LYZ/SLC11A1/CAMP/TLR1/RNASE3/TLR2/RNASE6/GNLY/ELANE/CCR2/PRTN3/CD4/DEFA3	0
REACTOME_NEUTROPHIL_DEGRANULATION	REACTOME_NEUTROPHIL_DEGRANULATION	REACTOME_NEUTROPHIL_DEGRANULATION	475	0.58099369528175	2.37478457857845	1e-10	4.74444444444444e-09	3.29044834307992e-09	3496	tags=43%, list=18%, signal=36%	CHI3L1/LTF/MMP9/FABP5/PTX3/S100A9/TNFAIP6/S100A8/ANXA2/HSPA6/CLEC5A/PLAU/LGALS3/LYZ/PLAUR/RNASE2/HP/SERPINA1/C5AR1/CD58/S100A11/CD93/SLC11A1/FPR1/FCGR2A/SLPI/FTL/SERPINA3/HK3/PYGL/GPR84/LILRB3/HBB/FCER1G/ADGRE5/SIGLEC9/CD44/FPR2/GLIPR1/SLC2A3/S100A12/CD14/TMBIM1/CTSC/RETN/FUCA2/CFD/CD300A/GGH/ANPEP/VAMP8/CNN2/CTSS/GSDMD/IQGAP2/SERPINB1/FCGR3B/BST2/BST1/CXCL1/PLAC8/PRDX4/PPIA/CYBA/CAMP/TCIRG1/LILR…	0
REACTOME_ASSEMBLY_OF_THE_ORC_COMPLEX_AT_THE_ORIGIN_OF_REPLICATION	REACTOME_ASSEMBLY_OF_THE_ORC_COMPLEX_AT_THE_ORIGIN_OF_REPLICATION	REACTOME_ASSEMBLY_OF_THE_ORC_COMPLEX_AT_THE_ORIGIN_OF_REPLICATION	65	0.734472063704467	2.36639598692093	1e-10	4.74444444444444e-09	3.29044834307992e-09	3555	tags=68%, list=18%, signal=56%	ORC1/H2BC12/H2BC11/H2AC18/H3C10/H2BC9/H2AC20/H2AC19/H3C6/H3C2/H4C11/H2BC17/H2BC8/H4C9/ORC6/H2AC8/H3C3/H2AJ/H3C8/H2AZ1/H4C3/ORC5/H2AC6/H2BC5/H4C8/H4C4/H4C14/H3C7/H2BC4/H2AX/H2AC14/H4C12/H2AC4/H4C1/H2BC10/H4C5/H3C12/H2BC13/H4C15/H3C11/H4C2/H3C1/H3C14/H2BC7	0
REACTOME_DEPOSITION_OF_NEW_CENPA_CONTAINING_NUCLEOSOMES_AT_THE_CENTROMERE	REACTOME_DEPOSITION_OF_NEW_CENPA_CONTAINING_NUCLEOSOMES_AT_THE_CENTROMERE	REACTOME_DEPOSITION_OF_NEW_CENPA_CONTAINING_NUCLEOSOMES_AT_THE_CENTROMERE	71	0.717417036751152	2.36536273049669	1e-10	4.74444444444444e-09	3.29044834307992e-09	3575	tags=69%, list=18%, signal=57%	CENPA/HJURP/CENPU/CENPK/H2BC12/H2BC11/CENPM/H2AC18/OIP5/CENPW/H2BC9/H2AC20/H2AC19/CENPN/KNL1/ITGB3BP/H4C11/H2BC17/CENPH/H2BC8/H4C9/CENPL/CENPI/H2AC8/CENPS/H2AJ/H2AZ1/H4C3/H2AC6/H2BC5/H4C8/H4C4/H4C14/H2BC4/H2AX/H2AC14/H4C12/H2AC4/H4C1/H2BC10/H4C5/H2BC13/H4C15/CENPX/CENPO/H4C2/MIS18BP1/H2BC7/RBBP4	0
REACTOME_CELL_CYCLE_CHECKPOINTS	REACTOME_CELL_CYCLE_CHECKPOINTS	REACTOME_CELL_CYCLE_CHECKPOINTS	288	0.595928839464462	2.35061991344357	1e-10	4.74444444444444e-09	3.29044834307992e-09	3307	tags=42%, list=17%, signal=36%	CDC20/BIRC5/UBE2C/CENPA/CCNB2/CDCA8/AURKB/KIF2C/CCNB1/SPC24/SKA1/CCNA2/CDK1/NDC80/CENPU/CENPK/CDC45/BUB1/KIF18A/WEE1/CDC25C/UBE2S/CDC6/GTSE1/EXO1/ORC1/NUF2/H2BC12/H2BC11/BUB1B/SGO1/PLK1/CENPM/CDK2/CHEK1/H2BC9/MAD2L1/RMI2/CLSPN/CENPE/MCM2/PSMB9/CENPF/RPA3/CENPN/PSMB8/KNL1/ERCC6L/ITGB3BP/H4C11/DBF4/H2BC17/DSN1/CENPH/CHEK2/SGO2/SPC25/H2BC8/H4C9/RFC2/ZWILCH/ORC6/ZWINT/MCM10/CENPL/CENPI/SFN/BRIP1/CCNE…	0
REACTOME_COLLAGEN_FORMATION	REACTOME_COLLAGEN_FORMATION	REACTOME_COLLAGEN_FORMATION	90	0.68330894046055	2.34776390205941	1e-10	4.74444444444444e-09	3.29044834307992e-09	2634	tags=56%, list=13%, signal=48%	MMP9/COL3A1/COL1A1/LOX/COL4A1/COL6A2/COL1A2/COL5A2/COL5A1/COL4A2/MMP7/COL6A3/PCOLCE/SERPINH1/COL8A1/LOXL1/LOXL2/COL22A1/ADAMTS3/CD151/CTSS/PLOD2/P3H1/COL15A1/PCOLCE2/PLOD1/P3H2/LOXL4/COLGALT1/COL8A2/COL6A1/CTSL/P4HA2/LOXL3/CTSB/MMP13/COL12A1/MMP3/P4HA3/PLOD3/ADAMTS2/COL14A1/COL18A1/ADAMTS14/P4HA1/P4HB/PPIB/BMP1/ITGB4/COL9A3	0
REACTOME_EXTRACELLULAR_MATRIX_ORGANIZATION	REACTOME_EXTRACELLULAR_MATRIX_ORGANIZATION	REACTOME_EXTRACELLULAR_MATRIX_ORGANIZATION	300	0.592842745745609	2.34405378826844	1e-10	4.74444444444444e-09	3.29044834307992e-09	2224	tags=40%, list=11%, signal=36%	MMP9/IBSP/TIMP1/COL3A1/COL1A1/FMOD/SERPINE1/LOX/COL4A1/COL6A2/ADAM12/LUM/COL1A2/SPP1/THBS1/COL5A2/COL5A1/MMP19/COL4A2/MMP7/COL6A3/PCOLCE/SERPINH1/COL8A1/EMILIN3/EFEMP2/LOXL1/MMP14/SDC1/LOXL2/ITGA5/FN1/MFAP2/EMILIN2/ACTN1/ICAM1/LAMB1/MMP11/TGFB2/MMP1/ITGB3/LAMC1/COL22A1/BGN/ADAMTS3/CD44/ASPN/HSPG2/ITGA4/EMILIN1/CD151/TNC/DCN/CTSS/FBLN1/PLOD2/MMP2/PDGFA/FBLN5/EFEMP1/F11R/P3H1/COL15A1/VCAM1/ITGA3/PC…	0
REACTOME_DISEASES_OF_PROGRAMMED_CELL_DEATH	REACTOME_DISEASES_OF_PROGRAMMED_CELL_DEATH	REACTOME_DISEASES_OF_PROGRAMMED_CELL_DEATH	99	0.668125984174168	2.32800601203725	1e-10	4.74444444444444e-09	3.29044834307992e-09	4807	tags=72%, list=24%, signal=55%	SOD2/CDC25C/H2BC12/H2BC11/H2AC18/H3C10/H2BC9/H2AC20/H2AC19/H3C6/EZH2/H3C2/H4C11/FADD/H2BC17/H2BC8/H4C9/LMNB1/CASP8/H2AC8/H3C3/TRADD/CDC25A/H2AJ/H3C8/H2AZ1/H4C3/H2AC6/H2BC5/LMNA/PRIM2/H4C8/CAST/H4C4/CAPNS1/H4C14/H3C7/H2BC4/H2AX/H2AC14/H4C12/RIPK1/H2AC4/JUN/H4C1/PRDX1/H2BC10/POLA2/H4C5/H3C12/PRIM1/H2BC13/H4C15/H3C11/H4C2/H3C1/H3C14/H2BC7/RBBP4/CDK5/TP53/H2BC14/EED/H2BC3/C1QBP/H2BC21/H4C13/CDC25B/CD…	0
REACTOME_SENESCENCE_ASSOCIATED_SECRETORY_PHENOTYPE_SASP	REACTOME_SENESCENCE_ASSOCIATED_SECRETORY_PHENOTYPE_SASP	REACTOME_SENESCENCE_ASSOCIATED_SECRETORY_PHENOTYPE_SASP	108	0.662544919512935	2.3243992906103	1e-10	4.74444444444444e-09	3.29044834307992e-09	3555	tags=56%, list=18%, signal=47%	CXCL8/UBE2C/CCNA2/IL6/UBE2S/CDKN2C/H2BC12/H2BC11/H2AC18/CDK2/H3C10/H2BC9/H2AC20/H2AC19/H3C6/IGFBP7/CEBPB/H3C2/H4C11/H2BC17/H2BC8/H4C9/H2AC8/H3C3/CDK4/RPS6KA1/IL1A/CDK6/H2AJ/H3C8/H2AZ1/VENTX/H4C3/H2AC6/CDKN1A/H2BC5/H4C8/H4C4/H4C14/H3C7/H2BC4/H2AX/H2AC14/FOS/CCNA1/H4C12/H2AC4/JUN/H4C1/CDC26/H2BC10/H4C5/H3C12/ANAPC11/H2BC13/H4C15/H3C11/H4C2/H3C1/H3C14/H2BC7	0
REACTOME_G2_M_CHECKPOINTS	REACTOME_G2_M_CHECKPOINTS	REACTOME_G2_M_CHECKPOINTS	164	0.625191303666998	2.31321510629754	1e-10	4.74444444444444e-09	3.29044834307992e-09	4687	tags=57%, list=24%, signal=44%	CCNB2/CCNB1/CDK1/CDC45/WEE1/CDC25C/CDC6/GTSE1/EXO1/ORC1/H2BC12/H2BC11/CDK2/CHEK1/H2BC9/RMI2/CLSPN/MCM2/PSMB9/RPA3/PSMB8/H4C11/DBF4/H2BC17/CHEK2/H2BC8/H4C9/RFC2/ORC6/MCM10/SFN/BRIP1/RBBP8/PSMD8/CDC25A/PKMYT1/RFC3/H4C3/ORC5/MCM6/H2BC5/PSMC1/PSMA1/H4C8/H4C4/RFC4/PSMA5/H4C14/PSMC2/H2BC4/BARD1/H2AX/MCM5/H4C12/CDC7/PSMD5/PSME2/HUS1/H4C1/PSMA7/MCM4/H2BC10/SEM1/BLM/H4C5/BRCA1/H2BC13/PSMC4/PSMA6/H4C15/MCM…	0
REACTOME_CHROMOSOME_MAINTENANCE	REACTOME_CHROMOSOME_MAINTENANCE	REACTOME_CHROMOSOME_MAINTENANCE	135	0.634129462199711	2.30545600873096	1e-10	4.74444444444444e-09	3.29044834307992e-09	3621	tags=56%, list=18%, signal=46%	CENPA/CCNA2/HJURP/CENPU/CENPK/H2BC12/H2BC11/CENPM/H2AC18/CDK2/OIP5/CENPW/H2BC9/H2AC20/H2AC19/RPA3/CENPN/POLR2I/KNL1/ITGB3BP/H4C11/H2BC17/CENPH/H2BC8/H4C9/PCNA/RFC2/CENPL/CENPI/POLR2L/H2AC8/CENPS/H2AJ/RFC3/H2AZ1/H4C3/H2AC6/H2BC5/PIF1/PRIM2/H4C8/H4C4/RFC4/H4C14/NOP10/POLD1/H2BC4/H2AX/H2AC14/CCNA1/H4C12/POLR2H/SHQ1/H2AC4/H4C1/H2BC10/POLA2/BLM/POLD3/DSCC1/H4C5/PRIM1/H2BC13/LIG1/H4C15/CENPX/CENPO/H4C2…	0
REACTOME_SYNTHESIS_OF_DNA	REACTOME_SYNTHESIS_OF_DNA	REACTOME_SYNTHESIS_OF_DNA	121	0.643061475764503	2.30043199785489	1e-10	4.74444444444444e-09	3.29044834307992e-09	5583	tags=66%, list=28%, signal=48%	UBE2C/CCNA2/CDC45/UBE2S/CDC6/ORC1/GINS2/CDK2/GINS1/MCM2/PSMB9/RPA3/PSMB8/POLE2/CDT1/PCNA/RFC2/ORC6/GINS4/CCNE1/PSMD8/RFC3/ORC5/MCM6/PSMC1/PRIM2/PSMA1/RFC4/PSMA5/PSMC2/POLD1/MCM5/CCNA1/POLE4/PSMD5/PSME2/PSMA7/MCM4/CDC26/POLA2/SEM1/POLD3/ANAPC11/PRIM1/PSMC4/PSMA6/LIG1/MCM8/PSMB2/PSMD14/POLE3/PSMB3/RPA2/PSMA4/SKP2/PSMB10/PSMB1/PSMD7/MCM3/POLD4/PSMA3/PSMD12/ANAPC15/PSMD13/PSME1/ANAPC7/FEN1/PSMB4/PSMD…	0
REACTOME_IMMUNOREGULATORY_INTERACTIONS_BETWEEN_A_LYMPHOID_AND_A_NON_LYMPHOID_CELL	REACTOME_IMMUNOREGULATORY_INTERACTIONS_BETWEEN_A_LYMPHOID_AND_A_NON_LYMPHOID_CELL	REACTOME_IMMUNOREGULATORY_INTERACTIONS_BETWEEN_A_LYMPHOID_AND_A_NON_LYMPHOID_CELL	122	0.633962532120299	2.2746287330179	1e-10	4.74444444444444e-09	3.29044834307992e-09	3421	tags=52%, list=17%, signal=44%	COL3A1/COL1A1/TREM1/COL1A2/FCGR3A/FCGR2B/ICAM1/ULBP3/LILRA5/LILRB3/SIGLEC9/CD3D/FCGR1A/SIGLEC7/ITGA4/CLEC2B/CD300A/HCST/LILRA6/LILRB2/MICB/VCAM1/CD300C/C3/TYROBP/CD300LF/CD300E/LAIR1/ULBP1/CD40/CD3E/ITGB2/OSCAR/SIGLEC1/CD8A/MICA/CD99/ITGB1/SIGLEC10/B2M/NECTIN2/CD300LB/TREM2/LILRB1/CD33/SLAMF6/LILRA2/IFITM1/SLAMF7/PILRA/JAML/PVR/LILRB4/CRTAM/CD247/CD8B/CD200R1/KLRB1/TREML2/CD96/ITGAL/CD3G/CD1D/ICA…	0
REACTOME_RESOLUTION_OF_SISTER_CHROMATID_COHESION	REACTOME_RESOLUTION_OF_SISTER_CHROMATID_COHESION	REACTOME_RESOLUTION_OF_SISTER_CHROMATID_COHESION	126	0.628008135443989	2.26494649249577	1e-10	4.74444444444444e-09	3.29044834307992e-09	1426	tags=33%, list=7%, signal=30%	CDC20/BIRC5/TUBA1C/CENPA/CCNB2/CDCA8/AURKB/KIF2C/CCNB1/SPC24/SKA1/CDK1/NDC80/CENPU/CENPK/TUBB6/BUB1/KIF18A/NUF2/BUB1B/SGO1/PLK1/CENPM/MAD2L1/CENPE/CDCA5/CENPF/CENPN/KNL1/ERCC6L/ITGB3BP/DSN1/CENPH/SGO2/SPC25/ZWILCH/TUBA1B/ZWINT/CENPL/CENPI/CENPS	0
REACTOME_SIGNALING_BY_INTERLEUKINS	REACTOME_SIGNALING_BY_INTERLEUKINS	REACTOME_SIGNALING_BY_INTERLEUKINS	470	0.535827122069967	2.1910718876746	1e-10	4.74444444444444e-09	3.29044834307992e-09	3488	tags=38%, list=17%, signal=32%	SAA1/MMP9/TIMP1/CXCL8/CXCL10/IL13RA2/VEGFA/SOCS3/F13A1/LIF/ANXA2/ANXA1/BIRC5/COL1A2/CLCF1/VIM/CCL2/SDC1/SOD2/OSMR/FN1/HMOX1/IL1RN/CEBPD/SOCS1/FPR1/ICAM1/IL2RA/SOCS2/IL6/MSN/CCL20/TWIST1/IL1RAP/OSM/MMP1/CASP1/CCL5/CISH/IL1R2/IKBIP/BATF/S100A12/TNFRSF1A/H3C10/PTPN7/CCR5/CNN2/GSDMD/MYD88/PTGS2/DUSP6/PSMB9/MMP2/DUSP4/TIFA/CSF3/CXCL1/IL1B/H3C6/PPIA/IL7R/IL32/NOS2/CD36/CTF1/RAP1B/PSMB8/IRAK2/VCAM1/SHC1…	0
REACTOME_NEUROTRANSMITTER_RECEPTORS_AND_POSTSYNAPTIC_SIGNAL_TRANSMISSION	REACTOME_NEUROTRANSMITTER_RECEPTORS_AND_POSTSYNAPTIC_SIGNAL_TRANSMISSION	REACTOME_NEUROTRANSMITTER_RECEPTORS_AND_POSTSYNAPTIC_SIGNAL_TRANSMISSION	205	-0.554715808130091	-2.13844722012739	1e-10	4.74444444444444e-09	3.29044834307992e-09	3694	tags=47%, list=19%, signal=39%	ACTN2/GNG13/SRC/PLCB3/GRIN2D/MAPK1/GRIK3/GABRA2/CAMKK1/NRGN/PRKACB/ARHGEF7/AKAP5/GNG7/ADCY7/GABRQ/CASK/GLRB/CALM1/GNG3/DLG4/ADCY1/CAMK2B/EPB41L1/RPS6KA2/MYO6/GNG8/GNB3/PRKAG2/KCNJ4/GIT1/DLG3/PPM1E/AP2B1/GRIP2/GNG4/ARHGEF9/ADCY8/LRRC7/GABRA4/GABRB2/KCNJ12/RASGRF2/APBA1/NBEA/NEFL/GRIA3/PRKX/KCNJ16/PRKCA/TSPAN7/CAMK2G/GRIN2B/GRIP1/CAMK4/CAMK2A/GABRA5/GABRA1/RPS6KA6/GRIK4/CACNG8/CACNG4/GNAI1/GRIN2A/G…	0
REACTOME_MITOTIC_METAPHASE_AND_ANAPHASE	REACTOME_MITOTIC_METAPHASE_AND_ANAPHASE	REACTOME_MITOTIC_METAPHASE_AND_ANAPHASE	236	0.540810550720967	2.10184564245191	1e-10	4.74444444444444e-09	3.29044834307992e-09	3307	tags=33%, list=17%, signal=28%	CDC20/BIRC5/TUBA1C/UBE2C/CENPA/PTTG1/CCNB2/CDCA8/AURKB/KIF2C/CCNB1/SPC24/SKA1/CDK1/NDC80/CENPU/CENPK/TUBB6/BUB1/KIF18A/UBE2S/NUF2/BUB1B/SGO1/PLK1/CENPM/ESPL1/MAD2L1/CENPE/PSMB9/CDCA5/CENPF/CENPN/PSMB8/KNL1/ERCC6L/ITGB3BP/DSN1/CENPH/SGO2/SPC25/LMNB1/ZWILCH/TUBA1B/ZWINT/FBXO5/CENPL/CENPI/CENPS/RCC1/PSMD8/NDC1/B9D2/PSMC1/NUP37/LMNA/PSMA1/TUBA1A/PSMA5/PSMC2/VRK2/NUP54/TMPO/KNTC1/NDE1/PSMD5/PSME2/PSMA…	0
REACTOME_M_PHASE	REACTOME_M_PHASE	REACTOME_M_PHASE	412	0.492853539286035	1.99887064831318	1e-10	4.74444444444444e-09	3.29044834307992e-09	3555	tags=35%, list=18%, signal=29%	CDC20/BIRC5/TUBA1C/UBE2C/CENPA/PTTG1/CCNB2/KIF20A/CDCA8/NEK2/AURKB/KIF2C/CCNB1/SPC24/SKA1/KIF23/NCAPG/CDK1/NDC80/CENPU/CENPK/TUBB6/BUB1/KIF18A/UBE2S/NUF2/H2BC12/H2BC11/BUB1B/SGO1/PLK1/NCAPH/CENPM/H2AC18/ESPL1/H3C10/H2BC9/H2AC20/MAD2L1/CENPE/H2AC19/PSMB9/CDCA5/H3C6/CENPF/SMC4/CENPN/PSMB8/KNL1/NEK6/ERCC6L/ITGB3BP/H3C2/H4C11/H2BC17/DSN1/CENPH/SGO2/SPC25/H2BC8/H4C9/LMNB1/ZWILCH/TUBA1B/ZWINT/FBXO5/CEN…	0
REACTOME_RHO_GTPASE_EFFECTORS	REACTOME_RHO_GTPASE_EFFECTORS	REACTOME_RHO_GTPASE_EFFECTORS	320	0.487225937304447	1.9385924142733	1e-10	4.74444444444444e-09	3.29044834307992e-09	3568	tags=39%, list=18%, signal=33%	S100A9/S100A8/CDC20/BIRC5/TUBA1C/CENPA/CDCA8/AURKB/KIF2C/SPC24/SKA1/NDC80/CENPU/CENPK/TUBB6/BUB1/KIF18A/CDC25C/IQGAP3/NUF2/H2BC12/RAC2/H2BC11/BUB1B/SGO1/PLK1/CENPM/H2AC18/MYL9/RHOD/H3C10/H2BC9/H2AC20/MAD2L1/CENPE/IQGAP2/H2AC19/H3C6/CENPF/CYBA/KIF14/CENPN/NCF1/KNL1/ERCC6L/ITGB3BP/H3C2/H4C11/H2BC17/DSN1/IQGAP1/CENPH/SGO2/SPC25/NCF2/H2BC8/H4C9/RHOC/ZWILCH/TUBA1B/ZWINT/CDC42/CENPL/CENPI/SFN/FLNA/H2AC…	0
REACTOME_MEIOTIC_RECOMBINATION	REACTOME_MEIOTIC_RECOMBINATION	REACTOME_MEIOTIC_RECOMBINATION	82	0.682196565907458	2.30133400502108	1.18090617721917e-10	5.40264576077769e-09	3.7469353893721e-09	3621	tags=61%, list=18%, signal=50%	H2BC12/H2BC11/RAD51/H2AC18/CDK2/H3C10/H2BC9/H2AC20/H2AC19/H3C6/RPA3/H3C2/H4C11/H2BC17/H2BC8/H4C9/H2AC8/RBBP8/H3C3/CDK4/H2AJ/H3C8/H2AZ1/H4C3/H2AC6/H2BC5/H4C8/H4C4/H4C14/H3C7/H2BC4/H2AX/H2AC14/H4C12/H2AC4/BRCA2/H4C1/H2BC10/BLM/H4C5/H3C12/BRCA1/H2BC13/H4C15/H3C11/H4C2/H3C1/H3C14/H2BC7/RPA2	0
REACTOME_NEUREXINS_AND_NEUROLIGINS	REACTOME_NEUREXINS_AND_NEUROLIGINS	REACTOME_NEUREXINS_AND_NEUROLIGINS	56	-0.740090923014553	-2.398755414511	1.49878075670809e-10	6.39979383114354e-09	4.43849459179518e-09	3766	tags=71%, list=19%, signal=58%	EPB41L5/SYT7/EPB41/GRIN2D/SYT2/CASK/DLG4/SYT12/EPB41L1/NLGN1/DLG3/EPB41L2/PDLIM5/APBA2/EPB41L3/GRM1/DLGAP2/NLGN3/APBA1/LRRTM2/NLGN2/STXBP1/GRIN2B/NRXN3/GRM5/LRRTM1/GRIN2A/LRRTM3/DLGAP3/SYT1/DLG2/NRXN2/SYT9/SHANK1/GRIN2C/NRXN1/LRRTM4/DLGAP1/SHANK2/GRIN1	0
REACTOME_MITOTIC_SPINDLE_CHECKPOINT	REACTOME_MITOTIC_SPINDLE_CHECKPOINT	REACTOME_MITOTIC_SPINDLE_CHECKPOINT	111	0.634945081066613	2.23589042249527	1.45634875317687e-10	6.39979383114354e-09	4.43849459179518e-09	1627	tags=33%, list=8%, signal=31%	CDC20/BIRC5/UBE2C/CENPA/CDCA8/AURKB/KIF2C/SPC24/SKA1/NDC80/CENPU/CENPK/BUB1/KIF18A/UBE2S/NUF2/BUB1B/SGO1/PLK1/CENPM/MAD2L1/CENPE/CENPF/CENPN/KNL1/ERCC6L/ITGB3BP/DSN1/CENPH/SGO2/SPC25/ZWILCH/ZWINT/CENPL/CENPI/CENPS/B9D2	0
REACTOME_DEGRADATION_OF_THE_EXTRACELLULAR_MATRIX	REACTOME_DEGRADATION_OF_THE_EXTRACELLULAR_MATRIX	REACTOME_DEGRADATION_OF_THE_EXTRACELLULAR_MATRIX	140	0.602192161774316	2.19235794330782	1.83422487201398e-10	7.57949051951581e-09	5.25665803728283e-09	2138	tags=36%, list=11%, signal=33%	MMP9/TIMP1/COL3A1/COL1A1/COL4A1/COL6A2/COL1A2/SPP1/COL5A2/COL5A1/MMP19/COL4A2/MMP7/COL6A3/COL8A1/MMP14/FN1/LAMB1/MMP11/MMP1/LAMC1/CD44/HSPG2/DCN/CTSS/MMP2/COL15A1/ADAM8/ADAMTS1/NID1/ELN/CTSK/CASP3/COL8A2/ELANE/COL6A1/CTSL/CAPN5/CTSB/MMP13/COL12A1/ADAMTS18/CAPN6/MMP12/ADAM9/MMP3/CAST/COL14A1/CAPNS1/COL18A1/MMP10	0
REACTOME_MITOTIC_G1_PHASE_AND_G1_S_TRANSITION	REACTOME_MITOTIC_G1_PHASE_AND_G1_S_TRANSITION	REACTOME_MITOTIC_G1_PHASE_AND_G1_S_TRANSITION	149	0.587913918107071	2.14845138810717	1.95040900256317e-10	7.80773103838569e-09	5.41495130974775e-09	4025	tags=49%, list=20%, signal=39%	MYBL2/RRM2/CCNB1/TK1/CCNA2/CDK1/TOP2A/CDC45/WEE1/CDC6/TYMS/ORC1/CDKN2C/CDK2/CKS1B/MCM2/PSMB9/RPA3/PSMB8/POLE2/E2F2/E2F1/DBF4/LYN/CDT1/PCNA/ORC6/FBXO5/MCM10/CCNE1/CDK4/CDK6/PSMD8/CDC25A/ORC5/MCM6/CDKN1A/HDAC1/PSMC1/PRIM2/PSMA1/PSMA5/PSMC2/MCM5/CCNA1/POLE4/CDC7/PSMD5/PSME2/DHFR/PSMA7/MCM4/POLA2/SEM1/PRIM1/RBL1/PSMC4/PSMA6/MCM8/PSMB2/E2F6/PSMD14/POLE3/CDK7/PSMB3/RBBP4/RPA2/PSMA4/SKP2/PSMB10/PSMB1/PS…	0
REACTOME_INTERLEUKIN_10_SIGNALING	REACTOME_INTERLEUKIN_10_SIGNALING	REACTOME_INTERLEUKIN_10_SIGNALING	45	0.793778249542732	2.38096331369661	2.16079963142585e-10	8.3878312965349e-09	5.81727237296147e-09	2149	tags=62%, list=11%, signal=56%	TIMP1/CXCL8/CXCL10/LIF/CCL2/IL1RN/FPR1/ICAM1/IL6/CCL20/CCL5/IL1R2/TNFRSF1A/CCR5/PTGS2/CSF3/CXCL1/IL1B/IL10/CCR1/CD86/IL10RA/IL1A/CCR2/IL1R1/IL18/CXCL2/TNFRSF1B	0
REACTOME_ACTIVATION_OF_ANTERIOR_HOX_GENES_IN_HINDBRAIN_DEVELOPMENT_DURING_EARLY_EMBRYOGENESIS	REACTOME_ACTIVATION_OF_ANTERIOR_HOX_GENES_IN_HINDBRAIN_DEVELOPMENT_DURING_EARLY_EMBRYOGENESIS	REACTOME_ACTIVATION_OF_ANTERIOR_HOX_GENES_IN_HINDBRAIN_DEVELOPMENT_DURING_EARLY_EMBRYOGENESIS	118	0.621573928686726	2.22062015913808	2.81487309576222e-10	1.03024355304897e-08	7.14512148217537e-09	3597	tags=54%, list=18%, signal=45%	HOXB2/HOXA2/HOXB3/HOXB4/HOXC4/HOXA3/H2BC12/H2BC11/H2AC18/HOXA1/H3C10/H2BC9/H2AC20/H2AC19/H3C6/EZH2/POLR2I/HOXA4/H3C2/H4C11/H2BC17/H2BC8/H4C9/HOXD4/POLR2L/H2AC8/HOXD3/H3C3/H2AJ/AJUBA/H3C8/H2AZ1/H4C3/H2AC6/H2BC5/H4C8/H4C4/EGR2/H4C14/H3C7/H2BC4/HDAC3/H2AX/H2AC14/H4C12/POLR2H/H2AC4/JUN/H4C1/H2BC10/H4C5/H3C12/MEIS1/H2BC13/H4C15/H3C11/RARB/H4C2/POLR2J/H3C1/H3C14/H2BC7/RBBP4/POLR2G	0
REACTOME_RUNX1_REGULATES_TRANSCRIPTION_OF_GENES_INVOLVED_IN_DIFFERENTIATION_OF_HSCS	REACTOME_RUNX1_REGULATES_TRANSCRIPTION_OF_GENES_INVOLVED_IN_DIFFERENTIATION_OF_HSCS	REACTOME_RUNX1_REGULATES_TRANSCRIPTION_OF_GENES_INVOLVED_IN_DIFFERENTIATION_OF_HSCS	126	0.608299220805332	2.19386518866813	2.78394042438022e-10	1.03024355304897e-08	7.14512148217537e-09	5104	tags=67%, list=26%, signal=50%	H2BC12/H2BC11/RUNX1/H2AC18/H3C10/H2BC9/H2AC20/H2AC19/PSMB9/H3C6/PSMB8/H3C2/H4C11/H2BC17/TP73/H2BC8/H4C9/H2AC8/SPI1/H3C3/PSMD8/H2AJ/H3C8/H2AZ1/H4C3/H2AC6/H2BC5/PSMC1/PSMA1/H4C8/H4C4/YAP1/PSMA5/H4C14/PSMC2/H3C7/H2BC4/H2AX/H2AC14/GATA3/H4C12/H2AC4/PSMD5/LMO1/PSME2/LMO2/H4C1/PSMA7/H2BC10/SEM1/H4C5/H3C12/H2BC13/PSMC4/PSMA6/H4C15/H3C11/MYB/H4C2/PSMB2/H3C1/H3C14/PSMD14/CDK7/PSMB3/H2BC7/PSMA4/PSMB10/PSMB…	0
REACTOME_DNA_METHYLATION	REACTOME_DNA_METHYLATION	REACTOME_DNA_METHYLATION	61	0.731640320246205	2.33859454327109	3.96348272784033e-10	1.41033927065652e-08	9.78122638098609e-09	3555	tags=67%, list=18%, signal=55%	H2BC12/H2BC11/H2AC18/H3C10/H2BC9/H2AC20/H2AC19/H3C6/H3C2/H4C11/H2BC17/H2BC8/H4C9/H2AC8/H3C3/H2AJ/H3C8/H2AZ1/H4C3/H2AC6/H2BC5/H4C8/H4C4/H4C14/H3C7/H2BC4/H2AX/H2AC14/H4C12/H2AC4/H4C1/H2BC10/H4C5/H3C12/H2BC13/H4C15/H3C11/H4C2/H3C1/H3C14/H2BC7	0
REACTOME_NEUROTRANSMITTER_RELEASE_CYCLE	REACTOME_NEUROTRANSMITTER_RELEASE_CYCLE	REACTOME_NEUROTRANSMITTER_RELEASE_CYCLE	51	-0.752425633740202	-2.42185625439055	4.16889799014516e-10	1.44334008793945e-08	1.0010099299239e-08	2662	tags=57%, list=13%, signal=49%	DNAJC5/SLC1A7/MAOA/SLC6A12/SLC6A13/PPFIA3/VAMP2/SLC32A1/APBA1/RAB3A/GAD2/STXBP1/SLC17A7/ABAT/SYN2/RIMS1/GAD1/SYN1/SYT1/SNAP25/SLC1A2/ALDH5A1/PPFIA2/SLC1A1/SYN3/CPLX1/SLC6A1/SLC1A6/TSPOAP1	0
REACTOME_COLLAGEN_DEGRADATION	REACTOME_COLLAGEN_DEGRADATION	REACTOME_COLLAGEN_DEGRADATION	64	0.725998826049546	2.33027895111138	5.71995376365895e-10	1.92822651874924e-08	1.33729666939838e-08	2138	tags=50%, list=11%, signal=45%	MMP9/COL3A1/COL1A1/COL4A1/COL6A2/COL1A2/COL5A2/COL5A1/MMP19/COL4A2/MMP7/COL6A3/COL8A1/MMP14/MMP11/MMP1/MMP2/COL15A1/CTSK/COL8A2/ELANE/COL6A1/CTSL/CTSB/MMP13/COL12A1/MMP12/ADAM9/MMP3/COL14A1/COL18A1/MMP10	0
REACTOME_SEPARATION_OF_SISTER_CHROMATIDS	REACTOME_SEPARATION_OF_SISTER_CHROMATIDS	REACTOME_SEPARATION_OF_SISTER_CHROMATIDS	191	0.547113635815247	2.07387376430034	7.73510228439935e-10	2.54068359649117e-08	1.76205838813308e-08	2137	tags=27%, list=11%, signal=25%	CDC20/BIRC5/TUBA1C/UBE2C/CENPA/PTTG1/CDCA8/AURKB/KIF2C/SPC24/SKA1/NDC80/CENPU/CENPK/TUBB6/BUB1/KIF18A/UBE2S/NUF2/BUB1B/SGO1/PLK1/CENPM/ESPL1/MAD2L1/CENPE/PSMB9/CDCA5/CENPF/CENPN/PSMB8/KNL1/ERCC6L/ITGB3BP/DSN1/CENPH/SGO2/SPC25/ZWILCH/TUBA1B/ZWINT/CENPL/CENPI/CENPS/PSMD8/B9D2/PSMC1/NUP37/PSMA1/TUBA1A/PSMA5/PSMC2	0
REACTOME_PRC2_METHYLATES_HISTONES_AND_DNA	REACTOME_PRC2_METHYLATES_HISTONES_AND_DNA	REACTOME_PRC2_METHYLATES_HISTONES_AND_DNA	69	0.68948137907452	2.26560950609538	1.60108954209595e-09	5.12748925856229e-08	3.55610414086575e-08	3575	tags=62%, list=18%, signal=51%	H2BC12/H2BC11/H2AC18/H3C10/H2BC9/H2AC20/H2AC19/H3C6/EZH2/H3C2/H4C11/H2BC17/H2BC8/H4C9/H2AC8/H3C3/H2AJ/H3C8/H2AZ1/H4C3/H2AC6/H2BC5/H4C8/H4C4/H4C14/H3C7/H2BC4/H2AX/H2AC14/H4C12/H2AC4/H4C1/H2BC10/H4C5/H3C12/H2BC13/H4C15/H3C11/H4C2/H3C1/H3C14/H2BC7/RBBP4	0
REACTOME_TRANSCRIPTIONAL_REGULATION_BY_SMALL_RNAS	REACTOME_TRANSCRIPTIONAL_REGULATION_BY_SMALL_RNAS	REACTOME_TRANSCRIPTIONAL_REGULATION_BY_SMALL_RNAS	103	0.62042167916253	2.16946436376861	1.87088701477e-09	5.84538113639114e-08	4.05398880735784e-08	4400	tags=61%, list=22%, signal=48%	H2BC12/H2BC11/H2AC18/H3C10/H2BC9/H2AC20/H2AC19/H3C6/POLR2I/H3C2/H4C11/H2BC17/H2BC8/H4C9/POLR2L/H2AC8/H3C3/NDC1/H2AJ/H3C8/H2AZ1/H4C3/H2AC6/H2BC5/NUP37/H4C8/H4C4/H4C14/H3C7/H2BC4/H2AX/H2AC14/NUP54/H4C12/POLR2H/H2AC4/H4C1/H2BC10/POM121C/H4C5/H3C12/NUP62/H2BC13/H4C15/H3C11/RAN/H4C2/POLR2J/H3C1/RAE1/H3C14/NUP85/H2BC7/POLR2G/NUP205/NUP210/NUP107/H2BC14/POM121/SEC13/H2BC3/POLR2C/H2BC21	0
REACTOME_TRANSCRIPTIONAL_REGULATION_OF_GRANULOPOIESIS	REACTOME_TRANSCRIPTIONAL_REGULATION_OF_GRANULOPOIESIS	REACTOME_TRANSCRIPTIONAL_REGULATION_OF_GRANULOPOIESIS	86	0.650717788258775	2.22412363001285	2.03070991622604e-09	6.19366524448941e-08	4.29553676514981e-08	3555	tags=62%, list=18%, signal=51%	H2BC12/H2BC11/RUNX1/H2AC18/CDK2/H3C10/H2BC9/H2AC20/H2AC19/H3C6/E2F1/CEBPB/H3C2/H4C11/H2BC17/H2BC8/H4C9/H2AC8/SPI1/H3C3/CDK4/H2AJ/H3C8/H2AZ1/H4C3/H2AC6/CDKN1A/H2BC5/H4C8/H4C4/H4C14/H3C7/KLF5/H2BC4/H2AX/H2AC14/H4C12/H2AC4/LEF1/H4C1/CEBPA/CSF3R/H2BC10/H4C5/H3C12/H2BC13/H4C15/H3C11/MYB/H4C2/H3C1/H3C14/H2BC7	0
REACTOME_RHO_GTPASES_ACTIVATE_FORMINS	REACTOME_RHO_GTPASES_ACTIVATE_FORMINS	REACTOME_RHO_GTPASES_ACTIVATE_FORMINS	140	0.58237839435838	2.12022337707038	2.60980261693378e-09	7.77478407509807e-08	5.39210136766734e-08	2202	tags=34%, list=11%, signal=30%	CDC20/BIRC5/TUBA1C/CENPA/CDCA8/AURKB/KIF2C/SPC24/SKA1/NDC80/CENPU/CENPK/TUBB6/BUB1/KIF18A/NUF2/BUB1B/SGO1/PLK1/CENPM/RHOD/MAD2L1/CENPE/CENPF/CENPN/KNL1/ERCC6L/ITGB3BP/DSN1/CENPH/SGO2/SPC25/RHOC/ZWILCH/TUBA1B/ZWINT/CDC42/CENPL/CENPI/CENPS/ITGB1/B9D2/DIAPH3/NUP37/PFN1/TUBA1A/ACTB	0
REACTOME_CARDIAC_CONDUCTION	REACTOME_CARDIAC_CONDUCTION	REACTOME_CARDIAC_CONDUCTION	129	-0.57112123249477	-2.0776299490788	3.39224253598811e-09	9.87605156500174e-08	6.84940837410039e-08	3207	tags=49%, list=16%, signal=41%	CASQ2/ATP2B4/KCND1/TRDN/FGF14/CALM1/CACNG6/CACNB1/TRPC1/ATP1B1/CAMK2B/AHCYL1/CACNB2/FXYD4/ABCC9/KCNJ4/KAT2B/ITPR2/ATP1B2/FXYD7/ATP1A4/KCNK2/KCNK7/KCNK10/FXYD2/CASQ1/SCN2A/FXYD6/CACNG7/KCNJ12/CACNA1C/RYR2/AKAP9/KCNK1/SCN1A/SCN8A/KCNK12/KCNA5/CAMK2G/NOS1/FGF13/CAMK2A/CACNG8/CACNG4/RYR1/CACNA2D2/ATP1A3/ATP2B2/NPPA/ATP2B3/KCND2/FGF12/SCN3A/KCNK3/ATP1A2/SCN2B/HIPK2/SLC8A3/SLC8A2/SCN3B/KCNJ11/KCNIP2/KC…	0
REACTOME_ANTIGEN_PROCESSING_CROSS_PRESENTATION	REACTOME_ANTIGEN_PROCESSING_CROSS_PRESENTATION	REACTOME_ANTIGEN_PROCESSING_CROSS_PRESENTATION	99	0.632285054945727	2.2031225309316	3.73597945784167e-09	1.06350881899893e-07	7.37582845010144e-08	4182	tags=52%, list=21%, signal=41%	S100A9/S100A8/SEC61G/LY96/MRC2/FCGR1A/CD14/VAMP8/CTSS/MYD88/PSMB9/CYBA/TLR1/CD36/NCF1/PSMB8/TLR2/NCF2/TAP1/NCF4/CTSL/PSMD8/B2M/CYBB/SEC22B/PSMC1/PSMA1/PSMA5/PSMC2/BTK/PSMD5/PSME2/PSMA7/SEM1/CALR/PDIA3/PSMC4/PSMA6/PSMB2/ITGB5/PSMD14/PSMB3/PSMA4/VAMP3/SEC61A1/MRC1/PSMB10/PSMB1/PSMD7/SEC61B/PSMA3	0
REACTOME_APC_C_MEDIATED_DEGRADATION_OF_CELL_CYCLE_PROTEINS	REACTOME_APC_C_MEDIATED_DEGRADATION_OF_CELL_CYCLE_PROTEINS	REACTOME_APC_C_MEDIATED_DEGRADATION_OF_CELL_CYCLE_PROTEINS	88	0.644262399890834	2.20936139484796	6.4803702713507e-09	1.80464224295658e-07	1.25158638650343e-07	5337	tags=61%, list=27%, signal=45%	CDC20/UBE2C/PTTG1/NEK2/AURKB/CCNB1/CCNA2/CDK1/UBE2S/AURKA/BUB1B/PLK1/CDK2/MAD2L1/PSMB9/PSMB8/FBXO5/PSMD8/PSMC1/PSMA1/PSMA5/PSMC2/CCNA1/PSMD5/PSME2/PSMA7/CDC26/SEM1/ANAPC11/PSMC4/PSMA6/PSMB2/PSMD14/PSMB3/PSMA4/SKP2/PSMB10/PSMB1/PSMD7/PSMA3/PSMD12/ANAPC15/PSMD13/PSME1/ANAPC7/PSMB4/PSMD9/UBA52/PSMD2/PSMD6/CUL1/ANAPC10/RB1/PSMC6	0
REACTOME_S_PHASE	REACTOME_S_PHASE	REACTOME_S_PHASE	163	0.541710584181312	2.00258451376262	8.11393349703326e-09	2.21147847014885e-07	1.53374241242913e-07	5127	tags=54%, list=26%, signal=40%	UBE2C/CCNA2/CDC45/WEE1/UBE2S/CDC6/ORC1/GINS2/CDK2/GINS1/CKS1B/ESCO2/MCM2/PSMB9/CDCA5/RPA3/PSMB8/POLE2/E2F1/CDT1/PCNA/RFC2/ORC6/GINS4/CCNE1/CDK4/PSMD8/CDC25A/RFC3/ORC5/MCM6/CDKN1A/PSMC1/PRIM2/PSMA1/RFC4/PSMA5/PSMC2/POLD1/MCM5/CCNA1/POLE4/PSMD5/PSME2/PSMA7/MCM4/CDC26/POLA2/SEM1/POLD3/ANAPC11/PRIM1/PSMC4/PSMA6/LIG1/MCM8/PSMB2/PSMD14/POLE3/CDK7/PSMB3/RBBP4/RPA2/PSMA4/SKP2/PSMB10/PSMB1/PSMD7/MCM3/POLD…	0
REACTOME_ASSEMBLY_OF_COLLAGEN_FIBRILS_AND_OTHER_MULTIMERIC_STRUCTURES	REACTOME_ASSEMBLY_OF_COLLAGEN_FIBRILS_AND_OTHER_MULTIMERIC_STRUCTURES	REACTOME_ASSEMBLY_OF_COLLAGEN_FIBRILS_AND_OTHER_MULTIMERIC_STRUCTURES	61	0.699860347675509	2.23701393271354	9.73070899916297e-09	2.59688296415162e-07	1.80103473580999e-07	2120	tags=49%, list=11%, signal=44%	MMP9/COL3A1/COL1A1/LOX/COL4A1/COL6A2/COL1A2/COL5A2/COL5A1/COL4A2/MMP7/COL6A3/PCOLCE/COL8A1/LOXL1/LOXL2/CD151/CTSS/COL15A1/LOXL4/COL8A2/COL6A1/CTSL/LOXL3/CTSB/MMP13/COL12A1/MMP3/COL14A1/COL18A1	0
REACTOME_HCMV_LATE_EVENTS	REACTOME_HCMV_LATE_EVENTS	REACTOME_HCMV_LATE_EVENTS	115	0.599634655798645	2.12884043174283	1.13269674263237e-08	2.96119291288177e-07	2.05369720898329e-07	4400	tags=55%, list=22%, signal=43%	CEBPD/H2BC12/H2BC11/H2AC18/H3C10/H2BC9/H2AC20/H2AC19/H3C6/H3C2/H4C11/H2BC17/H2AC11/H2BC8/H4C9/H2AC13/H2AC8/H3C3/NDC1/H3C8/H4C3/H2AC6/H2BC5/NUP37/H4C8/H2AC16/H4C4/H2AC12/H4C14/H3C7/H2BC4/H2AC14/NUP54/H4C12/H2AC4/H4C1/H2BC10/POM121C/H4C5/H3C12/NUP62/H2BC13/H4C15/H2BC18/H3C11/H4C2/VPS25/H3C1/RAE1/H3C14/NUP85/H2AC21/H2BC7/NUP205/NUP210/NUP107/H2BC14/POM121/SEC13/H2BC3/MVB12A/CHMP2A/H2BC21	0
REACTOME_CELL_SURFACE_INTERACTIONS_AT_THE_VASCULAR_WALL	REACTOME_CELL_SURFACE_INTERACTIONS_AT_THE_VASCULAR_WALL	REACTOME_CELL_SURFACE_INTERACTIONS_AT_THE_VASCULAR_WALL	137	0.572387464460812	2.07862532597354	1.20243735894214e-08	3.08064451360977e-07	2.13654132830983e-07	2989	tags=39%, list=15%, signal=33%	COL1A1/TREM1/COL1A2/ANGPT2/SLC16A3/SDC1/CD58/ITGA5/THBD/FN1/MMP1/DOK2/CD48/ITGB3/CAV1/FCER1G/CD2/CD44/ITGA4/JCHAIN/CD74/GRB14/PPIA/SLC7A7/F11R/ITGA3/SHC1/SDC4/LYN/ITGB2/PROCR/PECAM1/PROS1/CD99/TNFRSF10D/ITGB1/ANGPT1/SDC2/GYPC/TGFB1/GPC1/PTPN6/LCK/NRAS/JAML/VPREB3/ESAM/ATP1B3/SIRPG/OLR1/CD244/PICK1/ITGAM	0
REACTOME_ACTIVATED_PKN1_STIMULATES_TRANSCRIPTION_OF_AR_ANDROGEN_RECEPTOR_REGULATED_GENES_KLK2_AND_KLK3	REACTOME_ACTIVATED_PKN1_STIMULATES_TRANSCRIPTION_OF_AR_ANDROGEN_RECEPTOR_REGULATED_GENES_KLK2_AND_KLK3	REACTOME_ACTIVATED_PKN1_STIMULATES_TRANSCRIPTION_OF_AR_ANDROGEN_RECEPTOR_REGULATED_GENES_KLK2_AND_KLK3	63	0.691416340642797	2.22194910956742	1.55386338356454e-08	3.90293920460033e-07	2.70683322131779e-07	3653	tags=67%, list=18%, signal=55%	H2BC12/H2BC11/H2AC18/H3C10/H2BC9/H2AC20/H2AC19/H3C6/H3C2/H4C11/H2BC17/H2BC8/H4C9/H2AC8/H3C3/H2AJ/H3C8/H2AZ1/H4C3/H2AC6/H2BC5/H4C8/H4C4/H4C14/H3C7/H2BC4/H2AX/H2AC14/H4C12/H2AC4/H4C1/H2BC10/H4C5/H3C12/H2BC13/H4C15/H3C11/H4C2/H3C1/H3C14/H2BC7/AR	0
REACTOME_TELOMERE_MAINTENANCE	REACTOME_TELOMERE_MAINTENANCE	REACTOME_TELOMERE_MAINTENANCE	108	0.606315663439732	2.12713078989614	1.9357055175733e-08	4.7685360923296e-07	3.3071567952062e-07	4499	tags=60%, list=23%, signal=47%	CCNA2/H2BC12/H2BC11/H2AC18/CDK2/H2BC9/H2AC20/H2AC19/RPA3/POLR2I/H4C11/H2BC17/H2BC8/H4C9/PCNA/RFC2/POLR2L/H2AC8/H2AJ/RFC3/H2AZ1/H4C3/H2AC6/H2BC5/PIF1/PRIM2/H4C8/H4C4/RFC4/H4C14/NOP10/POLD1/H2BC4/H2AX/H2AC14/CCNA1/H4C12/POLR2H/SHQ1/H2AC4/H4C1/H2BC10/POLA2/BLM/POLD3/DSCC1/H4C5/PRIM1/H2BC13/LIG1/H4C15/H4C2/POLR2J/POT1/H2BC7/POLR2G/RPA2/RUVBL2/H2BC14/POLD4/H2BC3/RUVBL1/POLR2C/H2BC21/TERT	0
REACTOME_INTERFERON_ALPHA_BETA_SIGNALING	REACTOME_INTERFERON_ALPHA_BETA_SIGNALING	REACTOME_INTERFERON_ALPHA_BETA_SIGNALING	66	0.686935017350562	2.22208787276314	2.21469489787428e-08	5.35287578146595e-07	3.7124180611835e-07	2288	tags=39%, list=11%, signal=35%	SOCS3/SOCS1/OASL/IRF1/GBP2/IFITM3/ISG20/OAS1/IFI6/BST2/MX2/EGR1/ISG15/OAS2/PSMB8/IFITM2/MX1/IRF7/RSAD2/OAS3/STAT1/IFI35/PTPN6/XAF1/IFITM1/USP18	0
REACTOME_SWITCHING_OF_ORIGINS_TO_A_POST_REPLICATIVE_STATE	REACTOME_SWITCHING_OF_ORIGINS_TO_A_POST_REPLICATIVE_STATE	REACTOME_SWITCHING_OF_ORIGINS_TO_A_POST_REPLICATIVE_STATE	92	0.630949543364159	2.17468673863981	2.61298219524846e-08	6.1985744298394e-07	4.29894146742631e-07	5583	tags=63%, list=28%, signal=46%	UBE2C/CCNA2/UBE2S/CDC6/ORC1/CDK2/MCM2/PSMB9/PSMB8/CDT1/ORC6/CCNE1/PSMD8/ORC5/MCM6/PSMC1/PSMA1/PSMA5/PSMC2/MCM5/CCNA1/PSMD5/PSME2/PSMA7/MCM4/CDC26/SEM1/ANAPC11/PSMC4/PSMA6/MCM8/PSMB2/PSMD14/PSMB3/PSMA4/SKP2/PSMB10/PSMB1/PSMD7/MCM3/PSMA3/PSMD12/ANAPC15/PSMD13/PSME1/ANAPC7/PSMB4/PSMD9/UBA52/PSMD2/PSMD6/CUL1/ANAPC10/PSMC6/MCM7/GMNN/UBE2E1/RBX1	0
REACTOME_RNA_POLYMERASE_I_PROMOTER_ESCAPE	REACTOME_RNA_POLYMERASE_I_PROMOTER_ESCAPE	REACTOME_RNA_POLYMERASE_I_PROMOTER_ESCAPE	87	0.627967599323286	2.15144801226795	2.99652914342902e-08	6.97918878678649e-07	4.84032650153893e-07	4799	tags=64%, list=24%, signal=49%	H2BC12/H2BC11/H2AC18/H3C10/H2BC9/H2AC20/H2AC19/H3C6/H3C2/H4C11/H2BC17/H2BC8/H4C9/POLR2L/H2AC8/H3C3/H2AJ/H3C8/H2AZ1/H4C3/H2AC6/H2BC5/H4C8/H4C4/POLR1D/H4C14/H3C7/H2BC4/H2AX/H2AC14/POLR1H/H4C12/POLR2H/H2AC4/POLR1F/H4C1/H2BC10/H4C5/H3C12/H2BC13/H4C15/H3C11/H4C2/H3C1/H3C14/CDK7/H2BC7/CBX3/H2BC14/GTF2H2/H2BC3/H2BC21/POLR1C/H4C13/POLR1G/H3C13	0
REACTOME_CHEMOKINE_RECEPTORS_BIND_CHEMOKINES	REACTOME_CHEMOKINE_RECEPTORS_BIND_CHEMOKINES	REACTOME_CHEMOKINE_RECEPTORS_BIND_CHEMOKINES	57	0.705214118784315	2.22726096429216	3.37629505757927e-08	7.72327494421259e-07	5.35637787330246e-07	2367	tags=46%, list=12%, signal=40%	CXCL8/CXCL10/CCL2/CXCL11/CCL20/CXCL9/CCL5/CCL7/CXCR4/CCR5/CXCL13/CXCL1/CXCL6/CXCL3/CCR1/CXCR2/CCRL2/CCR2/XCL2/CCL13/PPBP/CXCR1/CXCL2/CCR7/CXCR3/CXCR6	0
REACTOME_MITOTIC_PROPHASE	REACTOME_MITOTIC_PROPHASE	REACTOME_MITOTIC_PROPHASE	138	0.560997996897105	2.04066773633788	3.45049934455904e-08	7.75454326382479e-07	5.3780636136802e-07	4206	tags=51%, list=21%, signal=40%	CCNB2/CCNB1/CDK1/H2BC12/H2BC11/PLK1/H2AC18/H3C10/H2BC9/H2AC20/H2AC19/H3C6/SMC4/NEK6/H3C2/H4C11/H2BC17/H2BC8/H4C9/LMNB1/H2AC8/H3C3/NDC1/H2AJ/H3C8/H2AZ1/H4C3/H2AC6/H2BC5/NUP37/LMNA/H4C8/NCAPG2/H4C4/H4C14/H3C7/H2BC4/H2AX/H2AC14/LPIN3/VRK2/NUP54/H4C12/TMPO/H2AC4/H4C1/H2BC10/POM121C/H4C5/H3C12/NUP62/H2BC13/H4C15/CNEP1R1/H3C11/H4C2/VRK1/KMT5A/H3C1/RAE1/H3C14/NUP85/H2BC7/NUP205/NUP210/NUP107/H2BC14/POM1…	0
REACTOME_HOMOLOGY_DIRECTED_REPAIR	REACTOME_HOMOLOGY_DIRECTED_REPAIR	REACTOME_HOMOLOGY_DIRECTED_REPAIR	135	0.566028116979645	2.05786515402499	3.77672887058056e-08	8.34136152278223e-07	5.78504385983664e-07	4265	tags=47%, list=21%, signal=37%	CCNA2/EXO1/H2BC12/H2BC11/RAD51/CDK2/RAD51AP1/CHEK1/H2BC9/RMI2/CLSPN/RPA3/POLE2/H4C11/H2BC17/H2BC8/H4C9/PCNA/RFC2/BRIP1/RBBP8/XRCC2/EME1/RFC3/H4C3/H2BC5/TIMELESS/PPP4C/H4C8/H4C4/RFC4/H4C14/POLQ/POLD1/H2BC4/BARD1/H2AX/CCNA1/POLE4/H4C12/BRCA2/HUS1/H4C1/H2BC10/SEM1/BLM/POLD3/H4C5/BRCA1/H2BC13/H4C15/TIPIN/ERCC1/H4C2/POLE3/H2BC7/RPA2/SPIDR/H2BC14/POLD4/GEN1/H2BC3/RHNO1	0
REACTOME_MITOTIC_PROMETAPHASE	REACTOME_MITOTIC_PROMETAPHASE	REACTOME_MITOTIC_PROMETAPHASE	203	0.509675251841961	1.94527611108715	4.59820218177365e-08	9.9835542285628e-07	6.92396546193927e-07	1426	tags=24%, list=7%, signal=22%	CDC20/BIRC5/TUBA1C/CENPA/CCNB2/CDCA8/NEK2/AURKB/KIF2C/CCNB1/SPC24/SKA1/NCAPG/CDK1/NDC80/CENPU/CENPK/TUBB6/BUB1/KIF18A/NUF2/BUB1B/SGO1/PLK1/NCAPH/CENPM/MAD2L1/CENPE/CDCA5/CENPF/SMC4/CENPN/KNL1/NEK6/ERCC6L/ITGB3BP/DSN1/CENPH/SGO2/SPC25/ZWILCH/TUBA1B/ZWINT/CENPL/CENPI/HAUS1/PLK4/CENPS	0
REACTOME_SIRT1_NEGATIVELY_REGULATES_RRNA_EXPRESSION	REACTOME_SIRT1_NEGATIVELY_REGULATES_RRNA_EXPRESSION	REACTOME_SIRT1_NEGATIVELY_REGULATES_RRNA_EXPRESSION	64	0.68384065062371	2.19496150253278	4.68319667681568e-08	9.99862490500148e-07	6.9344175354955e-07	3555	tags=64%, list=18%, signal=53%	H2BC12/H2BC11/H2AC18/H3C10/H2BC9/H2AC20/H2AC19/H3C6/H3C2/H4C11/H2BC17/H2BC8/H4C9/H2AC8/H3C3/H2AJ/H3C8/H2AZ1/H4C3/H2AC6/H2BC5/H4C8/H4C4/H4C14/H3C7/H2BC4/H2AX/H2AC14/H4C12/H2AC4/H4C1/H2BC10/H4C5/H3C12/H2BC13/H4C15/H3C11/H4C2/H3C1/H3C14/H2BC7	0
REACTOME_BASE_EXCISION_REPAIR	REACTOME_BASE_EXCISION_REPAIR	REACTOME_BASE_EXCISION_REPAIR	88	0.627948137133117	2.15341508736763	4.8753261715243e-08	1.0238184960201e-06	7.10056132660313e-07	3621	tags=55%, list=18%, signal=45%	NEIL3/H2BC12/H2BC11/H2AC18/H2BC9/H2AC20/H2AC19/RPA3/POLE2/H4C11/H2BC17/H2BC8/H4C9/PCNA/RFC2/H2AC8/H2AJ/RFC3/H2AZ1/H4C3/H2AC6/H2BC5/H4C8/H4C4/RFC4/H4C14/POLD1/H2BC4/H2AX/H2AC14/TDG/POLE4/H4C12/H2AC4/PNKP/ADPRS/H4C1/H2BC10/POLD3/H4C5/H2BC13/LIG1/H4C15/H4C2/POLE3/POT1/H2BC7/RPA2	0
REACTOME_POTASSIUM_CHANNELS	REACTOME_POTASSIUM_CHANNELS	REACTOME_POTASSIUM_CHANNELS	103	-0.589238507942513	-2.10194489943534	5.59295673765405e-08	1.15557702918304e-06	8.01435566482176e-07	3668	tags=52%, list=18%, signal=43%	GNG13/KCNMB2/KCNH4/HCN4/KCND1/KCNAB2/GNG7/GNG3/KCNH7/KCNV1/GNG8/GNB3/KCNC3/KCNB2/KCNMA1/KCNQ3/ABCC9/KCNJ4/KCNA4/KCNMB4/HCN3/HCN1/GNG4/KCNH1/KCNK2/KCNK7/KCNK10/KCNJ12/KCNA2/KCNA1/KCNC2/KCNK1/KCNC1/KCNAB1/HCN2/KCNJ16/KCNN1/KCNA5/KCNQ2/KCNA6/KCNQ5/KCNN2/KCND2/KCNN3/KCNJ3/KCNK3/KCNJ10/KCNH8/ABCC8/GABBR2/GABBR1/KCNJ11/KCNB1/KCNJ9	0
REACTOME_BINDING_AND_UPTAKE_OF_LIGANDS_BY_SCAVENGER_RECEPTORS	REACTOME_BINDING_AND_UPTAKE_OF_LIGANDS_BY_SCAVENGER_RECEPTORS	REACTOME_BINDING_AND_UPTAKE_OF_LIGANDS_BY_SCAVENGER_RECEPTORS	42	0.747105483937376	2.21203003022503	7.77555151296782e-08	1.58102880763679e-06	1.09650216824475e-06	1202	tags=45%, list=6%, signal=43%	SAA1/COL3A1/COL1A1/CD163/COL4A1/COL1A2/MSR1/HP/COL4A2/HBA1/FTL/MARCO/HBB/JCHAIN/APOL1/CD36/FTH1/STAB1/HBA2	0
REACTOME_ORC1_REMOVAL_FROM_CHROMATIN	REACTOME_ORC1_REMOVAL_FROM_CHROMATIN	REACTOME_ORC1_REMOVAL_FROM_CHROMATIN	71	0.649262525917634	2.14065362605322	9.74476493035131e-08	1.95047560559063e-06	1.35272723704219e-06	5127	tags=63%, list=26%, signal=47%	CCNA2/CDC6/ORC1/CDK2/MCM2/PSMB9/PSMB8/CDT1/ORC6/PSMD8/ORC5/MCM6/PSMC1/PSMA1/PSMA5/PSMC2/MCM5/CCNA1/PSMD5/PSME2/PSMA7/MCM4/SEM1/PSMC4/PSMA6/MCM8/PSMB2/PSMD14/PSMB3/PSMA4/SKP2/PSMB10/PSMB1/PSMD7/MCM3/PSMA3/PSMD12/PSMD13/PSME1/PSMB4/PSMD9/UBA52/PSMD2/PSMD6/CUL1	0
REACTOME_COLLAGEN_BIOSYNTHESIS_AND_MODIFYING_ENZYMES	REACTOME_COLLAGEN_BIOSYNTHESIS_AND_MODIFYING_ENZYMES	REACTOME_COLLAGEN_BIOSYNTHESIS_AND_MODIFYING_ENZYMES	67	0.671896789235665	2.17870068997714	1.21271619744945e-07	2.38998376758884e-06	1.65754246258678e-06	2634	tags=54%, list=13%, signal=47%	COL3A1/COL1A1/COL4A1/COL6A2/COL1A2/COL5A2/COL5A1/COL4A2/COL6A3/PCOLCE/SERPINH1/COL8A1/COL22A1/ADAMTS3/PLOD2/P3H1/COL15A1/PCOLCE2/PLOD1/P3H2/COLGALT1/COL8A2/COL6A1/P4HA2/COL12A1/P4HA3/PLOD3/ADAMTS2/COL14A1/COL18A1/ADAMTS14/P4HA1/P4HB/PPIB/BMP1/COL9A3	0
REACTOME_AMYLOID_FIBER_FORMATION	REACTOME_AMYLOID_FIBER_FORMATION	REACTOME_AMYLOID_FIBER_FORMATION	106	0.582891956092724	2.03645743036038	1.25769153220082e-07	2.44106492840796e-06	1.69296914382375e-06	3555	tags=46%, list=18%, signal=38%	SAA1/LTF/TGFBI/LYZ/H2BC12/H2BC11/H2AC18/HSPG2/H3C10/H2BC9/H2AC20/H2AC19/H3C6/H3C2/H4C11/H2BC17/H2BC8/H4C9/H2AC8/H3C3/B2M/H3C8/H2AZ1/H4C3/H2AC6/H2BC5/H4C8/H4C4/H4C14/H3C7/H2BC4/SIAH2/H2AX/H2AC14/H4C12/H2AC4/PSENEN/H4C1/H2BC10/H4C5/H3C12/H2BC13/H4C15/TTR/H3C11/H4C2/H3C1/H3C14/H2BC7	0
REACTOME_SEROTONIN_NEUROTRANSMITTER_RELEASE_CYCLE	REACTOME_SEROTONIN_NEUROTRANSMITTER_RELEASE_CYCLE	REACTOME_SEROTONIN_NEUROTRANSMITTER_RELEASE_CYCLE	18	-0.875384430263949	-2.21431715193874	1.35414712945838e-07	2.58904846691968e-06	1.79560122115141e-06	1568	tags=72%, list=8%, signal=67%	PPFIA3/VAMP2/RAB3A/STXBP1/SYN2/RIMS1/SYN1/SYT1/SNAP25/PPFIA2/SYN3/CPLX1/TSPOAP1	0
REACTOME_ECM_PROTEOGLYCANS	REACTOME_ECM_PROTEOGLYCANS	REACTOME_ECM_PROTEOGLYCANS	76	0.63786902333116	2.11818761635253	1.39249168272709e-07	2.62320859643148e-06	1.81929253904283e-06	1486	tags=38%, list=7%, signal=35%	IBSP/COL3A1/COL1A1/FMOD/SERPINE1/COL4A1/COL6A2/LUM/COL1A2/COL5A2/COL5A1/COL4A2/COL6A3/FN1/LAMB1/TGFB2/ITGB3/LAMC1/BGN/ASPN/HSPG2/TNC/DCN/ITGA2/LAMA4/LAMA2/ITGA7/COL6A1/ITGB1	0
REACTOME_DNA_REPAIR	REACTOME_DNA_REPAIR	REACTOME_DNA_REPAIR	330	0.438066469099625	1.74981837703856	1.71889507079004e-07	3.19116606620585e-06	2.21319212776017e-06	5816	tags=50%, list=29%, signal=36%	CCNA2/NEIL3/PCLAF/EXO1/H2BC12/H2BC11/UBE2T/RAD51/EYA4/DTL/H2AC18/CDK2/RAD51AP1/CHEK1/H2BC9/H2AC20/RMI2/CLSPN/H2AC19/KPNA2/RPA3/ISG15/POLR2I/POLE2/EYA2/H4C11/H2BC17/CHEK2/FAAP24/H2BC8/H4C9/PCNA/RFC2/POLR2L/FANCD2/BRIP1/H2AC8/FANCI/RBBP8/CENPS/FANCA/H2AJ/XRCC2/EME1/RFC3/H2AZ1/H4C3/H2AC6/DDB2/MAD2L2/ACTL6A/H2BC5/TIMELESS/PPP4C/H4C8/H4C4/RFC4/RAD18/FAAP20/H4C14/POLQ/POLD1/ACTB/H2BC4/BARD1/H2AX/H2AC14…	0
REACTOME_CELLULAR_SENESCENCE	REACTOME_CELLULAR_SENESCENCE	REACTOME_CELLULAR_SENESCENCE	185	0.499774822565826	1.8759155721097	1.84280019547761e-07	3.37232435772403e-06	2.33883212779415e-06	3595	tags=43%, list=18%, signal=36%	CXCL8/UBE2C/CCNA2/IL6/UBE2S/CDKN2C/H2BC12/H2BC11/H2AC18/CDK2/H3C10/H2BC9/H2AC20/H2AC19/H3C6/EZH2/IGFBP7/E2F2/E2F1/CEBPB/H3C2/H4C11/H2BC17/MAP2K3/H2BC8/H4C9/LMNB1/H2AC8/CCNE1/H3C3/CDK4/RPS6KA1/IL1A/CDK6/H2AJ/H3C8/H2AZ1/VENTX/H4C3/H2AC6/CDKN1A/H2BC5/H4C8/H4C4/H4C14/H3C7/HMGA1/MOV10/H2BC4/HMGA2/MDM2/H2AX/H2AC14/FOS/CCNA1/H4C12/SCMH1/H2AC4/JUN/H4C1/TXN/CDC26/H2BC10/H4C5/H3C12/ANAPC11/MAPKAPK3/PHC2/H2…	0
REACTOME_INTERFERON_SIGNALING	REACTOME_INTERFERON_SIGNALING	REACTOME_INTERFERON_SIGNALING	185	0.498674053690186	1.87178381240139	1.99735964357236e-07	3.60368690622e-06	2.49929064369915e-06	4227	tags=40%, list=21%, signal=32%	SOCS3/GBP1/SOCS1/ICAM1/CD44/FCGR1A/OASL/IRF1/GBP2/IFITM3/ISG20/OAS1/IFI6/KPNA2/BST2/SP100/MX2/EGR1/IFNGR2/ISG15/OAS2/PSMB8/IFITM2/VCAM1/GBP5/GBP3/MX1/HERC5/IRF7/TRIM21/RSAD2/FLNA/OAS3/TRIM5/TRIM6/B2M/NDC1/TRIM38/STAT1/TRIM22/IFI35/CIITA/NUP37/PTPN6/XAF1/IFITM1/USP18/NUP54/PTPN2/PTAFR/MT2A/IFI30/POM121C/GBP4/IRF3/TRIM14/NUP62/TRIM29/CAMK2D/EIF4E/TRIM45/RAE1/IFNAR2/NUP85/IFI27/NUP205/NUP210/EIF4A3/…	0
REACTOME_DOPAMINE_NEUROTRANSMITTER_RELEASE_CYCLE	REACTOME_DOPAMINE_NEUROTRANSMITTER_RELEASE_CYCLE	REACTOME_DOPAMINE_NEUROTRANSMITTER_RELEASE_CYCLE	23	-0.838981257715004	-2.24697995930103	2.64786857842906e-07	4.71099951245503e-06	3.26725304121948e-06	1568	tags=61%, list=8%, signal=56%	PPFIA3/VAMP2/APBA1/RAB3A/STXBP1/SYN2/RIMS1/SYN1/SYT1/SNAP25/PPFIA2/SYN3/CPLX1/TSPOAP1	0
REACTOME_G2_M_DNA_DAMAGE_CHECKPOINT	REACTOME_G2_M_DNA_DAMAGE_CHECKPOINT	REACTOME_G2_M_DNA_DAMAGE_CHECKPOINT	91	0.595030181671559	2.05149155616971	3.56176357319648e-07	6.22160660705222e-06	4.3149151373122e-06	4659	tags=55%, list=23%, signal=42%	CCNB1/CDK1/WEE1/CDC25C/EXO1/H2BC12/H2BC11/CHEK1/H2BC9/RMI2/RPA3/H4C11/H2BC17/CHEK2/H2BC8/H4C9/RFC2/SFN/BRIP1/RBBP8/RFC3/H4C3/H2BC5/H4C8/H4C4/RFC4/H4C14/H2BC4/BARD1/H2AX/H4C12/HUS1/H4C1/H2BC10/BLM/H4C5/BRCA1/H2BC13/H4C15/H4C2/H2BC7/RPA2/TP53/H2BC14/H2BC3/RHNO1/H2BC21/RAD1/BABAM1/H4C13	0
REACTOME_HCMV_EARLY_EVENTS	REACTOME_HCMV_EARLY_EVENTS	REACTOME_HCMV_EARLY_EVENTS	137	0.544518848621114	1.97742043543879	3.594058461529e-07	6.22160660705222e-06	4.3149151373122e-06	4206	tags=51%, list=21%, signal=41%	TUBA1C/TUBB6/H2BC12/H2BC11/H2AC18/H3C10/H2BC9/H2AC20/H2AC19/H3C6/EZH2/H3C2/H4C11/H2BC17/H2AC11/H2BC8/H4C9/TUBA1B/H2AC13/H2AC8/H3C3/ITGB1/NDC1/H3C8/H4C3/H2AC6/H2BC5/NUP37/H4C8/H2AC16/H4C4/H2AC12/TUBA1A/H4C14/H3C7/H2BC4/HDAC3/EGFR/H2AC14/NUP54/H4C12/H2AC4/H4C1/H2BC10/POM121C/H4C5/H3C12/NUP62/H2BC13/ELK1/H4C15/H2BC18/H3C11/H4C2/H3C1/RAE1/H3C14/NUP85/H2AC21/H2BC7/RBBP4/NUP205/NFKB1/NUP210/NUP107/H2BC…	0
REACTOME_B_WICH_COMPLEX_POSITIVELY_REGULATES_RRNA_EXPRESSION	REACTOME_B_WICH_COMPLEX_POSITIVELY_REGULATES_RRNA_EXPRESSION	REACTOME_B_WICH_COMPLEX_POSITIVELY_REGULATES_RRNA_EXPRESSION	87	0.597899129222713	2.04843194854184	4.26396618824585e-07	7.2828542495239e-06	5.05092977246245e-06	3555	tags=55%, list=18%, signal=46%	H2BC12/H2BC11/H2AC18/H3C10/H2BC9/H2AC20/H2AC19/H3C6/H3C2/H4C11/H2BC17/H2BC8/H4C9/POLR2L/H2AC8/H3C3/H2AJ/H3C8/H2AZ1/H4C3/H2AC6/H2BC5/H4C8/H4C4/POLR1D/H4C14/H3C7/ACTB/MYO1C/H2BC4/H2AX/H2AC14/POLR1H/H4C12/POLR2H/H2AC4/POLR1F/H4C1/H2BC10/H4C5/H3C12/H2BC13/H4C15/H3C11/H4C2/H3C1/H3C14/H2BC7	0
REACTOME_ERCC6_CSB_AND_EHMT2_G9A_POSITIVELY_REGULATE_RRNA_EXPRESSION	REACTOME_ERCC6_CSB_AND_EHMT2_G9A_POSITIVELY_REGULATE_RRNA_EXPRESSION	REACTOME_ERCC6_CSB_AND_EHMT2_G9A_POSITIVELY_REGULATE_RRNA_EXPRESSION	72	0.639068744840956	2.10580118361559	4.42860856428488e-07	7.4645362774328e-06	5.17693300312526e-06	3575	tags=60%, list=18%, signal=49%	H2BC12/H2BC11/H2AC18/H3C10/H2BC9/H2AC20/H2AC19/H3C6/H3C2/H4C11/H2BC17/H2BC8/H4C9/H2AC8/H3C3/H2AJ/H3C8/H2AZ1/H4C3/H2AC6/HDAC1/H2BC5/H4C8/H4C4/H4C14/H3C7/H2BC4/H2AX/H2AC14/H4C12/H2AC4/H4C1/H2BC10/H4C5/H3C12/H2BC13/H4C15/H3C11/H4C2/H3C1/H3C14/H2BC7/RBBP4	0
REACTOME_GLUTAMATE_NEUROTRANSMITTER_RELEASE_CYCLE	REACTOME_GLUTAMATE_NEUROTRANSMITTER_RELEASE_CYCLE	REACTOME_GLUTAMATE_NEUROTRANSMITTER_RELEASE_CYCLE	24	-0.812887295773201	-2.19158091413507	4.66882762430151e-07	7.66765152144902e-06	5.31780096479146e-06	1568	tags=58%, list=8%, signal=54%	PPFIA3/VAMP2/RAB3A/STXBP1/SLC17A7/RIMS1/SYT1/SNAP25/SLC1A2/PPFIA2/SLC1A1/CPLX1/SLC1A6/TSPOAP1	0
REACTOME_ELASTIC_FIBRE_FORMATION	REACTOME_ELASTIC_FIBRE_FORMATION	REACTOME_ELASTIC_FIBRE_FORMATION	44	0.715554734383255	2.13465245219402	4.65419300369881e-07	7.66765152144902e-06	5.31780096479146e-06	1746	tags=50%, list=9%, signal=46%	LOX/EMILIN3/EFEMP2/LOXL1/LOXL2/ITGA5/FN1/MFAP2/EMILIN2/TGFB2/ITGB3/EMILIN1/FBLN1/FBLN5/EFEMP1/MFAP4/LOXL4/ELN/ITGB1/LOXL3/LTBP2/TGFB1	0
REACTOME_RECOGNITION_AND_ASSOCIATION_OF_DNA_GLYCOSYLASE_WITH_SITE_CONTAINING_AN_AFFECTED_PURINE	REACTOME_RECOGNITION_AND_ASSOCIATION_OF_DNA_GLYCOSYLASE_WITH_SITE_CONTAINING_AN_AFFECTED_PURINE	REACTOME_RECOGNITION_AND_ASSOCIATION_OF_DNA_GLYCOSYLASE_WITH_SITE_CONTAINING_AN_AFFECTED_PURINE	53	0.685235082875042	2.130817996609	5.33899995995121e-07	8.54907368587188e-06	5.92909995552477e-06	3555	tags=62%, list=18%, signal=51%	NEIL3/H2BC12/H2BC11/H2AC18/H2BC9/H2AC20/H2AC19/H4C11/H2BC17/H2BC8/H4C9/H2AC8/H2AJ/H2AZ1/H4C3/H2AC6/H2BC5/H4C8/H4C4/H4C14/H2BC4/H2AX/H2AC14/H4C12/H2AC4/H4C1/H2BC10/H4C5/H2BC13/H4C15/H4C2/POT1/H2BC7	0
REACTOME_PROCESSING_OF_DNA_DOUBLE_STRAND_BREAK_ENDS	REACTOME_PROCESSING_OF_DNA_DOUBLE_STRAND_BREAK_ENDS	REACTOME_PROCESSING_OF_DNA_DOUBLE_STRAND_BREAK_ENDS	94	0.586522726642983	2.03137824053212	5.32000731804977e-07	8.54907368587188e-06	5.92909995552477e-06	3621	tags=46%, list=18%, signal=38%	CCNA2/EXO1/H2BC12/H2BC11/CDK2/CHEK1/H2BC9/RMI2/CLSPN/RPA3/H4C11/H2BC17/H2BC8/H4C9/RFC2/BRIP1/RBBP8/RFC3/H4C3/H2BC5/TIMELESS/PPP4C/H4C8/H4C4/RFC4/H4C14/H2BC4/BARD1/H2AX/CCNA1/H4C12/HUS1/H4C1/H2BC10/BLM/H4C5/BRCA1/H2BC13/H4C15/TIPIN/H4C2/H2BC7/RPA2	0
REACTOME_HDACS_DEACETYLATE_HISTONES	REACTOME_HDACS_DEACETYLATE_HISTONES	REACTOME_HDACS_DEACETYLATE_HISTONES	93	0.59129996000314	2.04286221541937	6.24290428461348e-07	9.87303751677761e-06	6.84731801977099e-06	3575	tags=54%, list=18%, signal=44%	H2BC12/H2BC11/H2AC18/H3C10/H2BC9/H2AC20/H2AC19/H3C6/H3C2/H4C11/H2BC17/H2AC11/H2BC8/H4C9/H2AC13/H2AC8/H3C3/H3C8/H4C3/H2AC6/HDAC1/H2BC5/H4C8/H2AC16/H4C4/H2AC12/H4C14/H3C7/H2BC4/HDAC3/H2AC14/SAP30/H4C12/H2AC4/H4C1/H2BC10/H4C5/H3C12/H2BC13/H4C15/H2BC18/H3C11/REST/H4C2/H3C1/H3C14/H2AC21/H2BC7/HMG20B/RBBP4	0
REACTOME_APC_C_CDH1_MEDIATED_DEGRADATION_OF_CDC20_AND_OTHER_APC_C_CDH1_TARGETED_PROTEINS_IN_LATE_MITOSIS_EARLY_G1	REACTOME_APC_C_CDH1_MEDIATED_DEGRADATION_OF_CDC20_AND_OTHER_APC_C_CDH1_TARGETED_PROTEINS_IN_LATE_MITOSIS_EARLY_G1	REACTOME_APC_C_CDH1_MEDIATED_DEGRADATION_OF_CDC20_AND_OTHER_APC_C_CDH1_TARGETED_PROTEINS_IN_LATE_MITOSIS_EARLY_G1	74	0.638118269374405	2.11183388685148	6.52078206710559e-07	1.01867339365393e-05	7.06487813175497e-06	5337	tags=59%, list=27%, signal=44%	CDC20/UBE2C/PTTG1/AURKB/UBE2S/AURKA/PLK1/PSMB9/PSMB8/PSMD8/PSMC1/PSMA1/PSMA5/PSMC2/PSMD5/PSME2/PSMA7/CDC26/SEM1/ANAPC11/PSMC4/PSMA6/PSMB2/PSMD14/PSMB3/PSMA4/SKP2/PSMB10/PSMB1/PSMD7/PSMA3/PSMD12/ANAPC15/PSMD13/PSME1/ANAPC7/PSMB4/PSMD9/UBA52/PSMD2/PSMD6/ANAPC10/RB1/PSMC6	0
REACTOME_BASE_EXCISION_REPAIR_AP_SITE_FORMATION	REACTOME_BASE_EXCISION_REPAIR_AP_SITE_FORMATION	REACTOME_BASE_EXCISION_REPAIR_AP_SITE_FORMATION	60	0.652830419197726	2.08260261340666	6.83821507021252e-07	1.05539198854726e-05	7.31953521783052e-06	3555	tags=57%, list=18%, signal=47%	NEIL3/H2BC12/H2BC11/H2AC18/H2BC9/H2AC20/H2AC19/H4C11/H2BC17/H2BC8/H4C9/H2AC8/H2AJ/H2AZ1/H4C3/H2AC6/H2BC5/H4C8/H4C4/H4C14/H2BC4/H2AX/H2AC14/TDG/H4C12/H2AC4/H4C1/H2BC10/H4C5/H2BC13/H4C15/H4C2/POT1/H2BC7	0
REACTOME_NEGATIVE_EPIGENETIC_REGULATION_OF_RRNA_EXPRESSION	REACTOME_NEGATIVE_EPIGENETIC_REGULATION_OF_RRNA_EXPRESSION	REACTOME_NEGATIVE_EPIGENETIC_REGULATION_OF_RRNA_EXPRESSION	105	0.573226159202132	2.00742882532355	7.91187365826748e-07	1.20656073288579e-05	8.36794657591197e-06	3555	tags=48%, list=18%, signal=39%	H2BC12/H2BC11/H2AC18/H3C10/H2BC9/H2AC20/H2AC19/H3C6/H3C2/H4C11/H2BC17/H2BC8/H4C9/POLR2L/H2AC8/H3C3/H2AJ/H3C8/H2AZ1/H4C3/H2AC6/HDAC1/H2BC5/H4C8/H4C4/POLR1D/H4C14/H3C7/H2BC4/H2AX/H2AC14/SAP30/POLR1H/H4C12/POLR2H/H2AC4/POLR1F/H4C1/H2BC10/H4C5/H3C12/MBD2/H2BC13/H4C15/H3C11/H4C2/H3C1/H3C14/CDK7/H2BC7	0
REACTOME_HCMV_INFECTION	REACTOME_HCMV_INFECTION	REACTOME_HCMV_INFECTION	161	0.510840917937911	1.88439931535547	8.44538932017004e-07	1.27276984931033e-05	8.82713137612819e-06	4400	tags=47%, list=22%, signal=37%	TUBA1C/TUBB6/CEBPD/H2BC12/H2BC11/H2AC18/H3C10/H2BC9/H2AC20/H2AC19/H3C6/EZH2/H3C2/H4C11/H2BC17/H2AC11/H2BC8/H4C9/TUBA1B/H2AC13/H2AC8/H3C3/ITGB1/NDC1/H3C8/H4C3/H2AC6/H2BC5/NUP37/H4C8/H2AC16/H4C4/H2AC12/TUBA1A/H4C14/H3C7/H2BC4/HDAC3/EGFR/H2AC14/NUP54/H4C12/H2AC4/H4C1/H2BC10/POM121C/H4C5/H3C12/NUP62/H2BC13/ELK1/H4C15/H2BC18/H3C11/H4C2/VPS25/H3C1/RAE1/H3C14/NUP85/H2AC21/H2BC7/RBBP4/NUP205/NFKB1/NUP210…	0
REACTOME_RESPONSE_TO_ELEVATED_PLATELET_CYTOSOLIC_CA2	REACTOME_RESPONSE_TO_ELEVATED_PLATELET_CYTOSOLIC_CA2	REACTOME_RESPONSE_TO_ELEVATED_PLATELET_CYTOSOLIC_CA2	132	0.54096392290343	1.96390389898207	9.23696934721308e-07	1.37587880625348e-05	9.54223026811241e-06	1993	tags=34%, list=10%, signal=31%	TIMP1/SERPINE1/RARRES2/VEGFA/F13A1/THBS1/TAGLN2/SERPINA1/SERPING1/FN1/ACTN1/SERPINA3/TMSB4X/TGFB2/LEFTY2/ITGB3/CFD/CALU/SRGN/PPIA/PDGFA/CD36/ANXA5/MMRN1/HGF/PLEK/ISLR/PECAM1/FLNA/FERMT3/PROS1/CD63/FAM3C/MANF/ECM1/CD109/ALDOA/TGFB1/PPBP/VWF/LHFPL2/CTSW/CYB5R1/PFN1/TOR4A	0
REACTOME_RHO_GTPASES_ACTIVATE_PKNS	REACTOME_RHO_GTPASES_ACTIVATE_PKNS	REACTOME_RHO_GTPASES_ACTIVATE_PKNS	90	0.591302877530007	2.03164259802182	9.88270096352938e-07	1.45514252118174e-05	1.00919535550137e-05	3653	tags=56%, list=18%, signal=46%	CDC25C/H2BC12/H2BC11/H2AC18/MYL9/H3C10/H2BC9/H2AC20/H2AC19/H3C6/H3C2/H4C11/H2BC17/H2BC8/H4C9/RHOC/SFN/H2AC8/H3C3/H2AJ/H3C8/H2AZ1/MYL6/H4C3/H2AC6/H2BC5/H4C8/H4C4/H4C14/H3C7/MYL12B/H2BC4/H2AX/H2AC14/H4C12/H2AC4/H4C1/H2BC10/H4C5/H3C12/PKN3/PPP1CB/H2BC13/H4C15/H3C11/H4C2/H3C1/H3C14/H2BC7/AR	0
REACTOME_RMTS_METHYLATE_HISTONE_ARGININES	REACTOME_RMTS_METHYLATE_HISTONE_ARGININES	REACTOME_RMTS_METHYLATE_HISTONE_ARGININES	78	0.604451866183888	2.01382822440596	1.05543434232526e-06	1.53637658240757e-05	1.06553419249106e-05	3501	tags=55%, list=18%, signal=46%	H2AC18/H3C10/H2AC20/H2AC19/H3C6/H3C2/H4C11/H2AC11/H4C9/H2AC13/H2AC8/H3C3/CDK4/H2AJ/H3C8/H2AZ1/PRMT6/H4C3/H2AC6/ACTL6A/WDR77/H4C8/H2AC16/H4C4/H2AC12/H4C14/H3C7/PRMT1/H2AX/H2AC14/H4C12/H2AC4/RPS2/H4C1/H4C5/H3C12/H4C15/CARM1/H3C11/H4C2/H3C1/H3C14/H2AC21	0
REACTOME_INTERACTION_BETWEEN_L1_AND_ANKYRINS	REACTOME_INTERACTION_BETWEEN_L1_AND_ANKYRINS	REACTOME_INTERACTION_BETWEEN_L1_AND_ANKYRINS	31	-0.7472027096236	-2.1339521926999	1.14963132216768e-06	1.65469407156944e-05	1.14759176334657e-05	2241	tags=58%, list=11%, signal=52%	NFASC/ANK2/SPTB/KCNQ3/SPTBN1/SPTBN4/SCN2A/SCN1A/SCN8A/SPTAN1/KCNQ2/ANK1/SCN3A/ANK3/SCN2B/L1CAM/SPTBN2/SCN3B	0
REACTOME_TNFR2_NON_CANONICAL_NF_KB_PATHWAY	REACTOME_TNFR2_NON_CANONICAL_NF_KB_PATHWAY	REACTOME_TNFR2_NON_CANONICAL_NF_KB_PATHWAY	101	0.57395715838309	1.99741171147695	1.18941286316054e-06	1.69293097523183e-05	1.17411047544736e-05	5345	tags=58%, list=27%, signal=43%	TNFRSF12A/TNFRSF11B/CD70/TNFRSF1A/BIRC3/PSMB9/TNFRSF14/TNFSF13B/PSMB8/TNFRSF4/RELB/CD40/TNFSF14/TNFRSF18/LTBR/TNFSF8/PSMD8/PSMC1/PSMA1/TNFRSF11A/PSMA5/PSMC2/TNFRSF1B/PSMD5/PSME2/PSMA7/SEM1/PSMC4/PSMA6/PSMB2/UBE2M/PSMD14/PSMB3/MAP3K14/PSMA4/TNFSF4/PSMB10/PSMB1/PSMD7/TNFRSF9/PSMA3/NFKB2/PSMD12/TNFSF12/TNFSF15/TNFRSF25/CD40LG/PSMD13/PSME1/PSMB4/PSMD9/UBA52/PSMD2/PSMD6/CUL1/FASLG/EDA2R/PSMC6/UBA3	0
REACTOME_DNA_DOUBLE_STRAND_BREAK_REPAIR	REACTOME_DNA_DOUBLE_STRAND_BREAK_REPAIR	REACTOME_DNA_DOUBLE_STRAND_BREAK_REPAIR	165	0.500065462109752	1.85211134927126	1.32250329027937e-06	1.86167770862404e-05	1.29114259918542e-05	4265	tags=42%, list=21%, signal=34%	CCNA2/EXO1/H2BC12/H2BC11/RAD51/EYA4/CDK2/RAD51AP1/CHEK1/H2BC9/RMI2/CLSPN/KPNA2/RPA3/POLE2/EYA2/H4C11/H2BC17/CHEK2/H2BC8/H4C9/PCNA/RFC2/BRIP1/RBBP8/XRCC2/EME1/RFC3/H4C3/H2BC5/TIMELESS/PPP4C/H4C8/H4C4/RFC4/H4C14/POLQ/POLD1/H2BC4/BARD1/H2AX/CCNA1/POLE4/H4C12/BRCA2/HUS1/H4C1/H2BC10/SEM1/BLM/POLD3/H4C5/BRCA1/H2BC13/H4C15/TIPIN/ERCC1/H4C2/POLE3/H2BC7/RPA2/TDP1/SPIDR/TP53/PPP5C/H2BC14/POLD4/GEN1/H2BC3/R…	0
REACTOME_GABA_SYNTHESIS_RELEASE_REUPTAKE_AND_DEGRADATION	REACTOME_GABA_SYNTHESIS_RELEASE_REUPTAKE_AND_DEGRADATION	REACTOME_GABA_SYNTHESIS_RELEASE_REUPTAKE_AND_DEGRADATION	19	-0.84270943368145	-2.1571655314911	1.37819149832704e-06	1.91898185799667e-05	1.33088515399087e-05	2662	tags=84%, list=13%, signal=73%	DNAJC5/SLC6A12/SLC6A13/VAMP2/SLC32A1/RAB3A/GAD2/STXBP1/ABAT/RIMS1/GAD1/SYT1/SNAP25/ALDH5A1/CPLX1/SLC6A1	0
REACTOME_PLATELET_ACTIVATION_SIGNALING_AND_AGGREGATION	REACTOME_PLATELET_ACTIVATION_SIGNALING_AND_AGGREGATION	REACTOME_PLATELET_ACTIVATION_SIGNALING_AND_AGGREGATION	261	0.447763728455519	1.75062984537404	1.39755473662722e-06	1.92501894367685e-05	1.3350720970157e-05	2088	tags=27%, list=10%, signal=25%	PDPN/TIMP1/COL1A1/SERPINE1/RARRES2/VEGFA/F13A1/COL1A2/THBS1/TAGLN2/SERPINA1/VAV3/SERPING1/FN1/GNG12/ACTN1/GNG5/SERPINA3/TMSB4X/TGFB2/RAC2/LEFTY2/ITGB3/FCER1G/CFD/CALU/SRGN/PPIA/PDGFA/CD36/RAP1B/ANXA5/PLA2G4A/F2RL2/SHC1/GNA15/MMRN1/HGF/LCP2/LYN/PLEK/ISLR/CDC42/PECAM1/FLNA/FERMT3/PROS1/TBXA2R/CD63/FAM3C/MANF/ECM1/CD109/ALDOA/GNG11/GNGT2/PIK3CG/TGFB1/F2RL3/PPBP/VWF/LHFPL2/CTSW/CYB5R1/PFN1/TOR4A/GNAI…	0
REACTOME_ACTIVATION_OF_ATR_IN_RESPONSE_TO_REPLICATION_STRESS	REACTOME_ACTIVATION_OF_ATR_IN_RESPONSE_TO_REPLICATION_STRESS	REACTOME_ACTIVATION_OF_ATR_IN_RESPONSE_TO_REPLICATION_STRESS	37	0.739920151395726	2.13086984476329	1.60729556411744e-06	2.19036767833451e-05	1.51910129464179e-05	2813	tags=59%, list=14%, signal=51%	CDC45/CDC25C/CDC6/ORC1/CDK2/CHEK1/CLSPN/MCM2/RPA3/DBF4/RFC2/ORC6/MCM10/CDC25A/RFC3/ORC5/MCM6/RFC4/MCM5/CDC7/HUS1/MCM4	0
REACTOME_DNA_DAMAGE_TELOMERE_STRESS_INDUCED_SENESCENCE	REACTOME_DNA_DAMAGE_TELOMERE_STRESS_INDUCED_SENESCENCE	REACTOME_DNA_DAMAGE_TELOMERE_STRESS_INDUCED_SENESCENCE	71	0.614726132671668	2.02678527160247	2.0310202796719e-06	2.73867050343126e-05	1.89936965766546e-05	3555	tags=56%, list=18%, signal=46%	CCNA2/H2BC12/H2BC11/H2AC18/CDK2/H2BC9/H2AC20/H2AC19/H4C11/H2BC17/H2BC8/H4C9/LMNB1/H2AC8/CCNE1/H2AJ/H2AZ1/H4C3/H2AC6/CDKN1A/H2BC5/H4C8/H4C4/H4C14/HMGA1/H2BC4/HMGA2/H2AX/H2AC14/CCNA1/H4C12/H2AC4/H4C1/H2BC10/H4C5/H2BC13/H4C15/H4C2/POT1/H2BC7	0
REACTOME_TRAFFICKING_OF_AMPA_RECEPTORS	REACTOME_TRAFFICKING_OF_AMPA_RECEPTORS	REACTOME_TRAFFICKING_OF_AMPA_RECEPTORS	31	-0.739185758080487	-2.11105640939525	2.17163496631384e-06	2.89777540817503e-05	2.00971481531676e-05	2676	tags=68%, list=13%, signal=59%	DLG4/CAMK2B/EPB41L1/MYO6/AP2B1/GRIP2/GRIA3/PRKCA/TSPAN7/CAMK2G/GRIP1/CAMK2A/CACNG8/CACNG4/PRKCG/CACNG3/PRKCB/GRIA1/GRIA2/GRIA4/CACNG2	0
REACTOME_ION_CHANNEL_TRANSPORT	REACTOME_ION_CHANNEL_TRANSPORT	REACTOME_ION_CHANNEL_TRANSPORT	183	-0.462945677708816	-1.76987527034213	2.24006064262311e-06	2.95826565278372e-05	2.05166704544103e-05	3575	tags=37%, list=18%, signal=30%	TRPV3/TRPM3/SGK3/ATP13A5/TPCN1/ATP6V1C1/TRPV1/WNK3/CASQ2/ATP2B4/ATP6V0E2/TRDN/CALM1/TTYH1/TRPV6/TRPC1/ATP1B1/CAMK2B/ATP2C2/CLCN3/ATP7B/CLCN4/SGK2/SCNN1D/FXYD4/ANO3/ASIC3/WNK1/CLCN6/ATP6V0A1/TRPM6/ATP10B/ATP13A4/ANO8/ATP1B2/FXYD7/ATP1A4/TRPC3/CLCA4/FXYD2/CASQ1/FXYD6/RYR2/ASIC2/BEST1/ANO5/ATP10A/TTYH2/ANO4/CAMK2G/CAMK2A/BEST3/RYR1/ATP1A3/ATP2B2/ATP2B3/ASIC1/ATP8A2/ATP9A/ATP1A2/ASIC4/UNC80/WNK2/ATP6…	0
REACTOME_SYNDECAN_INTERACTIONS	REACTOME_SYNDECAN_INTERACTIONS	REACTOME_SYNDECAN_INTERACTIONS	27	0.776478121982939	2.11755569159081	2.68277746192643e-06	3.50677339666098e-05	2.43207752724587e-05	1746	tags=59%, list=9%, signal=54%	COL3A1/COL1A1/COL1A2/THBS1/COL5A2/COL5A1/SDC1/FN1/ACTN1/ITGB3/TNC/SDC4/ITGA2/ITGB1/SDC2/TGFB1	0
REACTOME_INHIBITION_OF_DNA_RECOMBINATION_AT_TELOMERE	REACTOME_INHIBITION_OF_DNA_RECOMBINATION_AT_TELOMERE	REACTOME_INHIBITION_OF_DNA_RECOMBINATION_AT_TELOMERE	63	0.63615627685133	2.04436428502894	3.03306592282501e-06	3.92460348195842e-05	2.72185820187592e-05	3597	tags=59%, list=18%, signal=48%	H2BC12/H2BC11/H2AC18/H2BC9/H2AC20/H2AC19/POLR2I/H4C11/H2BC17/H2BC8/H4C9/POLR2L/H2AC8/H2AJ/H2AZ1/H4C3/H2AC6/H2BC5/H4C8/H4C4/H4C14/H2BC4/H2AX/H2AC14/H4C12/POLR2H/H2AC4/H4C1/H2BC10/H4C5/H2BC13/H4C15/H4C2/POLR2J/POT1/H2BC7/POLR2G	0
REACTOME_MET_ACTIVATES_PTK2_SIGNALING	REACTOME_MET_ACTIVATES_PTK2_SIGNALING	REACTOME_MET_ACTIVATES_PTK2_SIGNALING	30	0.759185617612703	2.10496658213054	3.15010447741596e-06	4.03528383556984e-05	2.79861913572534e-05	1486	tags=53%, list=7%, signal=49%	COL3A1/COL1A1/COL1A2/COL5A2/COL5A1/FN1/LAMB1/LAMC1/MET/ITGA3/HGF/ITGA2/LAMA4/LAMC3/LAMA2/ITGB1	0
REACTOME_ACTIVATION_OF_THE_PRE_REPLICATIVE_COMPLEX	REACTOME_ACTIVATION_OF_THE_PRE_REPLICATIVE_COMPLEX	REACTOME_ACTIVATION_OF_THE_PRE_REPLICATIVE_COMPLEX	33	0.74571238445351	2.12039022272193	3.28123875439987e-06	4.16165034097647e-05	2.88625899813809e-05	3621	tags=70%, list=18%, signal=57%	CDC45/CDC6/ORC1/CDK2/MCM2/RPA3/POLE2/DBF4/CDT1/ORC6/MCM10/ORC5/MCM6/PRIM2/MCM5/POLE4/CDC7/MCM4/POLA2/PRIM1/MCM8/POLE3/RPA2	0
REACTOME_COMPLEMENT_CASCADE	REACTOME_COMPLEMENT_CASCADE	REACTOME_COMPLEMENT_CASCADE	57	0.648715361684464	2.04882228465193	3.48608793712985e-06	4.37811632104249e-05	3.03638619085407e-05	2427	tags=33%, list=12%, signal=29%	C5AR1/C1R/SERPING1/C1S/CFI/C2/CFD/CFH/C1QB/C1QA/C3/FCN3/C1QC/PROS1/ELANE/COLEC11/C3AR1/CR1/C5AR2	0
REACTOME_PEPTIDE_LIGAND_BINDING_RECEPTORS	REACTOME_PEPTIDE_LIGAND_BINDING_RECEPTORS	REACTOME_PEPTIDE_LIGAND_BINDING_RECEPTORS	197	0.472783274583608	1.79787464175556	4.74338076854769e-06	5.89929200437824e-05	4.09137799555876e-05	2667	tags=28%, list=13%, signal=25%	SAA1/CXCL8/CXCL10/ANXA1/CCL2/C5AR1/CXCL11/FPR3/FPR1/CCL20/CXCL9/GAL/CCL5/BDKRB2/FPR2/CCL7/CXCR4/KISS1R/CCR5/CXCL13/F2RL1/CXCL1/CXCL6/OXTR/F2RL2/TRH/C3/NPW/CXCL3/CCR1/CXCR2/CCRL2/APLN/CCR2/HEBP1/MCHR1/XCL2/CCL13/F2RL3/PPBP/CCL23/CXCR1/ECE1/C3AR1/NPY2R/CXCL2/CCR7/PROK2/AGTR1/CXCR3/CXCR6/C5AR2/AVPR1A/EDNRA/EDN2/F2R	0
REACTOME_RNA_POLYMERASE_I_TRANSCRIPTION	REACTOME_RNA_POLYMERASE_I_TRANSCRIPTION	REACTOME_RNA_POLYMERASE_I_TRANSCRIPTION	107	0.548164251761212	1.92396755562695	4.97803959236125e-06	6.10465207302944e-05	4.23380282644056e-05	3575	tags=48%, list=18%, signal=39%	H2BC12/H2BC11/H2AC18/H3C10/H2BC9/H2AC20/CAVIN1/H2AC19/H3C6/H3C2/H4C11/H2BC17/H2BC8/H4C9/POLR2L/H2AC8/H3C3/H2AJ/H3C8/H2AZ1/H4C3/H2AC6/HDAC1/H2BC5/H4C8/H4C4/POLR1D/H4C14/H3C7/H2BC4/H2AX/H2AC14/POLR1H/H4C12/POLR2H/H2AC4/POLR1F/H4C1/H2BC10/H4C5/H3C12/MBD2/H2BC13/H4C15/H3C11/H4C2/H3C1/H3C14/CDK7/H2BC7/RBBP4	0
REACTOME_GENE_SILENCING_BY_RNA	REACTOME_GENE_SILENCING_BY_RNA	REACTOME_GENE_SILENCING_BY_RNA	135	0.519337616071173	1.88811606919822	5.00381317461429e-06	6.10465207302944e-05	4.23380282644056e-05	4400	tags=50%, list=22%, signal=39%	H2BC12/H2BC11/ANG/H2AC18/H3C10/H2BC9/H2AC20/H2AC19/H3C6/POLR2I/H3C2/H4C11/H2BC17/H2BC8/H4C9/POLR2L/H2AC8/H3C3/MAEL/NDC1/H2AJ/H3C8/H2AZ1/H4C3/H2AC6/H2BC5/NUP37/H4C8/H4C4/H4C14/H3C7/H2BC4/H2AX/PIWIL4/H2AC14/NUP54/H4C12/POLR2H/H2AC4/TARBP2/H4C1/H2BC10/POM121C/H4C5/H3C12/NUP62/H2BC13/H4C15/H3C11/RAN/H4C2/POLR2J/H3C1/RAE1/H3C14/NUP85/H2BC7/POLR2G/NUP205/NUP210/NUP107/H2BC14/POM121/SEC13/H2BC3/POLR2C/H…	0
REACTOME_ACTIVATION_OF_NMDA_RECEPTORS_AND_POSTSYNAPTIC_EVENTS	REACTOME_ACTIVATION_OF_NMDA_RECEPTORS_AND_POSTSYNAPTIC_EVENTS	REACTOME_ACTIVATION_OF_NMDA_RECEPTORS_AND_POSTSYNAPTIC_EVENTS	94	-0.542186498626025	-1.92705442335425	6.37988457337612e-06	7.71003031933472e-05	5.34719223428941e-05	3694	tags=46%, list=19%, signal=37%	ACTN2/SRC/GRIN2D/MAPK1/CAMKK1/NRGN/PRKACB/ARHGEF7/CASK/CALM1/DLG4/ADCY1/CAMK2B/RPS6KA2/PRKAG2/GIT1/DLG3/PPM1E/ADCY8/LRRC7/RASGRF2/APBA1/NBEA/NEFL/GRIA3/PRKX/CAMK2G/GRIN2B/CAMK4/CAMK2A/RPS6KA6/GRIN2A/DLG2/ERBB4/MAPT/GRIN2C/GRIA1/TUBB4A/GRIN3A/GRIA2/GRIA4/RASGRF1/GRIN1	0
REACTOME_NON_INTEGRIN_MEMBRANE_ECM_INTERACTIONS	REACTOME_NON_INTEGRIN_MEMBRANE_ECM_INTERACTIONS	REACTOME_NON_INTEGRIN_MEMBRANE_ECM_INTERACTIONS	59	0.635830938965382	2.01990861292422	6.68248642806953e-06	7.92617140218247e-05	5.49709409872386e-05	1746	tags=42%, list=9%, signal=39%	COL3A1/COL1A1/COL4A1/COL1A2/THBS1/COL5A2/COL5A1/COL4A2/SDC1/FN1/ACTN1/LAMB1/ITGB3/LAMC1/HSPG2/TNC/PDGFA/SDC4/ITGA2/LAMA4/LAMC3/LAMA2/ITGB1/SDC2/TGFB1	0
REACTOME_POSITIVE_EPIGENETIC_REGULATION_OF_RRNA_EXPRESSION	REACTOME_POSITIVE_EPIGENETIC_REGULATION_OF_RRNA_EXPRESSION	REACTOME_POSITIVE_EPIGENETIC_REGULATION_OF_RRNA_EXPRESSION	102	0.541868111504795	1.89710376086711	6.67044591198292e-06	7.92617140218247e-05	5.49709409872386e-05	3575	tags=49%, list=18%, signal=40%	H2BC12/H2BC11/H2AC18/H3C10/H2BC9/H2AC20/H2AC19/H3C6/H3C2/H4C11/H2BC17/H2BC8/H4C9/POLR2L/H2AC8/H3C3/H2AJ/H3C8/H2AZ1/H4C3/H2AC6/HDAC1/H2BC5/H4C8/H4C4/POLR1D/H4C14/H3C7/ACTB/MYO1C/H2BC4/H2AX/H2AC14/POLR1H/H4C12/POLR2H/H2AC4/POLR1F/H4C1/H2BC10/H4C5/H3C12/H2BC13/H4C15/H3C11/H4C2/H3C1/H3C14/H2BC7/RBBP4	0
REACTOME_PHASE_0_RAPID_DEPOLARISATION	REACTOME_PHASE_0_RAPID_DEPOLARISATION	REACTOME_PHASE_0_RAPID_DEPOLARISATION	32	-0.720211330584304	-2.08338283452255	7.15603498133232e-06	8.40998239549238e-05	5.83263498237033e-05	3024	tags=66%, list=15%, signal=56%	FGF14/CALM1/CACNG6/CACNB1/CAMK2B/CACNB2/SCN2A/CACNG7/CACNA1C/SCN1A/SCN8A/CAMK2G/FGF13/CAMK2A/CACNG8/CACNG4/CACNA2D2/FGF12/SCN3A/SCN2B/SCN3B	0
REACTOME_REGULATION_OF_INSULIN_LIKE_GROWTH_FACTOR_IGF_TRANSPORT_AND_UPTAKE_BY_INSULIN_LIKE_GROWTH_FACTOR_BINDING_PROTEINS_IGFBPS	REACTOME_REGULATION_OF_INSULIN_LIKE_GROWTH_FACTOR_IGF_TRANSPORT_AND_UPTAKE_BY_INSULIN_LIKE_GROWTH_FACTOR_BINDING_PROTEINS_IGFBPS	REACTOME_REGULATION_OF_INSULIN_LIKE_GROWTH_FACTOR_IGF_TRANSPORT_AND_UPTAKE_BY_INSULIN_LIKE_GROWTH_FACTOR_BINDING_PROTEINS_IGFBPS	124	0.517943091357862	1.86183454360754	7.25359155760448e-06	8.44713707753758e-05	5.85840313360591e-05	1709	tags=27%, list=9%, signal=24%	IGFBP2/TIMP1/SPP1/IGFBP3/SERPINA1/FAM20A/FN1/FSTL1/LGALS1/IL6/CCN1/LAMB1/CP/IGFBP5/MMP1/FAM20C/IGFBP4/LAMC1/PRSS23/FUCA2/TNC/CALU/MMP2/APOL1/IGFBP7/C3/MXRA8/IGFBP6/VWA1/GZMH/FSTL3/SDC2/PDIA6	0
REACTOME_MET_PROMOTES_CELL_MOTILITY	REACTOME_MET_PROMOTES_CELL_MOTILITY	REACTOME_MET_PROMOTES_CELL_MOTILITY	41	0.693108200131403	2.04722904030208	7.35468029331316e-06	8.48769860876951e-05	5.88653406121982e-05	1486	tags=41%, list=7%, signal=38%	COL3A1/COL1A1/COL1A2/COL5A2/COL5A1/FN1/LAMB1/LAMC1/MET/RAP1B/ITGA3/HGF/ITGA2/LAMA4/LAMC3/LAMA2/ITGB1	0
REACTOME_VOLTAGE_GATED_POTASSIUM_CHANNELS	REACTOME_VOLTAGE_GATED_POTASSIUM_CHANNELS	REACTOME_VOLTAGE_GATED_POTASSIUM_CHANNELS	43	-0.675425020967127	-2.08431207975186	7.53127037203336e-06	8.53766136865021e-05	5.9211850898893e-05	4791	tags=65%, list=24%, signal=50%	KCNH2/KCNC4/KCNH6/KCND3/KCNS2/KCNH3/KCNH4/KCND1/KCNAB2/KCNH7/KCNV1/KCNC3/KCNB2/KCNQ3/KCNA4/KCNH1/KCNA2/KCNA1/KCNC2/KCNC1/KCNAB1/KCNA5/KCNQ2/KCNA6/KCNQ5/KCND2/KCNH8/KCNB1	0
REACTOME_FORMATION_OF_THE_BETA_CATENIN_TCF_TRANSACTIVATING_COMPLEX	REACTOME_FORMATION_OF_THE_BETA_CATENIN_TCF_TRANSACTIVATING_COMPLEX	REACTOME_FORMATION_OF_THE_BETA_CATENIN_TCF_TRANSACTIVATING_COMPLEX	87	0.56109406865423	1.9223359931346	7.46877907407536e-06	8.53766136865021e-05	5.9211850898893e-05	3555	tags=52%, list=18%, signal=43%	H2BC12/H2BC11/H2AC18/H3C10/H2BC9/H2AC20/H2AC19/H3C6/H3C2/H4C11/H2BC17/RUNX3/H2BC8/H4C9/H2AC8/H3C3/H2AJ/H3C8/H2AZ1/H4C3/H2AC6/HDAC1/H2BC5/H4C8/H4C4/H4C14/H3C7/H2BC4/H2AX/H2AC14/H4C12/H2AC4/LEF1/TCF7/H4C1/H2BC10/H4C5/H3C12/H2BC13/H4C15/H3C11/H4C2/H3C1/H3C14/H2BC7	0
REACTOME_NOREPINEPHRINE_NEUROTRANSMITTER_RELEASE_CYCLE	REACTOME_NOREPINEPHRINE_NEUROTRANSMITTER_RELEASE_CYCLE	REACTOME_NOREPINEPHRINE_NEUROTRANSMITTER_RELEASE_CYCLE	18	-0.821122186175086	-2.07705880733644	8.78811952064985e-06	9.78920096169779e-05	6.78917425668511e-05	2328	tags=61%, list=12%, signal=54%	MAOA/PPFIA3/VAMP2/RAB3A/STXBP1/RIMS1/SYT1/SNAP25/PPFIA2/CPLX1/TSPOAP1	0
REACTOME_GABA_RECEPTOR_ACTIVATION	REACTOME_GABA_RECEPTOR_ACTIVATION	REACTOME_GABA_RECEPTOR_ACTIVATION	60	-0.617087871150785	-2.01919866081698	8.7465007819884e-06	9.78920096169779e-05	6.78917425668511e-05	3101	tags=50%, list=16%, signal=42%	GNG7/ADCY7/GABRQ/GNG3/ADCY1/GNG8/GNB3/KCNJ4/GNG4/ARHGEF9/ADCY8/GABRA4/GABRB2/KCNJ12/KCNJ16/GABRA5/GABRA1/GNAI1/GABRG2/GABRB1/ADCY2/KCNJ3/ADCY5/KCNJ10/GABBR2/GABBR1/GNAL/GABRA3/GABRB3/KCNJ9	0
REACTOME_REPRODUCTION	REACTOME_REPRODUCTION	REACTOME_REPRODUCTION	140	0.502018471829622	1.82766275329801	9.03413849618178e-06	9.97649259793867e-05	6.91906795896318e-05	3621	tags=41%, list=18%, signal=34%	H2BC12/H2BC11/RAD51/H2AC18/CDK2/H3C10/H2BC9/H2AC20/H2AC19/H3C6/RPA3/H3C2/H4C11/H2BC17/H2BC8/H4C9/LMNB1/H2AC8/CATSPER1/RBBP8/H3C3/CDK4/ZP3/H2AJ/H3C8/H2AZ1/H4C3/H2AC6/H2BC5/LMNA/H4C8/H4C4/H4C14/B4GALT1/H3C7/H2BC4/H2AX/H2AC14/H4C12/H2AC4/BRCA2/H4C1/H2BC10/BLM/ZP1/H4C5/H3C12/BRCA1/H2BC13/H4C15/H3C11/H4C2/H3C1/H3C14/POT1/H2BC7/RPA2	0
REACTOME_CYCLIN_A_B1_B2_ASSOCIATED_EVENTS_DURING_G2_M_TRANSITION	REACTOME_CYCLIN_A_B1_B2_ASSOCIATED_EVENTS_DURING_G2_M_TRANSITION	REACTOME_CYCLIN_A_B1_B2_ASSOCIATED_EVENTS_DURING_G2_M_TRANSITION	25	0.779467961365286	2.08772757160651	9.39304355436041e-06	0.000102841784556715	7.1324595230591e-05	1702	tags=44%, list=9%, signal=40%	CCNB2/CCNB1/CCNA2/CDK1/WEE1/CDC25C/FOXM1/PLK1/CDK2/CDC25A/PKMYT1	0
REACTOME_REGULATED_NECROSIS	REACTOME_REGULATED_NECROSIS	REACTOME_REGULATED_NECROSIS	56	0.629387545007592	1.97914633750079	1.01431602697726e-05	0.000110113460216769	7.63677722362899e-05	4333	tags=54%, list=22%, signal=42%	CASP4/CASP1/IRF1/BIRC3/FAS/GSDMD/IL1B/FADD/CASP8/GZMB/CASP3/CASP5/ELANE/TRADD/IL1A/TNFSF10/IL18/BAK1/BAX/RIPK1/MLKL/RIPK3/TNFRSF10B/FLOT2/TP53/CYCS/SDCBP/TP63/FLOT1/CHMP2A	0
REACTOME_RUNX1_REGULATES_GENES_INVOLVED_IN_MEGAKARYOCYTE_DIFFERENTIATION_AND_PLATELET_FUNCTION	REACTOME_RUNX1_REGULATES_GENES_INVOLVED_IN_MEGAKARYOCYTE_DIFFERENTIATION_AND_PLATELET_FUNCTION	REACTOME_RUNX1_REGULATES_GENES_INVOLVED_IN_MEGAKARYOCYTE_DIFFERENTIATION_AND_PLATELET_FUNCTION	93	0.553962055173445	1.91386475196765	1.044369835184e-05	0.000112423341081571	7.7969760362255e-05	3572	tags=55%, list=18%, signal=45%	THBS1/H2BC12/H2BC11/RUNX1/H2AC18/MYL9/H3C10/H2BC9/H2AC20/H2AC19/H3C6/H3C2/H4C11/H2BC17/H2BC8/H4C9/H2AC8/H3C3/H2AJ/H3C8/H2AZ1/PRMT6/H4C3/H2AC6/HDAC1/H2BC5/H4C8/H4C4/H4C14/H3C7/MOV10/H2BC4/PRMT1/H2AX/NR4A3/H2AC14/H4C12/H2AC4/H4C1/H2BC10/H4C5/H3C12/H2BC13/H4C15/H3C11/H4C2/DPY30/H3C1/H3C14/H2BC7/NFE2	0
REACTOME_MEIOSIS	REACTOME_MEIOSIS	REACTOME_MEIOSIS	114	0.522399993294056	1.84807133269576	1.22305434552302e-05	0.000130561051384582	9.05489357562654e-05	3621	tags=46%, list=18%, signal=38%	H2BC12/H2BC11/RAD51/H2AC18/CDK2/H3C10/H2BC9/H2AC20/H2AC19/H3C6/RPA3/H3C2/H4C11/H2BC17/H2BC8/H4C9/LMNB1/H2AC8/RBBP8/H3C3/CDK4/H2AJ/H3C8/H2AZ1/H4C3/H2AC6/H2BC5/LMNA/H4C8/H4C4/H4C14/H3C7/H2BC4/H2AX/H2AC14/H4C12/H2AC4/BRCA2/H4C1/H2BC10/BLM/H4C5/H3C12/BRCA1/H2BC13/H4C15/H3C11/H4C2/H3C1/H3C14/POT1/H2BC7/RPA2	0
REACTOME_UNBLOCKING_OF_NMDA_RECEPTORS_GLUTAMATE_BINDING_AND_ACTIVATION	REACTOME_UNBLOCKING_OF_NMDA_RECEPTORS_GLUTAMATE_BINDING_AND_ACTIVATION	REACTOME_UNBLOCKING_OF_NMDA_RECEPTORS_GLUTAMATE_BINDING_AND_ACTIVATION	21	-0.784923221362237	-2.04292811229237	1.53127949501365e-05	0.000162113143232437	0.000112431482713486	2892	tags=90%, list=15%, signal=77%	ACTN2/GRIN2D/CALM1/DLG4/CAMK2B/DLG3/LRRC7/NEFL/GRIA3/CAMK2G/GRIN2B/CAMK2A/GRIN2A/DLG2/GRIN2C/GRIA1/GRIA2/GRIA4/GRIN1	0
REACTOME_INTERLEUKIN_1_SIGNALING	REACTOME_INTERLEUKIN_1_SIGNALING	REACTOME_INTERLEUKIN_1_SIGNALING	114	0.519165562009225	1.8366290283087	1.61689306990432e-05	0.000169773772339954	0.000117744413373533	5127	tags=50%, list=26%, signal=37%	SAA1/IL1RN/IL1RAP/IL1R2/IKBIP/S100A12/MYD88/PSMB9/TIFA/IL1B/PSMB8/IRAK2/CASP8/IL1A/PSMD8/IL1R1/MAP3K8/PSMC1/PSMA1/PSMA5/PSMC2/USP18/ALPK1/NLRC5/IRAK4/PSMD5/PSME2/NOD2/PSMA7/SEM1/PSMC4/PSMA6/PSMB2/PSMD14/PSMB3/PSMA4/NFKB1/TP53/PSMB10/PSMB1/PSMD7/NKIRAS2/PSMA3/NFKB2/NFKBIB/PSMD12/NOD1/PSMD13/PSME1/PSMB4/PSMD9/UBE2N/UBA52/PSMD2/SQSTM1/PSMD6/CUL1	0
REACTOME_INTEGRATION_OF_ENERGY_METABOLISM	REACTOME_INTEGRATION_OF_ENERGY_METABOLISM	REACTOME_INTEGRATION_OF_ENERGY_METABOLISM	108	-0.517689015392619	-1.86817545813028	1.7274175122312e-05	0.000179904214078713	0.000124770250776477	3800	tags=42%, list=19%, signal=34%	GNAQ/FFAR1/GNG13/PLCB3/ADRA2A/PRKACB/AKAP5/GNG7/ADCY7/GNG3/ADCY1/GNG8/GNB3/PRKAG2/AHCYL1/CACNB2/ITPR2/SYT5/GNG4/ADRA2C/MARCKS/ADCY8/ACACA/CACNA1D/ADIPOR2/VAMP2/CACNA1C/KCNC2/STXBP1/PRKCA/RAPGEF3/GLP1R/FASN/GNAI1/CACNA2D2/CACNA1A/ADCY2/CACNA1E/SNAP25/RAPGEF4/ADCY5/PLCB1/ABCC8/KCNJ11/KCNB1	0
REACTOME_TOLL_LIKE_RECEPTOR_CASCADES	REACTOME_TOLL_LIKE_RECEPTOR_CASCADES	REACTOME_TOLL_LIKE_RECEPTOR_CASCADES	166	0.470897590764722	1.74726180353807	1.87366296869891e-05	0.000193561472814782	0.000134242066687765	3194	tags=31%, list=16%, signal=27%	SAA1/S100A9/S100A8/SOCS1/LY96/IKBIP/S100A12/CD14/BIRC3/CTSS/GSDMD/MYD88/DUSP6/DUSP4/TIFA/UNC93B1/TLR1/CD36/TLR8/IRAK2/TLR2/FADD/MAP2K3/ITGB2/CTSK/IRF7/CASP8/CTSL/RPS6KA1/CD180/CTSB/MAP3K8/LY86/USP18/LBP/IKBKE/ALPK1/VRK3/FOS/LGMN/NLRC5/RIPK1/IRAK4/BTK/JUN/NOD2/IRF3/ITGAM/RIPK3/MAPKAPK3/ELK1/TLR7	0
REACTOME_LONG_TERM_POTENTIATION	REACTOME_LONG_TERM_POTENTIATION	REACTOME_LONG_TERM_POTENTIATION	23	-0.774442738428049	-2.07413133114966	2.1364476524662e-05	0.000218943155424737	0.000151845205783703	3694	tags=87%, list=19%, signal=71%	ACTN2/SRC/GRIN2D/NRGN/CALM1/DLG4/CAMK2B/DLG3/LRRC7/NEFL/CAMK2G/GRIN2B/CAMK2A/GRIN2A/DLG2/ERBB4/GRIN2C/GRIA1/GRIA2/GRIN1	0
REACTOME_INTERLEUKIN_1_FAMILY_SIGNALING	REACTOME_INTERLEUKIN_1_FAMILY_SIGNALING	REACTOME_INTERLEUKIN_1_FAMILY_SIGNALING	152	0.477203298692978	1.74956124144405	2.16429514572335e-05	0.000220036673148541	0.000152603600918171	5127	tags=48%, list=26%, signal=36%	SAA1/IL1RN/IL1RAP/CASP1/IL1R2/IKBIP/S100A12/PTPN7/GSDMD/MYD88/PSMB9/TIFA/IL1B/PSMB8/IRAK2/ALOX5/CASP8/IL1A/PSMD8/IL1R1/IL18/MAP3K8/PSMC1/PSMA1/PTPN6/PSMA5/PSMC2/USP18/PTPN9/ALPK1/NLRC5/IRAK4/PSMD5/PTPN2/IL36B/PSME2/NOD2/PSMA7/SEM1/PTPN12/PSMC4/PSMA6/PSMB2/IL18BP/PTPN14/PSMD14/PSMB3/PSMA4/NFKB1/TP53/IL18RAP/PSMB10/PSMB1/PSMD7/NKIRAS2/IL1RL1/PTPN18/PSMA3/NFKB2/NFKBIB/STAT3/PSMD12/NOD1/PSMD13/PSME1/…	0
REACTOME_TRANSLATION	REACTOME_TRANSLATION	REACTOME_TRANSLATION	293	0.405178914870729	1.6015835031642	2.6515962552841e-05	0.000267456283702278	0.000185490861123894	6273	tags=49%, list=31%, signal=34%	SEC61G/RPS4Y1/RPL39L/RPS3A/MRPS12/MRPS15/RPS15A/RPL39/RPS26/EIF4EBP1/DDOST/MRPS17/TRAM1/WARS1/MRPL12/EIF3I/RPL9/RPL26/MRPL36/RPL21/SSR3/RPS5/EIF2B3/EIF3C/MRPL13/MRPL2/MRPL37/MRPS18A/RPL26L1/RPS7/MRPL32/SRPRB/SRPRA/MRPS18C/WARS2/RPS15/RARS1/RPS2/MRPS6/RPL41/RPS29/RPL18A/RPN2/PPA2/RARS2/MRPL22/MRPL11/MRPL34/SSR2/MRPL47/SPCS3/GARS1/RPSA/EIF4E/RPS18/EIF3K/RPL17/MRPS24/SSR4/YARS2/MRPL33/PARS2/RPN1/MRP…	0
REACTOME_NETRIN_1_SIGNALING	REACTOME_NETRIN_1_SIGNALING	REACTOME_NETRIN_1_SIGNALING	50	-0.629444760627381	-2.02317225990308	2.72374324392641e-05	0.000272587116833572	0.000189049284364629	3627	tags=58%, list=18%, signal=48%	NTN1/SRC/MAPK12/UNC5D/PTK2/SLIT3/ROBO1/UNC5C/FYN/EZR/TRPC1/NEO1/ABLIM2/RGMB/AGAP2/DOCK1/DCC/MAPK8/TRPC3/PTPN11/MYO10/PRKCQ/ABLIM3/ABLIM1/SLIT1/NTN4/DSCAM/UNC5A/DSCAML1	0
REACTOME_REGULATION_OF_TLR_BY_ENDOGENOUS_LIGAND	REACTOME_REGULATION_OF_TLR_BY_ENDOGENOUS_LIGAND	REACTOME_REGULATION_OF_TLR_BY_ENDOGENOUS_LIGAND	21	0.794381575179026	2.04338122110979	3.11510402517261e-05	0.000309337074127606	0.000214536743961296	893	tags=38%, list=4%, signal=36%	S100A9/S100A8/LY96/CD14/GSDMD/TLR1/CD36/TLR2	0
REACTOME_OXIDATIVE_STRESS_INDUCED_SENESCENCE	REACTOME_OXIDATIVE_STRESS_INDUCED_SENESCENCE	REACTOME_OXIDATIVE_STRESS_INDUCED_SENESCENCE	120	0.508528297832791	1.81718348845768	3.16106141323476e-05	0.000311486128488748	0.000216027192936853	3595	tags=49%, list=18%, signal=41%	CDKN2C/H2BC12/H2BC11/H2AC18/H3C10/H2BC9/H2AC20/H2AC19/H3C6/EZH2/E2F2/E2F1/H3C2/H4C11/H2BC17/MAP2K3/H2BC8/H4C9/H2AC8/H3C3/CDK4/CDK6/H2AJ/H3C8/H2AZ1/H4C3/H2AC6/H2BC5/H4C8/H4C4/H4C14/H3C7/MOV10/H2BC4/MDM2/H2AX/H2AC14/FOS/H4C12/SCMH1/H2AC4/JUN/H4C1/TXN/H2BC10/H4C5/H3C12/MAPKAPK3/PHC2/H2BC13/H4C15/H3C11/RNF2/H4C2/H3C1/H3C14/H2BC7/RBBP4/CBX2	0
REACTOME_DNA_STRAND_ELONGATION	REACTOME_DNA_STRAND_ELONGATION	REACTOME_DNA_STRAND_ELONGATION	32	0.716462783665058	2.02205033239581	3.85464521629173e-05	0.000371263197148098	0.000257484809066104	4092	tags=72%, list=21%, signal=57%	CDC45/GINS2/GINS1/MCM2/RPA3/PCNA/RFC2/GINS4/RFC3/MCM6/PRIM2/RFC4/POLD1/MCM5/MCM4/POLA2/POLD3/PRIM1/LIG1/MCM8/RPA2/MCM3/POLD4	0
REACTOME_INTERFERON_GAMMA_SIGNALING	REACTOME_INTERFERON_GAMMA_SIGNALING	REACTOME_INTERFERON_GAMMA_SIGNALING	75	0.56662981551423	1.87679229294976	3.83311894614361e-05	0.000371263197148098	0.000257484809066104	3094	tags=48%, list=16%, signal=41%	SOCS3/GBP1/SOCS1/ICAM1/CD44/FCGR1A/OASL/IRF1/GBP2/OAS1/SP100/IFNGR2/OAS2/VCAM1/GBP5/GBP3/IRF7/TRIM21/OAS3/TRIM5/TRIM6/B2M/TRIM38/STAT1/TRIM22/CIITA/PTPN6/PTPN2/PTAFR/MT2A/IFI30/GBP4/IRF3/TRIM14/TRIM29/CAMK2D	0
REACTOME_TRANSCRIPTIONAL_REGULATION_BY_RUNX1	REACTOME_TRANSCRIPTIONAL_REGULATION_BY_RUNX1	REACTOME_TRANSCRIPTIONAL_REGULATION_BY_RUNX1	234	0.426779717057078	1.65861692651993	3.82329180149766e-05	0.000371263197148098	0.000257484809066104	3595	tags=38%, list=18%, signal=32%	SOCS3/LGALS3/THBS1/IL2RA/H2BC12/H2BC11/RUNX1/H2AC18/MYL9/H3C10/H2BC9/H2AC20/H2AC19/PSMB9/H3C6/PSMB8/H3C2/H4C11/H2BC17/TP73/H2BC8/H4C9/TNFRSF18/CTSK/H2AC8/SPI1/H3C3/CTSL/CDK6/PSMD8/H2AJ/H3C8/H2AZ1/PRMT6/H4C3/H2AC6/ACTL6A/HDAC1/H2BC5/PSMC1/PSMA1/H4C8/H4C4/YAP1/PSMA5/CR1/H4C14/PSMC2/H3C7/MOV10/H2BC4/PRMT1/H2AX/NR4A3/H2AC14/GATA3/H4C12/SCMH1/H2AC4/PSMD5/LMO1/PSME2/LMO2/H4C1/PSMA7/H2BC10/SEM1/H4C5/H3C…	0
REACTOME_CROSS_PRESENTATION_OF_SOLUBLE_EXOGENOUS_ANTIGENS_ENDOSOMES	REACTOME_CROSS_PRESENTATION_OF_SOLUBLE_EXOGENOUS_ANTIGENS_ENDOSOMES	REACTOME_CROSS_PRESENTATION_OF_SOLUBLE_EXOGENOUS_ANTIGENS_ENDOSOMES	49	0.635326447009043	1.95026548742352	4.08505105949536e-05	0.000390518687105489	0.000270839206144076	5337	tags=65%, list=27%, signal=48%	MRC2/FCGR1A/PSMB9/PSMB8/PSMD8/PSMC1/PSMA1/PSMA5/PSMC2/PSMD5/PSME2/PSMA7/SEM1/PSMC4/PSMA6/PSMB2/PSMD14/PSMB3/PSMA4/MRC1/PSMB10/PSMB1/PSMD7/PSMA3/PSMD12/PSMD13/PSME1/PSMB4/PSMD9/PSMD2/PSMD6/PSMC6	0
REACTOME_THE_ROLE_OF_GTSE1_IN_G2_M_PROGRESSION_AFTER_G2_CHECKPOINT	REACTOME_THE_ROLE_OF_GTSE1_IN_G2_M_PROGRESSION_AFTER_G2_CHECKPOINT	REACTOME_THE_ROLE_OF_GTSE1_IN_G2_M_PROGRESSION_AFTER_G2_CHECKPOINT	79	0.566218253397052	1.89631268737744	4.16707493314964e-05	0.000392501690394463	0.00027221449253702	5104	tags=52%, list=26%, signal=39%	TUBA1C/CCNB2/CCNB1/CDK1/TUBB6/GTSE1/PLK1/PSMB9/PSMB8/TUBA1B/PSMD8/CDKN1A/PSMC1/PSMA1/TUBA1A/PSMA5/PSMC2/PSMD5/PSME2/PSMA7/SEM1/PSMC4/PSMA6/PSMB2/PSMD14/PSMB3/PSMA4/TP53/PSMB10/PSMB1/PSMD7/PSMA3/PSMD12/TUBB4B/PSMD13/PSME1/PSMB4/PSMD9/UBA52/PSMD2/PSMD6	0
REACTOME_SCF_SKP2_MEDIATED_DEGRADATION_OF_P27_P21	REACTOME_SCF_SKP2_MEDIATED_DEGRADATION_OF_P27_P21	REACTOME_SCF_SKP2_MEDIATED_DEGRADATION_OF_P27_P21	60	0.589158249861407	1.87948121715792	4.15518171568533e-05	0.000392501690394463	0.00027221449253702	5127	tags=63%, list=26%, signal=47%	CCNA2/CDK2/CKS1B/PSMB9/PSMB8/CCNE1/CDK4/PSMD8/CDKN1A/PSMC1/PSMA1/PSMA5/PSMC2/CCNA1/PSMD5/PSME2/PSMA7/SEM1/PSMC4/PSMA6/PSMB2/PSMD14/PSMB3/PSMA4/SKP2/PSMB10/PSMB1/PSMD7/PSMA3/PSMD12/PSMD13/PSME1/PSMB4/PSMD9/UBA52/PSMD2/PSMD6/CUL1	0
REACTOME_ACTIVATION_OF_GENE_EXPRESSION_BY_SREBF_SREBP	REACTOME_ACTIVATION_OF_GENE_EXPRESSION_BY_SREBF_SREBP	REACTOME_ACTIVATION_OF_GENE_EXPRESSION_BY_SREBF_SREBP	42	-0.658584879291617	-2.03151811280958	4.33033996617419e-05	0.000404902590997748	0.000280814977445334	4657	tags=69%, list=23%, signal=53%	NFYA/DHCR7/TBL1X/NCOA6/RXRA/MED1/NFYB/SQLE/SREBF1/PMVK/SC5D/MVK/FDFT1/GPAM/LSS/CHD9/NCOA1/CREBBP/NCOA2/ACACA/HMGCR/MVD/PPARA/TM7SF2/SREBF2/IDI1/HMGCS1/FASN/SCD	0
REACTOME_ESR_MEDIATED_SIGNALING	REACTOME_ESR_MEDIATED_SIGNALING	REACTOME_ESR_MEDIATED_SIGNALING	217	0.434874418203703	1.67035357402264	4.49963099766685e-05	0.000417683138261684	0.00028967876140586	3597	tags=39%, list=18%, signal=32%	MMP9/MMP7/GNG12/GNG5/H2BC12/AREG/H2BC11/CAV1/RUNX1/H2AC18/H3C10/H2BC9/H2AC20/H2AC19/KPNA2/MMP2/S1PR3/HSPB1/H3C6/CAV2/POLR2I/SHC1/H3C2/H4C11/SPHK1/H2BC17/H2BC8/FKBP5/H4C9/POLR2L/H2AC8/H3C3/ZNF217/H2AJ/GNG11/H3C8/GNGT2/H2AZ1/H4C3/H2AC6/MMP3/HDAC1/H2BC5/CITED1/GNAI3/H4C8/H4C4/H4C14/H3C7/TFF3/NRAS/MOV10/H2BC4/PRMT1/H2AX/EGFR/HBEGF/H2AC14/FOS/GATA3/EREG/H4C12/POLR2H/H2AC4/JUN/NR5A2/H4C1/H2BC10/H4C5/H3…	0
REACTOME_IRAK4_DEFICIENCY_TLR2_4	REACTOME_IRAK4_DEFICIENCY_TLR2_4	REACTOME_IRAK4_DEFICIENCY_TLR2_4	18	0.810271173338176	1.9940678794555	5.26206871268766e-05	0.000484943166975028	0.000336326088111199	893	tags=44%, list=4%, signal=42%	S100A9/S100A8/LY96/CD14/MYD88/TLR1/CD36/TLR2	0
REACTOME_METABOLISM_OF_POLYAMINES	REACTOME_METABOLISM_OF_POLYAMINES	REACTOME_METABOLISM_OF_POLYAMINES	59	0.602715833344316	1.91470849924191	5.3241689238043e-05	0.000487161456528094	0.000337864554262468	5104	tags=61%, list=26%, signal=46%	PSMB9/SMS/PSMB8/SAT1/PSMD8/PSMC1/PSMA1/NQO1/PSMA5/PSMC2/PSMD5/PSME2/PSMA7/SEM1/OAZ1/SRM/PSMC4/PSMA6/ODC1/PSMB2/PSMD14/PSMB3/PSMA4/PSMB10/PSMB1/PSMD7/PSMA3/AGMAT/PSMD12/PSMD13/PSME1/AMD1/PSMB4/PSMD9/PSMD2/PSMD6	0
REACTOME_PRE_NOTCH_EXPRESSION_AND_PROCESSING	REACTOME_PRE_NOTCH_EXPRESSION_AND_PROCESSING	REACTOME_PRE_NOTCH_EXPRESSION_AND_PROCESSING	105	0.519190864410584	1.81819808871448	5.93840947515922e-05	0.000539510818275104	0.000374170779920447	4060	tags=52%, list=20%, signal=42%	H2BC12/H2BC11/RUNX1/H2AC18/H3C10/H2BC9/H2AC20/H2AC19/H3C6/E2F1/H3C2/H4C11/H2BC17/H2BC8/H4C9/H2AC8/H3C3/H2AJ/H3C8/H2AZ1/H4C3/H2AC6/H2BC5/H4C8/H4C4/NOTCH3/H4C14/B4GALT1/H3C7/MOV10/H2BC4/H2AX/H2AC14/H4C12/H2AC4/MFNG/JUN/H4C1/TMED2/H2BC10/H4C5/H3C12/H2BC13/H4C15/H3C11/H4C2/H3C1/H3C14/H2BC7/ST3GAL4/TP53/POFUT1/ELF3/ATP2A3/H2BC14	0
REACTOME_REGULATION_OF_INSULIN_SECRETION	REACTOME_REGULATION_OF_INSULIN_SECRETION	REACTOME_REGULATION_OF_INSULIN_SECRETION	78	-0.533180587337064	-1.83549650552302	6.22238417196391e-05	0.000561329163682097	0.000389302612389736	3800	tags=49%, list=19%, signal=40%	GNAQ/FFAR1/GNG13/PLCB3/ADRA2A/PRKACB/AKAP5/GNG7/GNG3/GNG8/GNB3/AHCYL1/CACNB2/ITPR2/SYT5/GNG4/ADRA2C/MARCKS/ADCY8/CACNA1D/VAMP2/CACNA1C/KCNC2/STXBP1/PRKCA/RAPGEF3/GLP1R/GNAI1/CACNA2D2/CACNA1A/CACNA1E/SNAP25/RAPGEF4/ADCY5/PLCB1/ABCC8/KCNJ11/KCNB1	0
REACTOME_ACETYLCHOLINE_NEUROTRANSMITTER_RELEASE_CYCLE	REACTOME_ACETYLCHOLINE_NEUROTRANSMITTER_RELEASE_CYCLE	REACTOME_ACETYLCHOLINE_NEUROTRANSMITTER_RELEASE_CYCLE	17	-0.799232632507595	-2.00044941253178	7.17576832293356e-05	0.000642808337180272	0.000445811443839229	1568	tags=59%, list=8%, signal=54%	PPFIA3/VAMP2/RAB3A/STXBP1/RIMS1/SYT1/SNAP25/PPFIA2/CPLX1/TSPOAP1	0
REACTOME_G1_S_SPECIFIC_TRANSCRIPTION	REACTOME_G1_S_SPECIFIC_TRANSCRIPTION	REACTOME_G1_S_SPECIFIC_TRANSCRIPTION	29	0.728073609097618	2.00869884409088	7.36908388684344e-05	0.000646561401304551	0.000448414333128757	3575	tags=66%, list=18%, signal=54%	RRM2/TK1/CDK1/CDC45/CDC6/TYMS/ORC1/E2F1/CDT1/PCNA/FBXO5/CCNE1/CDC25A/HDAC1/CCNA1/DHFR/RBL1/E2F6/RBBP4	0
REACTOME_CLASS_C_3_METABOTROPIC_GLUTAMATE_PHEROMONE_RECEPTORS	REACTOME_CLASS_C_3_METABOTROPIC_GLUTAMATE_PHEROMONE_RECEPTORS	REACTOME_CLASS_C_3_METABOTROPIC_GLUTAMATE_PHEROMONE_RECEPTORS	39	-0.65198605644316	-1.96545664093129	7.33592217588503e-05	0.000646561401304551	0.000448414333128757	4799	tags=41%, list=24%, signal=31%	TAS2R14/TAS2R10/GRM7/TAS2R5/GRM2/TAS2R31/GRM4/TAS2R19/TAS2R3/TAS2R20/GRM1/GRM3/TAS2R4/GRM5/GABBR2/GABBR1	0
REACTOME_ION_HOMEOSTASIS	REACTOME_ION_HOMEOSTASIS	REACTOME_ION_HOMEOSTASIS	54	-0.599877930161051	-1.93205096104283	7.27588908668157e-05	0.000646561401304551	0.000448414333128757	3207	tags=54%, list=16%, signal=45%	CASQ2/ATP2B4/TRDN/CALM1/TRPC1/ATP1B1/CAMK2B/AHCYL1/FXYD4/ABCC9/ITPR2/ATP1B2/FXYD7/ATP1A4/FXYD2/CASQ1/FXYD6/RYR2/CAMK2G/NOS1/CAMK2A/RYR1/ATP1A3/ATP2B2/ATP2B3/ATP1A2/SLC8A3/SLC8A2/KCNJ11	0
REACTOME_MUSCLE_CONTRACTION	REACTOME_MUSCLE_CONTRACTION	REACTOME_MUSCLE_CONTRACTION	202	-0.417137263620232	-1.60750612927917	7.50339550648198e-05	0.000653867322707715	0.000453481260828556	2335	tags=37%, list=12%, signal=33%	CASQ2/ATP2B4/KCND1/TRDN/FGF14/CALM1/CACNG6/CACNB1/TRPC1/ATP1B1/CAMK2B/AHCYL1/LMOD1/CACNB2/FXYD4/ABCC9/KCNJ4/KAT2B/ITPR2/ATP1B2/MYH3/FXYD7/ATP1A4/TNNT1/MYL3/KCNK2/KCNK7/GUCY1A1/KCNK10/FXYD2/CASQ1/SCN2A/FXYD6/CACNG7/KCNJ12/CACNA1C/RYR2/TCAP/AKAP9/SORBS1/KCNK1/SCN1A/SCN8A/GUCY1A2/KCNK12/KCNA5/CAMK2G/CACNA1I/NOS1/FGF13/CAMK2A/CACNG8/CACNG4/RYR1/ALDH2/CACNA2D2/ATP1A3/ATP2B2/NPPA/ATP2B3/KCND2/FGF12/SCN…	0
REACTOME_CHK1_CHK2_CDS1_MEDIATED_INACTIVATION_OF_CYCLIN_B_CDK1_COMPLEX	REACTOME_CHK1_CHK2_CDS1_MEDIATED_INACTIVATION_OF_CYCLIN_B_CDK1_COMPLEX	REACTOME_CHK1_CHK2_CDS1_MEDIATED_INACTIVATION_OF_CYCLIN_B_CDK1_COMPLEX	13	0.851504339038309	1.8837343798917	8.24537140593739e-05	0.000709293424653968	0.000491921320027897	1263	tags=54%, list=6%, signal=50%	CCNB1/CDK1/WEE1/CDC25C/CHEK1/CHEK2/SFN	0
REACTOME_SCF_BETA_TRCP_MEDIATED_DEGRADATION_OF_EMI1	REACTOME_SCF_BETA_TRCP_MEDIATED_DEGRADATION_OF_EMI1	REACTOME_SCF_BETA_TRCP_MEDIATED_DEGRADATION_OF_EMI1	55	0.596587082584188	1.87700112233771	8.25017332345365e-05	0.000709293424653968	0.000491921320027897	5337	tags=60%, list=27%, signal=44%	CDC20/PSMB9/PSMB8/FBXO5/PSMD8/PSMC1/PSMA1/PSMA5/PSMC2/PSMD5/PSME2/PSMA7/SEM1/PSMC4/PSMA6/PSMB2/PSMD14/PSMB3/PSMA4/PSMB10/PSMB1/PSMD7/PSMA3/PSMD12/PSMD13/PSME1/PSMB4/PSMD9/UBA52/PSMD2/PSMD6/CUL1/PSMC6	0
REACTOME_COLLAGEN_CHAIN_TRIMERIZATION	REACTOME_COLLAGEN_CHAIN_TRIMERIZATION	REACTOME_COLLAGEN_CHAIN_TRIMERIZATION	44	0.641245483651309	1.91297210172807	8.48529970322638e-05	0.000724644594655533	0.000502567926282321	2120	tags=39%, list=11%, signal=35%	COL3A1/COL1A1/COL4A1/COL6A2/COL1A2/COL5A2/COL5A1/COL4A2/COL6A3/COL8A1/COL22A1/COL15A1/COL8A2/COL6A1/COL12A1/COL14A1/COL18A1	0
REACTOME_CELLULAR_RESPONSE_TO_HYPOXIA	REACTOME_CELLULAR_RESPONSE_TO_HYPOXIA	REACTOME_CELLULAR_RESPONSE_TO_HYPOXIA	75	0.551709623132538	1.8273736049376	9.59078572831709e-05	0.000813628908475112	0.000564281851146715	5104	tags=53%, list=26%, signal=40%	CA9/VEGFA/PSMB9/PSMB8/PSMD8/CITED2/AJUBA/PSMC1/PSMA1/PSMA5/PSMC2/PSMD5/ELOC/PSME2/PSMA7/EPO/LIMD1/SEM1/PSMC4/PSMA6/PSMB2/PSMD14/PSMB3/PSMA4/UBE2D3/PSMB10/PSMB1/PSMD7/PSMA3/PSMD12/HIGD1A/PSMD13/PSME1/WTIP/PSMB4/UBE2D2/PSMD9/UBA52/PSMD2/PSMD6	0
REACTOME_TRAFFICKING_OF_GLUR2_CONTAINING_AMPA_RECEPTORS	REACTOME_TRAFFICKING_OF_GLUR2_CONTAINING_AMPA_RECEPTORS	REACTOME_TRAFFICKING_OF_GLUR2_CONTAINING_AMPA_RECEPTORS	17	-0.791027531812562	-1.97991235210966	0.000100682764823326	0.000848517248280797	0.000588478209909193	1963	tags=65%, list=10%, signal=58%	AP2B1/GRIP2/GRIA3/PRKCA/TSPAN7/GRIP1/PRKCG/PRKCB/GRIA1/GRIA2/GRIA4	0
REACTOME_SYNAPTIC_ADHESION_LIKE_MOLECULES	REACTOME_SYNAPTIC_ADHESION_LIKE_MOLECULES	REACTOME_SYNAPTIC_ADHESION_LIKE_MOLECULES	21	-0.750932828296263	-1.95446095059746	0.000109526643883881	0.000917017194870926	0.000635985465689684	2906	tags=62%, list=15%, signal=53%	PTPRS/DLG4/DLG3/RTN3/LRFN2/GRIA3/GRIN2B/GRIN2A/PTPRD/GRIN2C/GRIA1/GRIA4/GRIN1	0
REACTOME_MOLECULES_ASSOCIATED_WITH_ELASTIC_FIBRES	REACTOME_MOLECULES_ASSOCIATED_WITH_ELASTIC_FIBRES	REACTOME_MOLECULES_ASSOCIATED_WITH_ELASTIC_FIBRES	37	0.664522360079197	1.91373441525095	0.000129956073733385	0.00108099824969134	0.000749712414429098	2719	tags=51%, list=14%, signal=44%	EMILIN3/EFEMP2/FN1/MFAP2/EMILIN2/TGFB2/ITGB3/EMILIN1/FBLN1/FBLN5/EFEMP1/MFAP4/ELN/ITGB1/LTBP2/TGFB1/LTBP1/TGFB3/GDF5	0
REACTOME_NEGATIVE_REGULATION_OF_NMDA_RECEPTOR_MEDIATED_NEURONAL_TRANSMISSION	REACTOME_NEGATIVE_REGULATION_OF_NMDA_RECEPTOR_MEDIATED_NEURONAL_TRANSMISSION	REACTOME_NEGATIVE_REGULATION_OF_NMDA_RECEPTOR_MEDIATED_NEURONAL_TRANSMISSION	21	-0.74708104157158	-1.94443586385234	0.000131169591702243	0.00108405320626176	0.00075183114021523	3694	tags=81%, list=19%, signal=66%	ACTN2/GRIN2D/CALM1/DLG4/CAMK2B/DLG3/PPM1E/LRRC7/NEFL/CAMK2G/GRIN2B/CAMK4/CAMK2A/GRIN2A/DLG2/GRIN2C/GRIN1	0
REACTOME_AUF1_HNRNP_D0_BINDS_AND_DESTABILIZES_MRNA	REACTOME_AUF1_HNRNP_D0_BINDS_AND_DESTABILIZES_MRNA	REACTOME_AUF1_HNRNP_D0_BINDS_AND_DESTABILIZES_MRNA	55	0.586605246948369	1.84559595578555	0.000141403648642835	0.00116114149943251	0.000805294733161626	5337	tags=56%, list=27%, signal=41%	PSMB9/HSPB1/PSMB8/PSMD8/PSMC1/PSMA1/PSMA5/PSMC2/PSMD5/PSME2/PSMA7/SEM1/PSMC4/PSMA6/PSMB2/PSMD14/PSMB3/PSMA4/PSMB10/PSMB1/PSMD7/PSMA3/PSMD12/PSMD13/PSME1/PSMB4/PSMD9/UBA52/PSMD2/PSMD6/PSMC6	0
REACTOME_ION_TRANSPORT_BY_P_TYPE_ATPASES	REACTOME_ION_TRANSPORT_BY_P_TYPE_ATPASES	REACTOME_ION_TRANSPORT_BY_P_TYPE_ATPASES	55	-0.580222410012815	-1.87269397637697	0.000142728808744593	0.00116455798727276	0.000807664194303964	2892	tags=49%, list=15%, signal=42%	CUTC/ATP2A2/ATP13A5/ATP2B4/CALM1/ATP1B1/CAMK2B/ATP2C2/ATP7B/FXYD4/ATP10B/ATP13A4/ATP1B2/FXYD7/ATP1A4/FXYD2/FXYD6/ATP10A/CAMK2G/CAMK2A/ATP1A3/ATP2B2/ATP2B3/ATP8A2/ATP9A/ATP1A2/ATP8A1	0
REACTOME_HDR_THROUGH_HOMOLOGOUS_RECOMBINATION_HRR	REACTOME_HDR_THROUGH_HOMOLOGOUS_RECOMBINATION_HRR	REACTOME_HDR_THROUGH_HOMOLOGOUS_RECOMBINATION_HRR	68	0.566721777067513	1.84902752607872	0.000158464833432577	0.00128476868118438	0.000891034772932014	4265	tags=44%, list=21%, signal=35%	EXO1/RAD51/RAD51AP1/CHEK1/RMI2/RPA3/POLE2/PCNA/RFC2/BRIP1/RBBP8/XRCC2/EME1/RFC3/RFC4/POLD1/BARD1/POLE4/BRCA2/HUS1/SEM1/BLM/POLD3/BRCA1/POLE3/RPA2/SPIDR/POLD4/GEN1/RHNO1	0
REACTOME_PYROPTOSIS	REACTOME_PYROPTOSIS	REACTOME_PYROPTOSIS	27	0.701504074322835	1.91309182216611	0.000163667128184296	0.0013186012025414	0.000914498882406791	2309	tags=48%, list=12%, signal=43%	CASP4/CASP1/IRF1/GSDMD/IL1B/GZMB/CASP3/CASP5/ELANE/IL1A/IL18/BAK1/BAX	0
REACTOME_DISEASES_OF_IMMUNE_SYSTEM	REACTOME_DISEASES_OF_IMMUNE_SYSTEM	REACTOME_DISEASES_OF_IMMUNE_SYSTEM	31	0.685332366301148	1.92473462737356	0.000167493281702803	0.0013355247039684	0.000926235958872043	893	tags=29%, list=4%, signal=28%	S100A9/S100A8/LY96/CD14/MYD88/UNC93B1/TLR1/CD36/TLR2	0
REACTOME_UCH_PROTEINASES	REACTOME_UCH_PROTEINASES	REACTOME_UCH_PROTEINASES	102	0.50017296098189	1.75112723043934	0.000167852831646302	0.0013355247039684	0.000926235958872043	5104	tags=50%, list=26%, signal=37%	H2AC18/H2AC20/H2AC19/PSMB9/PSMB8/H2AC11/H2AC13/H2AC8/PSMD8/TGFB1/H2AC6/ACTL6A/PSMC1/PSMA1/H2AC16/H2AC12/PSMA5/PSMC2/ACTB/BARD1/H2AC14/H2AC4/NEDD8/PSMD5/PSME2/PSMA7/SEM1/TGFBR2/UCHL3/PSMC4/PSMA6/PSMB2/PSMD14/H2AC21/PSMB3/PSMA4/TGFBR1/PSMB10/PSMB1/PSMD7/ADRM1/PSMA3/RUVBL1/PSMD12/PSMD13/PSME1/PSMB4/PSMD9/UBA52/PSMD2/PSMD6	0
REACTOME_CONDENSATION_OF_PROMETAPHASE_CHROMOSOMES	REACTOME_CONDENSATION_OF_PROMETAPHASE_CHROMOSOMES	REACTOME_CONDENSATION_OF_PROMETAPHASE_CHROMOSOMES	11	0.863117521955272	1.85015999005256	0.000187078372218822	0.00147930490624883	0.00102595286648919	852	tags=55%, list=4%, signal=52%	CCNB2/CCNB1/NCAPG/CDK1/NCAPH/SMC4	0
REACTOME_NEGATIVE_REGULATION_OF_NOTCH4_SIGNALING	REACTOME_NEGATIVE_REGULATION_OF_NOTCH4_SIGNALING	REACTOME_NEGATIVE_REGULATION_OF_NOTCH4_SIGNALING	54	0.593276188202331	1.85773217230045	0.000197304671668926	0.00155059683685825	0.00107539646682966	6243	tags=69%, list=31%, signal=47%	TACC3/PSMB9/PSMB8/PSMD8/PSMC1/PSMA1/PSMA5/PSMC2/PSMD5/PSME2/PSMA7/SEM1/PSMC4/PSMA6/PSMB2/PSMD14/PSMB3/PSMA4/PSMB10/PSMB1/PSMD7/PSMA3/PSMD12/PSMD13/PSME1/PSMB4/PSMD9/UBA52/PSMD2/PSMD6/CUL1/PSMC6/RBX1/YWHAZ/PSME3/AKT1/SKP1	0
REACTOME_DETOXIFICATION_OF_REACTIVE_OXYGEN_SPECIES	REACTOME_DETOXIFICATION_OF_REACTIVE_OXYGEN_SPECIES	REACTOME_DETOXIFICATION_OF_REACTIVE_OXYGEN_SPECIES	37	0.655343803193555	1.88730141427217	0.000202031157744766	0.00157806044555515	0.00109444349895111	2768	tags=41%, list=14%, signal=35%	GPX8/SOD2/NOX4/SOD3/GPX7/CYBA/NCF1/NCF2/NCF4/CYBB/P4HB/GPX1/TXN/PRDX1/ERO1A	0
REACTOME_LAMININ_INTERACTIONS	REACTOME_LAMININ_INTERACTIONS	REACTOME_LAMININ_INTERACTIONS	30	0.690183280403772	1.91364629030198	0.000221123631722563	0.00171672346810062	0.00119061145246471	2773	tags=60%, list=14%, signal=52%	COL4A1/COL4A2/LAMB1/LAMC1/HSPG2/ITGA3/ITGA1/NID1/NID2/ITGA2/LAMA4/LAMC3/LAMA2/ITGA7/ITGB1/COL18A1/ITGB4/LAMB2	0
REACTOME_SARS_COV_2_INFECTION	REACTOME_SARS_COV_2_INFECTION	REACTOME_SARS_COV_2_INFECTION	282	0.385631663113471	1.51289705459593	0.000223268370629946	0.00172293242636723	0.0011949175955084	5310	tags=39%, list=27%, signal=29%	SDC1/RPS4Y1/CAV1/SEC24D/HSPG2/RNF135/KPNA2/TLR1/TLR8/ISG15/NRP1/IRAK2/RPS3A/TLR2/SDC4/PARP9/RPS15A/IRF7/EDEM2/SFN/SNRPD2/RPS26/DDOST/CTSL/SDC2/B2M/NDC1/STING1/SNRPG/IL17RC/STAT1/SNRPB/GPC1/NUP37/PTPN6/RPS5/MAGT1/SMN1/PRMT1/MGAT4B/IFIH1/IKBKE/RPS7/SMN2/NUP54/RPS15/DDX20/RPS2/RPS29/RPN2/NOD2/MGAT1/POM121C/IRF3/NUP62/RPSA/TLR7/STT3A/RPS18/GPC3/RAE1/PARP14/IFNAR2/RPN1/NUP85/ST3GAL4/NUP205/SIKE1/NUP21…	0
REACTOME_REGULATION_OF_RUNX3_EXPRESSION_AND_ACTIVITY	REACTOME_REGULATION_OF_RUNX3_EXPRESSION_AND_ACTIVITY	REACTOME_REGULATION_OF_RUNX3_EXPRESSION_AND_ACTIVITY	55	0.57688492904537	1.81501358458439	0.000235133608012135	0.00180362965187752	0.00125088411700121	5337	tags=64%, list=27%, signal=47%	PSMB9/PSMB8/RUNX3/PSMD8/TGFB1/PSMC1/PSMA1/PSMA5/PSMC2/MDM2/PSMD5/PSME2/PSMA7/SEM1/PSMC4/PSMA6/PSMB2/PSMD14/PSMB3/PSMA4/PSMB10/PSMB1/PSMD7/PSMA3/PSMD12/PSMD13/PSME1/CDKN2A/PSMB4/PSMD9/UBA52/PSMD2/PSMD6/CBFB/PSMC6	0
REACTOME_SIGNALING_BY_NOTCH	REACTOME_SIGNALING_BY_NOTCH	REACTOME_SIGNALING_BY_NOTCH	232	0.408059355332111	1.58962907060062	0.000239005559165822	0.00182241738863939	0.0012639141098744	4211	tags=43%, list=21%, signal=34%	DLGAP5/MDK/FABP7/H2BC12/H2BC11/ACTA2/RUNX1/H2AC18/TACC3/H3C10/H2BC9/H2AC20/H2AC19/PSMB9/H3C6/PSMB8/E2F1/H3C2/H4C11/H2BC17/H2BC8/H4C9/JAG1/DLL4/GZMB/H2AC8/H3C3/HEYL/PSMD8/H2AJ/H3C8/H2AZ1/STAT1/PTCRA/H4C3/H2AC6/HDAC1/H2BC5/PSMC1/PSMA1/PLXND1/H4C8/HES1/H4C4/NOTCH3/PSMA5/H4C14/B4GALT1/PSMC2/H3C7/MOV10/H2BC4/HDAC3/H2AX/EGFR/DTX2/H2AC14/H4C12/H2AC4/MFNG/JUN/PSMD5/PSENEN/DLK1/PSME2/H4C1/YBX1/PSMA7/TMED2…	0
REACTOME_DAG_AND_IP3_SIGNALING	REACTOME_DAG_AND_IP3_SIGNALING	REACTOME_DAG_AND_IP3_SIGNALING	41	-0.6274599200039	-1.91581362965625	0.000263386524682261	0.00199643868708862	0.00138460434027922	3380	tags=51%, list=17%, signal=43%	PDE1B/CAMKK1/PRKACB/ADCY7/CALM1/ADCY1/CAMK2B/AHCYL1/ITPR2/ADCY8/PDE1A/NBEA/PRKX/PRKCE/PRKCA/CAMK2G/CAMK4/CAMK2A/PRKCG/ADCY2/ADCY5	0
REACTOME_G1_S_DNA_DAMAGE_CHECKPOINTS	REACTOME_G1_S_DNA_DAMAGE_CHECKPOINTS	REACTOME_G1_S_DNA_DAMAGE_CHECKPOINTS	68	0.557071870510601	1.81754304185766	0.000267873844491709	0.00201850820466988	0.00139991036997525	5137	tags=60%, list=26%, signal=45%	CCNA2/CDK2/CHEK1/PSMB9/PSMB8/CHEK2/CCNE1/PSMD8/CDC25A/CDKN1A/PSMC1/PSMA1/PSMA5/PSMC2/MDM2/CCNA1/PSMD5/PSME2/PSMA7/SEM1/PSMC4/PSMA6/PSMB2/PSMD14/PSMB3/PSMA4/TP53/PSMB10/PSMB1/PSMD7/PSMA3/PSMD12/PSMD13/PSME1/CDKN2A/PSMB4/PSMD9/UBA52/PSMD2/PSMD6/COP1	0
REACTOME_POLO_LIKE_KINASE_MEDIATED_EVENTS	REACTOME_POLO_LIKE_KINASE_MEDIATED_EVENTS	REACTOME_POLO_LIKE_KINASE_MEDIATED_EVENTS	16	0.80272288403057	1.88286009742276	0.000277489330030123	0.00207873585829583	0.00144168048350522	1702	tags=62%, list=9%, signal=57%	MYBL2/CCNB2/CCNB1/WEE1/CDC25C/FOXM1/PLK1/CENPF/CDC25A/PKMYT1	0
REACTOME_MITOTIC_G2_G2_M_PHASES	REACTOME_MITOTIC_G2_G2_M_PHASES	REACTOME_MITOTIC_G2_G2_M_PHASES	200	0.412724760024006	1.57143194589614	0.000281606852218659	0.00209731614937269	0.00145456660509515	5127	tags=42%, list=26%, signal=32%	MYBL2/TUBA1C/CCNB2/NEK2/CCNB1/CCNA2/CDK1/TUBB6/TPX2/WEE1/CDC25C/AURKA/GTSE1/FOXM1/HMMR/PLK1/CDK2/PSMB9/CENPF/PSMB8/E2F1/TUBA1B/HAUS1/PLK4/PSMD8/CDC25A/AJUBA/PKMYT1/CDKN1A/PSMC1/TUBG1/PSMA1/TUBA1A/PSMA5/PSMC2/BORA/HAUS8/TUBB/CCNA1/NDE1/PSMD5/PSME2/RAB8A/PSMA7/SEM1/PPP1CB/MZT1/PSMC4/PSMA6/PSMB2/HAUS5/PSMD14/CDK7/PSMB3/RBBP4/CEP135/NEDD1/PSMA4/TP53/PSMB10/PSMB1/PSMD7/HAUS2/PSMA3/PSMD12/LIN37/MZT2B/T…	0
REACTOME_SCAVENGING_BY_CLASS_A_RECEPTORS	REACTOME_SCAVENGING_BY_CLASS_A_RECEPTORS	REACTOME_SCAVENGING_BY_CLASS_A_RECEPTORS	19	0.767060345122898	1.92453098402796	0.000284832590930736	0.00210907831781661	0.00146272410554026	956	tags=47%, list=5%, signal=45%	COL3A1/COL1A1/COL4A1/COL1A2/MSR1/COL4A2/FTL/MARCO/FTH1	0
REACTOME_HOST_INTERACTIONS_OF_HIV_FACTORS	REACTOME_HOST_INTERACTIONS_OF_HIV_FACTORS	REACTOME_HOST_INTERACTIONS_OF_HIV_FACTORS	130	0.46702524198405	1.69058687616594	0.000287834180749339	0.00211905508930979	0.00146964336692343	5393	tags=49%, list=27%, signal=36%	APOBEC3G/PSMB9/PPIA/PSMB8/AP2S1/AP1S2/RCC1/PSMD8/HCK/B2M/NDC1/CD4/PSMC1/NUP37/PSMA1/LCK/PSMA5/PSMC2/CD28/HMGA1/NUP54/PSMD5/ELOC/PSME2/PSMA7/CD247/POM121C/SEM1/CD8B/NUP62/AP1S3/PSMC4/PSMA6/RAN/PSMB2/RAE1/AP1S1/PSMD14/NUP85/PSMB3/NUP205/PSMA4/NUP210/NUP107/PSMB10/PSMB1/PSMD7/POM121/SEC13/PSMA3/PSMD12/PSMD13/NUP160/NPM1/PSME1/PSMB4/NUP35/PSMD9/UBA52/PSMD2/PSMD6/NUP88/PSMC6/DOCK2	0
REACTOME_SIGNALING_BY_NUCLEAR_RECEPTORS	REACTOME_SIGNALING_BY_NUCLEAR_RECEPTORS	REACTOME_SIGNALING_BY_NUCLEAR_RECEPTORS	293	0.378756829442591	1.49714278676018	0.000291740497138073	0.00213554043905069	0.00148107656892952	3597	tags=34%, list=18%, signal=28%	MMP9/FABP5/MMP7/RDH10/GNG12/GNG5/ARL4C/H2BC12/AREG/H2BC11/CAV1/RUNX1/H2AC18/H3C10/H2BC9/H2AC20/CRABP2/H2AC19/KPNA2/MMP2/S1PR3/HSPB1/H3C6/CAV2/POLR2I/PDK1/SHC1/H3C2/H4C11/SPHK1/H2BC17/H2BC8/FKBP5/H4C9/APOC1/CRABP1/POLR2L/H2AC8/H3C3/ZNF217/H2AJ/GNG11/H3C8/GNGT2/H2AZ1/H4C3/H2AC6/MMP3/HDAC1/H2BC5/CITED1/GNAI3/H4C8/H4C4/RDH5/H4C14/H3C7/TFF3/NRAS/MOV10/H2BC4/PRMT1/HDAC3/H2AX/EGFR/HBEGF/H2AC14/FOS/DHRS3…	0
REACTOME_STABILIZATION_OF_P53	REACTOME_STABILIZATION_OF_P53	REACTOME_STABILIZATION_OF_P53	57	0.583083499388082	1.84153873627584	0.000311146343549652	0.00226465037549491	0.00157061910260709	5337	tags=61%, list=27%, signal=45%	PSMB9/PSMB8/CHEK2/PSMD8/PSMC1/PSMA1/PSMA5/PSMC2/MDM2/PSMD5/PSME2/PSMA7/SEM1/PSMC4/PSMA6/PSMB2/PSMD14/PSMB3/PSMA4/TP53/PSMB10/PSMB1/PSMD7/PSMA3/PSMD12/PSMD13/PSME1/CDKN2A/PSMB4/PSMD9/UBA52/PSMD2/PSMD6/COP1/PSMC6	0
REACTOME_DISSOLUTION_OF_FIBRIN_CLOT	REACTOME_DISSOLUTION_OF_FIBRIN_CLOT	REACTOME_DISSOLUTION_OF_FIBRIN_CLOT	13	0.824495738326398	1.82398479626509	0.000314703702499157	0.00227760137232441	0.00157960109966868	817	tags=54%, list=4%, signal=52%	SERPINE1/ANXA2/PLAU/PLAUR/PLAT/S100A10/SERPINB8	0
REACTOME_ASYMMETRIC_LOCALIZATION_OF_PCP_PROTEINS	REACTOME_ASYMMETRIC_LOCALIZATION_OF_PCP_PROTEINS	REACTOME_ASYMMETRIC_LOCALIZATION_OF_PCP_PROTEINS	64	0.554125377114972	1.77860714953767	0.000325118605599323	0.00233975805490299	0.00162270906638574	5104	tags=55%, list=26%, signal=41%	PSMB9/FZD7/PSMB8/FZD2/FZD1/FZD5/PSMD8/PSMC1/PSMA1/FZD8/PSMA5/PSMC2/WNT5A/PSMD5/PSME2/PSMA7/SEM1/PSMC4/PSMA6/PSMB2/PSMD14/PSMB3/PSMA4/PSMB10/PSMB1/PSMD7/PSMA3/PSMD12/PSMD13/PSME1/PSMB4/PSMD9/UBA52/PSMD2/PSMD6	0
REACTOME_G0_AND_EARLY_G1	REACTOME_G0_AND_EARLY_G1	REACTOME_G0_AND_EARLY_G1	27	0.68907771833613	1.87920355139528	0.000333366058744411	0.00237245511806439	0.00164538569345195	1861	tags=41%, list=9%, signal=37%	MYBL2/CCNA2/CDK1/TOP2A/CDC6/CDK2/E2F1/PCNA/CCNE1/CDC25A/HDAC1	0
REACTOME_EPIGENETIC_REGULATION_OF_GENE_EXPRESSION	REACTOME_EPIGENETIC_REGULATION_OF_GENE_EXPRESSION	REACTOME_EPIGENETIC_REGULATION_OF_GENE_EXPRESSION	144	0.441964843362407	1.61070624166884	0.000331766614458225	0.00237245511806439	0.00164538569345195	3575	tags=38%, list=18%, signal=32%	H2BC12/H2BC11/H2AC18/H3C10/H2BC9/H2AC20/H2AC19/H3C6/EZH2/H3C2/H4C11/H2BC17/H2BC8/H4C9/POLR2L/H2AC8/H3C3/H2AJ/H3C8/H2AZ1/H4C3/H2AC6/HDAC1/H2BC5/H4C8/H4C4/POLR1D/H4C14/H3C7/ACTB/MYO1C/H2BC4/H2AX/H2AC14/SAP30/POLR1H/TDG/H4C12/POLR2H/H2AC4/POLR1F/H4C1/H2BC10/H4C5/H3C12/MBD2/H2BC13/H4C15/H3C11/H4C2/H3C1/H3C14/CDK7/H2BC7/RBBP4	0
REACTOME_APC_CDC20_MEDIATED_DEGRADATION_OF_NEK2A	REACTOME_APC_CDC20_MEDIATED_DEGRADATION_OF_NEK2A	REACTOME_APC_CDC20_MEDIATED_DEGRADATION_OF_NEK2A	26	0.711330188623435	1.9269988920129	0.000361264049329804	0.0025567914209474	0.00177322976233995	661	tags=23%, list=3%, signal=22%	CDC20/UBE2C/NEK2/UBE2S/BUB1B/MAD2L1	0
REACTOME_TRANSCRIPTIONAL_REGULATION_BY_RUNX2	REACTOME_TRANSCRIPTIONAL_REGULATION_BY_RUNX2	REACTOME_TRANSCRIPTIONAL_REGULATION_BY_RUNX2	119	0.465174433817917	1.6603081054234	0.000381810647685509	0.00268735955870954	0.00186378361276211	5337	tags=51%, list=27%, signal=38%	COL1A1/LGALS3/CCNB1/CDK1/ITGA5/TWIST1/RUNX1/WWTR1/PSMB9/PSMB8/DLX5/HAND2/CDK4/PSMD8/MMP13/ITGBL1/STAT1/CDKN1A/PSMC1/PSMA1/HES1/YAP1/PSMA5/PSMC2/TWIST2/HDAC3/BAX/PSMD5/HIVEP3/PSME2/PSMA7/GLI3/SEM1/PSMC4/PSMA6/PSMB2/PSMD14/PSMB3/AR/PSMA4/SKP2/GLI2/PSMB10/PSMB1/RUNX2/PSMD7/PSMA3/AKT2/PSMD12/PSMD13/PSME1/PSMB4/MAF/PSMD9/UBA52/PSMD2/PSMD6/CUL1/CBFB/RB1/PSMC6	0
REACTOME_APC_C_CDC20_MEDIATED_DEGRADATION_OF_CYCLIN_B	REACTOME_APC_C_CDC20_MEDIATED_DEGRADATION_OF_CYCLIN_B	REACTOME_APC_C_CDC20_MEDIATED_DEGRADATION_OF_CYCLIN_B	24	0.717046576678509	1.89016573095043	0.000396161251734575	0.00277312876214203	0.00192326773922336	338	tags=21%, list=2%, signal=21%	CDC20/UBE2C/CCNB1/CDK1/UBE2S	0
REACTOME_DECTIN_1_MEDIATED_NONCANONICAL_NF_KB_SIGNALING	REACTOME_DECTIN_1_MEDIATED_NONCANONICAL_NF_KB_SIGNALING	REACTOME_DECTIN_1_MEDIATED_NONCANONICAL_NF_KB_SIGNALING	62	0.549707135269742	1.76134082120925	0.000405273540106363	0.0028214967656318	0.00195681274513599	5345	tags=58%, list=27%, signal=43%	PSMB9/PSMB8/RELB/PSMD8/PSMC1/PSMA1/PSMA5/PSMC2/PSMD5/PSME2/PSMA7/SEM1/PSMC4/PSMA6/PSMB2/UBE2M/PSMD14/PSMB3/MAP3K14/PSMA4/PSMB10/PSMB1/PSMD7/PSMA3/NFKB2/PSMD12/PSMD13/PSME1/PSMB4/PSMD9/UBA52/PSMD2/PSMD6/CUL1/PSMC6/UBA3	0
REACTOME_G_PROTEIN_MEDIATED_EVENTS	REACTOME_G_PROTEIN_MEDIATED_EVENTS	REACTOME_G_PROTEIN_MEDIATED_EVENTS	54	-0.565304270384804	-1.82069818535473	0.00041659277760554	0.00288462350331188	0.00200059348107582	3800	tags=50%, list=19%, signal=41%	GNAQ/PLCB3/MAPK1/PDE1B/CAMKK1/PRKACB/ADCY7/CALM1/ADCY1/CAMK2B/AHCYL1/ITPR2/ADCY8/PDE1A/PLCB4/NBEA/PRKX/PRKCA/CAMK2G/CAMK4/CAMK2A/GNAI1/PRKCG/ADCY2/ADCY5/PLCB1/GNAL	0
REACTOME_TRANSPORT_OF_INORGANIC_CATIONS_ANIONS_AND_AMINO_ACIDS_OLIGOPEPTIDES	REACTOME_TRANSPORT_OF_INORGANIC_CATIONS_ANIONS_AND_AMINO_ACIDS_OLIGOPEPTIDES	REACTOME_TRANSPORT_OF_INORGANIC_CATIONS_ANIONS_AND_AMINO_ACIDS_OLIGOPEPTIDES	106	-0.461125488905991	-1.66101730080236	0.000464003900573949	0.00319563976685607	0.00221629480523154	4043	tags=42%, list=20%, signal=34%	SLC4A9/SLC8A1/SLC1A3/SLC38A5/SLC17A6/SLC38A3/SLC20A2/AHCYL2/SLC12A2/SLC12A4/SLC7A5/CALM1/SLC5A12/SLC34A3/SLC26A9/SLC1A7/SLC6A12/SLC7A11/SLC17A8/SLC6A15/SLC9A6/SLC9A3/SLC4A10/SLC26A1/SLC9A7/SLC7A1/SLC12A6/SLC32A1/SLC9A2/SLC7A2/SLC15A2/SLC4A4/SLC25A18/SLC24A3/SLC1A4/SLC12A5/SLC17A7/SLC24A4/SLC24A2/SLC1A2/SLC1A1/SLC38A1/SLC1A6/SLC8A3/SLC8A2	0
REACTOME_SIGNALING_BY_PDGF	REACTOME_SIGNALING_BY_PDGF	REACTOME_SIGNALING_BY_PDGF	58	0.574125502361033	1.8121845984504	0.000467741836203976	0.00319955233189654	0.00221900831432736	2855	tags=36%, list=14%, signal=31%	COL3A1/COL4A1/COL6A2/SPP1/THBS1/COL5A2/COL5A1/COL4A2/COL6A3/PLAT/PDGFD/PDGFA/COL6A1/STAT1/NRAS/THBS3/STAT5A/PDGFRB/COL9A3/THBS4/STAT6	0
REACTOME_TRANSCRIPTIONAL_REGULATION_BY_TP53	REACTOME_TRANSCRIPTIONAL_REGULATION_BY_TP53	REACTOME_TRANSCRIPTIONAL_REGULATION_BY_TP53	360	0.362129571323331	1.45634126022477	0.000469567399216667	0.00319955233189654	0.00221900831432736	3647	tags=27%, list=18%, signal=23%	BIRC5/STEAP3/IGFBP3/AURKB/CCNB1/CCNA2/CDK1/TPX2/E2F7/CDC25C/AURKA/EXO1/GADD45A/CASP1/CASP6/CDK2/CHEK1/RMI2/FAS/E2F8/SMYD2/RPA3/POLR2I/PRELID1/E2F1/PLK3/TP73/TNFRSF10C/CHEK2/PCNA/RFC2/POLR2L/SFN/FANCD2/BRIP1/FANCI/CCNE1/LAMTOR5/RBBP8/TNFRSF10D/RFC3/SETD9/DDB2/CDKN1A/HDAC1/TAF13/RFC4/RRAGC/GPI/COX6A1/TRIAP1/TP53I3/MOV10/PRMT1/MDM2/BARD1/PRDM1/BAX/CASP2/PLK2/FOS/CCNA1/POLR2H/TAF12/COX7B/NDRG1/JUN/EL…	0
REACTOME_CYCLIN_A_CDK2_ASSOCIATED_EVENTS_AT_S_PHASE_ENTRY	REACTOME_CYCLIN_A_CDK2_ASSOCIATED_EVENTS_AT_S_PHASE_ENTRY	REACTOME_CYCLIN_A_CDK2_ASSOCIATED_EVENTS_AT_S_PHASE_ENTRY	85	0.503706411950354	1.71534159226452	0.000483033428082389	0.00325854286030717	0.00225992043559657	5337	tags=58%, list=27%, signal=42%	CCNA2/WEE1/CDK2/CKS1B/PSMB9/PSMB8/E2F1/CCNE1/CDK4/PSMD8/CDC25A/CDKN1A/PSMC1/PSMA1/PSMA5/PSMC2/CCNA1/PSMD5/PSME2/PSMA7/SEM1/PSMC4/PSMA6/PSMB2/PSMD14/CDK7/PSMB3/RBBP4/PSMA4/SKP2/PSMB10/PSMB1/PSMD7/PSMA3/AKT2/PSMD12/LIN37/PSMD13/LIN9/PSME1/CDC25B/PSMB4/PSMD9/UBA52/PSMD2/PSMD6/CUL1/RB1/PSMC6	0
REACTOME_CLASS_A_1_RHODOPSIN_LIKE_RECEPTORS	REACTOME_CLASS_A_1_RHODOPSIN_LIKE_RECEPTORS	REACTOME_CLASS_A_1_RHODOPSIN_LIKE_RECEPTORS	330	0.370702962618731	1.48074071440828	0.000483312368039314	0.00325854286030717	0.00225992043559657	2871	tags=25%, list=14%, signal=22%	SAA1/CXCL8/CXCL10/ANXA1/CCL2/C5AR1/CXCL11/FPR3/FPR1/GPR65/CCL20/CXCL9/GAL/CCL5/BDKRB2/FPR2/CCL7/CXCR4/KISS1R/HRH1/GPR183/CCR5/CXCL13/F2RL1/S1PR3/CXCL1/PTGER4/CXCL6/OXTR/F2RL2/TRH/C3/P2RY6/NPW/CXCL3/CCR1/LPAR6/CXCR2/TBXA2R/CCRL2/CNR1/APLN/ADORA2B/CCR2/HEBP1/PTGIR/HCAR2/MCHR1/XCL2/CCL13/OPN3/F2RL3/GPR4/PPBP/CCL23/CXCR1/ECE1/C3AR1/NPY2R/P2RY1/CXCL2/CCR7/PROK2/AGTR1/PTGER2/CXCR3/GPR39/CXCR6/ADRA1D/C5…	0
REACTOME_CROSSLINKING_OF_COLLAGEN_FIBRILS	REACTOME_CROSSLINKING_OF_COLLAGEN_FIBRILS	REACTOME_CROSSLINKING_OF_COLLAGEN_FIBRILS	18	0.764131886521636	1.88051963431332	0.000486138577222229	0.00326043726398783	0.0022612342748722	1572	tags=56%, list=8%, signal=51%	COL1A1/LOX/COL4A1/COL1A2/COL4A2/PCOLCE/LOXL1/LOXL2/LOXL4/LOXL3	0
REACTOME_HOMOLOGOUS_DNA_PAIRING_AND_STRAND_EXCHANGE	REACTOME_HOMOLOGOUS_DNA_PAIRING_AND_STRAND_EXCHANGE	REACTOME_HOMOLOGOUS_DNA_PAIRING_AND_STRAND_EXCHANGE	43	0.614606117028626	1.83834931731371	0.000521436374108267	0.0034789583085036	0.00241278673107115	3056	tags=42%, list=15%, signal=36%	EXO1/RAD51/RAD51AP1/CHEK1/RMI2/RPA3/RFC2/BRIP1/RBBP8/XRCC2/RFC3/RFC4/BARD1/BRCA2/HUS1/SEM1/BLM/BRCA1	0
REACTOME_PRESYNAPTIC_DEPOLARIZATION_AND_CALCIUM_CHANNEL_OPENING	REACTOME_PRESYNAPTIC_DEPOLARIZATION_AND_CALCIUM_CHANNEL_OPENING	REACTOME_PRESYNAPTIC_DEPOLARIZATION_AND_CALCIUM_CHANNEL_OPENING	11	-0.847309216015521	-1.90141190076909	0.000544999913147055	0.00361733102974807	0.00250875334985609	2731	tags=91%, list=14%, signal=79%	CACNB1/CACNB2/CACNB4/CACNA2D3/CACNG4/CACNA2D2/CACNA1B/CACNA1A/CACNA1E/CACNG2	0
REACTOME_CELLULAR_RESPONSE_TO_CHEMICAL_STRESS	REACTOME_CELLULAR_RESPONSE_TO_CHEMICAL_STRESS	REACTOME_CELLULAR_RESPONSE_TO_CHEMICAL_STRESS	191	0.421757035506845	1.59870051409594	0.0005618635835138	0.00371003737361432	0.00257304864072516	5154	tags=45%, list=26%, signal=34%	GPX8/HBA1/SOD2/HMOX1/NOX4/SOD3/GPX7/HBB/PSMB9/CYBA/NCF1/PSMB8/NCF2/HBA2/TRIM21/NCF4/PSMD8/BLVRB/CYBB/GCLM/PSMC1/PSMA1/STAP2/NQO1/PSMA5/COX6A1/PSMC2/IDH1/P4HB/HM13/HDAC3/GPX1/COX7B/PSMD5/PSME2/TXN/PRDX1/ERO1A/PSMA7/MUL1/SEM1/COX6B1/PSMC4/PSMA6/CARM1/PSMB2/CSNK2B/COX14/COX8A/G6PD/PSMD14/PSMB3/NDUFA4/SCO2/SESN2/PSMA4/PRDX6/SKP2/PSMB10/CYCS/PSMB1/PSMD7/PRKCD/ATOX1/HELZ2/PSMA3/STAT3/AKT2/PSMD12/ABCC1/…	0
REACTOME_REGULATION_OF_CHOLESTEROL_BIOSYNTHESIS_BY_SREBP_SREBF	REACTOME_REGULATION_OF_CHOLESTEROL_BIOSYNTHESIS_BY_SREBP_SREBF	REACTOME_REGULATION_OF_CHOLESTEROL_BIOSYNTHESIS_BY_SREBP_SREBF	55	-0.549222164321943	-1.77263928636557	0.000576567677289465	0.00378760612619387	0.00262684545010693	4657	tags=56%, list=23%, signal=43%	NFYA/DHCR7/TBL1X/NCOA6/RXRA/MED1/NFYB/SQLE/SREBF1/PMVK/INSIG1/SC5D/MVK/FDFT1/SEC24C/GPAM/LSS/CHD9/NCOA1/CREBBP/NCOA2/ACACA/HMGCR/MVD/PPARA/TM7SF2/SREBF2/IDI1/HMGCS1/FASN/SCD	0
REACTOME_TP53_REGULATES_TRANSCRIPTION_OF_CELL_DEATH_GENES	REACTOME_TP53_REGULATES_TRANSCRIPTION_OF_CELL_DEATH_GENES	REACTOME_TP53_REGULATES_TRANSCRIPTION_OF_CELL_DEATH_GENES	44	0.594306197178294	1.77294219463756	0.000586233885289118	0.0038159159623794	0.00264647937240496	3365	tags=41%, list=17%, signal=34%	BIRC5/STEAP3/IGFBP3/CASP1/CASP6/FAS/PRELID1/TP73/TNFRSF10C/TNFRSF10D/TRIAP1/TP53I3/BAX/CASP2/NDRG1/NLRC4/TNFRSF10B/ZNF420	0
REACTOME_DISEASES_OF_DNA_REPAIR	REACTOME_DISEASES_OF_DNA_REPAIR	REACTOME_DISEASES_OF_DNA_REPAIR	51	0.572099662276272	1.76853167012311	0.000586834851357332	0.0038159159623794	0.00264647937240496	3056	tags=35%, list=15%, signal=30%	NEIL3/EXO1/RAD51/RAD51AP1/RMI2/RPA3/RFC2/BRIP1/RBBP8/XRCC2/RFC3/RFC4/BARD1/BRCA2/HUS1/SEM1/BLM/BRCA1	0
REACTOME_TOLL_LIKE_RECEPTOR_TLR1_TLR2_CASCADE	REACTOME_TOLL_LIKE_RECEPTOR_TLR1_TLR2_CASCADE	REACTOME_TOLL_LIKE_RECEPTOR_TLR1_TLR2_CASCADE	115	0.46841051577167	1.66296466520956	0.0006056224078038	0.00391819345654883	0.00271741261130466	2592	tags=24%, list=13%, signal=21%	SAA1/S100A9/S100A8/SOCS1/LY96/IKBIP/S100A12/CD14/MYD88/DUSP6/DUSP4/TIFA/TLR1/CD36/IRAK2/TLR2/MAP2K3/CASP8/RPS6KA1/MAP3K8/USP18/ALPK1/VRK3/FOS/NLRC5/IRAK4/BTK/JUN	0
REACTOME_RESPONSE_OF_EIF2AK1_HRI_TO_HEME_DEFICIENCY	REACTOME_RESPONSE_OF_EIF2AK1_HRI_TO_HEME_DEFICIENCY	REACTOME_RESPONSE_OF_EIF2AK1_HRI_TO_HEME_DEFICIENCY	15	0.788641225832332	1.82586514794517	0.000625294041686965	0.00402513400704021	0.00279157985286326	2000	tags=53%, list=10%, signal=48%	ATF3/ATF5/TRIB3/CEBPB/PPP1R15A/CHAC1/GRB10/DDIT3	0
REACTOME_TNFS_BIND_THEIR_PHYSIOLOGICAL_RECEPTORS	REACTOME_TNFS_BIND_THEIR_PHYSIOLOGICAL_RECEPTORS	REACTOME_TNFS_BIND_THEIR_PHYSIOLOGICAL_RECEPTORS	29	0.671155862740808	1.85166717876671	0.00069726915666147	0.00446600894841672	0.00309734299064358	2149	tags=34%, list=11%, signal=31%	TNFRSF11B/CD70/TNFRSF1A/TNFRSF14/TNFSF13B/TNFRSF4/TNFSF14/TNFRSF18/TNFSF8/TNFRSF1B	0
REACTOME_TP53_REGULATES_TRANSCRIPTION_OF_CELL_CYCLE_GENES	REACTOME_TP53_REGULATES_TRANSCRIPTION_OF_CELL_CYCLE_GENES	REACTOME_TP53_REGULATES_TRANSCRIPTION_OF_CELL_CYCLE_GENES	49	0.572212142398582	1.75652311982023	0.000716924445840858	0.00456905579662756	0.00316880980513058	3201	tags=45%, list=16%, signal=38%	CCNB1/CCNA2/CDK1/E2F7/CDC25C/AURKA/GADD45A/CDK2/E2F8/E2F1/PLK3/PCNA/SFN/CCNE1/CDKN1A/PRMT1/BAX/PLK2/CCNA1/RBL1/PLAGL1/CARM1	0
REACTOME_SRP_DEPENDENT_COTRANSLATIONAL_PROTEIN_TARGETING_TO_MEMBRANE	REACTOME_SRP_DEPENDENT_COTRANSLATIONAL_PROTEIN_TARGETING_TO_MEMBRANE	REACTOME_SRP_DEPENDENT_COTRANSLATIONAL_PROTEIN_TARGETING_TO_MEMBRANE	113	0.459452580289024	1.62349267796927	0.000776145688162541	0.00492199320067433	0.00341358499640013	6269	tags=58%, list=31%, signal=40%	SEC61G/RPS4Y1/RPL39L/RPS3A/RPS15A/RPL39/RPS26/DDOST/TRAM1/RPL9/RPL26/RPL21/SSR3/RPS5/RPL26L1/RPS7/SRPRB/SRPRA/RPS15/RPS2/RPL41/RPS29/RPL18A/RPN2/SSR2/SPCS3/RPSA/RPS18/RPL17/SSR4/RPN1/RPLP0/SEC61A1/RPL10L/RPS11/RPS4Y2/RPS17/RPL28/RPS19/SEC61B/RPL35/SRP72/SPCS1/SPCS2/RPS14/RPL27/RPS10/UBA52/RPS16/SEC11A/RPS27L/RPL36/RPL35A/RPL12/SRP9/RPL13A/RPL29/RPL23A/SSR1/RPS21/RPL22L1/RPL10A/RPL32/RPL14/RPL18/S…	0
REACTOME_CREB1_PHOSPHORYLATION_THROUGH_NMDA_RECEPTOR_MEDIATED_ACTIVATION_OF_RAS_SIGNALING	REACTOME_CREB1_PHOSPHORYLATION_THROUGH_NMDA_RECEPTOR_MEDIATED_ACTIVATION_OF_RAS_SIGNALING	REACTOME_CREB1_PHOSPHORYLATION_THROUGH_NMDA_RECEPTOR_MEDIATED_ACTIVATION_OF_RAS_SIGNALING	28	-0.649048525224646	-1.81337926999684	0.00081123935796785	0.00511920008648678	0.00355035529232494	3694	tags=64%, list=19%, signal=52%	ACTN2/GRIN2D/MAPK1/CALM1/DLG4/CAMK2B/RPS6KA2/DLG3/LRRC7/RASGRF2/NEFL/CAMK2G/GRIN2B/CAMK2A/RPS6KA6/DLG2/RASGRF1/GRIN1	0
REACTOME_THE_ACTIVATION_OF_ARYLSULFATASES	REACTOME_THE_ACTIVATION_OF_ARYLSULFATASES	REACTOME_THE_ACTIVATION_OF_ARYLSULFATASES	13	0.799219510334235	1.76806764178929	0.000891058067414338	0.00559532051155768	0.00388056248141229	3831	tags=69%, list=19%, signal=56%	ARSJ/ARSD/ARSI/ARSF/ARSL/SUMF2/SUMF1/ARSK/ARSA	0
REACTOME_METALLOTHIONEINS_BIND_METALS	REACTOME_METALLOTHIONEINS_BIND_METALS	REACTOME_METALLOTHIONEINS_BIND_METALS	11	0.820457499403427	1.75871489145073	0.00100958141092788	0.00630865262145667	0.00437528477957963	3342	tags=73%, list=17%, signal=61%	MT1H/MT1M/MT1A/MT1E/MT1G/MT2A/MT3/MT1F	0
REACTOME_ACYL_CHAIN_REMODELLING_OF_PI	REACTOME_ACYL_CHAIN_REMODELLING_OF_PI	REACTOME_ACYL_CHAIN_REMODELLING_OF_PI	17	0.748398602945299	1.80258543435225	0.00107913999620706	0.00671057444243323	0.00465403248236464	914	tags=24%, list=5%, signal=22%	PLA2G2A/PLA2G5/PLBD1/PLA2G4A	0
REACTOME_EFFECTS_OF_PIP2_HYDROLYSIS	REACTOME_EFFECTS_OF_PIP2_HYDROLYSIS	REACTOME_EFFECTS_OF_PIP2_HYDROLYSIS	27	-0.651692942143242	-1.80610642822886	0.00109904216826826	0.00680131892537023	0.00471696714985207	3198	tags=52%, list=16%, signal=44%	RASGRP1/DGKD/DAGLA/DGKE/DGKH/DGKG/ITPR2/TRPC3/ABHD6/PRKCE/DGKB/PRKCQ/DGKI/DGKK	0
REACTOME_DEGRADATION_OF_GLI1_BY_THE_PROTEASOME	REACTOME_DEGRADATION_OF_GLI1_BY_THE_PROTEASOME	REACTOME_DEGRADATION_OF_GLI1_BY_THE_PROTEASOME	60	0.52080567792565	1.66142880912	0.00121414548693697	0.00747750177291468	0.00518592505554048	5337	tags=57%, list=27%, signal=42%	PSMB9/PSMB8/PSMD8/PSMC1/PSMA1/GLI1/PSMA5/PSMC2/PSMD5/PSME2/PSMA7/SEM1/PSMC4/PSMA6/PSMB2/PSMD14/PSMB3/PSMA4/PSMB10/PSMB1/PSMD7/PSMA3/PSMD12/PSMD13/PSME1/PRKACA/PSMB4/NUMB/PSMD9/UBA52/PSMD2/PSMD6/CUL1/PSMC6	0
REACTOME_ESTROGEN_DEPENDENT_GENE_EXPRESSION	REACTOME_ESTROGEN_DEPENDENT_GENE_EXPRESSION	REACTOME_ESTROGEN_DEPENDENT_GENE_EXPRESSION	146	0.430300879256251	1.569215875277	0.00135026312841952	0.00827601467705937	0.00573972339655541	3597	tags=42%, list=18%, signal=34%	H2BC12/H2BC11/RUNX1/H2AC18/H3C10/H2BC9/H2AC20/H2AC19/KPNA2/H3C6/POLR2I/H3C2/H4C11/H2BC17/H2BC8/H4C9/POLR2L/H2AC8/H3C3/ZNF217/H2AJ/H3C8/H2AZ1/H4C3/H2AC6/HDAC1/H2BC5/CITED1/H4C8/H4C4/H4C14/H3C7/TFF3/MOV10/H2BC4/PRMT1/H2AX/H2AC14/FOS/GATA3/H4C12/POLR2H/H2AC4/JUN/NR5A2/H4C1/H2BC10/H4C5/H3C12/H2BC13/H4C15/CARM1/H3C11/CTSD/MYB/H4C2/POLR2J/H3C1/H3C14/H2BC7/POLR2G	0
REACTOME_INITIAL_TRIGGERING_OF_COMPLEMENT	REACTOME_INITIAL_TRIGGERING_OF_COMPLEMENT	REACTOME_INITIAL_TRIGGERING_OF_COMPLEMENT	22	0.705723933248015	1.8336282289211	0.00140142474081161	0.00854869091895082	0.00592883449245613	1748	tags=45%, list=9%, signal=42%	C1R/C1S/C2/CFD/C1QB/C1QA/C3/FCN3/C1QC/COLEC11	0
REACTOME_STIMULI_SENSING_CHANNELS	REACTOME_STIMULI_SENSING_CHANNELS	REACTOME_STIMULI_SENSING_CHANNELS	106	-0.436660335570234	-1.57289152173539	0.00144707339435459	0.00878531288231388	0.0060929406078088	3575	tags=37%, list=18%, signal=30%	TRPV3/TRPM3/SGK3/TPCN1/TRPV1/WNK3/CASQ2/TRDN/CALM1/TTYH1/TRPV6/TRPC1/CLCN3/CLCN4/SGK2/SCNN1D/ANO3/ASIC3/WNK1/CLCN6/TRPM6/ANO8/TRPC3/CLCA4/CASQ1/RYR2/ASIC2/BEST1/ANO5/TTYH2/ANO4/BEST3/RYR1/ASIC1/ASIC4/UNC80/WNK2/NALCN/UNC79	0
REACTOME_SENSORY_PROCESSING_OF_SOUND	REACTOME_SENSORY_PROCESSING_OF_SOUND	REACTOME_SENSORY_PROCESSING_OF_SOUND	77	-0.487791404955656	-1.67527253588263	0.00146489292445656	0.0088360939419249	0.00612815915771775	3815	tags=43%, list=19%, signal=35%	TMIE/RIPOR2/CTBP2/TMC1/PJVK/OTOG/CASK/EZR/DNAJC5/EPB41L1/CACNB2/KCNMA1/TPRN/SLC17A8/PCLO/SPTBN1/EPB41L3/CACNA1D/CLIC5/VAMP2/OTOGL/RAB3A/SPTAN1/KCNN2/CACNA2D2/SYP/ATP2B2/SYN1/CABP1/BSN/SNAP25/PCDH15/USH1C	0
REACTOME_MITOCHONDRIAL_TRANSLATION	REACTOME_MITOCHONDRIAL_TRANSLATION	REACTOME_MITOCHONDRIAL_TRANSLATION	94	0.472241006403363	1.63557192435735	0.00146923341891491	0.0088360939419249	0.00612815915771775	6341	tags=51%, list=32%, signal=35%	MRPS12/MRPS15/MRPS17/MRPL12/MRPL36/MRPL13/MRPL2/MRPL37/MRPS18A/MRPL32/MRPS18C/MRPS6/MRPL22/MRPL11/MRPL34/MRPL47/MRPS24/MRPL33/MRPL17/MRPL49/MRPS10/MRPL23/MRPL39/MRPL58/MRPL20/MRPS7/MRPL9/MRPL14/DAP3/MRPL15/MRPL4/MTFMT/MRPS36/MRPL55/MRPL21/MRPL52/AURKAIP1/MRPL3/MRPL54/MRPS35/MRPS23/MRPS33/MRPS22/MRPL42/MTRF1L/OXA1L/MRPL27/MRPL40	0
REACTOME_RAS_ACTIVATION_UPON_CA2_INFLUX_THROUGH_NMDA_RECEPTOR	REACTOME_RAS_ACTIVATION_UPON_CA2_INFLUX_THROUGH_NMDA_RECEPTOR	REACTOME_RAS_ACTIVATION_UPON_CA2_INFLUX_THROUGH_NMDA_RECEPTOR	20	-0.719418225267374	-1.85489948914938	0.00152192801050537	0.00905630302146282	0.00628088232886694	3694	tags=75%, list=19%, signal=61%	ACTN2/GRIN2D/CALM1/DLG4/CAMK2B/DLG3/LRRC7/RASGRF2/NEFL/CAMK2G/GRIN2B/CAMK2A/DLG2/RASGRF1/GRIN1	0
REACTOME_PHOSPHORYLATION_OF_THE_APC_C	REACTOME_PHOSPHORYLATION_OF_THE_APC_C	REACTOME_PHOSPHORYLATION_OF_THE_APC_C	20	0.721881453044589	1.82656749724314	0.00153412783423687	0.00905630302146282	0.00628088232886694	505	tags=25%, list=3%, signal=24%	UBE2C/CCNB1/CDK1/UBE2S/PLK1	0
REACTOME_PLATELET_ADHESION_TO_EXPOSED_COLLAGEN	REACTOME_PLATELET_ADHESION_TO_EXPOSED_COLLAGEN	REACTOME_PLATELET_ADHESION_TO_EXPOSED_COLLAGEN	15	0.765477477682352	1.77223635064487	0.00152800335658588	0.00905630302146282	0.00628088232886694	1819	tags=53%, list=9%, signal=49%	COL1A1/COL1A2/FCER1G/ITGA1/LYN/ITGA2/ITGB1/VWF	0
REACTOME_SARS_COV_2_HOST_INTERACTIONS	REACTOME_SARS_COV_2_HOST_INTERACTIONS	REACTOME_SARS_COV_2_HOST_INTERACTIONS	197	0.39877075296512	1.51642383132353	0.0015307903694411	0.00905630302146282	0.00628088232886694	5264	tags=38%, list=26%, signal=28%	RPS4Y1/CAV1/SEC24D/RNF135/KPNA2/TLR1/TLR8/ISG15/IRAK2/RPS3A/TLR2/RPS15A/IRF7/SFN/SNRPD2/RPS26/B2M/NDC1/STING1/SNRPG/IL17RC/STAT1/SNRPB/NUP37/PTPN6/RPS5/SMN1/IFIH1/IKBKE/RPS7/SMN2/NUP54/RPS15/DDX20/RPS2/RPS29/NOD2/POM121C/IRF3/NUP62/RPSA/TLR7/RPS18/RAE1/IFNAR2/NUP85/NUP205/SIKE1/NUP210/NLRP12/NUP107/RPS11/RPS4Y2/RPS17/POM121/RPS19/GEMIN7/SEC13/DDX58/SEC23A/AKT2/NOD1/RPS14/NUP160/SNRPE/NUP35/RPS10/…	0
REACTOME_INTERLEUKIN_7_SIGNALING	REACTOME_INTERLEUKIN_7_SIGNALING	REACTOME_INTERLEUKIN_7_SIGNALING	36	0.604085695563585	1.73428447112224	0.00154269508986066	0.00906510279867663	0.00628698530102557	4523	tags=64%, list=23%, signal=49%	SOCS1/SOCS2/CISH/H3C10/H3C6/IL7R/H3C2/HGF/JAK3/H3C3/IL7/H3C8/IL2RG/H3C7/STAT5A/H3C12/H3C11/H3C1/H3C14/TSLP/STAT3/IRS2/PIK3R3	0
REACTOME_LGI_ADAM_INTERACTIONS	REACTOME_LGI_ADAM_INTERACTIONS	REACTOME_LGI_ADAM_INTERACTIONS	14	-0.778703084296292	-1.86279694308265	0.00155528891976221	0.00909737491422553	0.00630936721114783	669	tags=71%, list=3%, signal=69%	LGI4/DLG4/ADAM11/CACNG8/CACNG4/ADAM22/CACNG3/STX1B/LGI3/CACNG2	0
REACTOME_GPCR_LIGAND_BINDING	REACTOME_GPCR_LIGAND_BINDING	REACTOME_GPCR_LIGAND_BINDING	462	0.32773336055734	1.33585690220209	0.00166543478736074	0.00969737255731412	0.00672548784943762	2871	tags=23%, list=14%, signal=20%	SAA1/CXCL8/CXCL10/ADM/ANXA1/CCL2/C5AR1/CXCL11/GNG12/FPR3/FPR1/GPR65/CCL20/GNG5/CXCL9/GAL/CCL5/BDKRB2/ADGRE5/FPR2/CCL7/CXCR4/KISS1R/ADGRE2/ADGRE1/HRH1/GPR183/CCR5/CXCL13/F2RL1/S1PR3/CXCL1/PTGER4/CXCL6/FZD7/OXTR/F2RL2/TRH/C3/FZD2/P2RY6/FZD1/FZD6/NPW/CXCL3/CCR1/LPAR6/FZD5/CXCR2/RAMP3/TBXA2R/CCRL2/CNR1/APLN/ADORA2B/CCR2/HEBP1/PTGIR/HCAR2/MCHR1/XCL2/GNG11/GNGT2/CCL13/OPN3/F2RL3/GPR4/UCN2/PPBP/CCL23/CX…	0
REACTOME_ADVANCED_GLYCOSYLATION_ENDPRODUCT_RECEPTOR_SIGNALING	REACTOME_ADVANCED_GLYCOSYLATION_ENDPRODUCT_RECEPTOR_SIGNALING	REACTOME_ADVANCED_GLYCOSYLATION_ENDPRODUCT_RECEPTOR_SIGNALING	13	0.787596383334856	1.74235446227067	0.0016981237296634	0.00984297057782272	0.00682646548147613	1890	tags=46%, list=9%, signal=42%	SAA1/LGALS3/S100A12/CAPZA1/DDOST/CAPZA2	0
REACTOME_SARS_COV_INFECTIONS	REACTOME_SARS_COV_INFECTIONS	REACTOME_SARS_COV_INFECTIONS	369	0.342180248763165	1.38072362066402	0.0018019317653606	0.0103976332947159	0.00721114466554931	5143	tags=36%, list=26%, signal=27%	VEGFA/SDC1/RPS4Y1/CAV1/SEC24D/HSPG2/ITGA4/RNF135/KPNA2/TLR1/IFNGR2/TLR8/ISG15/NRP1/IRAK2/RPS3A/TLR2/SDC4/PARP9/JAK3/AP2S1/RPS15A/IRF7/EDEM2/SFN/SNRPD2/RPS26/DDOST/ITGB1/CTSL/SDC2/B2M/NDC1/STING1/FKBP1A/IL1R1/SNRPG/IL17RC/STAT1/SNRPB/GPC1/HDAC1/NUP37/PDCD1/PTPN6/RPS5/MAGT1/SMN1/PRMT1/MGAT4B/IFIH1/IMPDH1/IKBKE/RPS7/CD79B/SAP30/TUBB/SMN2/NUP54/RPS15/RIPK1/DDX20/BTK/RPS2/VAV1/RPS29/ATP1B3/RPN2/NOD2/M…	0
REACTOME_E2F_MEDIATED_REGULATION_OF_DNA_REPLICATION	REACTOME_E2F_MEDIATED_REGULATION_OF_DNA_REPLICATION	REACTOME_E2F_MEDIATED_REGULATION_OF_DNA_REPLICATION	22	0.694439261233326	1.80430813336331	0.00187175258605412	0.0107520854831181	0.00745697041600036	3214	tags=45%, list=16%, signal=38%	CCNB1/CDK1/ORC1/E2F1/ORC6/ORC5/PRIM2/POLA2/PRIM1/MCM8	0
REACTOME_ACTIVATION_OF_MATRIX_METALLOPROTEINASES	REACTOME_ACTIVATION_OF_MATRIX_METALLOPROTEINASES	REACTOME_ACTIVATION_OF_MATRIX_METALLOPROTEINASES	33	0.621676787065809	1.76770214424366	0.00204540203459888	0.0116971428853623	0.00811240280639782	2138	tags=39%, list=11%, signal=35%	MMP9/TIMP1/MMP7/MMP14/MMP11/MMP1/MMP2/CTSK/ELANE/MMP13/MMP3/COL18A1/MMP10	0
REACTOME_INHIBITION_OF_THE_PROTEOLYTIC_ACTIVITY_OF_APC_C_REQUIRED_FOR_THE_ONSET_OF_ANAPHASE_BY_MITOTIC_SPINDLE_CHECKPOINT_COMPONENTS	REACTOME_INHIBITION_OF_THE_PROTEOLYTIC_ACTIVITY_OF_APC_C_REQUIRED_FOR_THE_ONSET_OF_ANAPHASE_BY_MITOTIC_SPINDLE_CHECKPOINT_COMPONENTS	REACTOME_INHIBITION_OF_THE_PROTEOLYTIC_ACTIVITY_OF_APC_C_REQUIRED_FOR_THE_ONSET_OF_ANAPHASE_BY_MITOTIC_SPINDLE_CHECKPOINT_COMPONENTS	21	0.706093905832353	1.81627957218511	0.00212615804443898	0.0121049264663393	0.00839521585734035	661	tags=24%, list=3%, signal=23%	CDC20/UBE2C/UBE2S/BUB1B/MAD2L1	0
REACTOME_GENE_AND_PROTEIN_EXPRESSION_BY_JAK_STAT_SIGNALING_AFTER_INTERLEUKIN_12_STIMULATION	REACTOME_GENE_AND_PROTEIN_EXPRESSION_BY_JAK_STAT_SIGNALING_AFTER_INTERLEUKIN_12_STIMULATION	REACTOME_GENE_AND_PROTEIN_EXPRESSION_BY_JAK_STAT_SIGNALING_AFTER_INTERLEUKIN_12_STIMULATION	38	0.59910530720753	1.73930462463828	0.00213975940913196	0.0121284593057436	0.00841153675504135	1245	tags=29%, list=6%, signal=27%	ANXA2/SOD2/MSN/CNN2/PPIA/RAP1B/LMNB1/CAPZA1/LCP1/CDC42/IL10	0
REACTOME_TRANSCRIPTIONAL_REGULATION_BY_MECP2	REACTOME_TRANSCRIPTIONAL_REGULATION_BY_MECP2	REACTOME_TRANSCRIPTIONAL_REGULATION_BY_MECP2	61	-0.508453003314771	-1.67047964186889	0.00214978834650784	0.0121316249862403	0.00841373227198061	4070	tags=54%, list=20%, signal=43%	AGO1/NCOR1/AGO2/AGO4/AGO3/TNRC6A/HTT/MECP2/CALM1/NCOR2/CAMK2B/CRH/PVALB/GPRIN1/SOX2/PTPN4/TRPC3/NOTCH1/TNRC6B/RBFOX1/GAD2/CAMK2G/GRIN2B/CAMK4/CAMK2A/SST/GRIN2A/GAD1/TNRC6C/HIPK2/MOBP/GRIA2/DLL1	0
REACTOME_GPVI_MEDIATED_ACTIVATION_CASCADE	REACTOME_GPVI_MEDIATED_ACTIVATION_CASCADE	REACTOME_GPVI_MEDIATED_ACTIVATION_CASCADE	35	0.599930686246004	1.70771301580133	0.00218591108266226	0.0122813688460103	0.00851758519744667	2873	tags=43%, list=14%, signal=37%	PDPN/COL1A1/COL1A2/VAV3/RAC2/FCER1G/LCP2/LYN/CDC42/PIK3CG/PTPN6/LCK/PIK3R6/VAV1/SYK	0
REACTOME_GABA_B_RECEPTOR_ACTIVATION	REACTOME_GABA_B_RECEPTOR_ACTIVATION	REACTOME_GABA_B_RECEPTOR_ACTIVATION	43	-0.562122024170993	-1.73466734116027	0.00240261778482275	0.0134399711019997	0.00932111887101998	3101	tags=47%, list=16%, signal=39%	GNG7/ADCY7/GNG3/ADCY1/GNG8/GNB3/KCNJ4/GNG4/ADCY8/KCNJ12/KCNJ16/GNAI1/ADCY2/KCNJ3/ADCY5/KCNJ10/GABBR2/GABBR1/GNAL/KCNJ9	0
REACTOME_CHOLESTEROL_BIOSYNTHESIS	REACTOME_CHOLESTEROL_BIOSYNTHESIS	REACTOME_CHOLESTEROL_BIOSYNTHESIS	27	-0.622676044700784	-1.72568879346712	0.00247325015802071	0.0137191495093475	0.00951473946003474	3761	tags=59%, list=19%, signal=48%	DHCR24/DHCR7/SQLE/MSMO1/SREBF1/PMVK/SC5D/MVK/FDFT1/LSS/HMGCR/MVD/TM7SF2/SREBF2/IDI1/HMGCS1	0
REACTOME_SIGNALING_BY_MET	REACTOME_SIGNALING_BY_MET	REACTOME_SIGNALING_BY_MET	79	0.481889984216128	1.61389020136085	0.00247394499348889	0.0137191495093475	0.00951473946003474	1486	tags=24%, list=7%, signal=22%	COL3A1/COL1A1/COL1A2/COL5A2/COL5A1/FN1/LAMB1/LAMC1/MET/RAP1B/ITGA3/SHC1/HGF/ITGA2/LAMA4/LAMC3/LAMA2/SPINT1/ITGB1	0
REACTOME_SARS_COV_2_MODULATES_HOST_TRANSLATION_MACHINERY	REACTOME_SARS_COV_2_MODULATES_HOST_TRANSLATION_MACHINERY	REACTOME_SARS_COV_2_MODULATES_HOST_TRANSLATION_MACHINERY	51	0.538614470493423	1.66501889769375	0.0025387031238572	0.0140175806106081	0.00972171250696677	5264	tags=59%, list=26%, signal=43%	RPS4Y1/RPS3A/RPS15A/SNRPD2/RPS26/SNRPG/SNRPB/RPS5/SMN1/RPS7/SMN2/RPS15/DDX20/RPS2/RPS29/RPSA/RPS18/RPS11/RPS4Y2/RPS17/RPS19/GEMIN7/RPS14/SNRPE/RPS10/GEMIN2/GEMIN6/RPS16/SNRPF/RPS27L	0
REACTOME_ACYL_CHAIN_REMODELLING_OF_PG	REACTOME_ACYL_CHAIN_REMODELLING_OF_PG	REACTOME_ACYL_CHAIN_REMODELLING_OF_PG	18	0.720714796793666	1.77367068436326	0.00255109824186297	0.0140255658704998	0.00972725058112647	914	tags=17%, list=5%, signal=16%	PLA2G2A/PLA2G5/PLA2G4A	0
REACTOME_SIGNALING_BY_NOTCH1	REACTOME_SIGNALING_BY_NOTCH1	REACTOME_SIGNALING_BY_NOTCH1	74	-0.478251704975488	-1.62690862949123	0.0025893677126586	0.014175128375708	0.0098309777304717	2933	tags=34%, list=15%, signal=29%	TLE3/NCOR2/MAMLD1/RBPJ/KAT2A/HEY1/DTX1/CREBBP/HDAC5/EP300/KAT2B/MAML2/MIB1/NEURL1/NOTCH1/NBEA/HEY2/DTX4/DNER/HDAC11/ARRB1/HES5/HDAC4/CNTN1/DLL1	0
REACTOME_DISEASES_OF_GLYCOSYLATION	REACTOME_DISEASES_OF_GLYCOSYLATION	REACTOME_DISEASES_OF_GLYCOSYLATION	142	0.407549025566997	1.48655655547297	0.00261527951330212	0.0142560555597448	0.00988710373673904	3679	tags=37%, list=18%, signal=30%	FMOD/LUM/THBS1/SPON2/SDC1/BGN/ADAMTS3/HSPG2/DCN/CHST6/SDC4/ADAMTS1/HEXB/ADAMTS7/ADAMTSL4/GALNT3/GLB1/ALG6/SDC2/MUC1/ADAMTS18/GPC1/ALG3/PGM1/CTSA/SLC26A2/ADAMTS2/NOTCH3/B4GALT1/ADAMTS14/PMM2/THSD1/CHST14/NEU1/ALG14/GALE/ALG1/C1GALT1C1/CHSY1/DHDDS/EXT2/DPM3/GALNT12/DPAGT1/ALG2/SRD5A3/GPC3/ADAMTS9/ADAMTS15/GALK1/ALG8/DPM1	0
REACTOME_PI_3K_CASCADE_FGFR3	REACTOME_PI_3K_CASCADE_FGFR3	REACTOME_PI_3K_CASCADE_FGFR3	18	-0.696506050237122	-1.76183770255558	0.00274556593929131	0.0149028388484414	0.010335671957011	5265	tags=72%, list=26%, signal=53%	GRB2/FGFR3/FGF20/FGF8/FGF1/PIK3CA/GAB1/FRS2/FGF2/FGF17/PTPN11/PIK3R1/FGF9	0
REACTOME_ACYL_CHAIN_REMODELLING_OF_PS	REACTOME_ACYL_CHAIN_REMODELLING_OF_PS	REACTOME_ACYL_CHAIN_REMODELLING_OF_PS	22	0.682440638761004	1.77313303523088	0.002816690348907	0.0152243896073834	0.0105586793447813	1203	tags=23%, list=6%, signal=21%	PLA2G2A/PLA2G5/OSBPL10/PLA2G4A/MBOAT1	0
REACTOME_RESPONSE_OF_EIF2AK4_GCN2_TO_AMINO_ACID_DEFICIENCY	REACTOME_RESPONSE_OF_EIF2AK4_GCN2_TO_AMINO_ACID_DEFICIENCY	REACTOME_RESPONSE_OF_EIF2AK4_GCN2_TO_AMINO_ACID_DEFICIENCY	102	0.4420790035431	1.54773776573228	0.00300469334635507	0.0161723200700876	0.01121610430926	6476	tags=57%, list=32%, signal=39%	RPS4Y1/RPL39L/ATF3/TRIB3/RPS3A/CEBPB/RPS15A/RPL39/RPS26/RPL9/RPL26/RPL21/DDIT3/RPS5/RPL26L1/RPS7/RPS15/RPS2/RPL41/RPS29/RPL18A/RPSA/RPS18/RPL17/RPLP0/EIF2S2/RPL10L/RPS11/RPS4Y2/RPS17/RPL28/IMPACT/RPS19/RPL35/RPS14/RPL27/RPS10/UBA52/CEBPG/RPS16/RPS27L/RPL36/RPL35A/RPL12/EIF2S1/RPL13A/RPL29/RPL23A/RPS21/RPL22L1/RPL10A/RPL32/RPL14/RPL18/EIF2AK4/RPS27/RPS8/RPL27A	0
REACTOME_OPIOID_SIGNALLING	REACTOME_OPIOID_SIGNALLING	REACTOME_OPIOID_SIGNALLING	90	-0.454923442745863	-1.61680838563337	0.00304456945501046	0.0163183827274828	0.0113174041842274	3800	tags=41%, list=19%, signal=33%	GNAQ/GNG13/PLCB3/MAPK1/PDE1B/CAMKK1/PRKACB/PPP3CA/GNG7/ADCY7/PDE4A/CALM1/GNG3/ADCY1/CAMK2B/GNG8/GNB3/AHCYL1/PPP3CB/ITPR2/GNG4/ADCY8/PDE1A/PLCB4/NBEA/PRKX/PPP1R1B/PRKCA/CAMK2G/CAMK4/CAMK2A/GNAI1/PRKCG/ADCY2/ADCY5/PLCB1/GNAL	0
REACTOME_SUMOYLATION_OF_DNA_REPLICATION_PROTEINS	REACTOME_SUMOYLATION_OF_DNA_REPLICATION_PROTEINS	REACTOME_SUMOYLATION_OF_DNA_REPLICATION_PROTEINS	46	0.550997651029348	1.664608850239	0.00305982533436158	0.016331817722155	0.0113267218517595	4126	tags=41%, list=21%, signal=33%	BIRC5/CDCA8/AURKB/TOP2A/AURKA/PCNA/NDC1/NUP37/NUP54/POM121C/NUP62/RAE1/NUP85/NUP205/NUP210/NUP107/SUMO3/POM121/SEC13	0
REACTOME_RESOLUTION_OF_D_LOOP_STRUCTURES_THROUGH_SYNTHESIS_DEPENDENT_STRAND_ANNEALING_SDSA	REACTOME_RESOLUTION_OF_D_LOOP_STRUCTURES_THROUGH_SYNTHESIS_DEPENDENT_STRAND_ANNEALING_SDSA	REACTOME_RESOLUTION_OF_D_LOOP_STRUCTURES_THROUGH_SYNTHESIS_DEPENDENT_STRAND_ANNEALING_SDSA	27	0.632378957573234	1.72457873949072	0.00310097137091384	0.0164827565400026	0.0114314035250111	3056	tags=44%, list=15%, signal=38%	EXO1/RAD51/RAD51AP1/RMI2/BRIP1/RBBP8/XRCC2/BARD1/BRCA2/SEM1/BLM/BRCA1	0
REACTOME_PI_3K_CASCADE_FGFR2	REACTOME_PI_3K_CASCADE_FGFR2	REACTOME_PI_3K_CASCADE_FGFR2	23	-0.657439335342594	-1.76076997833581	0.00316360022036179	0.0165411097236059	0.0114718736239972	5098	tags=57%, list=26%, signal=42%	FGF20/FGF8/FGF1/FGF22/PIK3CA/GAB1/FRS2/FGF2/FGFR2/FGF17/PTPN11/PIK3R1/FGF9	0
REACTOME_INOSITOL_PHOSPHATE_METABOLISM	REACTOME_INOSITOL_PHOSPHATE_METABOLISM	REACTOME_INOSITOL_PHOSPHATE_METABOLISM	48	-0.530757640678927	-1.6762616738613	0.00315942921879613	0.0165411097236059	0.0114718736239972	2969	tags=38%, list=15%, signal=32%	PLCD4/CALM1/PLCD3/NUDT11/SYNJ1/INPP5A/INPP5J/MTMR9/INPP1/IP6K3/NUDT10/PLCH1/IPMK/PLCB4/ITPK1/PLCH2/MTMR7/PLCB1	0
REACTOME_DEFECTIVE_CFTR_CAUSES_CYSTIC_FIBROSIS	REACTOME_DEFECTIVE_CFTR_CAUSES_CYSTIC_FIBROSIS	REACTOME_DEFECTIVE_CFTR_CAUSES_CYSTIC_FIBROSIS	61	0.511405766062299	1.63464300806742	0.00315454775907944	0.0165411097236059	0.0114718736239972	6175	tags=61%, list=31%, signal=42%	PSMB9/PSMB8/PSMD8/PSMC1/PSMA1/PSMA5/PSMC2/PSMD5/PSME2/PSMA7/SEM1/PSMC4/PSMA6/PSMB2/PSMD14/PSMB3/PSMA4/PSMB10/PSMB1/PSMD7/DERL3/PSMA3/PSMD12/PSMD13/PSME1/PSMB4/PSMD9/UBA52/PSMD2/PSMD6/PSMC6/DERL1/DERL2/ERLIN1/OS9/ERLEC1/PSME3	0
REACTOME_DDX58_IFIH1_MEDIATED_INDUCTION_OF_INTERFERON_ALPHA_BETA	REACTOME_DDX58_IFIH1_MEDIATED_INDUCTION_OF_INTERFERON_ALPHA_BETA	REACTOME_DDX58_IFIH1_MEDIATED_INDUCTION_OF_INTERFERON_ALPHA_BETA	82	0.469748548029008	1.5846580903708	0.0031287144600883	0.0165411097236059	0.0114718736239972	5015	tags=38%, list=25%, signal=28%	SAA1/S100A12/RNF135/ISG15/TNFAIP3/FADD/HERC5/IRF7/CASP8/IFIH1/IKBKE/NLRC5/RIPK1/IRF3/ATG5/DHX58/SIKE1/NFKB1/UBE2D3/NKIRAS2/TANK/NFKB2/DDX58/NFKBIB/MAP3K1/UBA7/PCBP2/UBE2L6/CASP10/UBE2D2/UBA52	0
REACTOME_NEUROTOXICITY_OF_CLOSTRIDIUM_TOXINS	REACTOME_NEUROTOXICITY_OF_CLOSTRIDIUM_TOXINS	REACTOME_NEUROTOXICITY_OF_CLOSTRIDIUM_TOXINS	10	-0.814549442098098	-1.76392528446964	0.00331371992650668	0.0172555903490043	0.011967392460298	3398	tags=90%, list=17%, signal=75%	SYT2/SV2A/SV2C/VAMP1/VAMP2/SV2B/SYT1/SNAP25/STX1B	0
REACTOME_HATS_ACETYLATE_HISTONES	REACTOME_HATS_ACETYLATE_HISTONES	REACTOME_HATS_ACETYLATE_HISTONES	141	0.41534991529192	1.5125407069257	0.00340156279840439	0.0176413034200649	0.0122348987933233	4226	tags=43%, list=21%, signal=34%	H2BC12/H2BC11/H2AC18/H3C10/H2BC9/H2AC20/H2AC19/H3C6/H3C2/H4C11/H2BC17/H2AC11/H2BC8/H4C9/H2AC13/H2AC8/H3C3/PAX3/H3C8/H4C3/H2AC6/ACTL6A/H2BC5/H4C8/H2AC16/H4C4/H2AC12/H4C14/H3C7/ACTB/H2BC4/MRGBP/H2AC14/H4C12/TAF12/DR1/H2AC4/H4C1/TAF9/H2BC10/H4C5/H3C12/HAT1/H2BC13/KANSL2/H4C15/H2BC18/H3C11/H4C2/H3C1/H3C14/H2AC21/H2BC7/RUVBL2/H2BC14/YEATS4/MORF4L1/H2BC3/ELP6/RUVBL1	0
REACTOME_FANCONI_ANEMIA_PATHWAY	REACTOME_FANCONI_ANEMIA_PATHWAY	REACTOME_FANCONI_ANEMIA_PATHWAY	39	0.577083899179299	1.68730608088691	0.00352221309554185	0.0181933668362464	0.012617775265863	3621	tags=41%, list=18%, signal=34%	UBE2T/RPA3/FAAP24/FANCD2/FANCI/CENPS/FANCA/EME1/FAAP20/DCLRE1B/FANCB/FANCC/ERCC1/CENPX/USP1/RPA2	0
REACTOME_MEIOTIC_SYNAPSIS	REACTOME_MEIOTIC_SYNAPSIS	REACTOME_MEIOTIC_SYNAPSIS	76	0.487765730959499	1.61973585988539	0.00353864471808741	0.0182048348749798	0.0126257287764353	3555	tags=46%, list=18%, signal=38%	H2BC12/H2BC11/H2AC18/H2BC9/H2AC20/H2AC19/H4C11/H2BC17/H2BC8/H4C9/LMNB1/H2AC8/H2AJ/H2AZ1/H4C3/H2AC6/H2BC5/LMNA/H4C8/H4C4/H4C14/H2BC4/H2AX/H2AC14/H4C12/H2AC4/H4C1/H2BC10/H4C5/BRCA1/H2BC13/H4C15/H4C2/POT1/H2BC7	0
REACTOME_CLASS_I_MHC_MEDIATED_ANTIGEN_PROCESSING_PRESENTATION	REACTOME_CLASS_I_MHC_MEDIATED_ANTIGEN_PROCESSING_PRESENTATION	REACTOME_CLASS_I_MHC_MEDIATED_ANTIGEN_PROCESSING_PRESENTATION	374	0.331953296579354	1.33722971652555	0.00355867613022559	0.0182346564912759	0.0126464111743596	5147	tags=34%, list=26%, signal=26%	S100A9/S100A8/SOCS3/CDC20/UBE2C/SEC61G/FBXO17/SOCS1/UBE2S/LY96/MRC2/SEC24D/FCGR1A/CD14/VAMP8/CTSS/MYD88/PSMB9/CYBA/TLR1/CD36/NCF1/PSMB8/TLR2/LRR1/HERC5/NCF2/TRIM21/CUL7/TAP1/NCF4/CTSL/PSMD8/TRIM36/B2M/TRAIP/FBXO4/CYBB/ASB9/ASB5/DTX3L/FBXW9/SEC22B/RNF19B/PSMC1/PSMA1/FBXO6/PSMA5/PSMC2/SIAH2/CCNF/ERAP2/UBE2J2/BTK/ZNRF2/PSMD5/ELOC/HSPA5/PSME2/PSMA7/CDC26/SEM1/UBE2A/ANAPC11/RNF144B/CALR/PDIA3/PSMC4/PS…	0
REACTOME_CLEC7A_DECTIN_1_SIGNALING	REACTOME_CLEC7A_DECTIN_1_SIGNALING	REACTOME_CLEC7A_DECTIN_1_SIGNALING	100	0.451915363805406	1.57726714496102	0.00366321720797991	0.0186955428024792	0.0129660529399666	5345	tags=50%, list=27%, signal=37%	PSMB9/IL1B/PSMB8/RELB/CLEC7A/CASP8/PYCARD/PSMD8/PSMC1/PSMA1/PSMA5/PSMC2/BCL10/PSMD5/PSME2/PSMA7/SYK/SEM1/NFATC1/PSMC4/PSMA6/PSMB2/UBE2M/PSMD14/PSMB3/MAP3K14/PSMA4/NFKB1/PSMB10/PSMB1/PSMD7/PRKCD/PSMA3/MALT1/NFKB2/NFATC2/PSMD12/PSMD13/PSME1/PSMB4/UBE2D2/PSMD9/UBE2N/UBA52/CARD9/PSMD2/PSMD6/CUL1/PSMC6/UBA3	0
REACTOME_TRAFFICKING_AND_PROCESSING_OF_ENDOSOMAL_TLR	REACTOME_TRAFFICKING_AND_PROCESSING_OF_ENDOSOMAL_TLR	REACTOME_TRAFFICKING_AND_PROCESSING_OF_ENDOSOMAL_TLR	13	0.768549035945091	1.70021710432794	0.00393595926105457	0.0200077929103607	0.0138761471024647	4073	tags=69%, list=20%, signal=55%	CTSS/UNC93B1/TLR8/CTSK/CTSL/CTSB/LGMN/TLR7/TLR3	0
REACTOME_DAP12_INTERACTIONS	REACTOME_DAP12_INTERACTIONS	REACTOME_DAP12_INTERACTIONS	36	0.578838617376083	1.66180201380971	0.00402404147033202	0.0203746921877285	0.014130605371168	2873	tags=44%, list=14%, signal=38%	TREM1/CLEC5A/VAV3/TYROBP/CD300E/SHC1/LCP2/SIGLEC14/B2M/CD300LB/TREM2/LCK/NRAS/BTK/SIRPB1/SYK	0
REACTOME_RESOLUTION_OF_D_LOOP_STRUCTURES	REACTOME_RESOLUTION_OF_D_LOOP_STRUCTURES	REACTOME_RESOLUTION_OF_D_LOOP_STRUCTURES	35	0.576643940094568	1.6414268924038	0.00417556084744912	0.0210586356125288	0.0146049455252675	3056	tags=37%, list=15%, signal=32%	EXO1/RAD51/RAD51AP1/RMI2/BRIP1/RBBP8/XRCC2/EME1/BARD1/BRCA2/SEM1/BLM/BRCA1	0
REACTOME_INTERLEUKIN_12_SIGNALING	REACTOME_INTERLEUKIN_12_SIGNALING	REACTOME_INTERLEUKIN_12_SIGNALING	47	0.546650352979916	1.66565559958033	0.00440733896285877	0.0221403969075376	0.0153551871399496	1245	tags=23%, list=6%, signal=22%	ANXA2/SOD2/MSN/CNN2/PPIA/RAP1B/LMNB1/CAPZA1/LCP1/CDC42/IL10	0
REACTOME_CA_DEPENDENT_EVENTS	REACTOME_CA_DEPENDENT_EVENTS	REACTOME_CA_DEPENDENT_EVENTS	37	-0.567905125619366	-1.69939470877256	0.00446715570321624	0.0223411579160393	0.0154944223518938	3502	tags=51%, list=18%, signal=42%	MAPK1/PDE1B/CAMKK1/PRKACB/ADCY7/CALM1/ADCY1/CAMK2B/ADCY8/PDE1A/NBEA/PRKX/PRKCA/CAMK2G/CAMK4/CAMK2A/PRKCG/ADCY2/ADCY5	0
REACTOME_HIV_INFECTION	REACTOME_HIV_INFECTION	REACTOME_HIV_INFECTION	230	0.36848909465098	1.43421196800795	0.0044821839066527	0.0223411579160393	0.0154944223518938	5107	tags=37%, list=26%, signal=28%	APOBEC3G/CXCR4/CCR5/PSMB9/PPIA/PSMB8/POLR2I/AP2S1/POLR2L/AP1S2/RCC1/PSMD8/HCK/B2M/NDC1/CD4/PSMC1/NUP37/PSMA1/TAF13/LCK/PSMA5/PSMC2/CD28/HMGA1/GTF2E2/NUP54/POLR2H/TAF12/PSMD5/ELOC/PSME2/TAF9/PSMA7/GTF2B/CD247/POM121C/SEM1/CD8B/NUP62/AP1S3/PSMC4/PSMA6/LIG1/RAN/POLR2J/PSMB2/RAE1/AP1S1/PSMD14/NUP85/CDK7/PSMB3/POLR2G/NUP205/PSMA4/NUP210/NUP107/PSMB10/PSMB1/PSMD7/POM121/GTF2H2/SEC13/PSMA3/MVB12A/CHMP2A…	0
REACTOME_EXTENSION_OF_TELOMERES	REACTOME_EXTENSION_OF_TELOMERES	REACTOME_EXTENSION_OF_TELOMERES	51	0.520089095900491	1.60775140772856	0.00456182752248529	0.0224328887823794	0.0155580411128873	4226	tags=47%, list=21%, signal=37%	CCNA2/CDK2/RPA3/PCNA/RFC2/RFC3/PIF1/PRIM2/RFC4/NOP10/POLD1/CCNA1/SHQ1/POLA2/BLM/POLD3/DSCC1/PRIM1/LIG1/POT1/RPA2/RUVBL2/POLD4/RUVBL1	0
REACTOME_TRANSCRIPTIONAL_REGULATION_BY_RUNX3	REACTOME_TRANSCRIPTIONAL_REGULATION_BY_RUNX3	REACTOME_TRANSCRIPTIONAL_REGULATION_BY_RUNX3	96	0.447892039024658	1.55792432615372	0.00452877080130786	0.0224328887823794	0.0155580411128873	5104	tags=51%, list=26%, signal=38%	SPP1/TEAD3/TEAD2/TEAD4/RUNX1/ITGA4/WWTR1/PSMB9/PSMB8/RUNX3/JAG1/PSMD8/TGFB1/CDKN1A/PSMC1/PSMA1/HES1/YAP1/PSMA5/PSMC2/MDM2/PSMD5/LEF1/PSME2/TCF7/PSMA7/SEM1/PSMC4/PSMA6/ITGAL/PSMB2/PSMD14/PSMB3/CCN2/PSMA4/TP53/PSMB10/PSMB1/PSMD7/PSMA3/PSMD12/PSMD13/PSME1/CDKN2A/PSMB4/PSMD9/UBA52/PSMD2/PSMD6	0
REACTOME_TCR_SIGNALING	REACTOME_TCR_SIGNALING	REACTOME_TCR_SIGNALING	108	0.442153125824945	1.55120110612902	0.00456838473672343	0.0224328887823794	0.0155580411128873	5127	tags=49%, list=26%, signal=37%	CD3D/PSMB9/CD101/PSMB8/PTPN22/LCP2/CD3E/VASP/PSMD8/PTPRC/CD4/PSMC1/PSMA1/ITK/LCK/PSMA5/PSMC2/BCL10/PSMD5/PSME2/PSMA7/CD247/SEM1/PSMC4/PSMA6/CD3G/PSMB2/PSMD14/FYB1/PSMB3/PSMA4/NFKB1/WAS/PSMB10/TRAT1/PSMB1/PSMD7/ZAP70/PSMA3/MALT1/PSMD12/PAK1/PSMD13/PSME1/NCK1/PSMB4/UBE2D2/PSMD9/UBE2N/UBA52/PSMD2/PSMD6/CUL1	0
REACTOME_UB_SPECIFIC_PROCESSING_PROTEASES	REACTOME_UB_SPECIFIC_PROCESSING_PROTEASES	REACTOME_UB_SPECIFIC_PROCESSING_PROTEASES	221	0.370218201074144	1.42808817472736	0.00458814743246168	0.0224328887823794	0.0155580411128873	4228	tags=32%, list=21%, signal=25%	CDC20/CCNA2/H2BC12/H2BC11/H2AC18/BIRC3/H2BC9/H2AC20/CLSPN/H2AC19/PSMB9/PSMB8/H2BC17/H2AC11/H2BC8/H2AC13/H2AC8/PSMD8/CDC25A/H2AC6/DDB2/H2BC5/PSMC1/PSMA1/H2AC16/H2AC12/PSMA5/PSMC2/H2BC4/MDM2/USP18/SIAH2/IFIH1/H2AC14/GATA3/CCNA1/RIPK1/H2AC4/PSMD5/PSME2/PSMA7/H2BC10/MUL1/SEM1/H2BC13/PSMC4/PSMA6/H2BC18/PSMB2/PSMD14/H2AC21/PSMB3/H2BC7/RNF128/AR/PSMA4/TGFBR1/TP53/SKP2/PSMB10/PSMB1/PSMD7/SNX3/H2BC14/ADRM…	0
REACTOME_DISEASES_OF_METABOLISM	REACTOME_DISEASES_OF_METABOLISM	REACTOME_DISEASES_OF_METABOLISM	248	0.363782848255128	1.42025685785811	0.00458814743246168	0.0224328887823794	0.0155580411128873	3874	tags=32%, list=19%, signal=26%	FMOD/LUM/THBS1/SPON2/SDC1/BGN/ADAMTS3/HSPG2/DCN/CYP27B1/CHST6/GUSB/SDC4/GBE1/ADAMTS1/HEXB/ADAMTS7/SLC34A2/ADAMTSL4/CYP19A1/GALNT3/GLB1/ALG6/PNP/CYP27A1/SDC2/MUC1/ADAMTS18/GCLM/GPC1/ALG3/PGM1/CTSA/CYP1B1/SLC26A2/ADAMTS2/GNS/CSF2RB/GYS1/NOTCH3/B4GALT1/ADAMTS14/IDH1/PMM2/THSD1/CHST14/NEU1/ALG14/GALE/ALG1/MMADHC/SLC35D1/OPLAH/C1GALT1C1/CHSY1/AHCY/TBXAS1/HPRT1/DHDDS/EXT2/DPM3/GALNT12/DPAGT1/ALG2/FDX1/…	0
REACTOME_ANTIVIRAL_MECHANISM_BY_IFN_STIMULATED_GENES	REACTOME_ANTIVIRAL_MECHANISM_BY_IFN_STIMULATED_GENES	REACTOME_ANTIVIRAL_MECHANISM_BY_IFN_STIMULATED_GENES	82	0.458045191351961	1.54517777921158	0.00475969247873439	0.023095326004768	0.016017465917272	5302	tags=45%, list=27%, signal=33%	OASL/OAS1/KPNA2/MX2/ISG15/OAS2/MX1/HERC5/FLNA/OAS3/NDC1/STAT1/NUP37/USP18/NUP54/POM121C/IRF3/NUP62/EIF4E/RAE1/NUP85/NUP205/NUP210/EIF4A3/NUP107/POM121/SEC13/DDX58/UBA7/UBE2L6/NUP160/ABCE1/NUP35/UBE2N/UBA52/NUP88/EIF4E2	0
REACTOME_PROGRAMMED_CELL_DEATH	REACTOME_PROGRAMMED_CELL_DEATH	REACTOME_PROGRAMMED_CELL_DEATH	202	0.379996066886527	1.44941606218845	0.00475589314617508	0.023095326004768	0.016017465917272	5530	tags=49%, list=28%, signal=35%	VIM/CASP4/LY96/CASP1/CASP6/CD14/IRF1/BIRC3/DSG2/FAS/CLSPN/GSDMD/PSMB9/IL1B/PSMB8/E2F1/FADD/TP73/LMNB1/CASP8/SFN/GZMB/CASP3/CASP5/ELANE/TRADD/IL1A/TNFSF10/PSMD8/CASP7/IL18/BAK1/PSMC1/HMGB2/LMNA/PSMA1/PSMA5/PSMC2/BAX/RIPK1/PSMD5/PSME2/PSMA7/SEM1/MLKL/RIPK3/PSMC4/PSMA6/TNFRSF10B/UACA/PSMB2/PSMD14/BAD/PSMB3/FLOT2/AVEN/PSMA4/TP53/PSMB10/CYCS/PSMB1/PSMD7/PRKCD/FNTA/SDCBP/DBNL/PSMA3/TP63/FLOT1/CHMP2A/ST…	0
REACTOME_AMINE_LIGAND_BINDING_RECEPTORS	REACTOME_AMINE_LIGAND_BINDING_RECEPTORS	REACTOME_AMINE_LIGAND_BINDING_RECEPTORS	42	-0.540709535556811	-1.66791138058626	0.00478769130184892	0.0231435190855414	0.0160508896077874	3531	tags=38%, list=18%, signal=31%	ADRA2A/CHRM5/HTR6/DRD4/ADRA1B/HTR5A/DRD1/HTR2C/ADRB2/ADRA2C/HTR1A/CHRM4/HTR2A/ADRA1A/CHRM1/HRH3	0
REACTOME_UNFOLDED_PROTEIN_RESPONSE_UPR	REACTOME_UNFOLDED_PROTEIN_RESPONSE_UPR	REACTOME_UNFOLDED_PROTEIN_RESPONSE_UPR	92	0.453477277033234	1.56299506198309	0.00488564570792819	0.0234943568830765	0.0162942086440006	3103	tags=25%, list=16%, signal=21%	CXCL8/KDELR3/CCL2/ATF3/PDIA5/CEBPB/SHC1/CUL7/WIPI1/XBP1/MYDGF/PDIA6/LMNA/DDIT3/SRPRB/SRPRA/EXTL2/CREB3L1/HSPA5/DNAJB9/DNAJB11/CALR/DCSTAMP	0
REACTOME_METABOLISM_OF_CARBOHYDRATES	REACTOME_METABOLISM_OF_CARBOHYDRATES	REACTOME_METABOLISM_OF_CARBOHYDRATES	292	0.334767100766627	1.32442586118007	0.00489695026368573	0.0234943568830765	0.0162942086440006	5169	tags=43%, list=26%, signal=33%	FMOD/LUM/SDC1/HS3ST3B1/B3GNT7/PRPS2/HK3/PYGL/HMMR/BGN/CD44/FBP1/HSPG2/HAS2/DCN/HK2/CHST2/GCK/CHST6/GUSB/SDC4/GBE1/HEXB/PGK1/GLB1/CHPF2/SDC2/TPI1/NDC1/ALDOA/HYAL2/SLC35D2/PFKFB4/GPC1/HS2ST1/PGM1/NUP37/PGM2/SLC26A2/ADPGK/GNS/GAPDH/GYS1/GPI/HS3ST3A1/B4GALT1/CHSY3/SLC9A1/SLC37A2/CHST14/GALE/NUP54/HS3ST1/MAN2B1/DSE/PCK2/CHSY1/PGAM1/GNPDA1/CHPF/UGP2/POM121C/EXT2/NUP62/SLC25A13/ENO1/FUT4/GPC3/HAS3/GALNS…	0
REACTOME_FCERI_MEDIATED_NF_KB_ACTIVATION	REACTOME_FCERI_MEDIATED_NF_KB_ACTIVATION	REACTOME_FCERI_MEDIATED_NF_KB_ACTIVATION	81	0.461810845572968	1.55175988136066	0.00515724099502552	0.02465084221876	0.0170962741547586	5127	tags=48%, list=26%, signal=36%	FCER1G/PSMB9/PSMB8/LYN/PSMD8/PSMC1/PSMA1/FCER1A/PSMA5/PSMC2/BCL10/PSMD5/PSME2/PSMA7/SEM1/PSMC4/PSMA6/PSMB2/PSMD14/PSMB3/PSMA4/NFKB1/RASGRP4/PSMB10/PSMB1/PSMD7/PSMA3/MALT1/PSMD12/PSMD13/PSME1/PSMB4/UBE2D2/PSMD9/UBE2N/UBA52/PSMD2/PSMD6/CUL1	0
REACTOME_UNWINDING_OF_DNA	REACTOME_UNWINDING_OF_DNA	REACTOME_UNWINDING_OF_DNA	12	0.778044529247543	1.68902354976202	0.00518796746659597	0.024705525370667	0.0171341989505263	3214	tags=75%, list=16%, signal=63%	CDC45/GINS2/GINS1/MCM2/GINS4/MCM6/MCM5/MCM4/MCM8	0
REACTOME_NONHOMOLOGOUS_END_JOINING_NHEJ	REACTOME_NONHOMOLOGOUS_END_JOINING_NHEJ	REACTOME_NONHOMOLOGOUS_END_JOINING_NHEJ	65	0.478716250800437	1.54237617841352	0.00550335951864456	0.0261103834940136	0.0181085202094971	4659	tags=46%, list=23%, signal=35%	H2BC12/H2BC11/H2BC9/H4C11/H2BC17/H2BC8/H4C9/H4C3/H2BC5/H4C8/H4C4/H4C14/H2BC4/BARD1/H2AX/H4C12/H4C1/H2BC10/H4C5/BRCA1/H2BC13/H4C15/H4C2/H2BC7/TDP1/H2BC14/H2BC3/H2BC21/BABAM1/H4C13	0
REACTOME_DEGRADATION_OF_DVL	REACTOME_DEGRADATION_OF_DVL	REACTOME_DEGRADATION_OF_DVL	57	0.510600676095803	1.61261796086811	0.00567474128266789	0.0268241460630907	0.0186035410470837	5337	tags=54%, list=27%, signal=40%	PSMB9/PSMB8/PSMD8/PSMC1/PSMA1/PSMA5/PSMC2/PSMD5/PSME2/PSMA7/SEM1/PSMC4/PSMA6/PSMB2/PSMD14/PSMB3/PSMA4/PSMB10/PSMB1/PSMD7/DACT1/PSMA3/PSMD12/PSMD13/PSME1/PSMB4/PSMD9/UBA52/PSMD2/PSMD6/PSMC6	0
REACTOME_P75NTR_REGULATES_AXONOGENESIS	REACTOME_P75NTR_REGULATES_AXONOGENESIS	REACTOME_P75NTR_REGULATES_AXONOGENESIS	10	-0.798465653648479	-1.72909547592755	0.00581321954379324	0.0273776993955851	0.0189874508318943	808	tags=50%, list=4%, signal=48%	RTN4R/LINGO1/MAG/OMG/MCF2	0
REACTOME_MAPK6_MAPK4_SIGNALING	REACTOME_MAPK6_MAPK4_SIGNALING	REACTOME_MAPK6_MAPK4_SIGNALING	91	0.435703718008831	1.50218010114358	0.00584226132053263	0.027413687734807	0.0190124100810856	5337	tags=51%, list=27%, signal=37%	CDK1/PSMB9/MMP2/HSPB1/PSMB8/ETV4/DNAJB1/CDC42/PSMD8/CDC42EP5/PSMC1/PSMA1/PSMA5/PSMC2/MMP10/MOV10/CDC42EP3/JUN/PSMD5/PSME2/PSMA7/SEM1/PSMC4/PSMA6/PSMB2/PSMD14/PSMB3/PSMA4/PSMB10/PSMB1/PSMD7/PSMA3/PSMD12/PAK1/PSMD13/PSME1/PRKACA/IGF2BP1/PSMB4/PSMD9/UBA52/PSMD2/FOXO1/PSMD6/RAG1/PSMC6	0
REACTOME_SIGNALING_BY_ERBB4	REACTOME_SIGNALING_BY_ERBB4	REACTOME_SIGNALING_BY_ERBB4	58	-0.489653403866865	-1.59908299343809	0.00603567465981527	0.0282178804351217	0.019570147571587	4146	tags=41%, list=21%, signal=33%	GABRG3/PIK3CA/NCOR1/SOS1/NRG2/SRC/MXD4/GFAP/GABRQ/SPARC/PGR/DLG4/WWOX/APOE/ADAP1/GABRB2/PIK3R1/GABRA1/GABRG2/GABRB1/ERBB4/ERBB3/NRG3/GABRB3	0
REACTOME_NUCLEAR_PORE_COMPLEX_NPC_DISASSEMBLY	REACTOME_NUCLEAR_PORE_COMPLEX_NPC_DISASSEMBLY	REACTOME_NUCLEAR_PORE_COMPLEX_NPC_DISASSEMBLY	36	0.564268514984992	1.61997234873884	0.00637431653720573	0.0296927253969474	0.0205930073010589	4126	tags=44%, list=21%, signal=35%	CCNB2/CCNB1/CDK1/NEK6/NDC1/NUP37/NUP54/POM121C/NUP62/RAE1/NUP85/NUP205/NUP210/NUP107/POM121/SEC13	0
REACTOME_TAK1_DEPENDENT_IKK_AND_NF_KAPPA_B_ACTIVATION	REACTOME_TAK1_DEPENDENT_IKK_AND_NF_KAPPA_B_ACTIVATION	REACTOME_TAK1_DEPENDENT_IKK_AND_NF_KAPPA_B_ACTIVATION	44	0.530449890997007	1.5824452081346	0.00642729618731095	0.0298310377389323	0.020688932044586	4424	tags=36%, list=22%, signal=28%	SAA1/IKBIP/S100A12/TIFA/IRAK2/CASP8/USP18/ALPK1/NLRC5/NOD2/NFKB1/TP53/NKIRAS2/NFKB2/NFKBIB/NOD1	0
REACTOME_PI_3K_CASCADE_FGFR4	REACTOME_PI_3K_CASCADE_FGFR4	REACTOME_PI_3K_CASCADE_FGFR4	20	-0.675796172497179	-1.74242732684211	0.00681063393208098	0.0313618941659534	0.0217506378044001	5941	tags=70%, list=30%, signal=49%	GRB2/FGFR4/FGF20/FGF8/KLB/FGF1/PIK3CA/GAB1/FRS2/FGF2/FGF17/PTPN11/PIK3R1/FGF9	0
REACTOME_SODIUM_CALCIUM_EXCHANGERS	REACTOME_SODIUM_CALCIUM_EXCHANGERS	REACTOME_SODIUM_CALCIUM_EXCHANGERS	11	-0.763311144731966	-1.71291527006883	0.00680464680240907	0.0313618941659534	0.0217506378044001	785	tags=55%, list=4%, signal=52%	CALM1/SLC24A3/SLC24A4/SLC24A2/SLC8A3/SLC8A2	0
REACTOME_ASSEMBLY_AND_CELL_SURFACE_PRESENTATION_OF_NMDA_RECEPTORS	REACTOME_ASSEMBLY_AND_CELL_SURFACE_PRESENTATION_OF_NMDA_RECEPTORS	REACTOME_ASSEMBLY_AND_CELL_SURFACE_PRESENTATION_OF_NMDA_RECEPTORS	44	-0.51814857325132	-1.61039862554949	0.00683057648110929	0.0313618941659534	0.0217506378044001	2976	tags=39%, list=15%, signal=33%	CASK/DLG4/CAMK2B/DLG3/LRRC7/APBA1/NBEA/NEFL/CAMK2G/GRIN2B/CAMK2A/GRIN2A/DLG2/GRIN2C/TUBB4A/GRIN3A/GRIN1	0
REACTOME_NITRIC_OXIDE_STIMULATES_GUANYLATE_CYCLASE	REACTOME_NITRIC_OXIDE_STIMULATES_GUANYLATE_CYCLASE	REACTOME_NITRIC_OXIDE_STIMULATES_GUANYLATE_CYCLASE	22	-0.645748971939496	-1.70641140184795	0.00699552248883486	0.0320045153864195	0.022196319475852	3625	tags=64%, list=18%, signal=52%	KCNMB2/PDE1B/PDE10A/PDE9A/PDE11A/KCNMA1/KCNMB4/GUCY1A1/PDE1A/GUCY1A2/PRKG2/NOS1/IRAG1/PDE2A	0
REACTOME_SIGNALING_BY_BMP	REACTOME_SIGNALING_BY_BMP	REACTOME_SIGNALING_BY_BMP	28	-0.578495315272666	-1.61626037458856	0.00718872595824155	0.0326551700443526	0.0226475726344004	2640	tags=39%, list=13%, signal=34%	BMPR2/GREM2/BMPR1B/CHRDL1/ZFYVE16/AMH/SMAD7/ACVR2B/SMAD9/BMP2/NOG	0
REACTOME_PLATELET_HOMEOSTASIS	REACTOME_PLATELET_HOMEOSTASIS	REACTOME_PLATELET_HOMEOSTASIS	86	-0.424240043736416	-1.48727018950869	0.00717201280439262	0.0326551700443526	0.0226475726344004	3709	tags=40%, list=19%, signal=32%	P2RX5/GNG13/KCNMB2/PDE1B/PDE10A/ATP2B4/GNG7/CALM1/GNG3/PDE9A/PDE11A/GNG8/GNB3/KCNMA1/KCNMB4/LRP8/ITPR2/GNG4/PPP2R5A/GUCY1A1/TRPC3/PDE1A/PTPN11/GUCY1A2/PRKG2/NOS1/ATP2B2/ATP2B3/P2RX6/IRAG1/P2RX7/PDE2A/SLC8A3/SLC8A2	0
REACTOME_GAP_FILLING_DNA_REPAIR_SYNTHESIS_AND_LIGATION_IN_GG_NER	REACTOME_GAP_FILLING_DNA_REPAIR_SYNTHESIS_AND_LIGATION_IN_GG_NER	REACTOME_GAP_FILLING_DNA_REPAIR_SYNTHESIS_AND_LIGATION_IN_GG_NER	25	0.629274692831614	1.68544980865879	0.00734191771800312	0.0332332035221272	0.0230484603087024	4092	tags=52%, list=21%, signal=41%	RPA3/POLE2/PCNA/RFC2/RFC3/RFC4/POLD1/POLE4/POLD3/LIG1/POLE3/RPA2/POLD4	0
REACTOME_INFLUENZA_INFECTION	REACTOME_INFLUENZA_INFECTION	REACTOME_INFLUENZA_INFECTION	157	0.395813846963435	1.45622648292134	0.00745735289611732	0.0336368628870644	0.0233284130627243	6254	tags=51%, list=31%, signal=35%	RPS4Y1/RPL39L/KPNA2/ISG15/POLR2I/RPS3A/RPS15A/POLR2L/RPL39/RPS26/NDC1/TGFB1/RPL9/NUP37/RPL26/RPL21/RPS5/RPL26L1/RPS7/NUP54/POLR2H/RPS15/RPS2/CPSF4/RPL41/RPS29/RPL18A/POM121C/NUP62/CALR/RPSA/RPS18/RAN/POLR2J/RPL17/RAE1/NUP85/POLR2G/NUP205/RPLP0/NUP210/NUP107/RPL10L/RPS11/RPS4Y2/RPS17/RPL28/POM121/RPS19/SEC13/RPL35/POLR2C/RPS14/RPL27/NUP160/NUP35/RPS10/UBA52/POLR2D/RPS16/NUP88/RPS27L/RPL36/RPL35A/D…	0
REACTOME_CGMP_EFFECTS	REACTOME_CGMP_EFFECTS	REACTOME_CGMP_EFFECTS	16	-0.690187660879724	-1.69415671477771	0.00783152472489623	0.0352006427108494	0.0244129524203598	3625	tags=69%, list=18%, signal=56%	KCNMB2/PDE1B/PDE10A/PDE9A/PDE11A/KCNMA1/KCNMB4/PDE1A/PRKG2/IRAG1/PDE2A	0
REACTOME_REGULATION_OF_EXPRESSION_OF_SLITS_AND_ROBOS	REACTOME_REGULATION_OF_EXPRESSION_OF_SLITS_AND_ROBOS	REACTOME_REGULATION_OF_EXPRESSION_OF_SLITS_AND_ROBOS	172	0.387689724097243	1.44971899224879	0.00794251895683808	0.0355747090339496	0.0246723813013299	5474	tags=43%, list=27%, signal=31%	HOXA2/RPS4Y1/RPL39L/PSMB9/PSMB8/RPS3A/RPS15A/RPL39/RPS26/PSMD8/MAGOH/PSMC1/RPL9/RPL26/RPL21/PSMA1/RPS5/PSMA5/PSMC2/RPL26L1/RPS7/RPS15/ROBO2/PSMD5/RPS2/ELOC/RPL41/PSME2/RPS29/RPL18A/PSMA7/SEM1/PSMC4/PSMA6/RPSA/RPS18/PSMB2/RPL17/PSMD14/PSMB3/LHX9/PSMA4/RPLP0/MAGOHB/EIF4A3/PSMB10/RPL10L/RPS11/PSMB1/PSMD7/RPS4Y2/RPS17/RPL28/RPS19/RPL35/PSMA3/PSMD12/RPS14/RPL27/PSMD13/PSME1/ETF1/PSMB4/RPS10/PSMD9/UBA5…	0
REACTOME_RECOGNITION_OF_DNA_DAMAGE_BY_PCNA_CONTAINING_REPLICATION_COMPLEX	REACTOME_RECOGNITION_OF_DNA_DAMAGE_BY_PCNA_CONTAINING_REPLICATION_COMPLEX	REACTOME_RECOGNITION_OF_DNA_DAMAGE_BY_PCNA_CONTAINING_REPLICATION_COMPLEX	30	0.587635700830476	1.62931631476986	0.00806520869878294	0.0359983705335922	0.0249662062782791	5070	tags=60%, list=25%, signal=45%	DTL/RPA3/POLE2/PCNA/RFC2/RFC3/RFC4/RAD18/POLD1/POLE4/POLD3/USP1/POLE3/RPA2/POLD4/UBE2B/UBA52/RFC5	0
REACTOME_L1CAM_INTERACTIONS	REACTOME_L1CAM_INTERACTIONS	REACTOME_L1CAM_INTERACTIONS	121	-0.402561019754417	-1.46954736108975	0.00822638697846218	0.0365902837479516	0.0253767200651392	2241	tags=28%, list=11%, signal=25%	NFASC/ANK2/SPTB/KCNQ3/DLG3/AP2B1/CD24/SPTBN1/CNTN6/SHTN1/SPTBN4/SCN2A/CNTN2/RPS6KA5/SCN1A/SCN8A/SPTAN1/RPS6KA6/KCNQ2/ALCAM/ANK1/NCAN/DCX/SCN3A/ANK3/NCAM1/SCN2B/L1CAM/SPTBN2/TUBB4A/CNTN1/SCN3B/DNM3/SH3GL2	0
REACTOME_REGULATION_OF_MRNA_STABILITY_BY_PROTEINS_THAT_BIND_AU_RICH_ELEMENTS	REACTOME_REGULATION_OF_MRNA_STABILITY_BY_PROTEINS_THAT_BIND_AU_RICH_ELEMENTS	REACTOME_REGULATION_OF_MRNA_STABILITY_BY_PROTEINS_THAT_BIND_AU_RICH_ELEMENTS	87	0.435988146081933	1.49371692308836	0.00830887130724574	0.0368292876975148	0.0255424781763446	7109	tags=62%, list=36%, signal=40%	PSMB9/HSPB1/PSMB8/ZFP36/PSMD8/PSMC1/PSMA1/PSMA5/PSMC2/PSMD5/PSME2/PSMA7/SEM1/PSMC4/PSMA6/PSMB2/PSMD14/PSMB3/PSMA4/EXOSC9/PSMB10/PSMB1/PSMD7/PRKCD/PSMA3/PSMD12/MAPK14/PSMD13/PSME1/PSMB4/PSMD9/UBA52/PSMD2/PSMD6/PSMC6/MAPKAPK2/EXOSC8/YWHAZ/HSPA1A/TNFSF13/PSME3/AKT1/ZFP36L1/ELAVL1/EXOSC3/PSMD11/RPS27A/EXOSC2/DCP1A/UBB/PSMF1/TNPO1/PSMD1/PSMC3	0
REACTOME_INACTIVATION_OF_CSF3_G_CSF_SIGNALING	REACTOME_INACTIVATION_OF_CSF3_G_CSF_SIGNALING	REACTOME_INACTIVATION_OF_CSF3_G_CSF_SIGNALING	25	0.623820986649278	1.67084259793474	0.00850495838981164	0.0374393529118513	0.025965581049018	5015	tags=60%, list=25%, signal=45%	SOCS3/SOCS1/CSF3/LYN/HCK/STAT1/STAT5A/ELOC/CSF3R/SYK/UBE2D3/RNF7/STAT3/UBE2D2/UBA52	0
REACTOME_CLATHRIN_MEDIATED_ENDOCYTOSIS	REACTOME_CLATHRIN_MEDIATED_ENDOCYTOSIS	REACTOME_CLATHRIN_MEDIATED_ENDOCYTOSIS	145	-0.38323616789589	-1.425673398573	0.00849118419264626	0.0374393529118513	0.025965581049018	2714	tags=25%, list=14%, signal=22%	AAK1/STAM/HIP1/CBL/LRP2/KIAA0319/SYNJ1/SYT11/ITSN1/AP2B1/RAB5B/ADRB2/AMPH/STON2/CLTCL1/BIN1/TGFA/FCHO1/EPN2/VAMP2/GRK3/SGIP1/TACR1/CFTR/DNAJC6/ARRB1/SYT1/SYT9/PACSIN1/TF/HIP1R/DNM3/SH3GL3/REPS2/SH3GL2/SNAP91	0
REACTOME_SIGNALING_BY_TGF_BETA_RECEPTOR_COMPLEX	REACTOME_SIGNALING_BY_TGF_BETA_RECEPTOR_COMPLEX	REACTOME_SIGNALING_BY_TGF_BETA_RECEPTOR_COMPLEX	93	0.434845776092308	1.50233395163594	0.00861532946964872	0.037795332365137	0.0262124660143602	3882	tags=32%, list=19%, signal=26%	SERPINE1/COL1A2/TGFB2/TGIF1/ITGB3/WWTR1/F11R/PPP1R15A/JUNB/ITGB1/LTBP2/FKBP1A/TGFB1/STAT1/HDAC1/TGIF2/PPP1CA/LTBP1/TGFB3/NEDD8/YBX1/PPP1CB/TGFBR2/RBL1/PMEPA1/UBE2M/ITGB5/TGFBR1/CCNC/UBE2D3	0
REACTOME_LAGGING_STRAND_SYNTHESIS	REACTOME_LAGGING_STRAND_SYNTHESIS	REACTOME_LAGGING_STRAND_SYNTHESIS	20	0.666999989441769	1.68770162502098	0.00872653045207127	0.0380990907100685	0.0264231337025332	5070	tags=75%, list=25%, signal=56%	RPA3/PCNA/RFC2/RFC3/PRIM2/RFC4/POLD1/POLA2/POLD3/PRIM1/LIG1/RPA2/POLD4/FEN1/RFC5	0
REACTOME_INITIATION_OF_NUCLEAR_ENVELOPE_NE_REFORMATION	REACTOME_INITIATION_OF_NUCLEAR_ENVELOPE_NE_REFORMATION	REACTOME_INITIATION_OF_NUCLEAR_ENVELOPE_NE_REFORMATION	19	0.670821740185223	1.68307126284721	0.00874405360558948	0.0380990907100685	0.0264231337025332	3303	tags=42%, list=17%, signal=35%	CCNB2/CCNB1/CDK1/LMNB1/LMNA/VRK2/TMPO/VRK1	0
REACTOME_HDMS_DEMETHYLATE_HISTONES	REACTOME_HDMS_DEMETHYLATE_HISTONES	REACTOME_HDMS_DEMETHYLATE_HISTONES	49	0.491129827268657	1.50762424022418	0.0088256391183878	0.0383242159683213	0.026579266426117	3434	tags=45%, list=17%, signal=37%	H3C10/H3C6/H3C2/H4C11/H4C9/H3C3/H3C8/H4C3/H4C8/H4C4/H4C14/H3C7/RIOX2/H4C12/H4C1/H4C5/H3C12/H4C15/H3C11/H4C2/H3C1/H3C14	0
REACTOME_ADENYLATE_CYCLASE_ACTIVATING_PATHWAY	REACTOME_ADENYLATE_CYCLASE_ACTIVATING_PATHWAY	REACTOME_ADENYLATE_CYCLASE_ACTIVATING_PATHWAY	10	-0.779060350375437	-1.68707285172938	0.00889834504120607	0.0385093918844087	0.02670769279793	3099	tags=60%, list=16%, signal=51%	ADCY7/ADCY1/ADCY8/ADCY2/ADCY5/GNAL	0
REACTOME_REGULATION_OF_TP53_ACTIVITY_THROUGH_PHOSPHORYLATION	REACTOME_REGULATION_OF_TP53_ACTIVITY_THROUGH_PHOSPHORYLATION	REACTOME_REGULATION_OF_TP53_ACTIVITY_THROUGH_PHOSPHORYLATION	92	0.441122800235316	1.52041302489655	0.0089955398506075	0.0387989446081758	0.0269085083604917	3056	tags=28%, list=15%, signal=24%	AURKB/CCNA2/TPX2/AURKA/EXO1/CDK2/CHEK1/RMI2/RPA3/PLK3/CHEK2/RFC2/BRIP1/RBBP8/RFC3/TAF13/RFC4/MDM2/BARD1/CCNA1/TAF12/HUS1/TAF9/BLM/TP53RK/BRCA1	0
REACTOME_ATF4_ACTIVATES_GENES_IN_RESPONSE_TO_ENDOPLASMIC_RETICULUM_STRESS	REACTOME_ATF4_ACTIVATES_GENES_IN_RESPONSE_TO_ENDOPLASMIC_RETICULUM_STRESS	REACTOME_ATF4_ACTIVATES_GENES_IN_RESPONSE_TO_ENDOPLASMIC_RETICULUM_STRESS	27	0.599026322425743	1.63362181438669	0.00905112434554535	0.0389076855256496	0.0269839242233849	2000	tags=19%, list=10%, signal=17%	CXCL8/CCL2/ATF3/CEBPB/DDIT3	0
REACTOME_REGULATION_OF_RUNX2_EXPRESSION_AND_ACTIVITY	REACTOME_REGULATION_OF_RUNX2_EXPRESSION_AND_ACTIVITY	REACTOME_REGULATION_OF_RUNX2_EXPRESSION_AND_ACTIVITY	72	0.460682909826583	1.51800041015262	0.00956251845609718	0.0409075685368082	0.0283709173302651	5337	tags=53%, list=27%, signal=39%	TWIST1/PSMB9/PSMB8/DLX5/PSMD8/STAT1/PSMC1/PSMA1/PSMA5/PSMC2/PSMD5/HIVEP3/PSME2/PSMA7/SEM1/PSMC4/PSMA6/PSMB2/PSMD14/PSMB3/PSMA4/SKP2/PSMB10/PSMB1/RUNX2/PSMD7/PSMA3/PSMD12/PSMD13/PSME1/PSMB4/PSMD9/UBA52/PSMD2/PSMD6/CUL1/CBFB/PSMC6	0
REACTOME_C_TYPE_LECTIN_RECEPTORS_CLRS	REACTOME_C_TYPE_LECTIN_RECEPTORS_CLRS	REACTOME_C_TYPE_LECTIN_RECEPTORS_CLRS	140	0.402222214172274	1.46434165402824	0.00958022682360847	0.0409075685368082	0.0283709173302651	5127	tags=44%, list=26%, signal=33%	FCER1G/PSMB9/IL1B/PSMB8/RELB/LYN/CLEC7A/CASP8/PYCARD/CLEC10A/PSMD8/MUC1/PSMC1/PSMA1/PSMA5/PSMC2/NRAS/BCL10/PSMD5/PSME2/PSMA7/SYK/SEM1/NFATC1/PSMC4/PSMA6/CLEC4E/PSMB2/CD209/UBE2M/ICAM3/PSMD14/PSMB3/CLEC4A/MAP3K14/PSMA4/NFKB1/PSMB10/PSMB1/PSMD7/PRKCD/PSMA3/MALT1/NFKB2/NFATC2/PSMD12/PAK1/PSMD13/PSME1/PRKACA/MUC12/PSMB4/UBE2D2/CLEC4D/PSMD9/UBE2N/UBA52/CARD9/PSMD2/PSMD6/CUL1	0
REACTOME_SCAVENGING_OF_HEME_FROM_PLASMA	REACTOME_SCAVENGING_OF_HEME_FROM_PLASMA	REACTOME_SCAVENGING_OF_HEME_FROM_PLASMA	13	0.740283672271279	1.63768725583341	0.00986960040289325	0.0420031831099876	0.0291307667076129	1202	tags=54%, list=6%, signal=51%	CD163/HP/HBA1/HBB/JCHAIN/APOL1/HBA2	0
REACTOME_CASPASE_ACTIVATION_VIA_DEATH_RECEPTORS_IN_THE_PRESENCE_OF_LIGAND	REACTOME_CASPASE_ACTIVATION_VIA_DEATH_RECEPTORS_IN_THE_PRESENCE_OF_LIGAND	REACTOME_CASPASE_ACTIVATION_VIA_DEATH_RECEPTORS_IN_THE_PRESENCE_OF_LIGAND	16	0.700641246315092	1.6434182599496	0.0101369532474879	0.0427152536514212	0.0296246140612182	3195	tags=56%, list=16%, signal=47%	LY96/CD14/FAS/FADD/CASP8/TRADD/TNFSF10/RIPK1/TNFRSF10B	0
REACTOME_DEGRADATION_OF_AXIN	REACTOME_DEGRADATION_OF_AXIN	REACTOME_DEGRADATION_OF_AXIN	55	0.477793226185952	1.50324813925188	0.0101260051435353	0.0427152536514212	0.0296246140612182	5337	tags=55%, list=27%, signal=40%	PSMB9/PSMB8/PSMD8/PSMC1/PSMA1/PSMA5/PSMC2/PSMD5/PSME2/PSMA7/SEM1/PSMC4/PSMA6/PSMB2/PSMD14/PSMB3/PSMA4/PSMB10/PSMB1/PSMD7/PSMA3/PSMD12/PSMD13/PSME1/PSMB4/PSMD9/UBA52/PSMD2/PSMD6/PSMC6	0
REACTOME_METABOLISM_OF_NUCLEOTIDES	REACTOME_METABOLISM_OF_NUCLEOTIDES	REACTOME_METABOLISM_OF_NUCLEOTIDES	97	0.418081161725711	1.458728973319	0.0101260051435353	0.0427152536514212	0.0296246140612182	4876	tags=35%, list=24%, signal=27%	RRM2/TYMP/TK1/DPYD/UPP1/TYMS/GLRX/DCTD/NME1/AK2/AK4/DTYMK/ADSS1/PNP/DCTPP1/IMPDH1/GMPR/CTPS1/TXN/HPRT1/NT5C3A/CDA/RRM1/NUDT1/ITPA/DGUOK/APRT/NUDT15/GUK1/GSR/AK7/PAICS/NT5E/UMPS	0
REACTOME_DOWNSTREAM_SIGNALING_EVENTS_OF_B_CELL_RECEPTOR_BCR	REACTOME_DOWNSTREAM_SIGNALING_EVENTS_OF_B_CELL_RECEPTOR_BCR	REACTOME_DOWNSTREAM_SIGNALING_EVENTS_OF_B_CELL_RECEPTOR_BCR	81	0.446941840645593	1.50179759584217	0.0102262853589436	0.042950398507563	0.0297876957478805	5127	tags=49%, list=26%, signal=37%	PSMB9/PPIA/PSMB8/PSMD8/FKBP1A/PSMC1/PSMA1/PSMA5/PSMC2/NRAS/BCL10/PSMD5/PSME2/PSMA7/SEM1/NFATC1/PSMC4/PSMA6/PSMB2/PSMD14/PSMB3/PSMA4/NFKB1/PSMB10/PSMB1/PSMD7/PSMA3/MALT1/NFKBIB/NFATC2/PSMD12/PSMD13/PSME1/NFKBIE/PSMB4/PSMD9/UBA52/PSMD2/PSMD6/CUL1	0
REACTOME_SYNTHESIS_OF_LEUKOTRIENES_LT_AND_EOXINS_EX	REACTOME_SYNTHESIS_OF_LEUKOTRIENES_LT_AND_EOXINS_EX	REACTOME_SYNTHESIS_OF_LEUKOTRIENES_LT_AND_EOXINS_EX	21	0.658752536453763	1.69450375538318	0.010350606517729	0.0433304802261792	0.0300512965289414	1116	tags=19%, list=6%, signal=18%	DPEP1/ALOX5AP/ALOX5/PTGR1	0
REACTOME_ACYL_CHAIN_REMODELLING_OF_PE	REACTOME_ACYL_CHAIN_REMODELLING_OF_PE	REACTOME_ACYL_CHAIN_REMODELLING_OF_PE	29	0.592527131744361	1.63473658398708	0.0106442358902253	0.0444145478025362	0.0308031376353511	1664	tags=24%, list=8%, signal=22%	PLA2G2A/PLA2G5/PLBD1/PLA2G4A/MBOAT1/PLAAT5/PLAAT4	0
REACTOME_HDR_THROUGH_SINGLE_STRAND_ANNEALING_SSA	REACTOME_HDR_THROUGH_SINGLE_STRAND_ANNEALING_SSA	REACTOME_HDR_THROUGH_SINGLE_STRAND_ANNEALING_SSA	37	0.546635655971883	1.57423667024838	0.0107263012637286	0.0446116620741438	0.0309398436998869	3621	tags=41%, list=18%, signal=33%	EXO1/RAD51/RMI2/RPA3/RFC2/BRIP1/RBBP8/RFC3/RFC4/BARD1/HUS1/BLM/BRCA1/ERCC1/RPA2	0
REACTOME_SIGNALING_BY_NTRK2_TRKB	REACTOME_SIGNALING_BY_NTRK2_TRKB	REACTOME_SIGNALING_BY_NTRK2_TRKB	25	-0.602534093920219	-1.64670263130875	0.0108616174325128	0.0447486497663543	0.0310348497496225	4096	tags=56%, list=21%, signal=45%	PIK3CA/GAB1/SOS1/SRC/FRS2/FRS3/FYN/TIAM1/PTPN11/PIK3R1/GRIN2B/DOCK3/CDK5R1/NTRK2	0
REACTOME_PLATELET_CALCIUM_HOMEOSTASIS	REACTOME_PLATELET_CALCIUM_HOMEOSTASIS	REACTOME_PLATELET_CALCIUM_HOMEOSTASIS	28	-0.564335322252938	-1.57669871346872	0.0108174645161205	0.0447486497663543	0.0310348497496225	4239	tags=46%, list=21%, signal=37%	SLC8A1/ATP2A2/P2RX5/ATP2B4/CALM1/ITPR2/TRPC3/ATP2B2/ATP2B3/P2RX6/P2RX7/SLC8A3/SLC8A2	0
REACTOME_MYD88_INDEPENDENT_TLR4_CASCADE	REACTOME_MYD88_INDEPENDENT_TLR4_CASCADE	REACTOME_MYD88_INDEPENDENT_TLR4_CASCADE	108	0.423591410321379	1.48608123715362	0.0108640359698175	0.0447486497663543	0.0310348497496225	4474	tags=36%, list=22%, signal=28%	SAA1/LY96/IKBIP/S100A12/CD14/BIRC3/DUSP6/DUSP4/TIFA/IRAK2/FADD/MAP2K3/IRF7/CASP8/RPS6KA1/MAP3K8/USP18/IKBKE/ALPK1/VRK3/FOS/NLRC5/RIPK1/JUN/NOD2/IRF3/RIPK3/MAPKAPK3/ELK1/NFKB1/TP53/RPS6KA3/UBE2D3/NKIRAS2/TANK/NFKB2/NFKBIB/NOD1/MAPK14	0
REACTOME_NUCLEAR_ENVELOPE_BREAKDOWN	REACTOME_NUCLEAR_ENVELOPE_BREAKDOWN	REACTOME_NUCLEAR_ENVELOPE_BREAKDOWN	53	0.493382021277993	1.53422864125915	0.010990115483082	0.0451228779930386	0.0312943909167382	4126	tags=45%, list=21%, signal=36%	CCNB2/CCNB1/CDK1/PLK1/NEK6/LMNB1/NDC1/NUP37/LMNA/LPIN3/VRK2/NUP54/TMPO/POM121C/NUP62/CNEP1R1/VRK1/RAE1/NUP85/NUP205/NUP210/NUP107/POM121/SEC13	0
REACTOME_FORMATION_OF_FIBRIN_CLOT_CLOTTING_CASCADE	REACTOME_FORMATION_OF_FIBRIN_CLOT_CLOTTING_CASCADE	REACTOME_FORMATION_OF_FIBRIN_CLOT_CLOTTING_CASCADE	39	0.538616388488572	1.57483289493015	0.0111443943476737	0.0456101251098084	0.0316323148795581	2667	tags=31%, list=13%, signal=27%	F13A1/SERPINA5/SERPING1/THBD/TFPI/F3/PROCR/PROS1/PRTN3/VWF/F12/F2R	0
REACTOME_DISEASES_ASSOCIATED_WITH_N_GLYCOSYLATION_OF_PROTEINS	REACTOME_DISEASES_ASSOCIATED_WITH_N_GLYCOSYLATION_OF_PROTEINS	REACTOME_DISEASES_ASSOCIATED_WITH_N_GLYCOSYLATION_OF_PROTEINS	20	0.657876966852673	1.66461775651656	0.0112623904903048	0.045946249102167	0.0318654293456831	5081	tags=70%, list=25%, signal=52%	GLB1/ALG6/ALG3/CTSA/B4GALT1/NEU1/ALG14/ALG1/DPAGT1/ALG2/ALG8/RFT1/MGAT2/MOGS	0
REACTOME_SYNTHESIS_OF_IP3_AND_IP4_IN_THE_CYTOSOL	REACTOME_SYNTHESIS_OF_IP3_AND_IP4_IN_THE_CYTOSOL	REACTOME_SYNTHESIS_OF_IP3_AND_IP4_IN_THE_CYTOSOL	26	-0.594096454975132	-1.63783564260509	0.0114692507238002	0.0466416196101208	0.0323476946061399	3998	tags=46%, list=20%, signal=37%	ITPKB/PLCB3/PLCD4/CALM1/PLCD3/SYNJ1/INPP5J/PLCH1/PLCB4/ITPK1/PLCH2/PLCB1	0
REACTOME_INWARDLY_RECTIFYING_K_CHANNELS	REACTOME_INWARDLY_RECTIFYING_K_CHANNELS	REACTOME_INWARDLY_RECTIFYING_K_CHANNELS	35	-0.535191455799531	-1.58170031998405	0.0117252095527908	0.0475090481563694	0.0329492885032054	2368	tags=46%, list=12%, signal=40%	GNG7/GNG3/GNG8/GNB3/ABCC9/KCNJ4/GNG4/KCNJ12/KCNJ16/KCNJ3/KCNJ10/ABCC8/GABBR2/GABBR1/KCNJ11/KCNJ9	0
REACTOME_HEDGEHOG_LIGAND_BIOGENESIS	REACTOME_HEDGEHOG_LIGAND_BIOGENESIS	REACTOME_HEDGEHOG_LIGAND_BIOGENESIS	65	0.455943373042775	1.46900422977252	0.0117567277639103	0.0475090481563694	0.0329492885032054	5497	tags=49%, list=28%, signal=36%	PSMB9/PSMB8/PSMD8/PSMC1/PSMA1/PSMA5/PSMC2/P4HB/PSMD5/PSME2/PSMA7/SEM1/PSMC4/PSMA6/PSMB2/PSMD14/PSMB3/PSMA4/PSMB10/PSMB1/PSMD7/PSMA3/PSMD12/PSMD13/PSME1/PSMB4/PSMD9/UBA52/PSMD2/PSMD6/PSMC6/DERL2	0
REACTOME_INTERLEUKIN_2_SIGNALING	REACTOME_INTERLEUKIN_2_SIGNALING	REACTOME_INTERLEUKIN_2_SIGNALING	12	0.753197491012414	1.63508417850064	0.0117971433537282	0.0475224548305843	0.0329585865294491	2873	tags=67%, list=14%, signal=57%	IL2RA/SHC1/JAK3/IL2RB/IL2RG/LCK/STAT5A/SYK	0
REACTOME_NR1H2_AND_NR1H3_MEDIATED_SIGNALING	REACTOME_NR1H2_AND_NR1H3_MEDIATED_SIGNALING	REACTOME_NR1H2_AND_NR1H3_MEDIATED_SIGNALING	47	-0.499928999067417	-1.57596769318574	0.0120554298985819	0.04841067617581	0.033574601004465	4252	tags=49%, list=21%, signal=39%	TBL1X/AGO1/NCOR1/RXRA/AGO2/AGO4/AGO3/MYLIP/TNRC6A/SREBF1/NCOR2/FABP6/NCOA1/ABCG1/EP300/APOE/TNRC6B/EEPD1/APOD/FASN/PLIN1/TNRC6C/SCD	0
REACTOME_PI_3K_CASCADE_FGFR1	REACTOME_PI_3K_CASCADE_FGFR1	REACTOME_PI_3K_CASCADE_FGFR1	21	-0.620464102639926	-1.61488859477428	0.0121052698317021	0.0484589082950323	0.0336080517695939	5098	tags=57%, list=26%, signal=43%	FGF20/FGF8/FGF1/FGF22/PIK3CA/GAB1/FRS2/FGF2/FGF17/PTPN11/PIK3R1/FGF9	0
REACTOME_RECEPTOR_TYPE_TYROSINE_PROTEIN_PHOSPHATASES	REACTOME_RECEPTOR_TYPE_TYROSINE_PROTEIN_PHOSPHATASES	REACTOME_RECEPTOR_TYPE_TYROSINE_PROTEIN_PHOSPHATASES	20	-0.650839435718953	-1.67808055791843	0.0122087056423233	0.0487207225165611	0.0337896296511587	2906	tags=55%, list=15%, signal=47%	PTPRS/PPFIBP2/PPFIA3/SLITRK4/NTRK3/SLITRK2/PTPRD/IL1RAPL1/PPFIA2/SLITRK5/SLITRK1	0
REACTOME_DISEASES_OF_MITOTIC_CELL_CYCLE	REACTOME_DISEASES_OF_MITOTIC_CELL_CYCLE	REACTOME_DISEASES_OF_MITOTIC_CELL_CYCLE	38	0.539389087870182	1.56593828117609	0.0123583873520856	0.0491648888137318	0.0340976754663624	1833	tags=24%, list=9%, signal=22%	UBE2C/UBE2S/CDK2/E2F2/E2F1/CCNE1/CDK4/CDK6/CDKN1A	0
REACTOME_ADENYLATE_CYCLASE_INHIBITORY_PATHWAY	REACTOME_ADENYLATE_CYCLASE_INHIBITORY_PATHWAY	REACTOME_ADENYLATE_CYCLASE_INHIBITORY_PATHWAY	14	-0.718138836973121	-1.71791643978317	0.0126275487640914	0.0499361459546797	0.0346325709238257	3099	tags=50%, list=16%, signal=42%	ADCY7/ADCY1/ADCY8/GNAI1/ADCY2/ADCY5/GNAL	0
REACTOME_NICOTINAMIDE_SALVAGING	REACTOME_NICOTINAMIDE_SALVAGING	REACTOME_NICOTINAMIDE_SALVAGING	19	0.655084346415083	1.64358662241305	0.0126302195857269	0.0499361459546797	0.0346325709238257	1110	tags=21%, list=6%, signal=20%	NNMT/NAMPT/PTGS2/PARP9	0
