# Supplementary material for: Interrogation of macrophage-related prognostic signatures reveals a potential immune-mediated therapy strategy by histone deacetylase inhibition in glioma
Source: Front Oncol. 2025 Jun 6;15:1554845. doi: 10.3389/fonc.2025.1554845 (PMC12179195; doi:10.3389/fonc.2025.1554845)
Supplement: Supplementary file 12 [file DataSheet12.csv]

	Camptothecin_1003	Vinblastine_1004	Cisplatin_1005	Cytarabine_1006	Docetaxel_1007	Gefitinib_1010	Navitoclax_1011	Vorinostat_1012	Nilotinib_1013	Olaparib_1017	Axitinib_1021	AZD7762_1022	SB216763_1025	KU-55933_1030	Afatinib_1032	Staurosporine_1034	PLX-4720_1036	NU7441_1038	Doramapimod_1042	Wee1 Inhibitor_1046	Nutlin-3a (-)_1047	Mirin_1048	PD173074_1049	ZM447439_1050	Alisertib_1051	RO-3306_1052	MK-2206_1053	Palbociclib_1054	Dactolisib_1057	Pictilisib_1058	AZD8055_1059	PD0325901_1060	Obatoclax Mesylate_1068	5-Fluorouracil_1073	Dasatinib_1079	Paclitaxel_1080	Crizotinib_1083	Rapamycin_1084	Sorafenib_1085	BI-2536_1086	Irinotecan_1088	Oxaliplatin_1089	BMS-536924_1091	GSK1904529A_1093	Tozasertib_1096	PF-4708671_1129	PRIMA-1MET_1131	Erlotinib_1168	Niraparib_1177
TCGA-19-1787-01	0.0927886622915596	0.0490993160473896	18.5392215534108	8.80533185110146	0.0164507469754451	32.3800493620471	3.73248213510021	6.89648452099221	38.1195921488107	94.771254211067	24.0804390638352	1.06352882803287	229.718644812461	60.3333703782037	10.501522042306	0.0518685916339181	82.7025362179882	15.4139484463183	131.887575806991	10.3565953397632	238.392594241057	171.902041450406	67.8100981944809	17.6912120165251	16.3875131227444	21.1047164827525	36.5230628162578	86.8426864979661	0.227726267637572	6.41093536909281	0.884873142937679	2.89201946999117	5.0083052141504	167.513962509282	3.84984131810428	0.110118983393339	32.3753999843043	0.183597845561761	15.8698832668688	1.45660998752088	18.8496267880153	40.9796621863677	10.2761291003269	56.678313299063	21.7666249717247	47.2086825259964	264.360100470829	10.5294071456497	143.486755546442
TCGA-06-5856-01	0.129591705403424	0.0121388586763413	21.4329660961148	6.81624815885188	0.00739217621842667	28.0871455466244	8.77663941021324	4.37984894799222	22.6595201398113	98.8943005036427	17.6784465812525	0.519982601636775	191.436947916824	65.2611490344307	8.17066172152406	0.0454145833677458	75.8098490548346	15.2603042324779	106.169739904795	5.10527751883331	105.539073278773	121.019913900149	41.4327342218463	18.1883693982452	6.240411640356	17.9572320481959	17.0737604935761	30.1453026620891	0.133470598942994	3.58414516356751	0.697027868325856	1.27509506830156	3.94000592456603	39.7260357569915	4.74790483321164	0.0436130387409878	14.1697422639903	0.0454771707383518	9.90119594669951	1.0355033019263	26.7287158824353	39.6015854004251	5.173323915536	64.5097163490666	12.1478006955004	43.1638137065718	102.089498158874	15.8347031360732	139.970870888864
TCGA-14-1034-02	0.0951743376844156	0.0225512758294741	29.6882253089778	19.1211234166692	0.00993770343639409	34.6870115138604	14.699740518287	7.84324931353877	28.5663888913641	131.220883183276	23.8315564360346	1.46036950195343	248.422086813651	84.5561906057497	8.45792547989694	0.0774627317185212	114.614554950089	15.6449872151306	129.919604486981	9.33133749541636	335.067826711307	190.833893544701	46.9069034321492	19.7820198435267	11.7187719412385	20.9943393317034	26.6099782562126	117.701585623484	0.426237656794344	5.27738401833944	0.815206100031496	1.63222921645127	6.27260049704082	91.5897927686619	4.25538685108893	0.0337416757607595	11.0782836047527	0.110271218156162	22.0921123729503	0.678166955081214	18.9109808691733	53.7971774487688	9.57657033389567	102.79954750914	13.1898264529505	74.3394067439753	67.318712240848	22.4139982685112	181.341495448959
TCGA-06-5411-01	0.0658905948608981	0.0209739804603441	16.6971313827734	4.98269179951274	0.00928726162375481	39.3992107043587	6.15724859098781	5.10646057015858	30.7762036389873	79.2061985445618	15.0686139143676	0.878681616860831	165.798959594874	47.2089469928317	12.7349683067994	0.0654235992679946	135.476681645487	14.7087038227437	85.0393695647792	6.87612320179399	121.128949009732	101.050190894541	82.9595540456918	17.7425379222331	5.46549930381161	17.3435565252074	36.9483723989499	53.7008243571743	0.286286615538885	8.43786247832892	0.624350101948059	1.86276030483686	4.29750521346918	62.528222144143	5.91172024699447	0.0778744925246189	32.0095704175703	0.120495679215367	12.3840954143476	1.3732024359045	9.53760413469322	38.4303283953599	13.9967968029482	75.8576928273084	11.0204127394975	27.8427021173547	142.498696885258	15.6665639405028	96.3788061191811
TCGA-06-0139-01	0.0259335930729457	0.0130495206559799	5.92567397147643	1.59098600078567	0.00568038127300952	19.3499406895988	18.8567465186567	6.5812088803814	24.6947510617234	62.1724050123991	26.0819669758469	0.36396856123203	100.5300329494	29.6908437534468	7.07791697244398	0.0109057908638198	48.4599237177451	13.9442777590631	106.385561436633	10.656747654303	17.949309305903	62.2013238722406	71.6234475702323	18.7825913218004	5.76959877588342	21.3407798713562	31.4200292159482	25.066477040721	0.137345994706087	4.9198026663539	0.644607900559518	0.109014413722471	2.75408296197974	8.29854529046293	2.16458868268431	0.053958512837728	17.42859868685	0.081162601625654	12.9391834591336	3.43553554178104	5.24630790907392	18.7943716474745	5.15650023311954	97.9180112219885	43.7326370306723	28.8173868615783	106.160586389375	6.1577183312889	75.9179249360751
TCGA-14-0790-01	0.0690763529118345	0.0193556705841865	19.2726020283734	5.19592627753693	0.0103478206893811	35.6147135399638	5.71595927304608	7.01230795253119	32.9860971110533	77.8217502154943	20.8768945497227	1.2381893923314	221.148430291211	85.3865423044074	8.32118659167182	0.035728869373542	63.1978013316991	15.8903799406678	116.347404125339	11.6878564221226	149.155528317927	120.0016407118	51.3400877003009	20.1414705849941	4.835288789069	21.8486063993719	18.0607087235877	33.8399449477961	0.119242160708446	2.45871767402968	0.71693307723108	1.57205452075094	3.74048056484286	108.877944655057	4.81925874506807	0.074010042053957	16.1988542321262	0.0284427886581999	17.1540662142767	0.710526476562677	12.4825520588747	31.0919352785227	9.21261743196959	48.539706285216	12.9709340821065	49.1515169654171	73.1321307999575	17.7659785556538	61.3231687238496
TCGA-19-2625-01	0.111290421137507	0.0857411875228226	42.1812953304014	25.7645559898723	0.01870241603072	46.7762055662638	26.3849997093821	9.3556804435213	71.6415903792102	165.7381651852	31.0088994806921	2.73728684891218	276.421109697658	95.545118104572	11.1169247630577	0.0819871349529972	135.669354397213	16.796206811721	170.09752048115	35.9500849201676	277.275107999646	186.171929274478	130.549040253859	19.8302124157884	26.635383033288	25.3770474181695	37.3047376265681	127.69910750369	0.302162123440178	7.78472272462643	0.854098854692731	2.50404016709829	6.93708557392696	154.713671935765	4.16650934609997	0.197323902244406	40.9545334876559	0.160380050720119	37.9045300781431	2.84534715804825	17.2924013184024	142.103680307491	11.0187863152171	101.44795575668	30.3942437178823	48.1367933193054	191.091932216517	23.7014022128711	161.261140336468
TCGA-06-0190-02	0.051326667512036	0.0144028181528067	8.35770706099643	2.90192289985571	0.00527995885066517	32.6481844656768	22.7275955511234	10.5734425302227	40.4795872834837	61.2149218682744	23.2849100165244	0.380958140058054	138.161044702863	29.1890642661006	9.60610079818628	0.00640801898909731	37.1446394560026	13.1686610755469	115.008265507907	6.89599565256949	45.5442077623834	76.2617338901195	42.4374885012563	15.7754963933387	7.57586735240495	19.9167247665742	24.6138446903182	56.8934204841576	0.117030047146773	3.69749439994692	0.71283396685565	0.401742569748204	2.96236357671382	12.0598812091989	1.96180754266865	0.032552360877145	11.5636251768123	0.0690268014927768	19.6582639062552	2.0583738072918	12.9207490022001	40.3117751404664	4.62675486402019	99.9557252473297	23.4695599381603	50.8607961071632	112.29205238655	14.8396091901281	90.0422821580526
TCGA-06-2563-01	0.0396626428938186	0.00930959059617779	14.9107566683546	2.96511667901331	0.00785331687909654	27.7764722085458	5.85187350284529	5.61434273133812	21.6914223905336	62.4525516200754	16.1908986852194	0.506949580427117	197.621240499635	67.1233721240986	6.3997013160157	0.0224547518455868	39.984048422335	15.259293286515	117.565909942287	4.47516314874041	48.2543206874614	85.3310493485212	29.7251821671833	19.1373118889915	3.37088276685264	20.4897802865524	18.1330481485261	25.6868436561141	0.0988127549584024	2.85759242925102	0.739362024005372	0.48132776738622	3.14174411630403	29.1051475033681	4.22339714201021	0.0348326688448063	15.3348774326683	0.0300334218429507	9.21165496870627	1.08865217413465	7.5821561091789	17.158466155029	6.3925968377291	42.5663221760346	11.7884708284689	42.335322471528	55.5631093919132	14.7669382779587	59.0376917010231
TCGA-06-5408-01	0.0328182746709043	0.0130039749268112	14.2089703044057	3.69503988312055	0.00631230331964065	40.815000415164	9.11144713635223	6.07468363290713	42.81046091305	80.1162793009412	20.7010792390048	0.638008486363135	239.885858975661	80.2612819648579	10.8916506277943	0.0418237179822724	59.0067854272843	15.8712666120923	134.301767575385	5.48823784707991	100.272495015898	105.398463403334	45.0870490898153	18.7695765411934	4.22468318900913	21.1358751092183	27.7856094733297	36.1869549145361	0.175759193940919	3.56190274212425	0.789537923860035	0.967282599795174	4.67976711834319	31.3436051332287	4.75620191282662	0.021352745388045	11.6069267152801	0.0716837758775613	12.6113386631845	1.42246511731744	6.69282383964685	25.6074600396887	5.77307667715229	67.8032454939245	11.4094303121863	45.9955019299476	107.548242261087	21.1762952835786	92.4660055881353
TCGA-12-3650-01	0.0420025146969489	0.0123655815445939	12.4926283735151	4.81512145781338	0.00545213580969223	47.7757639400436	6.65700061968704	4.99299210715917	26.8001080358209	64.8449949932905	14.1301451378235	0.586063880543475	257.879766573448	68.0800297915385	12.8672635548387	0.0425161286843646	83.7084045898607	15.4452830599165	127.262803073983	5.96875076737777	107.927051934155	71.194735861792	65.3803600336996	18.408533353193	3.44576175960441	20.6711964864077	24.6356622738728	37.9694444943404	0.152292447350337	3.81310516545913	0.622653924487272	1.13265668978535	3.59502455759233	38.8819531090451	5.14299585757855	0.0443527113499983	19.6033170454858	0.0590071266690163	10.8189050092225	0.93680454001587	7.30650547247339	25.2389581432791	13.5785869130288	53.938063005702	9.03949682156846	27.5235395867203	89.561086379379	16.8249276168671	67.7409941071495
TCGA-06-0178-01	0.0472470524506114	0.0120053604463169	9.44051771482886	2.43131166891035	0.00406235522865306	39.7213105534517	14.9968571749788	4.77588182649512	18.9039492959259	63.0324378501442	30.2334570210829	0.661903602118975	222.759825993282	67.2708727527775	12.980453136534	0.0392075589346662	127.680011331057	16.0126841277436	149.618985606399	9.83681775468067	129.586319759886	102.314559523622	89.3914263200045	23.4749399327894	6.72153102439338	23.8898979411623	56.0068432389467	25.257330965915	0.137351633422273	7.60145503674654	0.662705698338142	1.52685624656507	2.54188047429822	50.447549542486	4.36465018811498	0.0384916890164081	40.7854158253414	0.0710029611386341	10.64140238901	1.04287477446775	6.89538340862672	30.9696018658851	12.8637147010642	64.1481270747826	25.7849276641329	41.7169883138159	129.116858285458	9.09286884873058	92.8944331895111
TCGA-14-0817-01	0.0313521886695141	0.0122265018963075	7.08813741235098	3.07943901385333	0.00505983634261998	32.8056904507102	15.7157525778326	5.64554354725143	15.6042070561278	62.0029837844938	19.7085989532806	0.358541498814659	167.488247983689	41.3590885066323	12.6157631642628	0.0239408461230535	66.0870209715988	15.0607684744421	133.034719101186	7.18813123429549	126.637329524654	69.5716943588625	65.0632434859669	19.1339483704379	4.50139914527303	21.7897403084309	30.8414289489307	36.0714427297839	0.155444103818591	5.52028678016824	0.600418412217662	0.512847667373273	2.27899924641348	20.7987307393695	3.61140581149373	0.0447616165615305	20.7550906944832	0.0523095444074731	10.3414430289504	1.55697118535587	5.14695875350734	23.0735041886852	11.4102401073682	52.9446027080667	19.7121214286409	29.0628667539964	86.0889958230045	10.1442043725829	74.04726762711
TCGA-12-0618-01	0.0700641943059508	0.0141051481073683	11.9913574635814	3.95529392264659	0.00551863746178062	23.9106623481761	1.95904634970013	3.44378529815064	29.4853236364994	58.631924642059	11.7526155758126	0.836403360610246	178.414569273701	65.2572133820916	5.49779506467293	0.0499635858886555	99.0676675344733	14.7780282942853	76.9945058795226	3.51255903051558	210.526684329175	105.569930917662	44.2179511347158	16.0778690741042	2.98621184766625	17.4518841431275	15.0976447052847	59.8990707121135	0.163530665093474	2.22287890284279	0.644233106149538	3.57909959641991	3.89566800580981	71.7264701375677	6.49607854327704	0.0239614790539977	17.0634281094932	0.0743059414895276	10.4684494620067	0.5600050668152	9.95500546131903	36.4575912017107	12.3071826896857	65.2921558352365	6.93736626753511	36.620598593573	68.1970148355904	14.5261818628671	63.2108042203872
TCGA-08-0386-01	0.0702950893914382	0.0220120766200854	20.7407658347555	5.55188169790241	0.00880236153206341	17.379941937452	6.3395164536157	4.42955138201106	27.5276412870646	78.9522173814359	12.3083996639502	1.19562765158622	206.341425057206	51.0566284588049	4.40211712687137	0.0459002528764271	85.3136662292159	14.7266056196597	96.1993463835954	12.395623935609	263.744308160294	130.771460349264	37.0367051485421	15.4597160427295	10.2079081878715	18.5440390768108	13.2501281974434	51.7059947393337	0.156730499941646	2.57027265005429	0.756237312324218	2.00278687633598	6.34632555526742	86.8507626976371	5.07467675083816	0.0396167086666875	18.6765375238604	0.0459998301667944	14.9849452628156	1.19157498027773	9.75677772421781	48.4094744763717	8.73013198731912	46.2844049248001	9.15398383802824	30.3647862150097	117.552786610954	13.0444371881886	86.6203115141391
TCGA-28-5216-01	0.0721206535944024	0.0152327246091236	17.4804581145905	5.91504131712764	0.00589716111787823	38.2681866161794	19.5926779785204	5.56703139346073	36.563500761586	71.6653115815753	19.0049886244267	0.829359553163747	169.459405780564	45.7455841175443	10.9004469512764	0.0302741536210754	76.7997044266275	14.3581797555062	97.0605487476434	5.63053998155278	206.001581448191	109.934666396661	61.5817895209295	17.7950512214865	7.09669021915718	19.0537314204124	25.97987305242	50.8601388300905	0.174705525883935	4.6336714529904	0.6463149109812	1.61336385444444	3.46508532499613	37.2115275201738	4.26697859336964	0.0353125756674873	20.1129068421679	0.0981992391600004	17.141431439621	0.932321238869071	11.230339854364	50.8613195492612	8.0692530438422	110.089474439076	14.6721314061201	37.7747040005397	104.728441613204	19.0235851298799	98.1300286184301
TCGA-19-2624-01	0.0493285883406252	0.0115874233976465	8.60798205202739	2.68487265714277	0.00682246670592945	33.8434823159386	2.247951792517	3.88075930670504	20.3923668328968	62.4795847704605	12.4281149010728	0.639405037662979	238.133756127527	92.2715820589705	8.6518484918078	0.0412298472941788	74.5183192365556	15.3688006836807	106.002038561527	4.32658325416729	111.267890691928	80.7416703661123	38.9650464937306	16.4825418498063	3.21720362408982	18.615036873168	18.2155918186694	38.8433154807916	0.170269514322388	2.97600774219938	0.755415038326306	1.30524161763523	4.01292064077088	57.7768644582003	6.10499033401572	0.0270572246518053	16.1870524522881	0.0522142370243899	10.0906189242588	0.541154316069008	5.8725466231709	24.0224753639273	10.7645921388437	53.2627665386261	7.2955568247485	34.3075831584176	53.7186916009452	21.5118133627664	45.943099701832
TCGA-32-1980-01	0.109774970386909	0.0518825731509002	30.4171407451434	12.1219023486458	0.0204849509234085	37.1048280967957	12.5256437632385	7.74702492891371	53.1283063725342	109.781965634537	18.8474206235627	1.19326613356104	148.962067904124	42.0256432896996	12.348527635718	0.0586167551393215	95.133511756706	14.7356973166957	86.7305671669086	14.5593044067116	84.0816641276909	125.569460613373	95.9273489765142	17.937545762689	10.7221884912215	19.1612483537166	38.986245155101	70.4727867264282	0.360252520604685	10.0453496957344	0.691862302927505	1.09005151904772	4.31617993195551	91.3260843447326	4.68164906275978	0.296811794045048	43.926025419144	0.225969426677452	18.9811990593674	2.85045607469548	18.5077346911771	58.4913068067853	9.71473220242534	123.349146752919	23.71116571804	31.3524556554899	173.587237558563	15.7561047767244	133.279243683729
TCGA-06-0210-01	0.0465054176792409	0.0288305707462311	20.3146444080492	6.13635440340321	0.0116171607521282	43.7941721459551	28.9432517085732	11.7452013863633	60.7391629145427	128.655625165717	25.1266598747796	1.10174196972499	164.317778735479	55.259250117377	11.6382744947423	0.0412203903574385	85.9518692014316	14.6300378038383	117.858017141524	14.0380701917676	125.441064870478	106.927188304705	105.052779828595	19.1380942685671	12.3622687927783	20.4822346726649	47.8104992733675	77.1797486045918	0.283628913266559	7.31256262200021	0.739959185274751	0.674686158027708	3.2281341519155	72.6206182539614	3.40327890817374	0.123144235787428	20.0397949582286	0.12696201158456	23.7173894678197	1.72064229501278	10.1490646206873	49.2978680743435	11.4094543386504	96.3101122970373	23.9752182779135	52.3761345465832	101.479234831772	16.6710503182228	102.888101969521
TCGA-06-0210-02	0.0593144923057738	0.0295269624079873	18.2739955945526	5.48450736258277	0.0115621490976635	24.4241522637121	11.5169278863618	7.03270552873747	50.4398974750984	82.1901704471615	23.0070645639759	0.666103556444198	171.68858820964	50.9288101052679	6.376611430386	0.0256578255138544	51.6985277599849	14.8332618850998	117.863986774132	9.45701578274629	76.9069504490372	105.594739821792	52.7491015437752	17.1385082327702	7.74267022259709	20.8701263654038	21.5016263105279	51.6594868102143	0.220187336314765	4.09007822770731	0.777955323368079	0.733834243552616	3.70142345401784	62.7682352861261	3.51413937992024	0.101617035085986	21.8955279435464	0.123676374373409	14.9247870776123	2.61312632020536	12.2941463367464	41.6757168030893	7.36083298595929	89.3521594667109	23.7326112179502	36.5858835605692	93.1414195129339	11.3408146102428	89.7107508404841
TCGA-06-0686-01	0.0469287443633665	0.0154507630175103	8.53557575925298	2.01405634577371	0.00568588419554765	28.203614453355	5.40179269459248	3.71503278838269	25.7541832571634	53.8817799338692	17.8167589207345	0.458757916516171	222.882794120805	65.6692082770919	8.03604104909894	0.0293128445062417	60.0671595706763	15.2367081536752	113.935727848357	4.41575307845249	43.8267085094446	62.036170356735	49.2773920605514	17.2810439015025	3.31137930646653	21.4703167430516	18.0091611618068	30.7166708467232	0.152730095738753	2.93796648432471	0.699555843716176	0.98360433524298	2.97351874737077	35.8569426289846	5.15584051754032	0.0308584134934336	18.2273911708983	0.0715209377405194	9.20172304206169	1.19122062124536	6.02666538367705	24.4858954583933	9.52797667236889	71.3547668203684	13.5410107511191	29.1309416689178	72.1170027389156	12.1511293922018	62.8748700414747
TCGA-12-0821-01	0.0439186511882651	0.0167180179302275	12.5544954133691	1.92803686060288	0.00762122020451783	37.47333093902	11.1050657909172	5.30368720703623	36.3222505883914	92.2822466660721	18.5175750559463	0.817089024744138	210.181888548993	76.4457222647497	11.4404150994563	0.0363462239678568	100.42698518359	14.9164058605716	108.331451895333	5.9769534872969	117.811504027922	105.11257863863	48.5421101012175	18.0877524613685	8.74854592946377	18.3100938964481	24.4323666782199	46.6830997673342	0.128681418837182	4.06201441675446	0.750455752495744	1.66775607785473	3.62902522701089	45.8316462173427	4.81302979258629	0.0329785326234925	17.3005883340482	0.0531746740288187	13.7042378736977	0.621776770131595	6.14867318506379	42.4481118382042	11.0511531469446	72.756505006326	10.6373301458399	46.4339612627872	127.868487090481	19.6325179347284	85.477186312139
TCGA-06-1804-01	0.0534233546901363	0.0308605197186905	32.0862924061687	6.64386274539336	0.0158733161577769	22.0677134082669	4.73962399880548	4.37550456701023	39.6332200807682	83.2815374038054	15.0841003143321	2.17574882422641	203.462478143247	75.9408145398626	5.02193181556573	0.0582319495210435	94.0824985035431	15.6451507817581	92.9027164554393	16.6264865700006	145.319576516627	81.7278810316306	61.4603127914848	16.7385000745287	6.25262910565008	19.5775783416684	18.1710408531672	54.5225774008874	0.310795241386677	3.01300116921758	0.82001497709703	1.66637387474865	6.2705181271317	66.2186319745179	4.8842151697991	0.128997085380059	18.0946060476862	0.0943679742027141	15.9153788922639	1.53235939877754	7.72845318615966	53.0034669012282	9.22339180383687	48.1745786159348	13.1722162593363	33.5251614850393	109.47665161199	14.936877839221	84.5616145593963
TCGA-06-0649-01	0.0977871444879324	0.0351648604504999	25.1720399238594	6.57373188673714	0.0127786583470437	26.3476436193547	14.5412490250185	5.77127599626204	52.2037693836827	113.585385693659	20.9541057860903	0.833001431286858	147.23995574516	46.3582105366066	8.29706169530944	0.0352363623519061	73.8426306077172	14.8066113608876	89.8420581706406	10.9687240836646	197.927187858306	87.8529842127745	81.8681937993804	17.7935119621139	10.980301818926	19.6165763658387	29.3134191269982	58.9666102562358	0.17936807796554	4.45159238248114	0.672660194764324	1.11048592570617	3.14484558035801	46.0987178565089	4.01392569788372	0.123770129270311	27.51365236807	0.108323507267064	17.633910902182	1.99919455851759	13.0044070209066	49.8100037494362	8.46210471926745	97.9166493096907	20.3695353673821	36.7908935750608	152.229240172565	12.6427949127312	145.680071552483
TCGA-41-5651-01	0.0861749330174126	0.0112630538031355	13.6976038488607	3.10974606090767	0.00508666736121231	25.4433857388069	1.34324007869415	2.80776665977763	23.6969796479503	55.9246758993681	11.5736411176623	0.490260303777458	216.683533474335	83.1285473991519	4.95028823521522	0.0457876003758471	86.6727202226699	15.4534086297387	96.316371069093	2.71221978638032	229.336666052894	117.018094137217	31.5299951215064	16.3710153480722	3.60010290673212	18.3968711412067	10.8439377202738	43.7262217313135	0.162594713883641	2.22519328364703	0.720542404083195	1.82871252534491	3.59074195700434	71.3712932766125	6.32516953333012	0.0186283855666899	14.8893782607006	0.0730978404477739	12.2015956198012	0.557087214396803	12.9184969650526	29.207360944498	7.19145768026579	60.1826333129789	6.12672175111857	41.7960531841335	47.9630011162293	15.7047753350631	59.3650217820771
TCGA-06-2570-01	0.0327573767607611	0.00595358151978622	6.76878388616259	0.808440194129927	0.00398566460313188	19.0888999315615	3.60776849303133	2.82433811503357	14.9467023550899	32.4960431084846	15.5775062050153	0.264763142750337	170.913769452091	64.1597948370742	4.33575132384757	0.0148358671630021	58.5098368843806	14.9865005103399	98.9827861187434	2.79962565237767	37.5436392298111	60.9091669987576	24.8644280698768	17.3649505549144	1.74597271524302	19.7085549037612	10.0673562881378	16.4022309032865	0.10060099683952	1.50336617215945	0.751335740241496	0.632918557591359	2.72539089377812	21.7671330671543	4.5460030354752	0.0159857581385373	12.1168885017883	0.0540716852971389	6.9202887922867	0.941357513462783	4.82068985219984	15.9120325314779	4.04144469950281	59.6478001203561	10.5610091229467	32.360460395311	47.2737718280975	10.8985847523042	40.0730567790731
TCGA-06-0190-01	0.0371607739022768	0.0217606221599728	11.6499540419185	4.55708813687258	0.00866595912277018	32.860275593031	13.1300229004355	8.34201010706852	37.6105133145479	74.2305822895469	15.636836125315	0.695461713473808	138.99188426753	40.6266348229626	8.84625158245696	0.0201231228256368	47.3667590734439	14.2378858432554	105.62552825808	9.3671158678187	27.6955379507598	75.6016429738672	56.671800218536	16.5156877843485	4.95796419990541	20.2615626679004	28.3454363479905	72.7741382795331	0.146110486212999	4.60473791032656	0.667207637872208	0.333154666856163	3.20113492720832	23.8310187874145	3.21165019527502	0.0648633422854247	14.7258846001849	0.0624752902459624	16.3399995590959	2.18011842075709	7.37010298280238	24.7844478704905	6.62217691616274	81.9148786103531	16.2348478529078	30.5703993965783	92.8859234120296	17.5566618382895	79.8901137640939
TCGA-06-0125-01	0.0470584325840194	0.0126033983679716	21.6720227326798	3.66500077190246	0.00860186040417382	28.1400470764053	4.43499576167736	5.10679369069168	28.7894037402006	82.4933757651514	19.7404373983733	0.74827169750479	232.761450589356	88.5698995567494	5.69239423839582	0.0237802157386995	52.6113216544103	15.5985507243456	118.821785445219	6.38148541387497	77.9430603916823	101.989660367239	35.3498315693748	18.4804617350649	7.11043457689908	21.0497538211376	15.4685533084643	40.2174710522435	0.123942174930124	2.20256820068599	0.77240348002374	0.647743797449123	3.94171967635651	54.2348627769986	4.50038421414831	0.0323069847272103	16.5565425483364	0.0388135831847891	14.3761991969824	0.898688297890322	9.23669955262206	30.2237092043956	6.48698982135473	60.9480421436776	11.8141765607138	47.8000971731408	47.815838289541	19.051830873346	67.9411706214945
TCGA-28-2513-01	0.053762566358996	0.0417954247993325	26.5744820938941	8.00479592433882	0.0138692327228615	29.2031083564023	17.6256813706288	10.550894206916	52.9360457891109	113.130818354395	26.3138918585478	0.843850464694341	158.949812856011	45.1937073141087	7.95924307868076	0.0275965051233105	65.2167990838335	14.7968372929836	109.074653468107	15.8472153453528	66.8461038968254	109.866794817581	77.3143523915336	19.2664575673313	12.624048516411	22.643633537464	27.8354021985376	78.1831768504116	0.193560062716925	3.7739320896724	0.658702791660287	0.561084986499163	3.67809520239573	46.4604437103629	3.06501919089721	0.172175718726839	29.3958170550796	0.0822556214156575	22.484362220265	3.20857765106265	11.1828263241018	43.0326099040192	7.3268473911908	112.144474509855	28.4893175638663	39.5670654486186	122.698894241608	13.8745301777728	126.110399617091
TCGA-06-0129-01	0.0278401370870319	0.00358160464510621	6.31860893474351	0.719141941846687	0.00335758828044557	14.4298222715644	1.37244281239755	1.91743203977167	11.2826597798945	25.1418288236828	13.1745106213187	0.193067004513752	167.485694459668	72.7951808664196	2.7600772662635	0.0191871691085816	64.732162588585	15.4948032430792	90.0109545607058	1.89232163642206	88.7719422704098	48.6886007872202	15.0445274475271	15.5235838667029	1.62128953142454	19.6063816268575	8.40034206895024	17.9182340426877	0.0992565622061821	1.07337526257278	0.821994835624898	0.966038472649073	2.97244947230452	14.3476450830057	4.36404748900285	0.00784706383532402	7.52017664222751	0.0361044915083212	4.98515924019801	0.947349911893757	4.00658583649171	10.2735890066743	5.30202241850848	39.8998885984945	8.10178305903524	29.3874830749059	25.857833428356	9.79898804150473	27.7108317785791
TCGA-27-1830-01	0.0713582498166062	0.0343582701473019	23.4571738948817	5.66656087026825	0.0124928184118942	27.0184443866004	11.7458254643385	5.55215705582296	36.8604314729775	88.8741296602397	19.7156429599307	0.927544605284299	147.636007758264	55.958236673877	6.44021031685111	0.0404064338586216	72.1676770598871	14.718189925095	87.1171572968234	8.40570099144431	88.2056547324801	93.7487892994989	48.5354811033698	17.1892652349759	6.45571214628009	19.8289047018182	19.5883922458914	62.5293066093205	0.141205310232062	3.33099487643754	0.716623208483328	1.37307275730114	3.70630602420702	54.1641924852367	3.94874133746232	0.0756124010934821	15.5938531168986	0.0642485399600347	15.3024673902972	1.6405760590583	10.9404238187024	48.2067614020632	10.027887571169	78.8754975262809	17.5074136581268	41.5723140655743	85.5466689498232	16.4397050062468	89.782965042461
TCGA-76-4931-01	0.0499824408993377	0.0114515818078883	16.6864706473414	4.05413645693266	0.00701610676161132	35.502578819	7.64859971008811	5.46183341472653	33.0909155868185	77.4030811578324	15.7391507811717	0.765093472218165	264.217091410819	88.4985682334364	8.39337849201918	0.0400647848937112	61.278346735854	16.0966717542574	140.248906315373	6.0749663405882	106.080403698023	99.4756290206223	49.3718220711244	18.4070765459761	6.6240998867816	21.1521012978584	24.3795186260289	25.0675435365076	0.163900431433708	2.74653576498781	0.762004642061914	1.34212660572413	5.20739406929853	43.8258049848443	5.34489384809042	0.0305759953326432	18.5833365998327	0.0487882062058268	12.8009622769543	1.39405182882033	9.39751924551321	28.9248977653391	8.002239744215	48.2915157578404	10.9822955878488	38.6685308241944	82.5481172472758	18.5915662865373	65.7982510251424
TCGA-12-0619-01	0.0601235700028024	0.0272785409080127	16.1137983111009	6.33027588892555	0.00940170688618204	21.0834190343849	8.29503522718676	7.79199960635438	43.4378809308768	74.24200889165	15.63311365714	0.675768635146404	172.947935570669	51.0079642964831	6.78718456972875	0.0324696246373223	97.994154248294	14.8204964396471	114.642136264389	9.11491472234908	240.944228522921	97.2084553022716	48.3072393243369	14.862787296166	9.08791517006021	20.0491302973598	32.9974952858115	115.206710710008	0.301722457387826	5.26245514906906	0.756783948866296	1.00611818628386	4.95303467847793	33.1971615545097	3.63345363396077	0.0455033907850815	16.2171904649131	0.0864549727201738	17.3276708089973	2.27855537054065	9.89472743453353	51.985169863565	11.0118092621412	72.6342223572751	17.238274320151	27.5392931400248	111.904091310836	14.802869405608	76.7561842107201
TCGA-06-5858-01	0.0858364037914949	0.0217174700437012	19.2126817640186	5.47003065250337	0.010573327388166	24.2789451933153	5.40713887334325	4.99528632788285	30.0147639951685	92.3940238235194	17.7517793823246	0.799668625923873	192.737101872257	51.3781533039505	5.26355346662918	0.0287465539628693	69.0771879640685	14.5834441907482	109.399757946828	7.94653135275475	152.270821495475	96.5050206478587	34.4272775256398	17.2936754500857	14.0019360122202	18.5696401462988	14.4584172431241	50.0877079561256	0.185311423848717	2.30354969085452	0.782257165852317	2.44976752122819	4.49890263642163	86.2144348410434	3.94539401789245	0.0447491512925583	23.1656075623273	0.0941299188755667	13.7550201135739	1.07832924529335	15.8400713038233	47.042267825406	8.48200261373158	66.3988236932	12.2911892474191	46.932793272836	110.491783606903	11.5314338389537	103.019047660695
TCGA-28-5213-01	0.0379252456318307	0.0173442270263284	13.6910326869548	3.59234052832699	0.00647136160034937	32.3654274098082	35.8826306124186	5.80936525794076	21.8679253412457	106.546642280204	22.225456154007	1.03054207823645	133.860286067875	39.3097600077236	10.7264014556413	0.0322470118749687	69.1141179781955	14.6006445045284	106.970914432981	16.2229721044522	76.6793170990073	99.4078516044656	81.6044732409203	20.7776279182385	9.02118856685123	20.2128363780873	33.0105351594563	23.9189450795603	0.125859672796348	5.44554832226388	0.586688863568571	0.870125189608306	3.84123761162772	15.4473000831517	3.12229548155829	0.0453138996194046	20.5697531616355	0.0407827712926673	15.0665508940411	2.17210667867305	6.83856020724717	33.3370186599683	8.98471854962624	72.3294225332524	25.5810725865399	32.7271945393629	132.712295796778	9.68222621148402	106.717403224139
TCGA-19-2620-01	0.138453719476944	0.109002639067054	66.9561218486003	15.0454711179605	0.0289602122904824	42.4331589603527	15.5596524512442	10.160023390369	75.1910326893649	155.231023461591	31.1504037177516	1.99269588586088	189.976074218908	74.6651375724636	9.39829731453172	0.0712770971777015	107.83223612234	15.4920533787865	107.290679107001	24.5181893897841	92.5109088888976	155.096225321558	119.075418490908	20.8298855188456	16.9915166197296	22.3951727881915	36.2270286182174	70.7892820168209	0.277325629247187	5.93737382580386	0.813780409340769	0.843088490492383	5.29358141977856	164.261613906427	4.20989113562356	0.392930762747181	35.9890277677578	0.147525809650382	33.8907702808311	1.66310994402735	27.7656278238994	77.2380010479006	11.0087225392599	138.846301335596	28.6896964144696	53.785574664783	146.344060934832	21.3124440283986	123.001852042607
TCGA-27-1832-01	0.0510994791354867	0.0498695064315439	15.5892158616061	9.49910662500512	0.0192418947940962	38.5310308813198	14.5264418049135	7.47195195986015	56.6226397465374	131.628342629939	25.9186780508446	1.23512581939735	186.241312747929	63.2232517060269	9.44276875476044	0.0502706918304468	71.1360592725369	15.9556391172538	128.594200524555	26.2755224566922	90.8210418421224	155.814992522446	106.197327880259	18.8121994225733	24.9555817238364	22.2856562465949	33.4977034325032	73.3347633142338	0.238521322759061	5.65618425328366	0.729900627693163	2.51168228509884	6.30566566592387	45.3911252129246	3.6099084120717	0.16166775580903	32.2145326421961	0.114451483727676	23.6330972247073	2.50431406684354	7.93978986972316	43.2732521120249	9.10155529582635	95.0442433191136	27.0144379766377	48.5077253084161	224.628173305919	16.0536504868698	165.910719733991
TCGA-28-1747-01	0.0406175132683493	0.0161120728676982	11.4311362091512	4.23177760727533	0.00753168782648966	24.3735635168227	6.79033472444601	5.54936336298084	33.0300521624346	55.1962633324147	17.977950123413	0.663933710381687	179.377196645748	52.9419886604324	6.25293978768376	0.0311821985409418	42.5302375254747	15.4204737380794	103.313580872331	7.13912388988872	89.5192791525289	81.9838709601759	38.5624445672803	16.8942522642626	4.72232372610804	21.6088348715505	18.183134804168	31.0251584800058	0.18776716853658	2.80097123745167	0.742484879614494	1.00924011812932	3.20261790298789	43.4578498645571	4.26651349491887	0.0381173155380743	22.2201880502497	0.065565550168897	12.0881397293194	2.15476464793446	6.99768949423239	24.7408460619268	8.55891032647676	50.2047632862536	16.9141123575773	30.9557411721623	76.2989703492312	12.0859160036055	52.8738698131634
TCGA-32-2632-01	0.0826799792795186	0.0434010528324698	21.2347967925526	11.9913736853176	0.013745920467832	35.6962438246087	7.73602630049517	9.46148296039304	40.5056633110731	108.287322645986	19.3110332584254	0.85180146983131	197.163653014072	49.1692086149317	9.7918099121348	0.0522533815426373	92.2571695459642	15.3378651879554	113.169020636082	17.0181681951148	68.7956353987612	96.3487123540704	98.1103222784057	17.0617731441523	10.9440857685186	21.8212119909382	20.5985686789883	66.4866775003928	0.206841323184245	4.64738986042482	0.718297980967071	1.29181091152681	4.26653046629975	33.5455625759171	3.84917944919659	0.11385710543401	23.6644768292895	0.0734993487058235	15.7630916678205	3.13440461504745	16.3743385238676	28.3916365309143	10.1496216677169	84.5051448172965	22.8243731343632	27.935925876501	87.0145743328215	14.3852524449069	120.392648884266
TCGA-06-0156-01	0.045476254302379	0.0131151752228215	16.3363313809139	4.78756784024423	0.00725099262131331	30.7492599483278	3.90161706213411	5.33571352091404	31.7046293023488	64.9043376437871	13.4765209596888	1.33987367187165	159.216665371261	47.2176566591941	8.14752377273003	0.0368328866242993	84.1992292360608	14.452972110936	82.1149680361209	8.5567198537208	170.259749435814	85.3098631956083	64.4308349357465	15.3139160050986	4.47615871437098	17.4809196388012	24.0519095656286	59.2740567536732	0.22562197978987	4.25155394186311	0.672520558942886	2.05304351359685	4.03718143687631	39.5244145245454	4.35967050060901	0.034105997670878	13.762169700093	0.0786120005680815	11.315058788686	1.07908243299471	6.3680869431515	48.9281071506294	10.1528904893587	73.0973536503166	8.05159990915612	28.4641253537862	111.787335480963	14.3874223764989	89.1510478939536
TCGA-06-0125-02	0.120685920373875	0.0549277180242781	44.1421489154201	13.3983639993948	0.0179020871775971	34.0813677253863	11.5561696107246	8.46604074854686	64.3552953588621	114.117048179012	27.7916746684893	1.71245552029924	174.40561768215	50.9528473673641	7.70971245644012	0.035091386878369	76.4803874028096	14.3822834378749	88.8402454120418	15.8986759507118	92.9164975376541	157.128617256722	55.7610261431329	18.8538911718805	12.811101486588	20.3223803410231	20.335399287699	125.402805075438	0.258671897952585	4.19093738743741	0.745361432452585	1.70593063709997	4.86882319066051	180.126315789249	3.95051285655465	0.150183609184289	25.8881912241013	0.149496617113749	26.8363434827492	1.87815975340992	23.6181162152235	67.1464339674285	7.25701136651644	135.139226743481	21.9870194079874	55.308257077387	98.3745519071527	18.4104151161153	127.88688696967
TCGA-32-2615-01	0.0684861696180296	0.0227589428237797	30.6095901237752	6.22578557953178	0.0112063338271463	38.5296098182471	14.1127036634571	5.83994976241907	46.0699879865441	90.6754704136173	23.5166296776863	0.917537102909411	175.742747590213	66.2409968469888	9.54244018459276	0.0318604440369035	59.8034565584625	15.803689339693	115.88514311663	11.089005340974	90.7161246229151	107.718750085367	48.5265941103575	18.4201627821475	12.6538048802806	21.820663034279	26.4799310909196	38.2335351294463	0.206821746290485	4.03911274491388	0.760303008992358	1.0913614335692	4.47309104137196	40.6403993364782	3.77259959873951	0.0578803597671026	16.9756287858352	0.0903650741528514	18.735927648133	2.20914458664041	12.9461202828792	45.0106274261977	6.68187744538912	87.8204996959748	22.2972427913295	40.5459038994012	103.367630195883	19.3711013280816	97.7643211421557
TCGA-06-2565-01	0.0297041679763762	0.00802123372383571	21.0401490080573	2.31165723228809	0.00847915431000816	34.8219361438525	4.85995109118573	5.07168441087072	19.2069221333537	54.8216421863373	14.4810430408193	0.614374782442749	173.190153561615	86.4618430404656	5.46709465550446	0.0262982361889656	50.1110561718157	15.4060173363108	89.3450927263463	4.69812787430879	67.5254710607245	78.6380840321542	41.1368485940173	18.8333807005783	3.92404636309162	20.6452816580207	17.9743078826669	24.5256316428388	0.0901585851761999	2.3679379927631	0.750645129626171	0.260886114208926	3.44777184851374	26.9314473064909	4.37104755196187	0.0299286930222113	12.2646294305467	0.0287908879462041	9.023541574709	0.819614939932194	5.93426534718052	20.309764116222	6.07673149581084	44.4051492619911	10.1598345353835	42.3372425508277	51.6776526743547	22.0689938657925	38.6565125949414
TCGA-28-2514-01	0.0650929061172718	0.0237856778162924	26.5993446912107	7.89200172528076	0.012488444797825	41.4816892482595	7.25691539626936	5.50395513203145	39.051912699305	77.1990736396481	14.1333073598374	0.973213556223769	175.395363600917	54.9685080091774	9.36695957486821	0.0328399443054517	89.0417295208468	14.4976950255165	88.2296558891443	6.92204425857314	93.4301071731668	136.890948625705	49.9764368135201	17.2909121654204	8.36323281602041	17.3798466051689	25.5419331225733	51.7784448097523	0.234516776167602	4.62294854382964	0.694554427665337	1.04041534133177	5.54517502908256	66.2630533815423	5.16148676970828	0.0625901346113559	28.803047190333	0.102913621454045	14.8405392703457	0.980943119930372	11.2016067228071	44.4368890202991	8.57727258959056	93.5261215331289	9.14295377726571	37.3118891013903	103.129105031885	23.7017190810949	79.9757957006573
TCGA-06-2557-01	0.0568771496518613	0.014524220601846	14.1795143135183	5.04385974590106	0.00802252359885515	22.9933168969721	3.21876788677414	5.27346979058465	23.6545246218631	68.1219798122718	13.1634942693717	0.56647813955466	166.335553378676	54.5881106851564	6.71901066544708	0.031576518689935	55.8027869637806	14.9705873889203	87.9531864273982	6.48896864098178	88.5425230075683	94.2777280116551	36.4456586954724	15.1098328125423	6.92889558807006	19.4776733426976	15.7699778447477	42.3041132469575	0.19945311809185	3.54604836349313	0.709923511434241	0.769870432107526	3.9400951942868	29.5413369690206	4.02916687013882	0.0351348595845268	17.3975252589926	0.0634927963704942	8.78446127444652	2.14865401567534	10.8750136721537	30.3627967965092	8.36856931854642	52.1214779516875	12.0924659327039	27.7839314364416	53.9795513041449	11.1509980536156	67.4036634454151
TCGA-27-1834-01	0.0643189323362512	0.0200150361548268	19.8848743924926	3.85217598550564	0.0111170217356255	23.6421305390444	8.45405762657112	4.45833870633348	33.0222893742803	67.2022003798052	17.3611893356316	0.950144915445257	133.756897298958	44.0016596866821	5.61124351872514	0.044148809727693	58.3917683432121	14.6475111651325	77.2423250744998	6.99478624213697	157.691650729372	94.6778206767386	50.0985166772859	16.7360813928446	11.3065049105253	18.0912081295655	21.1847887509619	45.8733109726489	0.135825786180467	3.73829832681069	0.690167959075701	1.8637763467234	3.76166119350286	49.2644282126745	4.28473603100764	0.0521385214239403	24.9398504469311	0.0781678287705805	13.5779738927972	1.48118661152342	8.73745239195335	38.3244219266825	11.3027638068044	54.8940801878835	17.1244543946993	36.1400240237269	144.685085764373	11.4238051172878	81.2247049941989
TCGA-15-1444-01	0.125182000906932	0.0293575288457545	24.8669641977396	8.7222972797349	0.0134848098733339	26.7221126598821	7.26024933721328	5.15947654142578	39.0502258744857	69.5887257209248	20.5314004734077	1.17714431695233	176.243044228882	60.0529364953315	4.99874247730442	0.047225062560192	77.3767127886233	14.9222401163413	80.1169440716453	8.75917869329953	168.982949338223	113.696009790304	44.9622362988313	17.7479902244625	10.1382676798796	20.1292504264134	19.8359834754061	53.268754630676	0.258666319651467	4.10338677578708	0.809101603197559	2.0106083997747	3.70836169757791	103.117741518765	4.29439694581744	0.0883717569701391	29.3556046135536	0.097133841762666	16.3466400422083	1.32700129180943	21.9423755883291	57.2333356928193	10.5186962511352	72.3047449126127	17.8473585361807	42.9134439771922	93.6570809608307	12.7511363131307	74.342661583654
TCGA-14-1034-01	0.0845982623910922	0.0316663669126113	40.2666719277947	16.7207975388692	0.0122931155948898	30.1958885889223	16.1741755563153	11.7017668452512	61.1877844704356	153.485226619921	23.1695106571516	1.79400956157751	198.367787645328	48.7196989627608	5.96150943893907	0.0434979349083133	68.9966154164321	14.9560910369994	124.155005588802	19.0483287050153	219.415967756772	120.770671795397	67.3100448226063	18.0825676090999	6.31003139556071	20.7107878182741	29.7220174577571	155.058923378519	0.330948694871203	5.86556427830561	0.726655387761267	1.43841690561289	5.46255987627923	135.549995292654	3.30996559871646	0.113213826650962	18.4010375441943	0.125359603902559	21.4108202023947	1.66104343492166	19.7330433273133	69.3519095418925	6.75289769046456	100.760684210715	16.8710862835032	40.1127882454789	167.205500345082	14.4944291021593	208.321765137129
TCGA-06-0221-02	0.125284308241395	0.013052734742148	29.247145585379	5.77520406968422	0.00930363197182092	28.9810601557389	1.41822710104795	3.07678478960941	33.1487310940159	59.2555365354038	13.8828097156929	0.782280136607327	225.355175783376	91.3823903527219	6.81123436279698	0.0514134421816629	150.333636042432	15.307043997109	68.9784445124165	3.59992505270886	194.731542834174	108.945386353603	33.6310124132347	16.0910205820882	3.1752841975749	17.5639251508227	16.0591863826016	64.8300513274641	0.385444089010954	4.09054854754181	0.848751176024502	4.32183097179465	5.63721200294528	164.359631661109	6.66018883485151	0.0355679255451682	20.9999139020603	0.209704258254751	11.3704584096303	0.593043376614225	16.5124764235215	54.8024370607912	8.34346297609864	70.1808193247374	6.71967184783322	44.3068628104289	72.7161272982115	16.2991012999903	83.9022338705327
TCGA-06-2558-01	0.0882061969736066	0.0160982948154334	15.993778464146	3.35652330220287	0.00779380067986893	23.5688862040768	6.62121937509539	4.01658975087075	21.2082797384741	66.6658625018124	15.8327648690054	0.611611006485463	165.450345030636	55.2162604638032	5.75898088192325	0.0335817683517765	89.4496220212537	14.5904273632971	92.9074427317593	5.75437946745471	132.45686847705	81.0741294823126	41.0163220597314	16.9403208034242	4.06200863861755	17.9655887926425	16.9141353971677	46.2511595481808	0.152793614434387	3.47781119303877	0.635038898324196	1.59446921189764	3.95824121929565	47.7372320994857	4.7124505586847	0.045391821430867	17.7634815654195	0.0663475388364737	11.2624213895606	0.82429754822351	12.4725051048571	30.4551752598159	11.3997695043877	56.6359582871906	9.80086908336916	34.3948574037454	86.5356701867221	11.2349849771876	77.4861965905934
TCGA-27-2523-01	0.0585188105914918	0.0194722675392466	33.6516044074958	8.16300633700546	0.00955674449024537	39.7674056878587	13.1973064422019	6.48065641928985	38.1118681736587	111.722466912716	20.8303971966162	0.827230550780034	275.690517010476	91.6764204077702	9.05881486481235	0.0531834313180418	81.2841131654604	15.7066226914287	134.86905483721	7.62295013943562	143.869961421503	124.758803708184	88.3001375678455	19.9798428953008	9.54794516591318	21.150731271871	28.3302951234232	52.7704965202149	0.18592584132306	4.44718309943748	0.737880889756949	1.13202972864023	3.8306980438096	71.850240807722	4.85936109039122	0.0496148516879305	26.353544565183	0.0548093074314882	13.612209308864	0.93611155633012	12.185560669197	48.527365429489	9.13928238142142	78.7936917309953	10.9944401825752	47.470070285051	104.669349594631	19.1170860019512	105.793528111269
TCGA-26-5134-01	0.0431143536984495	0.0164785976863796	11.5212564810899	3.58045175000482	0.00730734553767236	27.6060752575949	4.1482321635969	4.04491268507769	40.4608086979495	47.7191373808803	23.2452074553298	0.72276083015557	212.770582205511	71.0249868446868	8.28030776908461	0.0289022382500321	50.0569763914017	15.0604167381191	95.0154554723918	7.2586804528153	67.4600388852642	79.5425614363842	73.5778634440564	17.4632423192566	3.6390180187911	19.3222633113262	30.5175158365982	38.2482522957657	0.224863247891919	4.87066339001553	0.805850682023632	0.858192100194788	3.11724943673784	68.5438923558526	4.85788967003928	0.0492071230799872	20.6796946212021	0.162000572831466	14.5844286641972	0.604494173241915	5.7772307908164	28.3396207739044	8.12269584515609	85.4128035940019	14.0558965526313	39.2900343927853	84.6885587768902	13.4540460821342	64.017854799941
TCGA-06-5414-01	0.0308679941476353	0.0130645539586316	15.6452076908898	4.83241984376518	0.00769267221014763	31.5321983896148	14.2306625953358	7.34759111568982	30.6174459086928	88.4901676082654	22.3316831151339	0.676089831388415	187.615057127587	61.6193751544565	6.22683292166868	0.0262177076458864	41.9591100536203	15.1238434630166	114.795068868485	6.84555666792271	102.469441897215	106.576949186671	51.5994434211487	19.3101846968005	6.8029841296318	21.2780693074739	23.9582214034706	46.9196314548262	0.106639481690338	3.57752650291591	0.707008545705604	0.504594323080548	3.25098982841915	34.3760093909134	3.40272250157142	0.0464241361184287	16.4868325211454	0.0424164984862967	13.516680426836	1.57168025131732	7.72717875028216	32.7487789290258	7.28620976392571	68.6318563494019	18.9599335369774	44.1233741973103	75.9948033305108	15.670143686286	84.9251044232094
TCGA-06-0168-01	0.0678852198327914	0.0612313666106459	17.7987523463234	14.8070998507755	0.0163058590518509	29.692008521622	15.1292460918564	11.9874050349302	67.7328357951604	84.6965120119916	24.8046797534594	1.35911205142403	210.705691137555	50.4326575546543	8.0756994801002	0.040813375903843	84.774495923714	15.5591434625609	125.838156673194	23.3214226364805	91.6923096117407	105.938854449241	80.9559130942691	17.6212301904204	9.57585151025597	22.2294862885141	30.3347104073502	92.0572686527422	0.291001903158029	5.72418671387605	0.721574894089265	1.76243724210498	4.36213240182847	62.2021037871469	4.02598941918367	0.182697626592829	34.6184465331806	0.150080236757474	20.1856101175878	3.37711059478978	11.5111822687575	52.5951873550235	9.00604830375837	119.992588000967	26.4384442243776	31.14800038929	147.207870093226	12.1242567178175	132.523872251694
TCGA-06-0171-02	0.0491361967738883	0.0248797514203818	13.0644527813639	3.48770162303178	0.0128515043480774	14.6835842932696	7.5558896892105	6.24504113291025	34.4417989251924	67.0644115297749	24.1428138733902	0.594689983750079	98.2899395194263	33.9445195275577	3.82531814429933	0.0188444108856113	49.6243928062086	14.0285906480139	72.2765450621748	10.0868584845721	19.9478077175065	89.5652272309373	36.6341377355895	16.8571144257833	6.7752589408635	21.112781893401	16.9414090265016	46.8624072776621	0.196956705694394	3.38125877024011	0.73695204518926	0.217900895329895	4.256818683128	22.4118675141654	2.38091225758713	0.0981581051613731	16.6822113167987	0.133071289514589	12.8964651102682	6.04210781083388	11.9481695547511	27.0905792186547	3.94182219582608	123.24182814707	38.4658059585327	32.4567465073433	87.3363251577283	6.95932160013801	88.7489059081194
TCGA-76-4932-01	0.0598969226224165	0.0226169935816527	14.905845113291	5.84423981936284	0.00888533992121818	42.7551018418976	35.0264691665096	9.01943547912087	42.9662817474569	81.8130127654306	22.0755347794772	0.929155307134363	251.297251252154	74.634422774138	10.6935849780728	0.0511919810367012	61.8908030734465	15.7029631787954	153.121731355361	11.0381453368947	108.012213295674	126.829510341752	67.9487072730397	19.3953765730121	12.6976418075325	21.9705147196337	35.3513879286151	47.782689810369	0.222136709969757	5.35943491957251	0.735621165825482	0.990941487464697	3.82717021146753	54.9050817211972	4.32278303895015	0.056471568175432	23.146402020907	0.0737529440583246	18.4685635071872	1.75855946179499	12.6521803948337	37.0074783753456	8.79887089483083	78.8402832385938	18.9900478617541	43.1887630352961	101.657912562495	16.6531748201241	77.0508246756137
TCGA-14-1829-01	0.0855825052829909	0.0356916406782722	16.9294478829377	5.6924929920336	0.0109427869154884	43.9387864396709	30.8778348466193	9.38969868579983	19.2827992548304	125.52092287727	25.1065299116284	1.28055008196924	113.26362810521	31.0525019861361	14.0967981418161	0.0413016422784737	131.592882396759	13.5745988979426	95.2958468871201	24.9434086837531	167.951107288682	144.336545730659	160.864120339863	21.7063389629959	14.1489454291766	18.0033765331896	57.2888763516	70.3248165307465	0.194832758020914	11.9997065482103	0.528946970621606	1.20205628151351	2.51496731269581	59.8645736546948	3.44181355104398	0.135812144270848	41.4804017817629	0.0620209646225863	20.5652277087113	0.400940981734326	11.2645279616119	58.4899961364575	23.2367726373674	83.1888367400579	18.3339122630477	48.0590585833655	172.706331754798	8.57645589749918	121.119036131976
TCGA-14-0789-01	0.0368097487264725	0.0212692651736261	15.4061263276957	4.61708188024287	0.00903305243968195	26.1124913894481	17.9492597177378	8.14600205710489	50.9316051354139	73.3663826782896	26.649592882866	0.775483768112877	136.317276762014	46.087363461606	6.05500048873042	0.0208866355164879	39.4722119618782	14.4195525600132	99.010030508245	10.975830037763	63.1616899561248	92.4274843221713	58.8749858818742	18.7827151452563	5.70638708364288	21.085000739604	25.3488729657031	65.3055221003251	0.147569376541932	3.95524999984535	0.707054562514194	0.27672502080222	3.41547239848149	46.4477390073808	2.94730223544644	0.0697595090968303	11.7163266853331	0.0973735438414425	19.4065859450167	2.37465615553718	9.63657603428243	31.2601937668972	4.66032765663072	127.375380991914	26.9441463879813	39.2420333507475	101.721845310087	14.1609338225887	92.4356712302222
TCGA-02-2483-01	0.0301068387836839	0.00800569236347065	5.31862275113799	1.26811014595582	0.00371628864528372	29.0869793635845	4.03301969050564	2.85382764959496	19.1580858499586	34.5810751059006	20.0755466467671	0.341738834747015	221.511798997507	81.967916102202	5.29726294384461	0.0233515409155536	85.2140676819488	15.452953266049	113.435816231154	3.31813410080498	117.68076454638	88.1007652876179	39.2132061347238	18.3794810971936	2.19324444831849	21.7799525264298	20.6266644654294	28.8470746833947	0.164699251428629	3.43447662004089	0.72133836728992	0.907127709853511	3.17497382016256	23.1419738044963	4.58535070744467	0.0154852287246466	16.8900475013787	0.070426718973275	8.88157826485982	0.707568368293532	4.49283256041535	15.7847144674916	7.81179902538682	55.4091994181638	12.0625586668342	35.1626228651485	78.0720336997663	8.86477371315169	48.2056905958661
TCGA-06-5413-01	0.0305013487446692	0.0112929519626308	8.02639258015331	2.18602505569197	0.00553693062095771	29.034134026793	7.37405723968718	4.80776942791495	22.0234500194067	54.4824698170006	13.959560988505	0.575382665081945	168.514645047872	47.9528254102975	7.14248655269668	0.0256442401974213	66.2989192814672	14.619400632991	98.328990908822	6.33981724034392	66.3810489572693	102.898403493854	32.651024225941	17.0895890218073	4.21265213420858	18.4919708823253	29.0551425507957	26.5440923981329	0.1287074334237	4.09131987232987	0.620101722493093	1.27535293884935	4.49489519949253	24.2839550250059	4.04909956826328	0.0263235649135921	20.1432258745519	0.0357289729893441	9.46747079199536	0.988862277913696	5.60730091184887	23.8380225757817	8.37933489599402	48.3518250430326	8.13666286962933	35.0471603362033	112.691042847788	10.6515822106306	77.1295410985148
TCGA-06-0750-01	0.0476094896040759	0.0453984565008412	18.4760400568893	5.93683451899795	0.0112578248368626	44.7170127658314	22.8939856953199	8.38311970260579	51.1227808628844	116.000539551644	28.0257810137493	1.05228886091401	194.144861873104	59.3337233416592	13.6964077323074	0.0354772221472442	64.4926787463514	15.4230127893061	123.473820532826	18.4179520409504	66.7559064748075	132.989605620059	106.789982232193	19.3741234119861	14.5277521050217	22.695043326862	45.4096240109791	39.021570951704	0.191000778712689	6.19480284001911	0.692508576047509	0.672026749166115	4.14877412890305	44.131842067207	3.87239533276077	0.103961222058249	34.3939159016536	0.0784472055062079	21.0581452384776	2.63220391683234	7.99263389795515	52.7847012822731	8.35827520120081	104.994694478516	29.5322950109609	37.0048375119944	174.45169971715	15.0611120949986	124.964351217496
TCGA-12-1597-01	0.107907630587522	0.0308183009819695	26.1804856026028	10.1940441455944	0.00795879040131029	44.9871366830716	3.54664148911572	5.10089289257039	29.831169370409	89.8555537257003	21.1934780530211	0.818330146313674	251.890330958405	67.2363788455733	11.2804060921838	0.0590762676402699	128.791385864664	15.4175867325429	109.197893187436	8.26378210330266	176.176383189255	92.8151728651848	75.9465927791791	18.7484481026087	8.28429460328512	21.2208629639993	22.9784153125614	78.4715777063149	0.208684868065771	3.89308681038233	0.668786649782538	1.60506350626026	3.78233784967785	104.986364128276	5.54750454161428	0.0769223057679686	32.0870712739204	0.139708998848805	13.9461601789741	1.42874890642701	16.3969881819742	42.3258719882261	12.8282380816206	89.519011597265	15.9107844147647	37.9731976835269	77.7637280942453	17.8548385345485	119.226896105993
TCGA-06-0211-02	0.0314193952596634	0.0155827282169462	13.8015891195655	5.12372500466345	0.00766848497477079	32.0715115513163	10.0389980644274	7.17323752857962	32.6999764670158	72.2365041646725	17.9954752410466	0.564804389349581	167.273041008702	48.6593736188736	7.56768413255025	0.0205513511459715	54.4429874605663	14.6185939726139	100.218665435385	8.0015404619108	68.5067638046767	72.4729467867911	55.1309540619823	17.9512671729028	3.5083198711467	20.9686664231973	23.5986723877104	52.5141627158013	0.18246189480249	4.10312582103234	0.638977574357707	0.436511878783192	3.18660115890095	26.8176831044922	3.56415485328757	0.0595633600601406	15.8969952040452	0.0699021759136135	14.102441217576	1.87626934007011	6.31479943973722	26.1204686750328	7.54193025452666	81.5590007783043	15.7994253993391	31.2643192699964	67.6337646201267	13.1239658588425	79.9343281584066
TCGA-32-5222-01	0.0254761938508968	0.00981813549247019	6.23661093429123	2.61745164782068	0.00475701870533534	32.8784993882695	7.19878724672039	5.44903740515897	18.8363531502488	54.6856877940213	15.2147212500696	0.630968031751105	149.924805723727	42.761305005004	8.09324539652316	0.0266929880602356	65.1919930927097	14.2844777875355	99.4405603795745	5.96700739658268	86.7177753300856	88.9601572628072	62.037060289583	18.6972470856222	5.19569894906178	17.8667035878729	29.0403426766163	34.0320361464187	0.122514323520852	5.16935480458984	0.595815883028617	0.523910582754386	2.52880766209086	30.5165815972814	3.82034187314732	0.0289246924834227	18.1640228155313	0.033844688340851	12.2607115297169	0.612266422401933	5.12161723137051	20.7284325067886	11.0365077366478	49.9792826995468	11.407012614044	38.2599949875995	100.667516778283	9.71423734325956	48.5017144691397
TCGA-26-5132-01	0.052528256862562	0.0277346386166674	25.9371404851145	5.12268691666814	0.0106116922278677	35.2786071109881	11.0754182454511	6.51777686295731	25.1136906576647	103.01206097745	19.805766042522	1.16740682410533	227.089409866383	69.723075194044	7.93704950214649	0.0391203613481627	90.0921672675639	15.4261956712433	136.001521673314	15.0053773377712	118.626877807071	105.400978698696	55.3491510393519	17.7445880913211	10.8691155214781	21.5759605015092	20.240102342307	41.386264312388	0.192875768588855	4.01701856242181	0.746008511129269	1.7249993442667	5.28697308135363	36.6419292024577	3.99334084099154	0.0660980293971447	17.839883912463	0.0689981174766851	17.4372118304389	1.58566757344763	9.58023842866667	43.6613466789388	9.61205473336241	52.2840072172133	16.1228758243189	40.2521303025374	112.288359890898	17.5009335232916	82.3877931986651
TCGA-06-0882-01	0.0702766007523455	0.0466431042145631	33.052779005871	7.81010044553074	0.0209870669872972	37.0022565814421	15.6464098261568	10.2466658566922	56.8282066683864	118.252070492771	20.5046315355304	1.19288199650108	160.245409987573	52.9789677743843	7.55121307455224	0.0484184974889249	79.0936138357991	15.0256220504312	91.4536541871508	18.7574825428958	87.561865450754	122.023996206283	89.3387176509427	18.4086202263427	13.0122337469735	20.7148534803868	41.7773753239341	71.7609316843781	0.273452117084317	7.85500090119736	0.736882666792472	0.709737962662581	4.34911157945692	71.420868006602	4.08490181344745	0.168552603720117	33.0063708239688	0.126081683855613	20.9102759974587	2.52935475009448	12.6317707475007	46.904497407105	11.1527080834306	108.827187764157	23.0838804126356	36.4328190525147	155.079518192998	15.6371152938801	106.148323269005
TCGA-27-2521-01	0.077145048232733	0.0101673171549875	18.1644431184775	3.21818128993745	0.00553357423829492	36.0170856592211	11.1903269186895	4.41464042471422	25.9572551691784	92.5421763036571	18.0283858715506	1.08128813367494	252.448070092606	82.3299646084925	8.43326951289868	0.0394023070559215	90.0965929513602	15.5113417562799	116.053382646818	6.85802024058384	119.865170739627	111.667653814759	45.3966244312449	20.0401807380732	7.99556247099455	21.4863795362543	17.4515082241013	18.1920339473978	0.15114465872498	2.51878574516863	0.745524021081619	2.86623210860552	2.99490271082453	95.2510871667509	5.39248593225095	0.034817207995036	24.250143949562	0.0573915872437912	11.3219810671518	0.643331721877101	12.5957834756277	50.8180175848927	6.92558729963142	62.1315616386533	11.1703742529923	45.029025937149	98.5000680886524	15.024761473712	79.064226910256
TCGA-12-3653-01	0.0608556355374057	0.0196968886235603	17.9943170985302	10.3543500556808	0.00839708077695833	34.5220103969942	5.69833745682226	8.67957849887253	45.3252069146165	77.7667561251769	21.416289942734	0.869027896474753	271.434411442595	79.3057309239848	10.8287632573756	0.0530314096113444	37.7609640265279	16.207054459203	141.07511993324	7.79282727607021	162.512406402817	102.536941703745	42.7189471048142	17.7683933477732	12.1531326509356	22.3314462478847	27.523613840067	53.2420845706863	0.172753041553823	4.53708505317709	0.831705042968525	0.857959932936324	4.16762577802336	72.1263186096049	4.12255085974722	0.037190563987994	19.6367844108874	0.0480289795480286	15.1387443785546	1.81552640399461	12.2622290910337	39.2349326496872	8.96117059060655	49.1022429742263	16.6140051096515	43.7444824839899	97.3034905010234	14.2270124891465	65.7218256672169
TCGA-32-2638-01	0.0305740341548257	0.0186089995380554	17.4070664318353	5.30506096016791	0.00941519722138273	29.0464737584436	8.69169499069166	7.05645543674317	31.5707076626056	65.817429827658	26.3201313739192	0.625104537956877	189.969103093623	64.265205935769	5.72425251485747	0.0223228500106062	43.0774002983064	15.2135626173106	103.49736335705	7.1190288775617	51.0469513680374	82.7288833457141	42.8137162482786	18.9996101486009	6.42315194451359	22.6058298951729	19.8314099213217	42.1655109176297	0.111309403638221	2.6219731502963	0.729190429820348	0.585596443769937	3.04525426570737	35.9993776444701	3.37561285079316	0.0485619068431224	17.0028247682409	0.0460913300505215	14.6583404744823	2.02110998570881	6.85064295692478	28.1241513738409	6.13358797981488	77.6451971184998	22.1854920514705	41.9498801629315	65.9873213299248	16.4676265656476	64.398647849777
TCGA-06-0644-01	0.0929304457678807	0.0166751110907235	20.1677218993422	3.4312107024339	0.00651005740655439	44.408706356619	22.6927889028224	10.1653342391689	76.2203286935657	128.132382246482	22.7297218463534	0.579692956254917	156.911498215105	28.0249855117461	14.0637237171866	0.0183046090325993	36.8474709268383	13.5616952805274	138.222487101578	12.2687844285608	137.117891160166	191.02070431046	124.114689132952	17.0121510365445	17.1699716226445	18.0834417880001	34.0855921133363	38.8856879095718	0.110764487113597	4.90602249786232	0.629956908340495	0.233792914999103	3.6140724054323	34.882921734891	2.72476851372424	0.0615271855165736	20.764681381948	0.0732198225029658	30.4029300336781	1.35668953632842	24.6475883309006	68.7718517657679	5.20596588147556	126.061233471637	17.3483386325761	38.843639451944	322.383880791292	20.4498375401987	235.814086290907
TCGA-06-5412-01	0.051002401084001	0.0264081844953941	17.9911265275256	7.64433863631763	0.0120230524744563	40.2076025420812	16.4414049612464	11.5075826532565	40.6806019891052	106.335470058662	19.1960720369933	0.868333727811831	140.211518635732	36.7337798529892	12.6973326425385	0.0381085759391555	68.6967007296039	14.1806777578569	117.2314174945	14.9711665171329	74.6653632515411	107.777886708611	103.859100150948	18.515341675676	9.14207278019582	18.7369506064258	36.5329474312065	53.7796368589149	0.161942439209534	8.22208239656037	0.62164539979327	0.433652182853291	3.22904456762992	47.2396155229901	3.11893361875557	0.153963296427028	23.9222060121692	0.0637598822668443	21.3460054914197	2.35240919244245	12.6885530622414	44.2827345129671	8.24173942546333	86.5444402029547	21.7678292543888	33.5226458818363	142.881439717952	14.2646156361531	102.853419101248
TCGA-28-2509-01	0.125762280723958	0.0295164599411931	49.304483131462	19.4419275614074	0.0116528348322414	56.7225556882565	26.0219513656004	9.60294214133707	71.9313816402013	205.76020399919	25.2441321909939	1.16572234599768	258.040323206121	60.1850483550388	15.0211067296611	0.0760619033267773	116.941215892127	15.6727581041536	148.959353443953	15.5344955840873	481.290179205408	231.981594639879	120.375088584351	19.4627702969107	34.1945487162551	21.6100082943955	33.5807841004791	99.9536118228116	0.267821953789234	6.53749505209492	0.739832260031616	1.76086259363913	6.14870086598261	116.67198956407	3.8667525368917	0.0850088785534515	28.6067433269713	0.13533971605125	31.6669157417607	1.84542701917539	33.3044098301653	78.6843388876161	8.36151818993899	113.518397107941	19.7040830258327	53.9454026934041	221.915328110028	22.0937798941219	252.175273704684
TCGA-02-0047-01	0.148158527989724	0.0286432995135556	30.8012508983171	10.8911120248921	0.0148486402310672	32.7667694403245	16.0408416792735	6.02018624064457	53.8729890020731	81.0470673477308	20.701260043397	0.982449128378463	161.890496291561	45.9126625029517	6.71428461928863	0.0326327722915991	83.8141843756611	14.2878914847099	81.16354793556	9.99396480418652	83.8767612869083	118.974902122179	51.0597802755751	17.0482062356448	12.0186847002344	18.6641534487673	23.0110393460858	54.8130043488514	0.258192831312331	4.44298379086848	0.738132912584128	1.94522759184225	4.65106337817785	96.0336487787905	4.28872180104854	0.125186127098444	36.5184800561321	0.129207859817569	18.907775306752	1.39773282499137	20.984874441036	65.9442845058351	9.78586473624809	138.491573542194	16.6004657550202	40.139333569585	137.030450770144	18.4553626008997	105.091154681162
TCGA-06-0158-01	0.0667755077575431	0.0284030839926907	43.4936664067343	12.0966779654448	0.0146955558476075	30.1610221408449	7.72896994152015	6.25171836727919	40.5270602397041	103.094747581384	21.4446614118166	1.05800787612835	201.315869531922	69.9077444145009	5.79710037031079	0.0369250144820494	74.057633043537	15.7361379830984	98.4399583346052	10.7426452763374	121.351749311314	91.6283880282085	51.923047296732	17.7970627154724	9.25427359678167	22.2053851529594	17.8456765648282	60.0031330651445	0.188395591833539	2.90074861180882	0.769868287412425	1.03865535166486	4.66880694849999	63.0391814336987	4.05711163610531	0.0972728377205066	20.5286968863163	0.0717734180152824	17.1963861787957	2.27663842711558	14.0983636895747	51.8244785551113	8.75123326068275	78.2207309697435	17.40736503141	35.1139032592017	69.576019044783	20.8941425338859	92.3598219202566
TCGA-27-2528-01	0.0944298797215368	0.0281237347248182	33.4811479344778	7.1656389751584	0.0133264693882118	36.9056772425083	17.8743707558684	8.51244518541822	40.7129818201936	103.97137527755	24.2638396949421	0.983826170363229	225.823169823995	64.6790407672928	7.80538912925722	0.0379187947430313	68.4286349275349	14.8164754781483	113.341792226171	9.96783850390635	108.662440539768	154.88884225366	64.3583241912958	19.3774084726743	15.6739314403854	20.6210164842801	33.0185234780714	57.0566488951367	0.135316635259489	4.87578828667098	0.75666508474455	1.24474916301047	4.5416255579504	87.2118040613231	4.21120367417111	0.098215760051583	34.4630508783098	0.0695869730908788	21.3750630039033	0.759545662480088	16.9717771711202	61.1087727323239	7.80614052618571	76.5727747723606	15.0300441410599	61.5631465737678	132.762315786018	18.4514987393885	111.587084181583
TCGA-41-3915-01	0.0799838406436354	0.0214210489285981	30.7261724501953	5.87373476264557	0.0104701707256491	32.8601697537347	14.883507535022	5.60366832882723	37.6811557303225	102.606988263989	21.4408752557579	0.930197993778073	166.173225736091	57.2470544247321	6.12947319737943	0.0304150464749096	99.2767279505244	15.0013336448008	92.4001320367181	10.7436999135603	116.607206100121	79.4636558439818	54.941141666115	18.1790483256713	9.04915705764167	21.5936980964294	20.5908789086903	56.5268025450352	0.188256105144469	2.93368205868793	0.671937774388416	1.59859463234134	4.85745979948096	40.0133095692622	3.64906426916057	0.0669566436998735	21.6185807910255	0.0952544953692137	17.5843623963507	1.90909282458229	14.3933904953094	58.4980436655189	8.81103300541976	103.938680528525	17.4239146673778	38.3704736000202	110.47587827547	15.4494607669277	133.802078574868
TCGA-32-4213-01	0.069444207903888	0.0499101251509909	24.1528279741048	12.8966419161051	0.0141310299868565	47.8846392184237	20.7166224248617	11.7638204173578	52.2976079555784	94.7590023512465	28.262614823235	1.3617274845094	195.695006292771	46.4524912448134	12.8512880432583	0.0334390419112424	74.3755501463728	14.6561837703889	124.175760230365	23.3112918766792	73.3305397400157	91.1976713992005	104.595396042839	19.1726644266515	10.0149158878065	21.8365608306578	45.4275269361051	83.0669427543898	0.351516888276076	10.0219464280376	0.665481549194626	1.2083489945593	3.27352515921104	80.8843307083213	3.42338360736967	0.291525387883799	43.6524201925624	0.145180229681093	24.850221496587	1.98424099185571	13.5379639345627	63.4913084257412	12.9061610674656	105.146733861528	26.1478805778672	38.8986177326237	160.829744134359	12.3596134549307	100.470203941239
TCGA-06-2561-01	0.0632370676125606	0.0296640651669172	20.7115309069529	6.53682647961259	0.0190692623128301	41.3215346809485	10.7245175888923	7.25250801476611	61.5954816089188	137.883043278772	19.525617918522	1.14871509460189	156.66393787319	48.434640198825	12.2696010837934	0.0826595511196672	68.9575451540637	15.0381311111244	87.5468166575576	9.05811192663239	79.1520723310846	140.931991526637	76.4705946538597	18.712050991003	13.3263987814101	18.2580026634422	56.2701489650806	41.2237975043392	0.298778754106857	9.37224326239222	0.780215835820552	0.680545237738921	4.19334000876404	82.1522862008404	4.40905982664964	0.176926956987886	30.5459141600496	0.148268335503757	20.0754164812763	1.7441846782192	12.7551792128617	42.4200129199013	8.29953901981377	100.634124805164	18.5656963457031	45.9094319065396	204.08541099508	16.7311334092768	115.367148784113
TCGA-12-5299-01	0.0552716463676457	0.0252666920389214	20.8757810812161	8.46918735363375	0.00709144913049331	38.7832159684409	24.7800431291749	8.52889147865315	58.3033092453528	110.336941910539	26.575171054073	0.810362397813306	220.098896857578	59.0465525894405	8.16581780293994	0.037067043195095	53.6318328392951	15.3941215883621	150.821007532951	10.0906590110431	139.672989154737	139.525209899639	91.2285877391149	20.1171431532275	9.61304654967264	21.82548112223	42.4877089401372	45.5104635993809	0.214951352056798	5.08614322435353	0.696145462075683	1.231612546913	3.72422328603761	48.3210871249124	4.03536338981874	0.0522738006689293	20.1076668590806	0.0897372509491117	21.0950437445872	1.6199326522634	13.1980329029691	35.1762695296093	8.50137020663811	81.5201922017299	19.1683646434149	49.0139693816225	134.656169903189	13.2743960755471	116.339482383445
TCGA-41-2571-01	0.130763381110059	0.034252950800175	31.6448613737821	12.8048368325573	0.00879450436218217	33.2081646382546	4.28092746999519	4.30521123699091	39.1212916489957	123.053587210117	15.0319026054603	1.15775966393487	277.796834930383	78.2433856113878	10.1832487266071	0.0767150267617037	81.4266062192697	15.872819299438	108.225703284002	9.67161587127437	188.029180837314	101.755066480672	93.7025770542391	16.4909706354621	11.5104950114328	21.2189191792481	26.7007270682225	75.2132159004632	0.269611777462378	4.7093881655312	0.704667591275822	1.83039849692547	4.46754178073195	90.6293393473819	6.35143823046142	0.0733141109860868	27.947679214187	0.126284214067338	12.3389179806024	1.81572897472508	17.7116160619013	52.2512671832077	12.304680995819	84.2598943241449	15.3300941162777	25.6023289441155	83.6722337345483	18.6726103938088	159.21840718399
TCGA-28-5204-01	0.0397681196220594	0.0142619303766865	13.141208680011	4.07397957708123	0.00613965586585565	39.7501142894996	8.29963105449337	7.52308044467931	26.834960173427	83.3477186779597	18.1494487013761	0.762689408966973	229.68921599819	53.2795464141316	7.61769928135137	0.0294809735658606	48.0689269523942	14.9897914754984	133.285904175055	7.22982404545568	128.310727884062	120.55556407627	46.7853737393505	16.9587446587349	5.51240162731457	19.7081973532983	28.4345369111302	36.7969748317121	0.225530898662837	3.50068094983363	0.692707039752798	1.13088632126015	3.13919700458982	41.5131261332687	4.2180677634169	0.0214501186621682	17.1823248689213	0.0338143464981999	10.8610755570964	1.12843681805842	7.88536568762929	36.5369365443786	8.52288272890237	46.2263593592043	11.8884238699984	35.3967393289577	107.087038382443	12.463568642329	69.808427832722
TCGA-12-5295-01	0.100201212277269	0.0176808555040978	34.4650873677771	11.5929082872152	0.00661133501661462	44.5810184501773	21.9307064472431	7.05375157182944	48.009663343716	142.275534441623	24.6213709027821	1.57035842485063	214.277157379646	49.7456527113245	13.2700456989188	0.0657514999364735	94.0228085371553	15.1745778057062	155.638535795497	20.5821103101479	188.298212011953	180.271096526023	150.319159576933	20.5443381539766	10.6982947223507	20.5077179054651	33.6829528327751	44.7996714949047	0.139646257322558	6.26863047502382	0.585041707452311	1.57350853921668	4.30768951129072	73.0600720614955	3.78462388753176	0.0718150785409454	44.9128966375776	0.0747052857398271	20.8293629442356	1.4581056305863	19.8622330259274	72.8196792118505	12.4678445837531	77.8262016196705	19.32943690841	35.6934670914154	230.967302385356	12.5301130070481	172.329315894143
TCGA-06-5859-01	0.0708163949239532	0.0171257557145881	27.0624526124944	8.20599808562386	0.0067679489705277	28.981966151613	6.35365069597557	6.5288725220253	39.4524856571317	90.8607329423389	10.799754138628	1.97588957626616	158.878045104983	48.9519186287937	6.21269079136847	0.102802247281677	106.74011364462	14.9036741004851	88.2921015634403	11.7673141953079	197.521648049323	257.098544353062	66.5934562428032	16.3654242436162	10.7155541204553	16.7859567952998	19.9284530822859	41.3532288942798	0.125653492146802	3.92477211142658	0.681637832517378	4.33895889344967	5.02921167655137	93.1224179658035	4.71549147215013	0.0329725414331825	24.8168712646728	0.043744127540345	12.9172784270982	1.39769135999761	15.0630428156888	57.0644690300565	9.20770331125923	53.9527529893553	7.83585463499983	26.9622154383195	347.039064347057	14.6026188552285	119.702748413972
TCGA-02-0055-01	0.0395225651305454	0.00738235452136868	6.92530980024627	3.061089582689	0.00335619403632423	27.2487649863717	28.5212003928025	7.56038963403372	31.0998822279834	64.0209705393799	20.7122699894507	0.383234842522475	116.020311447999	26.3127424177311	12.3295610476025	0.00761359036589807	45.0046293285483	13.2604511915956	125.170239518242	6.35155790837141	97.7279340852934	80.2162742218475	49.6820104564337	17.6136307346608	7.42474318199422	19.0266635667129	39.2045203075601	49.4262807297653	0.116311269098884	5.37614038615806	0.594722261018995	0.559568173236538	2.69576190311729	14.0123646702521	2.25228497257377	0.0213752870338015	18.4560972984196	0.0747011733623874	20.1697390995688	2.02748582561851	8.61281385060611	52.6335606597502	3.7401220321952	95.424983329402	24.543846965718	40.3836106038852	154.785811498149	13.6171009456844	115.66213367985
TCGA-28-5215-01	0.0978852668529578	0.0185330351432446	19.5171541391638	6.44355051607034	0.010827871956104	33.1325469012987	4.66578749685363	3.92921738286872	36.2131751638686	68.8244336454415	18.2285284136566	1.07035102224476	171.283188693492	50.6524424963899	7.53965417059473	0.0361029583372259	62.1726933813351	14.7279302850812	87.6857903340847	6.53026997633473	159.133992768017	95.3513052515268	42.7267600705484	17.151890329338	8.13797526588792	19.9940674245634	20.0786106718824	51.6066309854362	0.187206030476674	3.58973892029488	0.704691613465119	2.45735403370104	4.3442114907789	68.4756515992639	4.4344374122214	0.060892568742071	27.5973576452144	0.0998011445577813	14.1151128807538	1.54010757313574	18.0696550795559	54.7567286070957	8.64602709163775	78.9867226137647	14.1296870370705	35.8533320984147	92.9464537237812	18.1746543846254	106.065123480592
TCGA-06-5416-01	0.0716944199340052	0.0129383228014789	15.0861625358565	2.347922795379	0.00629920308712092	50.9777754148625	4.88572617137153	4.00661658935514	20.7907672870287	81.5306161357997	19.0568188033942	0.882174288535331	220.872749588524	66.0769322776328	12.5790543166655	0.0314807389520619	131.830650150153	15.2408499889606	145.735052777149	4.19550093227337	165.282477445899	120.832595068112	68.3013931589993	19.8954953184977	10.5107210126334	19.7294465007322	23.4750409607625	30.3886275109218	0.118029822913441	3.7918382789754	0.684888889202191	2.23647896730041	3.91187583312096	52.3505701416282	5.0222026326889	0.0270845751332966	32.7925246622792	0.0657545362369478	14.0731229227237	0.772561005309491	10.1410287668579	55.0881685894849	12.4429385042508	88.8825367020187	10.0752234687573	54.9785660300939	118.686203691763	25.1304679851486	110.21153216575
TCGA-06-5418-01	0.0452865546824498	0.0172392482714078	17.405794044424	5.19401451461259	0.00694222274405103	30.3886031986919	20.6344149762471	8.02820783016261	36.0037818344257	124.631680548796	24.1530663378807	1.09309241142371	173.324069053719	58.1438674625403	8.68439904572237	0.0428416417789578	103.004703517303	14.7908084908085	115.653560954657	12.5490915438866	94.9778655375145	119.306514378771	101.438601236979	19.5168725734387	9.0011842723273	20.6025040810197	27.4609275040024	57.5483141113286	0.178914352480548	3.65657652244212	0.647225803904856	1.26212979488055	3.59075367628756	46.9820239273533	3.74835379987594	0.04150288621306	14.6332008307466	0.0461523964352772	18.5478120804543	1.2857821504354	10.1495470563814	39.4160883917893	12.720009839007	82.0788508428448	18.6415862653649	50.2800013015449	97.6844444117948	12.4459160566387	102.224066812628
TCGA-26-5133-01	0.0826046688181646	0.00731889576322591	14.2978070419491	3.15343782574652	0.00412572790626281	25.663264984119	15.3678558921377	4.49862793612089	19.105384112035	75.208652467079	20.3549661257899	0.581420452743166	222.087041235776	74.9444180549305	7.13459377673918	0.0497271414347427	59.3011722957489	15.3254528065618	103.623634849385	4.14156196385733	276.122142983952	100.405569832754	48.408186058947	19.6769988694255	3.28843147462669	21.2267372408552	25.5848066046236	36.8474949016022	0.134984662979273	3.72996855376231	0.711150109851554	0.973975251248176	3.2387005226854	76.7523126277537	5.23416021973241	0.0220216036469725	12.6758849439542	0.0634885089564102	12.4533518690298	0.557993656119105	14.2348830926557	57.71784444345	7.34765845869497	49.5459225384777	13.2384102358271	44.2303658053931	150.7726313885	17.0614192549657	88.1947766807431
TCGA-14-0736-02	0.151631275282452	0.111612313471885	41.4292716659087	20.6696925780618	0.0195732568968469	44.4068079997595	32.7045615915874	9.81752760536795	54.983642410304	168.376559392337	26.3439492059564	2.04477236804265	143.242215667078	36.9273211257991	16.2384946811916	0.0772082696941132	137.580477916706	14.8517116786569	95.1438414349153	52.2942968878203	145.101087887201	134.486637800814	186.019404435738	20.8456632569555	25.4192579085924	20.1272437418048	64.111641890839	93.6676401339576	0.455791151383628	17.7184029657746	0.603970877403283	2.25051270370293	3.8201031310088	123.705323071977	4.07789738821741	0.557262331057745	78.8234821705174	0.185573093204251	24.5061516790314	2.68206645053724	18.5051139885388	77.6156472772881	19.1665970508365	132.450762034928	34.515596928625	35.5225051712642	315.20897949201	9.78926090611855	219.598242617616
TCGA-06-0238-01	0.0516520616930471	0.0277331584045279	8.1785676258318	3.24426299781245	0.00746008772745134	28.8824138737305	5.49213112031198	5.04614671186529	31.1519100226836	57.3309310194841	20.9143028354259	0.467967191029021	167.850222145987	55.0095471960155	9.8580282576745	0.0394986293041538	102.570192786651	15.1073649599294	91.9142664588017	6.17229291016806	133.889287778295	83.3373583183007	79.5755973887271	18.4639358603384	3.44793146013072	21.6294970763137	33.6178337061713	65.4093634315055	0.242604968228471	7.21891132854436	0.694928368672377	1.0802499029448	2.52311865710092	66.7381947930717	4.74861520595953	0.076955951230542	24.7548826541017	0.125890931025551	12.5953901586075	1.16057276094406	7.06768144760769	28.0552254371088	13.2766806984249	83.8359795770728	17.853370767065	35.4058046428263	103.319566190683	9.47865749633907	69.4737917121076
TCGA-06-0130-01	0.0214861497011657	0.00357267399333241	4.42775615649735	0.614554800316179	0.00285754554452293	19.3512073811314	5.48803875355658	4.74862138572092	17.0774484136891	45.1201810461173	15.8157868810354	0.157461016064817	114.728331689389	27.4545493571786	5.32727816007167	0.00655778379491435	23.9409557038258	13.6705716420104	103.635221291525	3.43993222959697	31.0650754220736	66.0275829401209	33.1258022136871	15.701251218423	4.09971897693949	19.0112308227238	15.0095864633758	17.5811461514462	0.0766380960101673	2.56174519095981	0.63317623245518	0.162493459277161	3.16086190579744	7.77982342801512	1.98669095089977	0.00989946042969876	12.6153372050626	0.0358181392982741	10.6831009390438	2.30272150522222	4.06872716257842	18.7313946720777	3.53714280810081	49.2260924141696	17.4735589143948	31.5416180197154	58.4576579595911	8.5438095244387	81.063332884924
TCGA-06-2569-01	0.0549377041521563	0.00206353152237093	3.68511386738417	0.214806749364979	0.00290218332981975	19.3924780508805	11.5457277151107	3.49846540725187	19.9743060260923	16.7480535307403	16.9690306707312	0.25831199416936	224.684799852195	75.2342420123453	4.8989600243775	0.00643433816396794	86.4730825916333	14.6166768807496	126.22316919359	3.47204005668754	103.736096650964	76.9207275499505	7.67447515368556	18.1997867278951	4.41046688731723	20.6952507902433	14.7013736474891	13.3634246491361	0.0580888170415628	1.17345900313563	0.977832578956526	1.29221089197914	4.26934008417173	21.8110883226445	3.85135469913251	0.00543865228300898	13.7738110671335	0.0215315113004227	10.0903656691632	0.350028997630439	4.37793959832036	43.7697373449841	2.44921135270312	38.7874371004643	9.33326345657756	58.6828538976096	208.800945791752	14.2380528102995	49.7841227948209
TCGA-41-4097-01	0.163106674850403	0.0307335229963257	58.4889969914187	14.4674444843346	0.0283353639945719	51.8135100690818	17.4435648769084	9.27979991788325	73.6310231315941	162.035120509542	24.7353395871566	1.74175516694137	161.719776110662	63.4051372684521	13.7015662578241	0.0637316218167889	78.7451401237368	15.4007055370267	103.213608704027	22.6805605063962	59.7287831140132	141.453865573793	113.325850681959	19.2941352489415	19.7853312214293	20.6022587847079	43.0568036815098	48.4135380793017	0.318824687388555	7.4079450397115	0.737201487814984	0.794151405086999	6.3788156895217	72.1939974303203	4.10206487443154	0.320658733928056	34.6068897357136	0.177655876413292	26.4496470896754	3.13090050643472	34.2514728479891	67.6942149397206	7.24771603916711	144.717367881426	25.6859097292391	41.6016658177286	182.923351971749	26.7819566684393	176.486242444152
TCGA-27-1835-01	0.159296463482294	0.0932251379954916	72.9144802186753	20.3475360922876	0.0303768993038461	35.2108505569968	17.1669225088813	8.35479883355888	70.9382860791854	247.066664517743	35.2056438088619	2.29153836205397	253.560882545411	105.480246196204	8.38563592120663	0.0871893819196613	100.998867298575	16.4723625626927	125.78424760467	28.9527142214027	354.080105219336	177.035454234366	114.795747611307	20.3263353692321	15.8385853211231	23.3743208663877	55.3405919871837	69.5018517026188	0.312337415693169	8.10233240682538	0.923965029608652	0.83506992746797	5.0484030394619	221.858515958875	4.72923735929417	0.212695466088705	30.3234309138192	0.0879912327369223	27.0401634914205	0.979632469059138	28.9936364755441	97.5211189167631	13.6444730273357	107.169147609481	25.2483103285959	57.7769619105407	108.630959550284	22.5207435771175	156.400102770437
TCGA-06-2564-01	0.0578605590509969	0.0107481831602609	13.1572231697783	2.98086300811814	0.00702738144490134	23.3022473465028	7.09649551196003	5.25775326453295	23.8773782232425	67.1950061842939	14.7791349712501	0.714611095604703	156.460890200534	47.8573858333597	4.99795351175145	0.0272318341721592	42.3944537441022	14.2557080011963	89.2673780652979	6.22131585807989	47.6059305725736	92.0999958367908	30.8277848996022	16.2924541790161	4.22214693614054	17.5665626742207	17.6959293593111	36.3701704037216	0.144107518382373	2.78824144548032	0.736531850899089	0.977122040504251	3.78802904250954	39.8937764688343	4.08278615842336	0.0328220698706084	13.3506558552099	0.05099883545049	10.4719911661481	0.869674919410863	10.664053865605	23.8793177717911	7.24808194632418	50.0694464014696	9.943237631754	37.0876608599818	77.7667398589939	11.9495195317969	63.4355761628005
TCGA-26-5136-01	0.0470348182171898	0.0155253049382377	10.9683044522248	3.65030198778499	0.00696929726777674	18.1380894558597	10.5775061615716	4.64679158862847	22.1331936232816	59.7572602865271	17.3044218462404	0.460707226750725	160.517903606324	49.3443017741196	5.24180301021986	0.020505897874323	75.9086420988258	15.0899512429161	112.077748377897	8.6005142414892	176.07598929523	84.5661151879452	42.8727998447145	16.6325544852073	7.67813388739348	20.3231306876883	19.8108300759014	34.1752931295301	0.220600947359235	3.85739952774349	0.749898114693539	1.29812513696269	3.70305125311877	33.7557335522216	3.75457539100435	0.0342980497364268	18.0878490959135	0.0707647980044943	16.1412538381306	1.38144127203892	6.05074134991258	28.3625846965175	8.79404469613824	44.8125102576981	15.7712350861714	35.7073024332659	83.8383055129626	10.0593863038849	60.3518708820452
TCGA-76-4926-01	0.0871611715309338	0.0381492823559768	34.5522866434122	6.00166230303399	0.0185048096588089	39.2251016752551	20.3113879057842	8.45328001591641	64.7400267059366	110.469311296077	20.4605953286938	1.54991262047084	189.265258232717	59.15911147275	7.68594656162997	0.0592662097735196	99.4725893359975	14.9381192006912	94.5297135951046	14.0750800435913	162.39610552151	143.013915705323	67.6604221466935	18.240406803322	14.6658446823815	18.8989568955605	33.5071383137708	68.9418719525898	0.299164819405198	5.97658887839785	0.758947890421071	2.91804684721887	5.40953013454125	145.851110362585	4.84124030708807	0.124648686129618	36.9829365888708	0.11801316030894	26.0003880336012	1.02565091267782	12.9793788221634	66.1898703372277	11.829769945778	80.6422182312563	15.176886455138	50.2762465342326	178.899176005129	16.3723229514937	115.473890037262
TCGA-32-2616-01	0.295520726830108	0.0920909747287312	71.5679129473912	22.3966588546924	0.0180579506306545	49.0412692560063	12.3521465156295	7.65460953904876	54.7339044176985	201.372572119282	26.1660525844852	1.4210660139058	251.213568811698	62.5625986473824	13.1110422437669	0.0730392863436366	113.693208445836	16.0271365381201	141.63853155786	12.8655712350931	475.106805722263	227.241589229185	89.4443177085914	18.8195349704899	29.4606953127805	21.9570519821067	27.2574399517643	139.105097471231	0.219813040540032	4.34619975330224	0.774794403019768	3.58120751729839	6.28570818010509	227.873820886062	4.28313043257724	0.124617588608357	40.8301623081666	0.150070548296694	20.1550111044011	2.45432346997006	52.0197214944889	137.714391902525	11.0935957215595	103.340097280617	25.4574635521792	45.33782709085	354.983907561863	21.3123282493435	281.585783970678
TCGA-06-0646-01	0.0400034443163446	0.0169109765994006	11.2421783677794	4.00293028033397	0.00741369677013412	27.2054362919186	4.6759174102371	3.79423341885045	30.0958991746055	63.8955708895772	16.8151387925224	0.714397796525189	171.370199531545	54.4869653250898	7.49963818396863	0.032213961666887	50.8379677058373	14.9556424574539	94.0915760214568	6.26742571403059	84.591175494456	91.385795569404	42.9162199417004	16.2229270908167	4.17964416269152	19.1584833908219	20.5050488453785	35.7228811496794	0.173560182129474	3.20144762487899	0.715848261881906	1.04442548103799	3.78219429679624	32.8069017534232	4.36532472107945	0.0369763764715011	15.5175794613761	0.0798987547398887	9.9936709422708	1.86586776873049	6.38965632805746	26.9048256163799	7.417905095446	66.8849577102984	15.1714210253825	26.9357095637716	93.6505059212595	16.0411787226169	78.099537244088
TCGA-28-5218-01	0.0282463316588897	0.00591328813913387	3.60281323714628	0.455016407501295	0.00531199987850844	22.6039887399927	16.7793619625009	5.12765943892969	33.7040879804803	33.0802121511222	20.7876186363275	0.229906627411892	150.158375604313	46.8644703158871	6.1972606099519	0.010393011393229	24.0238677323045	14.0325279269606	96.5787299326808	5.80129197386172	13.7018038694078	74.4850727427102	25.4330197480046	16.5613035153121	2.57258083690925	21.4283390817616	17.9671180666527	17.3393814261183	0.0531745573467924	2.6101262549192	0.745297202165427	0.228429213841229	3.14415926942679	11.1973094938086	2.70165451822631	0.0204031362546054	10.5670508613365	0.0439233403539603	10.1848398725876	2.4037200042121	5.32258180026056	33.91553738426	3.48629060295408	65.4868286600511	22.2011426121116	41.3244114902435	91.5595923937889	12.7052710158468	71.0230995306837
TCGA-06-0211-01	0.0344384369833706	0.0107404712427183	16.5239321640718	4.99998985132719	0.00629990763062341	26.8172772384222	9.54692995828245	6.22869530831237	31.0069604851425	81.1717518653102	20.493698317919	0.62026423064774	198.919270005582	63.4979666805687	6.34642036923528	0.0213679736933381	40.1996419447696	15.1738616243016	111.575180535278	6.35187930260832	91.7471043889262	77.1721293483679	39.4614165818738	18.1320573671584	4.27562889899102	22.0037596327451	18.5345908569575	44.1384904806188	0.132215278186769	2.44008304973579	0.696026320452384	0.452770461208745	3.5159668217069	31.8037895699566	3.52434112792821	0.0369086365789996	13.4595273609763	0.0448215212579207	12.8487338180021	1.88434275437161	8.25128101911351	28.380808605402	5.52660157155349	72.108448422405	16.092795900442	36.9044790057723	56.9774286041411	15.1978132290073	88.8035009133636
TCGA-26-1442-01	0.131424172449777	0.0514207231782746	35.4957780769989	9.55673134160008	0.0172481615608526	29.1300573036431	7.55605296211543	5.17195833869756	37.9976679071046	84.4247805792335	25.5289871887799	1.29792557375497	186.927216356705	73.0410852576019	6.84908926233226	0.0571049233937664	113.164323295982	15.1780522129499	77.9456907762826	9.29000967975023	158.969463116492	151.092044578009	61.2327440762498	20.2307982920092	7.91546470021192	20.4705075373319	22.0281068840798	51.2209407370948	0.232454884082654	5.42597969912274	0.862823325974842	2.47555010368432	4.34904760839708	224.810064487329	4.94258835929621	0.136691489662915	35.3636640175221	0.142049329907037	18.1984636445937	1.19383008067586	21.317230811213	61.7702000083554	11.2437652570926	89.5937715371317	24.7359400418716	56.1540500032498	144.358352055159	14.8899074449323	98.1713707791859
TCGA-06-0744-01	0.0485719798699095	0.0200891799640659	16.5953470129706	4.80933327657986	0.00841139573806116	31.6506216062481	10.0030894727042	4.9906979290824	30.183926736787	87.0773312821393	23.2214970003725	0.559793050609936	248.898745118869	97.1780793591808	6.16793672163372	0.0269707857336372	74.9175151819978	16.2188842560962	129.453537259373	8.49707357771199	99.8489721822164	72.1702808587828	87.7280601384945	20.0574495156688	3.42907666185958	24.2646296279468	31.8717437924981	33.841057346033	0.187606084808409	4.19957349587368	0.77928898519881	0.565804418815053	3.04210963662625	58.9523827592249	4.48348497808551	0.0590724752698982	15.847876160498	0.0564380100295065	14.2708606045937	0.983163594569403	6.84688737626441	32.4745462901551	9.88535084306755	63.4985414965096	18.4657504061473	37.8598424125058	73.4402403345652	14.4940600598093	54.1071485216855
TCGA-06-0219-01	0.061837565950356	0.035411934089024	18.8404975983218	7.85423432542341	0.00972422734024871	50.8787490787541	37.5490136133541	8.79887754626609	31.5413224109708	103.189736593237	24.876830687982	1.39034851037459	179.207092522985	43.3456423948923	16.1506195862344	0.0618018019568218	132.132527906585	14.9084747783631	128.081833771997	26.8039394040197	172.599361809986	114.25337617688	155.300648094878	21.1326914956878	8.18495018196312	19.9514884280741	68.3200168127553	46.5862341921953	0.227449255200745	13.047251835115	0.626563259127513	1.4674063278898	3.27721492415522	58.1409927624986	4.22011011177932	0.152090942422542	41.7529059844784	0.0952475271426791	23.7681448176374	0.84153856126633	8.57733602457705	56.7333453790672	22.7337625446367	75.9799151910569	20.6018988727441	37.5056313210125	198.693104012997	12.5867269698653	117.31743783929
TCGA-12-3652-01	0.0525107508863006	0.0202313806412289	25.3123960714874	10.2681389941313	0.00618291452354627	61.0339403461309	22.3273593281537	11.0980191999382	31.3742190691111	111.133233114385	27.8024639774045	1.19211551647906	261.196523174208	74.8180285816365	19.8962880475715	0.0497373556071457	78.533493156111	15.5741000615138	154.642807974284	13.4300857521933	209.20618789977	99.1497827840794	140.584829966283	23.1587985216016	15.4512483244061	22.3862062317609	47.0174182733201	55.2517951937011	0.13109539324823	7.05162984032784	0.642387070194559	0.756276102304186	2.92276779070489	46.9913589275957	4.30650824515351	0.0740751660755718	32.9351266886195	0.0495149217972019	18.6557781317844	0.834236484808647	10.5188909927033	44.7896732323764	16.9658020905203	85.3264095105966	20.6237563914935	50.3551795347556	119.621961999698	21.6952100853209	96.3968048116171
TCGA-14-1825-01	0.0674394194998169	0.00775840414448506	16.6733407563551	3.30280035810844	0.00467633393133157	31.1894231781286	6.09515376224548	3.52641035197968	17.5135742877974	63.3541918294515	16.3172319067127	0.705719872445635	209.790342040371	60.0223380412547	7.49782468189318	0.0348952813456552	60.8621952299268	14.7919433475186	94.6061697872642	3.40656380133557	144.352239456894	68.9805992461985	44.8714189059013	17.5841966916833	3.60695928809387	19.0704597400712	15.8606673472072	25.9295173049723	0.132136078282644	2.57100694539824	0.661581279473563	1.32219962484351	2.97551860723117	28.6215051470337	5.34210449454619	0.0200401939811181	15.8259544749935	0.0440503027578853	10.013221198222	0.450141681915139	9.26824709121291	29.571076643016	10.530094335733	53.2167404834866	9.06819045920481	39.0416958274799	63.3007109696378	13.5998891901114	78.9244146840585
TCGA-27-1837-01	0.0516441725058757	0.0314261651069557	16.7129617246843	6.80324933562692	0.0121205970234773	34.8833532379919	10.8199866990499	7.18620853532004	43.9981963840647	72.0094281178529	22.5129596860181	0.752660800631142	213.294056463324	60.9924699294513	8.46584372209085	0.0372055045783383	46.4751945421882	15.378311183686	116.856888420678	11.1975483979374	86.862020373783	93.546337136033	63.1329636762653	17.2110380210623	6.72813203780148	21.8326233069273	31.9362085880356	56.7580500226829	0.272682774054889	4.65309673014158	0.800191492413658	0.887211646126237	4.08897402889876	87.2728897094634	4.41592215569112	0.0967435554064477	26.2033781497727	0.116924471299188	17.1055815570489	1.75673350973108	8.09541274886026	34.1166590918673	10.8368211999428	75.0534894523653	18.7777179903859	33.1951753793753	96.8370960342066	17.0409977375685	64.0372306042242
TCGA-19-2619-01	0.0866176254087315	0.029755151095206	28.1700685272262	14.6086818902162	0.0119156155076007	42.0054092372075	14.4427893668905	9.4749905128179	52.098628931028	128.315936597006	24.6387973414948	1.47258252221188	255.577152198476	87.2445880053223	9.56356993142126	0.0745505988833566	77.2635170065372	15.9730173160328	116.17128655801	11.1521103305961	114.881051084935	142.21835947745	59.3143626809752	19.2140636313335	14.8216890616184	22.3081604674868	28.2181601115193	57.8135141689035	0.272671709385741	3.88571314766426	0.845641513042188	1.56205993953201	4.22566499859261	127.032091622357	4.99575420878405	0.0847484640129364	22.1959647374968	0.0965156270678626	20.9182509397313	2.1199839243023	17.1251614395213	58.4849092493649	8.35837573053474	84.1529011367067	18.3100538643252	59.0196755627548	98.0369385685752	22.2927140093529	111.301376401461
TCGA-06-0749-01	0.0683820682395365	0.0430628586445025	21.1658013311206	7.89064258067934	0.0108856263816521	30.5624827603068	18.8019013642531	5.52642528946767	49.5944094761199	96.9997906083141	16.4952258600421	0.954987230256906	162.934427384622	51.7903892407547	9.75314602230239	0.0493096945575496	108.147444587606	15.493076530522	101.215293599071	15.690944793864	179.029283649584	92.4214378458712	125.357287889846	18.4345795080164	9.74587180352676	20.9785802404299	32.9707189323132	45.0531579708013	0.245965315862836	7.09769998630385	0.663012005738127	1.46141075495458	3.53886635886211	53.1820317108418	4.98667095057624	0.10113859120443	40.1712199388411	0.137191210630193	15.9009718780371	2.78089351174443	8.80804501691424	38.7653881700789	11.9458796624781	86.186489410829	25.8907322970295	23.9640243332964	153.693555728707	12.9753046447008	102.780460679475
TCGA-06-0174-01	0.0407218171099716	0.0100331168355663	8.99978723131743	2.76834070042293	0.00480398616998252	32.9223218389316	2.8958343342634	3.98967079885343	24.2221469791402	50.8211491559006	16.1122470982855	0.586731927894453	214.51607526791	65.2237903230979	6.72268489851506	0.0321200416254028	65.2654685048264	14.7001499823752	102.957407484655	3.98870680783449	101.917657628103	84.5861709151386	32.9828619942018	16.7684821791943	2.49497089152632	18.0994599960699	16.7596183050467	46.705435696984	0.1306253815907	2.65601782603077	0.65241243269242	1.45092040747446	3.38407443597152	53.1571947304157	5.38453445685594	0.0251865254590887	15.03870207204	0.0656154291416167	9.90196569439178	0.580346884702657	5.85262335990032	23.3426440356529	8.32295807615476	66.7465300798615	7.26567084346397	34.899481305133	67.0000723987684	15.3816568903672	57.5653365248276
TCGA-19-1389-02	0.0971272805760685	0.0964864746427661	33.0687545144657	17.4361539034885	0.0173356165144742	27.4009274499631	29.0540929546292	17.9499070443545	110.522355732317	165.055812701021	30.1931771588653	1.78841107373778	150.741733219158	32.3101915920272	10.6189532290663	0.024794566308992	100.916198228553	13.7969228678273	116.258503172085	42.7402937020857	62.108361967234	208.644675542704	142.600706827446	16.9473223630947	12.1412954062393	18.6128691756052	55.0406535991003	166.081515895218	0.37618283405347	10.6776727321011	0.714957322367308	0.625526305310413	5.49601205583095	75.771782385177	2.57450080996079	0.183363830516116	26.1323338681373	0.162702112800746	38.8127414149138	1.52025567071375	21.2925230962568	102.736048594799	6.07680716077201	219.003762479615	27.4690359920134	44.1963120833888	363.034735705385	11.4649641208474	222.624663174146
TCGA-28-2510-01	0.125084762479696	0.0443310555180828	30.3195231876864	9.32882226175471	0.0190756552994703	33.4199299269397	5.7326504206103	5.06409850455646	38.7082352628096	90.2253389386642	16.2312200744833	1.2746752380959	172.251815358193	50.541020026631	10.620310411575	0.0654341611612014	102.264716280666	14.8402928404017	77.3375146102825	8.92354529758322	94.1409292396068	108.735194774658	64.0822007838598	17.238406853529	8.94822527076025	18.5082210711298	24.7833134474115	60.842759775813	0.351665836699464	6.13581925430185	0.747715767970804	1.8585955821125	4.96167624588869	117.239173008881	5.90942786649527	0.161463440377088	35.5230173201362	0.199070600332737	16.9869179851099	1.80953391380813	17.2407921683896	55.8519270907907	11.0130118615618	88.6724606973278	16.2451831350111	35.1576172499258	113.717119760619	18.8959308870732	105.492376580996
TCGA-19-1390-01	0.0467411249783455	0.00496158880025975	9.98973633856085	0.718853197516372	0.00348486572526634	18.7795294512354	2.07082485122728	1.839675478348	11.1369551213953	41.2859683744338	19.3032948200279	0.252419537821869	233.225390195395	91.3726265375718	5.28589721600921	0.0264238062597449	36.1197593450293	15.5122930795085	101.287992857207	1.57746373684812	41.8439051713551	64.9432409066067	23.2240440540134	17.8584935425845	1.97454423085278	21.3430712202342	6.60089489780572	11.1167397679064	0.0721476854632796	0.924528393103149	0.881372820428437	0.524446851201076	2.50368870192734	26.1130553516314	5.26908633659776	0.00920319811855622	5.86180765761192	0.0631601743927993	5.23244448625002	0.703744624128737	6.52089617515751	13.6474736030045	4.568992786227	47.9146244837063	9.94456976670628	54.4079576119021	29.9707752524561	14.116441235479	42.9409424052868
TCGA-06-2567-01	0.0408269198225024	0.0212537364969147	19.2636661955966	4.65622507897501	0.0111548560093127	19.8534808190617	5.62820719030336	5.19110683322453	30.8704678981351	85.9654656064621	15.7288275953596	1.32053412732343	181.297907066837	64.8794580171194	4.45635437109373	0.0567905477651301	83.7369190033693	15.775786973478	111.441267419692	13.1785826998615	134.923527708017	81.8340160175305	43.1645620591683	16.1556349564752	5.31388252820204	21.6534350862572	15.0128565194711	48.8899174402038	0.228605135839638	2.72163397295295	0.719950197204311	2.26716762873925	5.33916257698689	38.1592469215384	3.93292711976889	0.0715397289975212	16.6210812947077	0.0692014486529369	15.2329376754715	2.48972175236229	6.9802060951847	39.1271512775417	8.99416022208148	46.8600912050118	13.5650824156353	31.9046602239712	92.0791892317004	11.7892297232296	77.9395986072426
TCGA-06-5410-01	0.0455010992403919	0.0231194175464427	11.5761236367241	4.36714157452747	0.00949715961800552	26.3470503235515	17.6359149377584	7.44407933701319	40.190480046954	99.1045989572108	22.8907799460581	0.574017514785491	123.533936362576	34.8076081463835	7.96998694094175	0.0226024114651559	61.7542776504167	14.5280661454624	119.754205997285	13.5547099088084	48.3579743320761	108.539019351659	70.6668584007939	19.0401116108493	8.10473696609543	21.2098742117901	32.2321308540095	33.0531551865986	0.198510090397932	5.7975985174181	0.658017938935536	0.258061938311846	4.23807563082464	15.0907798753982	2.67916135590291	0.101938249230249	20.6529145419571	0.0987465213086489	16.2328372398502	4.3259625437245	11.71474410791	29.0129282972977	5.74630964804945	126.761273835904	34.6291814983454	32.0122806447506	137.309375537906	9.47582274049582	111.013524358034
TCGA-26-5135-01	0.040665018942288	0.0142868374523094	11.9576504339783	3.7540420225193	0.0065396049815641	32.0262279674515	7.63361464328943	4.56966387843217	29.5616726900192	64.5147583299619	18.8584827993381	0.459161903277846	225.729472462442	68.399103958818	7.73878674477761	0.0236503608157071	37.8482268095585	15.407078232876	132.48668228557	5.75881530762905	48.8885242289204	64.4528234543659	49.7346684401505	17.6220165074947	3.19901302659992	21.2653121400478	20.0164676127679	30.5659945504361	0.134365655934046	3.12560427956035	0.679264858571291	0.738467484033369	3.24817391280594	30.8132949349574	4.56547363310459	0.0426809016907176	17.3151419467354	0.075441420474309	11.2425474618828	2.11291682293277	6.67586261790045	24.6243814723665	6.61634253992724	70.059260222536	16.0553344536445	28.4922412184862	63.8078358943984	17.3321697253895	70.387636314558
TCGA-27-1831-01	0.0732501614335125	0.031962623647119	14.9404405001668	6.28451517151125	0.00902024205189485	36.991667257011	64.3423885995619	10.7475301965572	24.8043489281949	116.05856106829	26.2901330171472	0.872216837951557	129.93187654146	34.4921679285915	13.4422660834898	0.0307760854552342	90.3020400554481	13.842220761673	115.678535362166	20.5318783636801	132.972080122199	130.995975430171	154.904626507522	21.3086124478259	10.9276198386561	18.4762575237682	61.0320820889017	57.7909275787777	0.18878934635766	10.3537640746472	0.586839502124121	0.909515714438105	2.35256584772722	61.1170774302036	3.3162435276454	0.0908267911346106	34.3439628193425	0.0517616139973372	24.236987734381	0.524232283963513	9.97853048424417	42.2000186015583	20.407145075171	69.0687457078889	20.6070450105715	47.1204141990111	160.58076528416	8.06749471940376	95.1416273743236
TCGA-06-0141-01	0.075229430223507	0.0918026792348276	22.3797089411438	8.24742767591071	0.0250562368315184	35.252107557505	15.3755636986582	11.4202977511392	57.09924542758	166.334481092201	27.7300356275403	0.985220213407737	134.705274331313	43.9720230147896	13.1739307799012	0.0492262976352973	110.486038686279	14.7007834176668	101.566097614318	27.7956697938139	42.9305746727181	134.350138886422	151.443526156222	19.3008421889673	19.4882288531098	20.6401218612885	60.1166589086959	75.3913139277054	0.343821518193676	11.1948015662192	0.725624903305423	0.369220396532115	4.06869331137683	65.5711622427699	3.34053450701019	0.407207882893614	36.7605017315343	0.132066608476687	23.9949319630867	2.46716808738173	14.6461898525457	60.3492090815328	11.3319404242685	145.322958160439	40.1424264411706	44.4782272763711	208.866043521152	12.1988781511172	127.728052722294
TCGA-02-2485-01	0.0427370345269321	0.0101027555642467	8.57614710847054	3.93221569752961	0.00599562056245618	30.4096073337811	3.76070067264072	4.0551813919022	22.1330266086909	49.5909877241241	13.7302873698252	0.726026901574882	190.553279845449	77.947323542224	5.30323818146275	0.0251828553244571	63.7577463043321	15.6151279706691	109.454681725044	4.43065934378622	188.567090037844	79.5646075628625	34.0392079651556	17.046089347147	2.20961801516261	20.5121474235412	16.5317283726549	38.5000178799754	0.111080037704907	2.41594770629667	0.739243681599547	0.891155033624603	3.04798234801512	59.0085840779467	4.88765578465586	0.0240467546952944	10.5116981721312	0.0418400085026292	9.71046012655639	0.925884749911637	5.82549467301889	21.2168427618572	7.54625695240001	44.9963343901748	8.8144625635266	35.3597882021578	54.7302130731346	16.7233949066981	40.9317593335153
TCGA-19-0957-02	0.159442363968658	0.0615995048654101	30.6528547941993	9.24115244262245	0.0179712127044802	33.8285598080824	6.55549211013293	5.48194064382916	43.8248690256461	101.745003206753	23.3246025688616	1.2974959438534	175.358612953924	58.088645226773	8.10100731016528	0.0553697614031135	92.8722877114491	14.7752215639204	88.724559778694	10.1727965350488	114.644981082578	121.539526439369	71.2226582563568	17.7443674007298	10.3948474897286	20.0672533465003	17.9797746472665	88.8184261822265	0.402096196415909	5.045365342701	0.788223911328397	1.68554944711875	4.72674240088677	188.517397598254	4.60892024011786	0.174954452847415	27.9464732463864	0.239273207298752	19.6242957782114	1.70265537650271	20.2135768594211	71.2106182413635	9.68498079889145	122.746370716583	20.5564396136545	43.9153943186418	101.130981934269	16.6218656482066	112.999330746006
TCGA-32-1970-01	0.0788828688994246	0.026067656630327	25.6557973265886	6.55470851578857	0.0112841322103742	19.8223863880432	4.74103663410257	5.99197067697757	34.4409061080243	84.4420236926186	12.8772980320234	0.972306971985727	209.773527888456	62.9110021236019	4.94527765327149	0.0571788372369263	52.8717235678781	15.5257952906856	100.868304307052	8.89047087467052	163.44590993591	106.548513755095	45.0463958057585	15.915885439213	6.81298882320348	19.8276870420118	18.9204331843837	59.2865620798564	0.202733586490947	3.76703754226507	0.787064040257192	1.09945621689377	4.584865015237	87.2710816429755	5.10188984688171	0.0586304077213164	16.468759930175	0.0712432654041689	13.5619807451066	1.69150397930804	11.1836461751052	53.5113036713402	8.49131212131777	48.3569670396017	10.417719086916	30.2959208788887	91.1066197793319	12.3745601570519	76.5846426777937
TCGA-06-0187-01	0.0949939939475206	0.0373692248216584	29.1239162630261	15.7409523905586	0.0119083989479878	39.0622650142394	18.9023377902328	9.7699803017945	43.11223468768	107.101122641723	31.485805934349	1.1546223089085	236.958860516726	60.9388933830972	8.9548135062138	0.0375149691555801	45.6687368495392	15.422914559723	133.507768617232	11.9721025623166	171.136724182565	148.175019010214	62.9129265426964	18.2823363545017	12.6488595869428	22.2187657754249	38.4941067077833	64.0463739990334	0.288321367380714	5.51894852271942	0.810822286805695	1.24404696300556	4.33584960005913	88.1650161440917	3.60696390095303	0.0934875952379344	24.1828832017284	0.104812476897129	19.0292664047655	2.02250614728639	22.2853821856081	53.6673967701919	8.50939424878058	71.4188338816272	25.7333419263075	44.9608665472407	133.233425840424	14.443352611598	118.910667817661
TCGA-28-5209-01	0.0448549547575498	0.0120580416932749	14.8074258514038	4.41243491396973	0.00570080138301818	30.1168374088029	7.9177897779111	6.02061636803484	31.5904467032706	70.2746065077385	25.1241424284215	0.679348559514764	272.005047445255	80.2879440000766	5.64426889117557	0.0221129492113585	44.3708734557924	15.3219028576773	139.402178371172	6.38948912573878	64.4335886576501	91.0944894237949	39.6428783528951	19.3843931696992	3.6789996990803	21.0287214061835	20.2580805354553	39.0182586916598	0.114740673089993	2.23694659923314	0.786533186397483	0.801327337462441	3.74650300837204	67.6156754104069	4.07190094518794	0.0249817415163478	11.5491071358145	0.0345045678234338	12.6930537727899	0.719379885498684	9.63458204683338	27.3225732830202	5.74571143651969	60.1883689279417	12.2682398375179	58.016866329403	71.1992664445028	13.7199792008051	72.1735607855271
TCGA-76-4927-01	0.0547957674535392	0.0218071588140776	22.4199265824838	5.21286138154972	0.00795793366061461	28.6740756115159	13.7979507440007	5.27979065319277	40.0399270636552	97.2174636493808	18.7986715727228	0.7691005422641	189.039445871576	53.8945237541015	6.13110875787553	0.0289572396239599	46.9449626466662	14.9661982115108	117.22992835634	9.99212525979857	54.8671729067455	91.1877001043415	66.2520936942681	17.7909007960384	6.31524309257305	20.3035823993667	19.0668845262506	38.9798232509512	0.155338202509081	3.21938443937832	0.694262210746843	0.728545662735888	3.70260031837864	42.4685489954098	4.03349205020773	0.0526882666431825	21.9382303678588	0.0600802801239091	15.4556029821514	1.59495402345518	10.1300916354931	36.5910368259446	6.34614131831992	81.4594234798874	13.2946732311792	33.4684867581602	103.785314888795	14.7711340610079	101.109624053778
TCGA-28-2499-01	0.0958936761435377	0.0334387775524743	45.1777113992974	13.2556929421142	0.0124355648600256	41.441166507936	21.5840526603405	7.08474206893403	43.7660445865293	151.043363812949	33.6834532562959	1.48158451712976	203.651490369521	68.8954789760795	15.5848586817768	0.0991294078046665	76.1809185231933	15.9824588704342	120.340924546651	13.1211160030403	119.040328391399	118.089090106171	77.3871040368074	21.315308220772	31.2085589812915	21.5704992664558	40.6301710591809	59.729315928504	0.223078994277627	9.43227056764209	0.759232687701109	1.23673766033099	4.21784817976428	80.3996399822411	4.42640778735782	0.0848473950437799	33.3104311645622	0.0809455683681658	16.4095099458635	1.63457433735995	17.8108060946234	62.4923349232266	12.9187343745703	70.95948221694	31.1646800113515	59.6218604278968	189.410499772174	14.7705606750782	178.347583168362
TCGA-06-2562-01	0.0510219180406771	0.0413427130481399	33.8770048960115	8.52533320866474	0.0199821217364045	36.4475134258136	18.9547506103629	11.4761436197141	55.4045731243211	156.22745791823	24.6707897617813	1.20892117156501	176.542467438048	54.4467769867085	9.55171990026364	0.044948490169428	89.194238077742	14.7822617555854	106.154396246128	13.5257726259616	59.9092962633948	131.791714333457	107.156478804179	18.9585626630475	16.1571652901281	20.0565680579588	40.8051142655005	80.9248753361045	0.193206365765584	5.07308393471145	0.730181092453235	0.449799404525385	4.72241775641098	62.1007741393761	3.82228805888154	0.125665521082522	32.373552884635	0.0752890995842305	24.6258131863872	1.56831462311832	12.3520952828998	54.4367206249839	8.08186468197869	116.090787092057	19.5274121573047	48.445580314331	122.824557038131	22.4199998937733	132.426795949396
TCGA-76-4929-01	0.100230561242938	0.0283608594593996	40.4705543958299	10.2505729063823	0.0134418872787791	34.0226842188027	13.0027206472911	4.41665965933948	77.2550038793384	129.282592622068	21.2335179987922	2.02962151581087	239.188940733731	83.6154467694546	9.88409910655066	0.109550979485432	102.157721079434	16.5333555527569	108.897993879022	16.2141767314164	384.446611901442	137.037438019688	94.7987165170452	18.8615026115911	23.6965942909647	21.2130693200816	38.8568360618867	49.7360346600597	0.308648271527846	7.47106195440464	0.826482244752899	3.07633842502507	5.8936806146113	91.6351374509579	5.57866031850067	0.105459988690463	46.1481801005121	0.138098059626288	19.8018812696852	1.99815762638127	14.4602807087165	101.270679983996	9.01744495566403	76.8005378578799	17.6022244331846	45.5935539302385	222.90808099997	16.4915499863746	187.885529353021
TCGA-06-0745-01	0.0500777252009488	0.0292525319436622	17.305833269035	5.6099759975952	0.00844213248318031	42.3164252925954	15.9801995625247	8.40023034049655	56.9291931387487	116.899965721377	16.2722064784923	0.90455721156039	205.451733650485	62.0175428017494	11.4072287755564	0.0632874775505782	74.3825035999708	15.3811346214083	119.307302352831	9.75019123932426	121.483160567868	136.102656407496	123.160621906485	18.4769518184551	16.9819713924563	21.2854324105607	35.0999703202198	36.9861470711663	0.139241627570688	5.54370547818492	0.664303559792089	1.54537449720327	3.42839619097188	32.9275817474232	4.54796927458322	0.0667720416544387	39.6325963593826	0.0604809425019465	17.3392383322448	1.64636513549684	8.32462178751261	51.1012565035001	11.9796863805202	85.1048862090789	14.4032878811841	34.0189041566604	160.066079427239	17.7035559695908	110.862616877757
TCGA-28-5208-01	0.031498806077339	0.0108245687715331	15.2710356699681	3.07085148583412	0.00663982477520363	29.5776502949352	10.0727317313907	6.62281912875944	26.8711008995749	69.5119429720401	20.9364962588551	0.688725656185615	189.60454613607	69.1377776516661	5.19181106096222	0.0268147375185017	58.4856112354959	15.320618600197	130.789955051269	7.69208831236546	78.7796665020877	103.997134831718	50.4747529036309	20.1767213031365	3.14972432503722	20.8904382731169	20.3013818063761	29.6027665625917	0.0936137360897682	2.58989289754882	0.682792896513717	0.427282767276732	3.62174811383015	29.0485216711413	3.92455929168993	0.0265997657214096	15.9164615848681	0.0272240124456302	12.3551258434554	0.984597058488165	6.69617941969102	22.9426215541198	6.22978009178249	64.2586873950716	10.8873936664747	42.6095698738248	103.551789733775	14.4979315647247	56.6257166927067
TCGA-19-5960-01	0.0753995922604887	0.014857891540401	26.6144139887037	2.89564000759419	0.0098027220858269	28.6840154821028	5.80091511488599	3.23465701472121	39.0289998162306	97.5006245411011	17.533533709876	0.506345139622121	238.628536104312	131.676427710942	5.40139956765765	0.0484268278070927	90.2911361929166	16.238802159192	97.3357568712532	3.35472983653961	233.755241055717	142.39952564347	43.4261190121093	18.084684361034	3.5124709291931	19.1912333349352	15.2988218781615	31.3291112500796	0.161307929767468	2.48918823387778	0.852245122408619	1.67649965038289	3.98667633175542	83.6399213118556	6.16501700460599	0.030064565423647	10.9127743157605	0.0552774706476085	10.1705566437636	0.597228133523315	11.535759173968	35.4628805376541	5.20090433293469	68.1338662697135	7.46839651176676	64.3002039408556	89.6957977794955	17.6233011321141	90.0419365640681
TCGA-16-0846-01	0.0504195991547543	0.040811375412508	13.7134092402016	4.13651240847728	0.0131743290262883	24.3319725526646	6.31613356928539	5.18045527290302	36.6423317434146	67.2621948270044	24.3783953614582	0.484110166248084	171.705588243774	62.9614166381028	5.92233550714359	0.0369411851887001	75.4283561867868	15.8749278406326	101.206099935677	7.44959595165918	119.323722331514	80.8513400815729	44.7055719151521	17.9102056883963	5.16099387218778	23.2478130070395	18.6333466503371	54.8421566296225	0.150795242304418	3.07261830699691	0.752533864249718	1.15294852054378	3.05597483424053	58.8615670475976	4.46006006997395	0.0806073942904449	25.1199769343016	0.0672702601315391	13.328197763362	2.75560122644129	8.10395403232823	31.6068574956942	11.0458524133994	82.9315901238068	27.0784743664652	31.1651251395096	78.3083795210059	13.5876064451931	62.8995917016466
TCGA-15-0742-01	0.0862104370513347	0.0466294152315968	41.5587263543428	14.7780564229722	0.0170053219745783	40.8011717581129	12.2093133740914	7.8575323294932	68.5625320279622	147.00542555868	25.1534621550275	1.07358149447357	358.537821560245	124.193988076911	7.9098838410212	0.0659312705553097	81.6521059207347	16.860037090499	161.363723644516	15.2737158252298	118.683566251581	108.973649659996	90.949864431365	19.5218840340335	22.0110767243639	23.7700110557427	47.9640441004068	51.059444509321	0.301418211214025	7.34555614779149	0.836413978510282	1.09350324985741	5.21247871288617	80.0359618350066	4.97592763246623	0.112396887901111	36.5941223945852	0.0871715810369523	22.3673944551699	1.3405792071827	15.0281071425228	53.2106396653974	11.0803011933695	79.3506920181448	18.7543466486029	53.5248394716997	89.205747673098	17.6553851751016	136.391024337052
TCGA-19-4065-01	0.0343674509812981	0.0253190934888133	9.00835189903267	3.16279728807993	0.00906516068523388	39.2935406098029	24.2448091946803	6.51615047157433	36.8973627234785	77.0067289217303	17.3529160126942	0.546746544730452	139.087084865789	38.9118532027399	11.7679088996989	0.0264655451876099	64.9933186675354	14.1515147730172	103.179010383518	8.2709443614679	130.432320230446	114.628903327285	89.9984737660015	17.5600836389064	11.8034769057613	18.2080215910342	53.3589117738237	60.3502107118391	0.210009491187305	8.16732255227593	0.669787028225185	0.46671600368822	3.64787924108315	26.5132991843313	3.26845872651887	0.07335437597649	19.7110583563618	0.0641188232598368	19.7370424307467	0.967858945266765	6.61117279894646	36.5334058491917	10.3590221445443	88.2938375028149	16.5444908554199	40.9706747379993	120.289452508353	14.9091322619885	85.3561638469019
TCGA-14-1402-02	0.066878694616998	0.0308948687918995	29.0152450920651	10.3992099016254	0.0112040015046599	50.3006244614402	30.7742411400977	12.1289857465074	32.5961074294268	127.274274968251	26.9472609100604	1.28899101622728	166.063875276091	51.6016538602146	13.6392135267686	0.0467247217293267	122.063791629735	15.0532477984543	118.008345004722	20.1943185799714	232.567205674296	151.447800140233	130.489452195319	22.7857340473593	12.5833613352415	21.6989166125286	50.5135246682427	59.8995778030107	0.1966559293014	7.4014444408575	0.649880789681994	1.18217140709469	3.35846429311971	77.6055879260106	3.76648943709254	0.0943614568844966	33.8380149464781	0.0663878400724702	28.5782089201036	0.782112301672874	10.74125672754	53.3306322914045	16.229416571784	77.2402157528355	19.7923432339851	57.6676206789318	137.477137908746	17.4695066276395	105.140262687867
TCGA-12-0616-01	0.0329952524269775	0.00895641123195731	7.91729521564021	1.91872775334939	0.00523377781865461	34.5567489531768	9.66867608009901	4.74803277547457	25.4916313924878	54.4045995667855	22.6372126726095	0.369377710198378	202.53194098343	73.3853980388313	9.27278604549856	0.0329828545596918	54.6382486949593	15.5962685216762	132.5093387247	4.00631628286824	93.3059286098035	69.624904268963	61.5440782851566	19.7933692084799	3.95295648340277	22.8611790836828	31.3842539906083	31.0899249351636	0.138633333239871	4.68523122158095	0.667182739132991	0.866019827075604	2.32561319143661	32.3688863223288	4.51471562982254	0.032351043654735	21.2128598086342	0.0743244690318596	12.2850093530902	1.06876380976963	4.99126325069777	23.1330135075557	8.49527812999881	63.0131891022521	15.7111179918518	39.3151802117421	79.3486020078932	13.1566919633499	56.3611709891759
TCGA-14-2554-01	0.0671447121214897	0.0468550650579141	31.0839393128431	13.8798481612089	0.0188686608321176	48.2052292593077	23.4597456973654	10.1206530668008	66.9100576698145	153.081300241317	25.7340918270063	1.93442141331868	176.058422845244	54.8295465527725	12.5620580799497	0.0731108451212032	124.911348395299	14.948976407265	106.942494000976	24.0829254555549	258.261802002901	165.480299960457	166.786799241416	21.6187067208068	19.98259693752	20.3682217717317	50.3620695221792	89.8727564156328	0.272498205261788	9.24598404410373	0.654666313180374	2.38693687998835	4.31202949059407	161.19557358438	3.80535526805198	0.194536050215975	41.1587325837919	0.121020904072972	25.9264478461899	1.41452636671514	11.4312873873156	58.1911676072726	14.8153611942255	124.341487214784	21.751253473215	47.7751018561116	171.174631737766	15.4103133581608	141.222688995981
TCGA-76-4925-01	0.0569099536405423	0.0296014937891443	33.1881900775895	7.6196341284542	0.0105086956821571	33.5725804909667	13.3439699547063	8.03287193330742	63.0580957762608	163.525620458694	22.7208468228039	0.990915341845142	290.646016593423	85.0289776973905	6.09203655958758	0.0455543193083874	102.644762487316	15.6051692958698	131.671541500642	7.01241486390787	362.717581592786	181.71474223887	68.8639879057851	18.8180092672118	12.5874361313928	21.0831376024363	39.1709926253518	53.4597566661464	0.256457852799149	4.47270562567386	0.854111995569587	1.51431829440941	5.23149874278982	126.322000225765	4.56892584225579	0.0775888829209719	24.8577919180643	0.0705992835052138	23.392713321795	0.829806452447529	11.5808808653513	82.2145193738523	8.12563220208098	75.991790425843	14.1477846953452	74.0723990409716	134.047383303764	19.1509710406765	115.490766893254
TCGA-76-4928-01	0.074445262359487	0.0378180623172107	28.4409659717303	7.17990813901128	0.0141852157450614	53.4039175209817	28.7362651345392	10.8140650185832	87.7514627873166	145.319433733737	27.2883545979279	1.29704818627887	189.307481891079	60.7336336363562	13.7652071261921	0.0447772983230219	66.7162299946099	15.1704416233705	148.073496889221	22.3563907949564	121.358903536427	177.547983186056	186.692211877675	19.4158888423235	21.9889523057502	21.6337178644695	53.9636709934345	61.6875124332443	0.220877893605796	8.11901325681674	0.707642823103398	0.347708520853891	4.17644317349316	78.9732012828036	3.54544696887832	0.139246210626078	27.4731436882785	0.135215630950818	35.2896818910956	1.78823744779014	18.448228411651	48.416749505098	8.38822154984695	149.564210793597	22.6748850204394	48.1041363247865	192.090189080366	22.6992232096524	159.913099042556
TCGA-41-2572-01	0.0469320786728542	0.0215539049923057	15.395010559331	6.06904997248581	0.0080820441974684	33.9341691588585	9.08776564019205	8.34458030491564	26.8989062119821	99.0761243878563	27.2052239444219	0.647877692799958	245.050280773356	73.2129978756484	10.4901891804397	0.0286797484456556	44.9168634608076	15.7114461485413	138.621488990326	10.7778374474154	84.6889506396314	90.7223639742718	64.1144511287042	19.5823000405552	11.7732094254945	23.0757357217952	25.7306681261362	39.9080643788698	0.108911500616267	3.37674170286506	0.733803464469402	0.764413978740339	2.91136264900539	40.370497878194	3.92748560655324	0.0653379241716636	22.6837426884929	0.029408074249406	14.4535046939372	1.87927986066279	9.0920607362753	34.0749592907154	10.8819612157928	59.3483544704537	24.4545925634609	42.4417707424095	77.4587192778031	14.7305310324565	76.0366251660339
TCGA-06-0157-01	0.0804453117446585	0.0237812076192484	20.8127522221736	6.7608129928145	0.012039783319368	32.7885486844315	5.02055487173774	6.31228480877279	32.499764933697	70.7265215483858	18.5215617382777	1.02155375721883	201.99274112054	65.4024628869296	6.64487714898051	0.0395748749159989	62.7604486367834	15.4852678851605	99.6054492135493	11.279265883209	96.8118889407426	79.5299420780091	60.1924062051583	17.6835517054564	3.84968135169229	21.2894040512059	16.3374743196508	61.9488410721866	0.151995569126578	2.89493727709424	0.701610014509642	1.45732052073279	3.74126188302264	99.0902459585365	4.55163248735861	0.0963793910676658	19.9378530239967	0.0590034381426989	12.1085280571073	1.62476186587263	13.9939970626525	34.1902041954807	8.99151818273833	50.0017653072149	14.5973609411348	32.4550926608973	53.1651215999741	16.2239724974761	76.5431134744933
TCGA-06-0747-01	0.0675061272599635	0.0553707504611804	45.9543171663298	14.659563577829	0.0211353801165004	39.5365977245609	12.6472488696508	12.5087836806073	92.9679744705353	198.271291635841	25.0484474885456	1.69598778790766	265.427194434431	125.528531061646	10.6403529100145	0.0668757604300661	121.714982153624	16.7398865647262	131.489820592708	16.0609248421862	193.729270755663	163.865552318943	129.397787094058	20.9644390232786	20.6367631999934	25.2534874697653	49.2575831549605	74.0350563324441	0.20576515986875	5.49349434316282	0.856747473514768	1.03637396072311	5.2137292362911	92.1391636074894	4.68031155184071	0.153184233249515	30.7347102944671	0.0641686821448256	30.4214677399577	1.79591125050961	14.3747339325148	66.0588773740704	10.1098446699415	121.072995685367	20.9542748961367	56.3918911264569	118.303805944903	30.9737264186087	130.078137276176
TCGA-27-2526-01	0.14593262697314	0.093844067441347	44.1652013021819	19.573073107605	0.0154226372909957	41.6184425043401	36.7875518032577	15.4176386512721	52.1831203549389	235.414360482454	35.4654959829333	1.91281999777768	228.082027370859	56.8492450634895	11.7662819067268	0.0979413773615819	86.6983900634579	15.8380930381554	163.961770513755	37.0876661541157	329.847680031058	237.724623903213	188.094672430231	23.3431608721462	36.6231796861056	23.94618770636	40.9524345751707	63.4926361018737	0.18912409540229	7.95557023040166	0.640818801310154	2.22524240268298	3.19514802404031	174.577433656792	4.03257267593981	0.200311696245709	69.756355169987	0.0639672146935628	31.1755324540945	2.35816648694121	25.5117206401035	94.9093958381631	17.5720126926248	99.7760601851555	34.6792053879547	53.3846290282939	234.93253760349	10.318989718286	188.185207723739
TCGA-32-1982-01	0.0455423933282087	0.0244508397555055	17.3726502137625	4.50642463576585	0.0107366548225795	37.744947515107	9.65289496392717	6.81409814478864	27.8239332723064	82.6912188351602	18.0124879566163	0.792019174761591	149.774802869674	51.4344834641745	11.8160762381303	0.0299229533299124	66.6907751130267	14.7951650138628	105.92483359997	11.4915118627588	50.0539144619132	90.9647457361678	70.3347251188851	18.2619068552042	6.00386206246594	20.2146790553749	26.5311737227125	36.4211596817445	0.156759636345816	4.72022322491369	0.662600464564965	0.327166362273894	3.08830730542182	33.6765501400193	3.8279851589012	0.103344610956661	18.8799556823357	0.069433873317721	14.9302274110983	1.9857050872466	8.31410550772812	27.9385789331836	8.61313875731767	78.3816436069499	19.6304004602602	28.1154604198264	89.6152265074078	17.9089334555985	81.049469995216
TCGA-14-0787-01	0.0467514834590714	0.0289470125537389	26.6877678880804	8.98206170427784	0.0119771175911921	31.1808346040398	17.3240979016874	9.75738355564083	61.7528293597152	141.351454004793	21.3569770251498	1.25273121117643	240.735345942138	72.1194421023194	6.9816216968064	0.0557416759269417	81.8892176377725	15.7780820362825	130.053234834253	15.2377080033298	150.884982462376	130.418988921207	100.898895609076	18.9054953502442	10.3608594243096	21.1067719188423	35.4515357906882	60.1041046178592	0.215625872812953	5.42547510074963	0.717870151964747	1.76034775826253	4.69507837190464	50.6603755793649	4.15552435695837	0.100315668777649	30.5476308982353	0.0641196421677151	20.3753824077794	1.55709576176236	9.03812657733042	53.4341227291999	9.17655832247267	87.4209163605648	16.2440812065163	38.8120864864947	140.685458714848	12.8106820822861	144.286472695106
TCGA-06-0138-01	0.0603216142688701	0.022477859204645	14.135849525328	5.83789343132726	0.00914722242980977	41.4417024891915	10.7574090195649	5.99312773579233	28.8295773568854	80.5619241926786	17.7683363332022	0.861277341285142	147.944431933602	46.2191265619108	10.9193973956481	0.0436396628789598	84.9328195936199	14.5903456782463	98.1341940676661	11.4931024987764	108.325505836081	95.677382996447	93.1998448622135	18.206737318745	8.10954088559815	18.8933892999036	27.4012567974616	45.5738828903836	0.161350926788238	5.28079884017815	0.624377260274231	1.21914362204362	2.92590380737521	60.1256522084988	4.25115931167628	0.0876222985870628	27.0626108664366	0.0686325711686645	15.1645591961917	1.07639247186256	7.74052334254413	42.4051119438619	11.3136633926187	77.2122309866908	15.8285987479691	31.2855997390269	118.411269081818	13.942426384757	93.5086055409241
TCGA-02-2486-01	0.0385132878009742	0.0284452396396751	18.141147064525	5.96021601842464	0.00796708821021706	32.8302189709798	31.7933477351719	9.58829140205767	51.1374825449273	107.272482052165	25.8834372465899	1.20021164333127	130.440942741169	40.3479723046653	8.79523854806934	0.0290093624188203	77.8684699529509	15.0077398362409	127.509088846719	17.0759090366908	135.898259057788	123.276616104609	109.559651793797	19.8896434620434	11.9935588976517	21.5844981356118	37.3263789426472	57.5691901820539	0.203155909729868	5.72573766429154	0.642733850206398	0.775448946232352	3.4113231589544	30.1978304332327	2.8460370461695	0.0532287676369195	32.4858300983821	0.073695589152962	23.7201074199106	2.64987511523502	7.37108969588987	38.0351057239658	8.93388055560011	95.1813581365333	32.4722131651781	37.0533684904364	162.734918801549	11.7257060523666	105.305620697226
TCGA-06-0743-01	0.0393587828206519	0.0193961762304633	20.8070711226413	4.09813336781803	0.0102074585897768	24.9580504760358	7.54666172109613	5.55431152534252	33.6160069429095	95.2572476394724	21.2353302335878	0.743758840697776	203.05938161326	76.9519621178826	5.15739025890015	0.0250573909027909	67.1486414667185	15.9485800690921	106.122863996343	10.6723215612932	78.9109263861313	74.0324688106121	75.8479074791108	19.4149569175533	7.65648218069656	23.1862906716564	18.406687524154	26.1207384816225	0.113054027369003	2.62605095531186	0.730641526874087	0.736809984116163	3.4305586443768	35.241716158803	4.32190688496492	0.0725612128739866	20.5497196353695	0.0411977971547033	13.0128181219496	1.55748833392208	5.59693383576241	29.2816376338104	8.83519691855816	54.2363936873644	22.2863676525617	33.42900772309	77.0498596896558	13.0153245219155	77.1694511301727
TCGA-06-2559-01	0.0520893548350763	0.00749875608243907	7.97654301987105	2.65001885085422	0.00484980683122417	40.0795237847393	5.9347355660636	4.31796830459787	14.6648673728369	51.8067440113204	14.1359342010395	0.486663851389258	164.555663312379	55.3991987816136	7.56522917172235	0.0246909013342372	68.1452585816137	14.0782730594687	89.5594674445977	3.96445865849807	124.044080275338	85.9175639988764	27.4540048613082	16.1819602579796	3.11231032885452	17.2054237163968	17.4801308477541	36.9106648421722	0.159747650968977	2.78551703365825	0.680223913288917	1.52097464088284	3.22798078989435	33.2215809121	4.44247592125394	0.0184754809478385	10.1261336123573	0.0504027606376646	10.0292066459436	0.490684553761327	7.10611314679749	24.9816287548386	8.53465685025995	46.3086512082133	7.59138694398361	37.8888548663838	64.4730293897171	22.3590282394185	49.7491879616163
TCGA-14-0871-01	0.0248046531796087	0.00440568797672267	2.43861836785366	0.458640950863654	0.0030334376514851	11.4535700192888	1.80257253146904	4.44469450717581	24.7314409381247	20.32370847114	18.9083913524669	0.208675168144441	257.833728779255	110.635379587672	4.49261800616244	0.00762263725432915	37.3683521534004	16.3208003467859	157.773533450617	3.03539319863608	62.383902291598	77.133314915593	11.4348286883477	17.1878581480942	1.96820344095118	24.0541688572342	21.2125180171827	36.8240186573622	0.0930299453003232	1.67522117416183	0.920570312661746	1.31862008099475	3.7167143124363	23.3088276337332	4.05829957631088	0.00646050222032925	13.3082524669584	0.0442374054443226	7.15090055013128	0.461826661861809	2.76253947882524	23.4749507355721	2.91069299382533	42.2218324349283	9.86712141684984	71.2651423466311	102.920835564346	7.44883126788385	61.5292606193552
TCGA-19-4065-02	0.0591300531355756	0.0195942608609191	14.454064980721	3.49873846982615	0.00795971789116276	34.1540254362218	21.1265475516541	5.9449276136767	53.7556544850753	75.9136404649891	27.8300576159228	0.479571656730772	159.867419461361	41.1134580080532	8.96569523887067	0.0121619854920517	61.7363182281812	14.1252207960868	106.352617285726	7.18008811690642	58.4286352081592	93.3329902777617	65.6748083398449	18.3489090760132	6.36418796122388	20.4438283349813	35.588652929996	41.0121496120564	0.210391731629653	6.70558823516281	0.758644668923888	0.847413281188712	3.47210082042627	34.6024701635887	2.9870610660149	0.054850752485165	28.0985113864463	0.184400087237309	24.7073561482219	1.44385903026199	10.7698259837321	45.9815275385859	5.97748298743636	119.789361962325	27.5306070681899	51.6010206626745	129.085969589922	17.8722676022801	113.893946831043
TCGA-16-1045-01	0.0955515320166609	0.0231032863105159	22.174364729643	6.13421069164959	0.0129499603725971	24.651112565488	10.0020894345263	6.75375606893443	32.3122200301647	103.770410764721	19.40743683388	0.84235688098057	137.06398982442	44.4324107665272	8.20513787081508	0.0425919591476644	44.996238390763	14.5961490120519	83.3221027953213	9.89254192125248	49.2298943994292	104.690239091453	45.8330684899138	17.4738575371763	12.3481424527909	19.4412978835268	20.4201327659851	49.9639607227881	0.175578700087998	4.27287879312608	0.723761721551355	0.791173104747921	4.01436474761598	47.5881144566482	3.57954362435905	0.0882080379585022	19.262997611078	0.097919526900804	12.9755106528541	2.56986530822002	20.3826598242435	42.7666088581564	7.84917867849372	82.4200914819336	22.5702363551774	39.6290183013448	106.314162714824	11.0164046482826	117.791294650915
TCGA-27-2524-01	0.0297333377058863	0.0243991129577488	7.85225531897857	8.14155916345358	0.00474405089273128	37.5322561625078	16.6549489923235	9.13152125695094	41.5582315973521	92.3776206417467	24.6038788967727	0.774356466349114	234.517139313439	49.6369784300634	11.545306998648	0.019758022652935	54.0560919035298	15.2131610620778	178.306804063737	13.8331544234373	61.7646437250191	88.7685559165806	112.468136927695	20.2487422098154	3.76822110374265	22.4491119733958	45.5305522107093	50.1446604566505	0.146432410111372	4.82167159172944	0.622744123940796	0.637279847434576	2.50572507477132	29.0895870650665	3.46428336656174	0.0439660619492159	21.9323243262627	0.0544322364413897	15.6849660724585	1.6269053773655	5.94473749703122	27.9086705199407	9.91733075186381	109.088585099147	22.246465816522	34.4105820146088	121.905492665016	12.2029264640981	115.67834107872
TCGA-06-5417-01	0.117575098738596	0.00693024849759764	15.4107495106993	3.12904108956375	0.00404463871170052	22.7368350482043	14.6933106539218	3.37314695040537	15.2521653710827	63.4366472905071	18.5049522006806	0.940953785104145	171.477471850644	77.4800423409716	5.03918351533732	0.0463059200315763	155.466243497574	14.9338257392107	96.384257808936	3.71950073313528	187.965980869264	152.566438805806	29.0494302385143	19.465190706392	3.94368710540366	17.9049460845406	11.7794248564867	30.1270713227131	0.13164005918258	2.70717653432811	0.729920273012465	3.78261248746214	3.43773602605472	87.4027235795532	4.72787826145619	0.0143111850199222	15.5688566041437	0.0494334033506896	10.8753929746262	0.221305720977906	18.5519179123098	58.5166205436039	7.80900575436475	53.6948439089542	8.84336207799939	68.610230156967	56.008178777524	13.3989156807572	59.2715370774943
TCGA-14-0781-01	0.0673811634968046	0.0504081661854858	31.3004985138402	10.8839378444713	0.0146112451228241	36.4039614806277	43.9389879792479	12.7871659183074	80.0182748257365	137.269565399479	32.134464489368	1.56923635334566	168.278044726373	49.3483469371452	7.8765518184998	0.0305969608871612	61.7521565454625	14.6358773497119	118.755104216953	30.9895680942047	46.7103233847932	107.413524520053	132.477237658571	19.6568084569671	10.7535513679327	21.4902430956317	51.1546868744599	74.9853943316232	0.229460715847677	7.34034287052326	0.726448850182715	0.462940059451607	3.90043114037406	77.4458545957571	3.17594973696715	0.225997277983157	38.5795063311036	0.111467965095556	32.9472270474725	2.30586780006508	13.5494461443643	61.9498299396377	8.25123462283518	125.012950591875	33.7080630848677	49.0625343299511	166.815799181618	14.7692166286264	139.489490140338
TCGA-14-1823-01	0.0600801118532862	0.0305703696244573	18.8219962356905	8.88098016168985	0.00910506362470086	33.1563854628781	37.0650995614789	10.6390952979744	46.7542505438184	128.212599361807	29.3910495164441	1.26000638839452	145.978632211449	40.1747762143037	10.8653770650535	0.0533322186650166	107.252319280319	14.4461929898314	111.468763714601	18.8942173409022	150.390751452702	192.779277657635	136.754074018103	21.8659382639002	12.0204887455362	18.9043806140489	56.8525291144936	82.1398574454116	0.221300634446764	10.7545679689461	0.646302218295678	1.11846897434857	3.62203626554823	129.914476380932	3.31015346788553	0.0990308997423797	39.4024085207816	0.0978682507537156	22.8703418230504	1.14698145921938	10.8121214407216	46.0937516933239	11.8663572514242	86.595943725876	27.5556925335212	54.0263351620489	223.232326396694	7.57472295358268	149.832677357426
TCGA-27-2519-01	0.103525145323279	0.0439409514577646	23.8945835505717	15.4212915267425	0.0127606497850385	21.7277048722775	11.0762409912111	5.42791660884826	66.0099559018599	122.168701206774	22.3004249000904	1.12216453731001	169.521033561205	45.6414799032443	6.46737104285533	0.0520387546451142	92.4494485851983	14.8565144870063	90.9164890837391	12.1487837868206	348.808054536541	134.456948977666	83.2846509867811	17.4087305962365	14.0627221442046	18.8604534215251	30.0818027185288	84.6371986804056	0.198781049238488	6.08532846434258	0.698753414414618	1.87695492940445	4.09799776489736	101.757960078872	4.07962631823072	0.119172994675359	42.2090746063056	0.121282334087774	22.5823731582908	1.71243362042386	15.3500434271652	79.9418398709383	10.3933223465137	105.275419502929	20.7525166895801	39.3480309534873	158.750773650365	10.0751124842935	159.696400407739
TCGA-06-0132-01	0.0972059599495476	0.0612062860737806	20.0116929219291	10.6068462016772	0.0166665070572421	28.9919375505932	15.1297256592101	8.22658600006988	46.3383165586241	89.7233584120626	21.9580629552861	1.03248226474845	132.577080203787	34.2537063057748	10.7974993613493	0.0427814865379439	89.5657990714915	14.1072984509134	79.1722049870506	16.2666372422536	78.041335542645	112.272556128515	89.9354940802726	18.4461359209588	10.8897906867949	19.0406915530868	30.2350332728675	72.0488325390559	0.324402154239696	9.11532060688918	0.666654814210596	1.2742727557878	3.51191343698428	88.7905177150823	4.01849079059334	0.255130083778375	41.5901416437464	0.241616536193568	17.6890905136344	2.76402328571928	14.5951867682016	42.6719007867176	12.6900746292074	115.220052362689	30.7474103514681	33.8763154581726	181.50327647527	9.04932285823967	105.453746990135
TCGA-28-1753-01	0.0441530742249075	0.0144837385998612	12.4155817535116	3.36105028943345	0.00794620210953565	26.8284011637722	4.59722503892408	4.69086189585143	30.4517989873104	53.9350625889094	16.3441398930835	0.482085307755729	170.352453676712	50.1093250116226	6.27008750969144	0.017452939907284	45.8791684032371	14.7205710167778	93.0262886235164	6.31942555206365	43.379623287718	71.364715612075	37.8584521313276	16.0637190516529	3.24362696145683	20.1712132884219	20.550542534921	33.4323794535061	0.168701541964105	3.27477862109067	0.727553697099351	0.437156805527697	4.26540360605503	32.7734102930591	3.76057800048252	0.0433124028715373	14.7535709466638	0.0867465597616165	11.8368620053009	1.6353199115686	7.83755839144623	28.5474742483412	6.2511137147748	73.3542856811819	12.156850645808	29.5735283186148	77.1061619426835	13.6323455771602	59.0078809680222
TCGA-19-2629-01	0.0660618820910454	0.0220265608952221	15.915347140416	6.05833569539857	0.00753219684448271	27.6058622772036	6.52374399747883	3.5082266853678	41.8812051146727	77.0424199565826	18.5412479650949	0.788877978083629	208.3772068654	67.1703017668657	6.22416938752908	0.0410623996523409	87.0463439305544	15.5688047415996	107.819643406016	6.26529083432651	142.900694333265	103.592458810538	49.8157914394305	18.7072150238393	4.58385348106035	21.1458695326459	22.7210467895078	26.7260889157625	0.129331622716984	2.55297267353754	0.723882480123404	1.4065774639455	3.31315798144913	54.6949655895847	4.31800818673009	0.0330022646808921	19.995703466862	0.0590749319919421	13.1691153655631	1.77433552261667	15.373526233433	41.5355371286175	6.82591979142295	87.1205577889604	14.5627646483016	37.2592026134135	115.777559691117	14.1470840330841	82.366459635212
TCGA-26-5139-01	0.0321259294175476	0.0147936937737136	14.4671177518568	3.26251300460282	0.00799980242165043	28.6951673439143	10.7436000594412	5.92276657820322	31.3572595846115	69.4176661246838	20.1253774720449	0.721113171516527	175.373556787583	63.9952485895393	5.72979101833715	0.0233876282545572	45.7615380873155	15.1571947324682	114.705295245143	7.21442447060345	63.4358028133926	88.2500753880221	50.8735571257031	19.1650116204456	6.25384599647213	20.3604954820669	22.1870654560953	36.4207192414489	0.151671526337342	3.08170219917469	0.714247188415283	0.713047107525781	3.44170293941422	43.2245183345274	3.98946880666152	0.0409098779351047	18.0132968417505	0.0583009070511689	14.9483321717294	1.44372540576739	6.34158629078283	29.2452385845269	6.41810729279594	75.1306062934531	14.9592684433924	42.6313469482473	70.8136101708637	15.2912189650094	62.1533140756519
TCGA-06-0184-01	0.0574489839463848	0.0328261409168523	15.6685358569759	8.26662569966964	0.00932882577922908	28.7939338958957	15.0697427285147	8.52547070718574	30.4421364785522	95.1042906169807	21.5635623928126	0.394798619872019	172.008823510569	44.1451631596763	9.21084579657574	0.0460362693260284	55.1498856164062	15.0656646925961	118.548838332559	9.87444615389434	58.3917261648126	93.64754175602	67.4727500147121	18.4794356254354	9.11102805121659	22.0470079047676	23.4049355591878	60.4053560126233	0.127727489568076	4.915217205656	0.699128047828035	0.339879810541958	3.31234392625956	32.8517763825122	3.52871903968579	0.107517896790515	21.9070867721471	0.0665891427670777	14.4135168938947	3.31269262933889	13.1465014560054	26.1963501154152	8.45334260606842	72.2812819260123	29.2611455937795	29.1814981064268	91.2252138512366	11.0061003555848	125.348987207971
TCGA-06-0152-02	0.0259399079969269	0.0080754658299733	10.3363632596944	2.45521299258631	0.00611634692472821	19.4615977763124	3.87514107812268	4.08505539347494	25.4964107216884	49.9044833589829	13.5924592516287	0.391505128511426	145.617558993001	45.8722162003701	4.16075217189588	0.0192646724537548	31.3452661347587	14.754203542647	92.0476117693979	3.51076703650663	59.6159553711414	72.7058829115103	27.9963659283406	15.7645104073109	2.54249503327485	19.4342522779431	15.0733795995102	19.354506922216	0.1149274491904	2.47124878147241	0.666192123099838	0.439512193582741	3.0517482409745	19.4652352582484	3.72246254373653	0.0306163149358821	10.7759187118757	0.0504384195772138	11.1222859551835	2.30258033642739	4.84152039452396	15.9556331759158	4.5806390596023	56.6894572699547	10.7520926958968	25.3855161402476	50.3174528397522	12.8320517802811	52.6953471327139
TCGA-32-2634-01	0.0602429607378498	0.0128061111443121	17.6666807971216	4.52649224151843	0.00633634281736419	30.7334888532674	4.1638010619629	4.55098942344338	26.4777845269924	64.7555634202556	17.4660072692722	0.921272736140228	205.182574534048	81.0430743059447	6.40325519421406	0.0570352294878296	102.456383424754	15.4698942541862	97.2916576200688	5.76318527349738	186.57647296304	91.0983326153592	53.5507984929501	16.8647147869124	4.60719999939318	18.4750244392022	19.1471479124362	64.2604086775045	0.16626800249098	3.40794656048897	0.73166007614439	2.35806895170494	4.85331588711042	34.1793007800901	5.40828781790584	0.0307536071865077	21.0857549734268	0.0819703027950872	13.9346518884178	0.710150939023702	7.8451934110611	34.0050971192663	9.4442740637289	59.6214260356848	8.41904298870087	38.721862527784	98.5853869837069	17.5947736671671	94.8669308077323
TCGA-06-0878-01	0.0361485256802685	0.0141574389984752	14.7779015517897	3.19143374948438	0.00735036355568244	28.7670982707418	10.077899897025	7.62643789729621	49.4531651817137	94.7956039426016	22.6413430619348	0.910518018443187	155.515565877785	53.4137960611928	7.29634806907333	0.0371655949787944	55.7811173664406	14.57674402667	100.76823737885	10.8658432963369	52.6112218108648	123.144412422965	62.8824927481986	17.6502535163327	5.81746023240559	19.0317144402498	22.8316166352051	44.0991902458233	0.169371854593479	3.74160064189775	0.777709134321852	0.771193796423076	4.74233583884569	34.8303247588476	3.46730317177034	0.0411381415131393	15.8863327942181	0.065797083315999	19.0543986862061	1.41489730804173	7.10813415007935	33.8978305427561	6.806782853313	83.7208417942036	15.6083659335068	42.1864096937611	142.757892660673	14.9015036507058	77.2466352371101
TCGA-28-5220-01	0.0671397985978652	0.0212910444707973	18.5046053774811	5.24943947360227	0.0131661002321292	51.2708649695243	11.3174846405483	7.92431251028341	33.4585054878474	113.545704218896	16.3908201766425	1.44519605696194	197.511223428021	57.3103647749641	15.4222739848422	0.0791225306196336	108.987824101292	15.3026783246347	101.58313502247	14.0046079445675	238.336149437078	187.457248199926	85.3933372478432	19.500285336498	24.4280934676468	18.8627329241468	42.6857112732281	34.9937533064009	0.214250298704132	9.6278115249564	0.707968782707022	3.43396442433422	4.22968937875563	100.629293126449	4.84810045690459	0.0850546610838156	41.7333593968441	0.0502302996355341	12.7455510917384	0.890013665521501	10.215899497104	41.1535947478234	13.9844360564946	50.6747972275138	14.9619546988119	43.0208519305941	247.763342507062	17.8601362091582	118.465923706941
TCGA-06-0645-01	0.0308501649673158	0.0174210602967558	9.54255728784064	4.45684427960709	0.00684622765345101	24.9347039069039	8.21683933207254	5.73700417508684	30.3988592395894	60.6668681271327	19.9728241188148	0.472285027744114	148.414667204876	42.6691330755082	7.61873517664521	0.0183347254585834	52.7607244193684	14.6368238881435	107.456338795757	8.25359256399903	33.2910973851675	76.5144113535827	48.4315124917023	17.4087360395914	4.46068598901093	21.5276814982378	21.7299540871992	49.8079207223897	0.14632043031837	3.69980027549368	0.661212855699566	0.41818244129677	3.06167727480757	20.726987022079	3.23102320962779	0.0483314064725704	15.0111451553979	0.0727210947319773	11.98426600415	3.32439537570722	6.71024596344555	24.1241960367905	6.73624434721162	93.7462287505438	24.0312989382449	28.6768732369307	67.5964662335163	12.5755424128182	70.3003716919406
TCGA-28-5207-01	0.0785754121526837	0.0178038342184771	19.5292308337445	3.34036581095592	0.0106140041595291	33.7993900561108	6.15424495981692	4.46463437085864	30.1683092101715	82.2460420617783	14.0202352895436	0.957620301233401	165.379771970988	54.2033057004656	8.23683103051944	0.0577430136149805	70.8201092198656	14.7683284896708	77.1810047107311	5.5874970846295	83.7838326009567	119.953300116378	39.2602464215765	17.1480806329038	4.86340687810674	17.3856234046404	21.5336456198808	36.9194680720491	0.177585316905445	4.67368798563499	0.723844041765333	1.64235651221298	3.74117528217452	67.2668156646446	5.27659698692342	0.0410880257044231	17.4379716342881	0.0824708831288056	10.2853839030613	0.958938849310245	11.5577013620188	32.4655484048978	7.44282905366649	53.2636503174817	8.9472643341486	38.6021967030794	111.90541178341	14.3462065260556	75.7216243331997
TCGA-QH-A870-01	0.126022858525474	0.0174483649382346	33.3126254490661	5.72717976061941	0.00935039432917519	22.3478574961289	7.38073051178942	3.42325137486489	37.2698904609453	81.9365759008673	22.1283827178639	1.69540399646691	198.549712689357	93.6658539245675	6.56019429078714	0.0638190452329115	73.5795156753668	15.7039764135619	86.7505220250868	6.46761766283122	175.710216116194	157.917369313611	50.1496632106299	21.4953201560449	16.1955396752063	20.2486827010108	18.1712371951597	29.3581680850996	0.173058088886008	3.20474024032561	0.890384074641179	2.63662460488096	5.29278358409261	232.173440789025	5.75096160854242	0.0417549392674664	28.0466405764471	0.102964789990628	15.7828774404632	0.886526901808621	15.4165849399558	74.2149140191645	8.07029071870738	58.2011234583077	20.2996400910764	70.5847225518757	127.568128341852	12.8554445175314	84.1712312191627
TCGA-CS-6186-01	0.101494158706569	0.0279872590110904	39.0145443174744	8.01516006992705	0.0133908346115232	23.3077558502012	5.71666380854661	7.06863708735799	45.1544926076454	104.558387266464	23.0295875071667	1.51475016073258	233.052702645211	104.998517146693	5.00532871853996	0.073401101312515	69.8808106154419	16.3551204520975	87.3128627563024	12.4899966094725	137.281055523739	131.272162313248	47.3396070576837	19.695630455227	9.50481786590626	23.4543587091659	16.6302617936649	51.3011460624923	0.174098425665328	2.97262552175656	0.867709060776309	1.55923769711469	5.20529059554268	119.316697952497	4.92501328634503	0.0554072889634606	16.901976056905	0.0558149702054423	13.8589367560688	1.45564849540953	18.684979315784	41.3135196747531	9.14387431106288	67.3577389392301	20.4679206148698	48.2957805633838	86.374707340483	15.584756452746	85.3653511248217
TCGA-HT-8010-01	0.223341408636164	0.152222755736236	61.2537095971	16.6715864836511	0.0452380334329082	28.4007209341532	8.77642400975432	6.11557274140444	78.2235063878857	106.064662545589	29.0952784643606	2.30398587888307	180.526756016569	72.2849452021429	8.25399407980134	0.115062423563695	122.181244940035	15.2682364555865	67.4227257465508	16.7300531144835	108.57805380828	165.545504741375	100.674004934887	20.4686088913424	17.2998876325316	20.3808728267932	32.7119000364811	77.4192954526269	0.458550298069731	9.64622021470817	0.929572573392712	2.57305973040218	5.23802463610429	482.521587256975	6.20999994494328	0.588540826802898	50.0780327981473	0.444795755827844	26.5957561535267	1.78767045263346	25.3544413351537	76.2918086465221	14.1966626043426	119.278646577231	33.1927997464351	56.4752658215538	159.552102100982	14.075591216305	111.041381107612
TCGA-DU-8168-01	0.136753326019906	0.0122428435092578	33.9900625579343	6.06795816711707	0.010118751710735	24.0283222969618	1.65355867262371	2.69731991704834	34.0195461548014	64.0527759849388	12.2529994931619	1.84797985645204	200.985582688736	92.0436350110987	4.71130568955106	0.0840900365510776	175.279826682245	15.1808599032777	67.4650234001539	4.53712395458547	145.327342381203	129.277211972475	51.4715321772564	19.3344988969486	2.32920926747104	16.944431501351	14.2170899543755	28.7562838951338	0.209631413868248	3.03039103724314	0.864047443670326	3.60723608336362	5.53299150097771	255.032770352508	7.45477902916072	0.0320648973540316	23.3755775884333	0.107577224372504	12.7024114506494	0.537089153616585	18.5122132374511	42.2271908677355	7.27794231424536	63.2125401508956	6.08072429056091	57.491173364342	64.543866295552	18.4919615801739	47.6424996169528
TCGA-HT-7603-01	0.211183216811723	0.0475581356949644	44.1325214860803	13.5524181508144	0.0175577056155872	31.3348943638907	6.95035876909683	4.81484368007576	46.602995567471	103.199758174067	21.2315427074517	1.64559671263552	169.453055460648	67.2906105740351	8.65005830684914	0.114271881821308	232.679254909018	14.7963996017975	67.7562658948499	7.75105642743873	268.73375632482	195.489125881547	95.7969960852232	20.576954868874	14.053979804953	16.7667101188222	39.2682011069759	97.4089710050463	0.44699512865218	12.7301118501716	0.732851602364095	5.40264442907435	4.44274157073556	417.829169712803	7.3865710452188	0.130128535058965	59.180489915656	0.300139840059234	17.5280839214367	0.797095183772656	26.2711493576508	75.5895445974617	15.2368453753623	103.5369859206	17.444691689375	53.7861423897119	198.978560344886	12.0843894282701	119.27445236135
TCGA-P5-A5F4-01	0.191283680527933	0.038649921888838	52.8150927707529	11.3328549172964	0.0160966441599877	26.0666202735964	5.70303954039115	3.78369865927918	37.2157717994826	84.3062030666727	23.3747332588521	1.2279373448704	227.087837024975	106.720814729867	6.37899204563253	0.063145017188107	123.930639601369	16.1865609762657	88.0690731581728	7.45830238269479	180.628269885339	113.677910614295	70.4881216206835	20.3212088535338	8.28727238649311	21.1121788929989	21.0899211875719	57.4467452569379	0.328829849464398	5.84818245031133	0.867259787139484	3.49524546547251	4.60939120657824	179.220443725961	6.74864112002804	0.106370530254489	36.1444662407285	0.232604295500056	13.1961363159939	1.46556402615276	22.1464252421087	58.7377396718253	11.4969458791242	80.5440192225163	20.6308665813335	49.0029775141522	100.947774947425	13.8167897196262	92.8395094272884
TCGA-QH-A65X-01	0.0462196064372186	0.0228312682679771	14.090198578036	3.41610691570264	0.00596600986741847	26.8162641998771	9.07555109084522	3.30216061234468	37.5792966954725	72.5246719139883	23.2383255652743	1.2395383552707	302.923724913144	126.226055880362	6.30327034516298	0.0463606002739908	89.2276578612974	17.081454664431	158.934359889008	9.10573285792285	52.7640930272289	87.743471899382	121.541057186218	23.9153533372812	4.67626030592492	26.4179539980476	24.6678594294101	10.7411603192381	0.10374678118944	3.31774937199787	0.774371764098007	1.42768407296375	3.45846941037002	59.4851524344399	5.66108883770205	0.0412677944606573	37.5329551242228	0.0684957175707046	12.982795912972	2.50746928416946	6.32776847839358	23.5440059165658	6.1888316483896	79.0823462515106	26.2685663735861	37.5881156549875	84.2155849230036	13.6555418955936	66.4929459679928
TCGA-HW-8321-01	0.102432097257343	0.0181797781914817	27.9536251736418	4.98445142974233	0.00968816477153606	26.5073391307795	3.96998612614578	3.20483453929498	25.5092087206581	61.0938740763431	20.1418666805085	1.2239490987886	170.778983370517	77.4251597529013	5.69839427602811	0.0475690967969639	83.6214696504278	15.1068969599634	74.4729390078546	5.72354403541943	110.973546827447	127.592610415171	38.7972246203939	19.4491963133697	4.28331439086691	19.6974918949621	17.4647281734288	38.5207539062563	0.188327310305509	4.09041645172769	0.869503464542182	1.70104818616459	3.85875785977749	160.614071688491	5.37878407407477	0.0432539223495193	20.6827344858194	0.1248155635505	13.0528985864529	1.18109403725253	15.4185626087348	38.9492857806365	7.28870023868154	66.6193735064413	17.1217352190463	56.2144664341777	80.9193847109201	14.6158599091525	70.7335428579046
TCGA-TM-A84B-01	0.0960479845795498	0.0131352319502408	22.285164501398	3.68341659291953	0.00862711429874003	19.0174341204897	7.02172315807003	6.69547694868264	46.3842384272209	64.4094762443714	10.9352318753383	1.80089832048162	191.149625347624	66.0408500678113	5.92820374880882	0.0738879789942332	61.2049008426446	15.0878942462243	72.2489366619585	6.73705155225958	59.3572908411581	117.524205974022	29.6143181492564	16.7311671739537	5.21372938225616	17.2181823792395	18.1628296094143	29.0737031692555	0.177297641693074	3.5307648476457	0.798066331337834	2.4074815676153	4.69486693510411	126.105084401169	6.4379627656497	0.0487331468052379	15.9720563140136	0.0539066843877097	14.21837834037	0.601071585428764	11.683669827579	35.9745541658344	5.81029177705209	47.7382428996422	6.66411506994771	33.0870385431386	138.311282805265	15.186748560993	68.7227268863375
TCGA-HT-A614-01	0.0652223649078968	0.0131624926939402	22.1606044422752	2.3607370439778	0.00850863542910174	22.5266947124859	5.61041710680631	2.83478172444312	35.3033423266602	52.5056939102986	16.814768421922	0.858181712310472	198.369167672394	96.367599208756	4.32568518020669	0.038396328490174	87.5904694590735	15.7740893927851	79.9936188887465	5.49841575001996	122.517002220034	70.7002656521382	46.2634566472799	18.9129521493108	3.99404424733125	21.4518137931909	14.3633754507763	24.8560045529867	0.201447110008296	2.79337444770366	0.845309085996502	1.65440973933739	4.08929297040101	76.7618656213456	6.04510583764387	0.0374150714258223	22.5633182057659	0.089690829793115	11.2606487084375	1.34487591759631	6.94063422174796	35.9597372526618	8.12074098793079	51.251702792424	16.1515820931131	37.3197218636103	75.9925082112532	11.7031840752731	43.507881746504
TCGA-S9-A7IX-01	0.0857105234103779	0.0373772825425709	29.2233217726344	8.74666815718013	0.0176816589699042	30.3727251603296	6.48868400224842	5.69895120056221	47.9902457815761	112.311569979193	17.2826917524963	1.40137574081778	171.998182562864	58.0724513845662	6.95633311802004	0.0567770641717332	70.5570018460463	14.9976877796552	82.6685781991041	11.6106133563925	95.1657890420125	105.480741910753	77.2108953899396	17.06768337337	5.96894153285946	18.1567032679312	28.4142949587239	55.5102162862043	0.283131759902235	5.9551447515336	0.756489710727851	1.46264786867443	4.22348579661873	103.330671152152	5.07508774738463	0.10843107760988	27.6756241032311	0.139432017687038	14.7742999438188	1.80080093078877	14.6605697432276	50.0745431641123	9.55433120686703	96.4619492994297	15.0901507155811	34.2878541627628	120.502192763951	15.9917951014492	102.950176323634
TCGA-CS-5394-01	0.259752633686113	0.0224230523488574	42.2491573402699	6.64139769752487	0.0122337830292799	18.1678229690816	5.59333061447903	3.83806662061591	36.1187679142004	79.8634939933295	29.0847074245626	1.57577756046642	213.773720671668	102.970878185539	4.03378324371563	0.0999012098177355	111.067803412002	15.3696155286423	71.1266411953689	5.2970891639314	59.5094980221478	177.68061852653	46.6774629901886	22.7809350632186	5.59013877427993	19.9319012357443	14.6161316626287	33.5415408936429	0.186506732497138	3.6130339462875	0.954397606768424	3.88336823436805	5.64441061482912	364.190128247669	6.39057246019298	0.0611922470468622	28.9381084718489	0.132882591245063	14.0051166077467	0.59921111105936	37.1885703333737	38.9721617814534	8.41730341142402	75.1245990331701	18.4724470312009	90.7082211712205	76.3140335541163	10.9791514896507	70.8392545203966
TCGA-FG-8189-01	0.300940939678369	0.0801678062005673	71.3451830179463	18.9552856974012	0.0401480474230768	26.4432892228575	3.32751236653678	4.19601319757874	45.0395809002082	119.995876329412	18.2252071579598	2.31210573316122	181.784823465017	70.4067264770678	10.1612751061078	0.180099405801465	168.217152145003	15.3337681373718	60.5867533220912	7.23404970067131	195.018977693379	163.240978455716	79.7963462723172	18.60341792849	15.6364656973431	16.8370571484962	37.2202164642349	139.508738418678	0.855883259501304	16.385838437162	0.831216804385576	4.84136921674625	5.62325078836115	713.564121052279	8.52200113002624	0.354320290061753	59.7010123965047	0.612633999274267	15.5162296214167	1.39872720233287	39.7254899423097	87.6388428085356	14.129954505312	99.6470571726956	15.8943817054261	50.7856087962877	132.995878715372	17.421530226953	134.396795748031
TCGA-WY-A859-01	0.1570270200269	0.0211102391118137	28.2958029142657	8.31670455511666	0.0116465684109477	22.8913229965801	5.21603251136125	3.05284422595415	36.9159290657514	73.611919121224	18.0239817624827	1.09687510831024	224.337837616212	104.696901748085	6.25191909838978	0.0620951012446826	125.933012486669	16.3499823800203	86.8837627117953	5.56390574780033	184.127898388206	113.663927967469	53.3171392909596	19.1855584638119	8.58354607426388	20.8676196497918	19.4964622823319	52.9997442461217	0.310773749513782	5.79232146558722	0.858152913987969	3.47151718584065	4.16407054230483	159.871374073908	7.50785529260268	0.0701178812810381	35.3163782530894	0.216383621197401	11.4489866453848	1.55804093470463	15.2641700009035	40.6358153036624	10.8374025127836	82.8147039145113	17.09321874546	41.8738333191393	81.8472464517925	14.5482084567854	88.8675478361812
TCGA-S9-A6WI-01	0.232327843650784	0.155306243524535	55.614329400332	18.1924794073949	0.0359469657926729	32.9006473022884	6.06443992389484	4.8146611054155	56.2553798776863	121.060635477028	24.0423542651272	2.08268243583203	204.002296028266	76.1892852036068	12.0491301385485	0.153238632295774	184.211723902747	15.6721195950559	74.9049354909905	10.0216548344234	187.65674072971	155.376437981521	125.672708103229	20.2917083175724	14.7751119620385	19.4645018771743	41.7463703156005	125.873149296175	0.693029191836217	17.4677747966616	0.837840336787767	3.27579767483393	4.31785366797872	509.752710697457	7.61761524649594	0.472759794799845	63.7267774802129	0.578623897074507	19.7402639041972	1.77539384841106	26.9123506288939	86.3645657702622	17.6131161674036	121.618715325616	26.7338669489674	51.5394084705354	135.419357981371	15.8822671649745	137.815655868253
TCGA-S9-A6WP-01	0.081146438320743	0.017734212247	21.1775377886367	4.58434954001136	0.00844110470171034	25.5879107703993	4.80564324855674	3.01673214218822	31.0844529647209	58.0294476790908	16.9742495253643	1.0252523436391	185.918603596031	85.4343754138944	5.91978338512056	0.0562569862639205	100.1303251881	15.7091979585524	81.3388403420507	6.55417710557382	62.6377045217954	110.217835076077	74.0708662569416	19.9553662555451	4.30065170173874	20.9590070172015	17.9605932100587	21.9051750576871	0.175856137211398	3.23302788693523	0.836507003207775	1.09249601633727	4.35697335894843	82.5257648973003	5.8360037011924	0.0443459768392974	22.361967859392	0.1205520447594	11.4378216221884	1.24506513046983	12.3890022562566	27.2568152502491	6.84789795742121	80.0752721161028	17.093329180472	39.3393140475138	66.9504818678383	14.2779400232424	55.733408389223
TCGA-DU-6404-01	0.0744850068268222	0.0142021787827323	37.079864034466	4.57531122536149	0.0107436991860425	36.3932294134032	5.00868497151706	3.74585654425185	45.5354401918586	56.0515214156191	17.6247995902941	1.27160622820377	199.911966281493	83.0439942261865	6.49400732087419	0.0243410265388113	33.4562866497172	15.5346297261866	81.822354808891	5.41324168500491	35.9672479226499	80.8480556310704	39.2405343208965	18.327516532893	8.51216059670825	20.3048906715354	10.0436673286435	30.0501536896085	0.136841648260193	1.9164500717235	0.829222050773116	2.96369597919746	3.67204685142239	95.8232386878043	5.64271818096442	0.0385248436496581	24.5422412200009	0.111293962296491	9.8856786547485	1.30082675915475	11.8590405352313	29.8097003196525	4.07617562178603	66.2682671778751	14.9503168415131	48.2018111712048	97.1942399271892	19.8416922795097	71.2747025900837
TCGA-FG-8181-01	0.174302584129478	0.166858837698608	41.0973918304294	23.0196775215337	0.0433897226148972	34.338905057462	5.48339921400899	5.22665031439856	62.3820938814302	110.282659303732	24.3842349042876	2.28980103005171	178.877101871715	59.6882000819938	12.7606270725469	0.133103300971155	170.927169944221	14.8922733835974	59.7166139016395	10.0335719442172	177.184668698962	167.522787808784	105.986463529909	18.9114056208936	13.3173342719824	17.7090474395775	64.0602789232454	187.143799088978	0.861526789686684	26.3275825870472	0.879856008369929	3.22948703291663	3.91833400419988	632.882060865772	7.07299294120351	0.593411717033797	61.2212763665568	0.679884631948855	20.0322263097056	1.53481796276936	22.6205075835699	89.0819423323358	17.6889447949212	137.864119094493	25.9813261884734	55.3192830622982	175.301765055609	17.1228004247964	132.195640707963
TCGA-FG-7637-01	0.119510451351257	0.0169903303378409	25.9221996876969	4.0902423339146	0.00937120362759273	24.925323394316	5.22613762235059	3.41756188294574	35.6250704521939	71.4965294472457	22.5205551894092	1.36695416800666	191.985756741931	99.1125736841368	4.60700032107423	0.0761320884974985	133.155812492012	15.1013609625932	69.8973747157896	4.54245744183179	72.8989883441872	169.420834839946	64.5635675830252	21.5628818679066	4.67089878151296	19.8158915971788	17.2015166846316	29.0694715041901	0.155738901415159	3.23783746046039	0.893198979297896	3.46627836314787	4.71623783449459	324.994813450013	5.84428895723718	0.0433836305620044	26.3011563815732	0.131922459388913	15.3073071384409	0.56774875110888	16.8763606149806	46.9309559027246	8.51812685329383	83.2141423737825	14.8209941283095	78.0657017792479	95.9714375652774	11.3470567593847	61.4788942804654
TCGA-HT-8563-01	0.0842220951335502	0.0137902735899758	19.3563923192936	3.1660433560639	0.00902036362848044	13.7362730630096	6.69593369426033	6.28955462510511	25.8223356214462	55.4498711125663	22.6238844769386	0.517945181624159	107.017107248277	38.0063555253593	4.07043372843602	0.0177811983747838	51.8207375335736	14.0845002356808	81.5882514141803	5.09346528676949	73.9665017480197	111.137181347948	22.7703551594757	17.5188064156936	8.08576041223723	18.8953768836647	14.5320650897564	46.8179785200469	0.123265968594388	2.82631328137157	0.730971421247298	0.759040849226475	3.07747731531621	30.6385383535214	2.68984669891704	0.0383125534255678	13.9497475972976	0.0680605552203923	13.2405051702013	2.91549241363455	18.5986172779755	39.3147756944837	4.04242066826083	91.534982995756	25.3255343918368	39.9300481446669	88.8333571885218	10.6914240798065	76.5860454530421
TCGA-S9-A7R3-01	0.0797800392664373	0.0250743257523605	29.6893647213445	4.15983526164247	0.0112322784841161	23.720812830694	7.19713727685039	3.35290826161878	31.2651688262583	65.1286465476202	26.7576827538848	1.4286752791305	191.113833516258	102.233022750232	5.83142660141527	0.0514224363808213	81.5463342919761	15.9714680674954	91.008364320867	7.38635330975622	121.712068843699	125.467223145478	54.1720975982764	21.1590108048096	11.5843809036814	22.1424592054701	17.2372121606534	30.6179128918141	0.176089297861453	3.40413961450476	0.870491050718349	1.55683227469515	4.28343723088323	134.388115777892	5.14542394991597	0.0537423443388934	24.9062841171745	0.121038635518002	13.9216989614562	1.4769193385326	10.1360631356761	47.9073185394273	8.22562909600855	64.5135937663226	27.2762916724502	57.9753330739856	74.8000364159927	12.5408711783604	64.5637797856546
TCGA-DU-6397-02	0.0340299332400378	0.00855603229976232	10.9897260834033	0.93912012764349	0.00486356255187999	27.376164738831	3.02108727049882	2.93269657128791	15.216090491879	44.8922480959093	25.0098822246286	0.672652344266753	239.515048448285	112.867976232134	7.49784328180666	0.0373006343727208	61.9235731695531	15.5337297500729	90.8388312355902	3.20189883924156	21.9919723009183	80.1853907915729	56.0211158972923	21.72838599994	1.99813413782882	21.1170421080427	16.3934022896084	12.2744300488432	0.102432789730645	3.45785080466267	0.864948834361291	0.71065165269542	2.54951989412136	54.3964499941503	5.8308930274525	0.0163775653652672	16.3679296040382	0.0715791699792643	6.91622227497048	0.823813875656236	5.66428375368041	18.9730431596633	5.18218041264241	58.2210093342509	17.5476288734685	62.9850237272408	48.9959113183766	13.7862399100711	35.8667658839301
TCGA-R8-A6MO-01	0.0700287059631712	0.0195553995926715	19.093557815269	3.43194687754092	0.0092288626140672	24.5668333361031	6.0629225235047	3.30220535608648	34.9772517420903	64.3942829118142	18.9895374938354	1.14562222043379	189.207012245642	106.525286978444	6.20526607138439	0.0616273376434927	95.6801360148833	15.9594583734596	88.183727587459	6.8215633583265	80.8914476550072	101.772779523704	73.5636761527246	20.5843963331948	6.05088677146059	22.1956088958702	16.0947483970176	21.7502523525731	0.166148537034692	2.79823373089177	0.834943003787288	1.19574880931624	3.95833443340327	66.637048617491	5.89030156771707	0.0455296418423506	20.6374487098473	0.112269427805696	14.4678657848141	1.46523290485191	9.33106873029205	25.0544356997292	8.29595540547539	74.2091761432358	19.171037115349	43.2247881265542	59.3183993471689	15.2030857313294	44.8557340283521
TCGA-S9-A6WD-01	0.102202794498304	0.0369801970418529	30.1501767171875	4.71240321968168	0.0100005142495085	24.4442285105722	6.88093414628039	3.2080089310961	40.5041051646151	81.2571195846599	23.6605336031245	1.81661383605946	192.646310747388	94.8275548488064	7.15595879013305	0.0803627393577793	127.876946507975	15.6310791989684	79.909831821169	8.2842273186622	112.772215617777	156.574792323909	94.913432578532	21.302167164544	8.30389487202492	19.7309255409651	23.0280979262327	32.5685224266455	0.151107824645122	3.85531503596003	0.847920420682139	2.96293820031749	4.28836403615019	164.602442043253	6.62992086105845	0.0555547085700746	29.1084308154615	0.150579930408834	14.4147803591083	0.827566206962906	12.7092197079303	39.5404623980264	8.83919440268247	89.2221210123838	23.1665653837042	57.5895347019816	126.996839034717	13.2698262991845	82.5492442216754
TCGA-DU-A7TJ-01	0.0623975379606295	0.0153913893503952	28.6383589394186	3.56752093418366	0.00985272980818298	21.7107449316587	5.18192738647619	5.86953961967792	29.0077100692153	88.1838792205868	15.3445420641616	0.828954541563926	204.537017438923	67.3645038061085	4.19005972057962	0.026703413503165	49.866170677891	14.9836405055372	97.7515684149538	6.75359490666305	149.895881591832	109.894017444177	37.0258162748682	17.2537710881271	5.69880413501246	18.8422107435085	15.9170328634559	38.2701266105307	0.160579899421912	2.04639382731758	0.769749986740995	0.768281434421547	3.9980599535661	101.997343297961	4.52174577236741	0.0479604763102837	15.0309095703966	0.0437587580841646	13.0240872463733	0.74459600116317	11.5065042911318	38.1125252203962	5.42268365823268	61.3212405786389	8.36349008867183	41.7561232141526	98.4502757678416	14.646844540154	72.2761490345351
TCGA-E1-A7YH-01	0.0878040131137604	0.0183022272761813	28.2686390989287	3.48686305071606	0.00874028538330961	21.2307179093109	5.04012315542083	2.71107349790629	23.4143533823329	62.6303006789709	21.7718591273738	1.03028836003089	202.25899903678	110.658310173023	4.84285268312557	0.0354494291902124	83.9160499909828	16.0725857820274	102.432073142109	6.48058893224465	122.084363359857	85.2187006515408	47.1057239345097	20.3307693333731	6.09784159704695	22.2718383179532	13.9462632049263	31.644195425924	0.170194765306529	2.6748382118096	0.88250155534716	1.30948135448436	3.74549341460079	82.3404468408996	5.07310837599793	0.0414410688596275	17.2118144686122	0.115102648683459	11.1687177288455	1.57212721023518	11.0162845550639	37.544257456064	7.39773885045791	59.7973998200779	23.0331290065635	46.9583431896214	53.9620548971384	14.4358652485693	57.5879527496193
TCGA-CS-4942-01	0.0708675701494148	0.0117799908900188	14.7980500313864	3.07931505191509	0.00606610497767451	20.8895085063184	4.72366275357765	3.2357347740614	30.8280900773468	44.245686626451	19.415027242199	0.828030962937566	161.339864368208	55.5724801256149	5.14737377329388	0.0452201951945029	50.0405847552571	14.8869227210565	76.3732446612718	4.4318479917444	120.425166689758	97.7769360184953	45.4717739547284	17.6862348242252	4.40108326703224	19.0345017209422	11.4630440173133	31.973982124563	0.174151655365176	2.43576382945717	0.768566823723082	2.0849249941914	3.31999533911462	120.755129329771	5.07993720815553	0.0263647444125084	22.3522979830414	0.114655349723547	9.35848815093293	1.62689687904721	11.989334540366	38.1974550887915	6.72583263777749	63.8226963340342	15.1772873733443	37.7954950651942	97.2180881890536	9.73225027267832	65.2197970629842
TCGA-VV-A829-01	0.103074831620594	0.0124352296546738	21.4649954052257	4.17932220006098	0.00512305703600072	16.1382910498386	5.70578635626372	3.11809852170908	32.6201716410966	67.133947552976	24.0806680111369	1.15635960871801	168.176594100525	84.589794951261	4.55831405918961	0.0666623326486764	95.5396089662768	15.1281929921744	69.1815142497161	4.28556296460273	76.1846769879656	142.452328058282	92.8474423356309	21.5494036973786	3.18743918165211	19.8957910797264	15.6458036503441	26.2482808099306	0.111739566559708	2.56861707483647	0.799304284511167	2.62969498672712	3.54878127580385	144.430945626143	5.5104121800977	0.0263176906957165	21.9906247062432	0.0983505252623197	11.9024349810561	0.784568952420894	16.0633732046986	38.5551691825846	6.93722908969869	88.279980455392	18.6419333847119	63.1399415385901	100.642963645586	10.2776006525254	60.7105895355593
TCGA-HT-7474-01	0.168294280244657	0.070419143927925	41.0438635013135	12.3982280887318	0.0235852271516622	22.9971650019315	8.70472839560379	4.72306437969572	58.7071671541701	78.0637176419822	23.124457213363	2.04810848895422	184.233286977205	66.5544530734998	6.8272701038485	0.0845186226970251	115.107316224922	15.1239696852343	69.3542704025349	10.7616836981202	189.410222852811	158.490163185933	68.9460648668333	18.6800255493355	12.1540811261966	18.9323147856575	30.8595753540463	82.194314088656	0.400029866860505	9.59133172029837	0.8865098188016	2.93922914976736	4.78563151347222	383.315811467491	6.462319032256	0.219881545259396	47.7887292972491	0.295468410177489	20.0772399633135	1.45762219295059	19.048925294834	70.3531672680618	12.8611140343365	93.0679099020107	23.1326627743953	53.1671968787737	140.585227813119	13.2920636348741	98.1199411539494
TCGA-DU-7013-01	0.097241359978859	0.0132655147313732	21.0116344539003	4.08524091859337	0.0115232266013203	24.0663462403013	5.54767936333994	4.0782809576179	36.1494722796298	81.2201135978623	17.9631598688247	0.855089970906722	168.172437829101	74.5413395752586	4.09943199674431	0.0534307164624097	59.4217421935905	15.0984844003443	83.1220915345635	4.76565360389721	221.11947351048	95.516188717696	29.9777016107083	17.1016025704723	3.25377945413115	18.6664542379512	17.5750107176867	51.1424316832661	0.216658220906996	3.31492356756064	0.77114887529418	1.91131937071731	3.76498351588726	146.562847023747	5.19342318149271	0.0412682259837525	14.6811128650542	0.0889250076874666	11.5135809431157	0.736221518160576	16.5858560705529	46.9142325180403	9.00124948678189	52.5476265120978	9.10261212447921	50.6627543359764	73.6318364360469	13.5478278566526	76.5514303704626
TCGA-DB-A4XC-01	0.0769081705583987	0.0170956752650488	26.5363424378985	4.05056487145031	0.0117160465363023	25.342812965636	2.59023605709959	3.03198753598875	30.6686046993546	55.4910800272166	17.0789508817562	1.04003707337768	172.913255522025	86.7117293244922	4.65477245728888	0.0439216189912539	98.9607409806739	15.4346003371838	71.9919465953141	5.27371521666617	129.792134286142	99.1093170658117	39.3248606201978	17.9100193385767	5.77795099286698	19.8608545644864	15.7691942453739	39.6432556380988	0.208964536876064	3.15988149736111	0.857949942524745	2.3053149015661	4.83071856033088	124.391604323867	5.57363495495236	0.0539619708604856	20.785644525546	0.131148444851701	11.0047834331423	1.3424805140391	10.9114745096404	39.9839970948235	7.61889647581624	63.2602211313906	13.7090700769848	42.668622128774	71.5117863583016	14.5667521579002	53.2083950943711
TCGA-S9-A6WL-01	0.165767408749419	0.0445082047852182	43.9683570048916	14.3004801214881	0.0226448879463704	29.1448226878566	7.33249611526007	4.14091343808993	48.4582371646607	94.3538812397251	18.1222230333456	2.00844635438718	175.448360679879	64.118672763441	8.09898221821341	0.0831026874327288	140.906195149461	14.5180816574643	68.2333363829781	9.91665812523128	81.5988801895703	154.663072630186	91.9326354579373	18.9397103260317	8.18590098618894	17.1044850389154	37.2202468345381	54.902315510512	0.347226640770268	9.40048896201674	0.837361227333609	2.49325218392359	5.0482276432106	306.554430931582	6.48031052466723	0.164845909961002	32.8755083919314	0.237476886825555	17.027379405342	0.756098788267293	20.3070972466079	51.710194033414	9.97070195101868	103.269565923718	16.1107827451345	48.6755347539979	131.192874014766	20.3743505026042	88.8300925666234
TCGA-CS-6669-01	0.444520111001203	0.443006034817463	94.3749514081134	38.7269735357068	0.0936529837998628	29.8279847807536	5.68420493150693	5.80837425962331	84.1243698581608	150.793288519834	34.3868192167172	3.21987683498046	196.606268551748	67.7422456359794	11.0542460178514	0.204201822052603	179.649725612535	15.3015416474834	65.964944380587	16.1479775888091	228.364911966618	234.698066080821	140.9294139646	20.1816047753656	24.0563903129848	18.4347534391146	63.0182680392611	233.470813397116	1.43876754360419	34.1438248021852	0.920772843052178	4.40597591374187	5.4328169530713	1841.96308947782	7.40689703796912	2.61853134296572	103.029473351191	1.16341254439173	27.9721033542578	1.4294449897787	45.6409612010279	151.360194794369	20.398444535726	177.805447384828	32.9756940200555	68.3825582186935	202.540480159122	12.675209393397	199.754961320922
TCGA-IK-8125-01	0.128610955551558	0.0275961025250748	29.4391150541757	7.38981348054297	0.01450267513638	20.7459217174373	4.82827426656398	3.65785013578439	37.6293051132651	71.6558601559781	20.6865641556888	1.43252592734448	169.222325790557	72.4595735255921	5.27411060653599	0.069905262232885	103.116927541142	14.9006803621481	64.6830877082019	6.78595784723446	55.4615612765813	133.809407032549	63.940364947888	19.7460948943623	6.21589349978021	18.1872237382667	22.0712566367915	39.0323776534449	0.267527047427557	5.69207818410475	0.897553718776584	1.98240473797314	4.54521720522138	292.584479568475	6.25950787729956	0.0911397806153553	32.0302690398502	0.214484869973859	14.1284663746453	0.749722012074551	16.7175884192898	36.9893198505155	8.25920690155303	86.247428559847	17.3723115434756	55.4606407900752	105.589683821498	11.3875213336479	65.2716141978703
TCGA-DU-A76L-01	0.0370180207871874	0.0202916649609477	14.8327258461911	3.1515321709064	0.00991418146982088	30.2515415873083	4.52149472786391	4.75128218389177	32.5214211711028	74.7093884245659	16.8314670365082	0.725690316639889	152.578174396207	52.5681828363879	8.81433731472718	0.0272450319690113	61.0509296478653	14.2801223762631	88.2657603813488	6.02140657840208	55.6160388952132	96.4348829774149	52.3506996314092	16.2637812789949	5.52985261602104	17.7209783037814	26.1871839465657	45.7068744623007	0.207594055588187	4.78159807802856	0.70691614667984	0.445622043753806	4.35791251079435	26.6124463193836	4.07964769950345	0.0414112524541357	16.0288850683551	0.0800041400597433	15.3842416282016	1.23745415718949	7.35949161709858	34.4289047382636	6.4416931779939	84.7319775100096	11.1917936735178	38.5306878223071	89.8669804172641	18.1906559874277	74.40986391068
TCGA-DH-A669-02	0.0567435411341966	0.014985458739066	18.3133554291944	7.78660045631695	0.00456272756637257	23.2806022421012	7.45728129025718	2.53735284802409	24.1530224282432	82.1035098640568	13.312026127475	0.75740949042031	252.802860183408	88.1606647062323	6.42650016588586	0.0596365571177473	106.51603317928	16.4019825687677	127.529820511232	5.10647138014959	97.3817822471788	90.2217021898591	84.9379254585605	19.7888387424034	3.22732576452788	21.8649768549763	16.0725281666423	18.0571306001595	0.0592590316561891	2.38041167003395	0.685844424276097	1.65528858221691	4.0113420782865	39.2354695809018	5.98758997369713	0.0219715502263267	26.475681814896	0.0337027980393292	9.40553963426699	1.5133320432762	7.98471120118329	23.2909953204948	8.32469548368294	66.79929647882	15.3556078991157	28.2551851835425	98.3701812611019	13.1292490400505	78.861158875095
TCGA-VM-A8C9-01	0.115215646271977	0.135239713453143	40.0124568536118	13.1642975280073	0.0181847089880871	36.9969797464233	25.9987340551318	7.25721062117882	60.218544130584	116.815142427244	32.8514774996567	1.29458613095955	207.285745483427	68.0655063655596	10.1105427454266	0.0443480505711248	62.8542258397202	16.3046772051976	160.186941844435	37.633820895813	80.4829835865598	106.756960126408	177.227341495274	22.6107401209839	14.5738373650099	27.1905320041372	28.9323185204473	42.5055338925779	0.184724300293527	5.55380003959092	0.673920131106576	0.877698726299028	3.69626266895578	109.342808215538	4.21428510563896	0.236587902657232	71.2957670885775	0.176545906950465	20.3154352316253	5.99941613875933	16.1171105370319	59.8202720778408	9.26357716886617	157.960598023552	62.5873696383516	28.1888695638606	148.465707235839	14.7494736247203	147.241099710336
TCGA-RY-A845-01	0.0795041294224544	0.0145913421677433	22.6374457928438	3.56682032730792	0.00837048586563433	20.2493340579213	4.25873190740144	2.99361620427076	32.5017963800888	56.6223186959459	17.1663561928598	1.03795021065087	190.87165591766	98.9605200587763	4.30159774110722	0.0413064507034509	81.0313228297898	15.6883567369984	85.3807264462944	4.96594055830004	158.962601328977	106.463394204682	51.0939632267727	19.5234945017719	4.96732190689493	20.0425508801496	14.6755371542912	33.4399084317158	0.183263237442481	3.14223560146422	0.80814328155099	2.31003107868018	4.00385078453021	143.232550007174	6.17600017177363	0.0323408531557002	21.4117032080416	0.0973804040222117	10.9073586675788	1.19236177289302	10.2125310498935	36.1740303484552	8.42506490398104	55.4679083042823	14.4171650417374	44.648699489034	74.41906259457	11.4599948302872	59.1984323928741
TCGA-HT-7684-01	0.141070188296953	0.196539452008752	28.6346545642088	16.9634351632025	0.0191712333929687	44.3253717496243	18.6945731719946	6.28415503105526	75.1404700138631	113.173385831239	42.4342055059905	2.68713664003948	215.022880478331	84.1885377156326	11.4011311813612	0.0798304872241319	127.594263003041	15.8752746396525	107.202788288062	28.4769627615976	119.446655901595	244.070499043358	171.742332636631	24.4913588509882	15.1065576930847	24.9604235783642	50.9004366375426	70.2381584969122	0.321669908550764	12.114076284609	0.808385654466714	2.84812436127333	4.21468517798411	342.116365334378	4.61995531704711	0.354595796643773	54.7861904937188	0.267744984209289	27.8719240245257	2.26036078387982	18.9096487227227	69.2598276896933	15.9463251701653	179.261032560521	65.6048181787544	56.6713970123539	246.602770733162	13.4253658829072	137.581668531924
TCGA-DU-6397-01	0.148661624024634	0.0348008419189972	34.0100110614556	9.34637811304903	0.016385172838496	26.2158119713745	8.59510543608427	5.12481309988042	49.5374514477178	100.325331299605	23.092944002953	2.34448725502739	202.810541112878	84.281879919088	6.82438696932722	0.101204651937084	88.5934999659975	15.3719198373585	67.6348358494035	9.65385022380531	78.5386506092639	165.056734293631	73.8576606496362	20.798572971205	8.3352809180067	20.4978817292852	20.0188957369583	27.3060135986581	0.177718840189968	4.00113382811173	0.865038984894406	2.20308391153389	5.08082023643839	273.737658682935	6.3213161459333	0.0902108134319485	34.8963996110429	0.121922802373509	14.5758320494135	1.48070349008907	23.1665453685429	45.1076614334416	7.83110582517434	103.618984298177	20.7994209467522	54.4450981791103	116.086409187289	17.5260788241122	83.0445370097805
TCGA-E1-5307-01	0.13617330542054	0.0146883909795955	28.3675474819137	5.34974342102144	0.00871078606286553	22.1264769867524	5.15081101802242	3.35373134498128	29.8557797462335	59.1297990588365	23.6025267123684	1.06339484305423	182.473910440942	89.9803179892575	4.26417032308491	0.0530469041377347	106.34290569703	15.5107193240141	73.1000399558281	4.88764634230077	210.500152601894	144.662632917124	39.5097167646108	20.5461298244404	4.22133003055598	20.009776529049	15.9152813936445	49.6042660406872	0.262988571743061	4.32033301354358	0.810227766571931	3.18938795494561	4.48215890519157	254.898940473739	6.00189117140747	0.0407533270618206	22.8706505316496	0.191314442741788	11.2515853322059	1.18529571709296	23.0773804518542	54.4493599915984	7.27411600371824	70.5678403566748	16.8257589801031	62.5522651141759	107.822960791538	10.0972836661765	70.1631991480151
TCGA-TQ-A7RO-01	0.107071213258646	0.0197908366414144	26.0226076297269	5.98520924910943	0.0136656642660651	15.8620943358448	3.57097768302835	3.72674912652659	46.1465855358001	61.5512262283718	18.5562679674546	1.62956813303443	174.949344701003	92.1102364023091	4.23284020762916	0.0556020913142507	93.4026796758173	15.3437462326028	63.7071939264855	5.37363217655185	38.4106396205191	109.060563791727	42.1751844676211	20.1666655811972	6.49414560936972	19.7292325400132	14.9977678197721	29.1262954280945	0.152773019732159	2.75652059615207	0.906195611833005	2.36712001637558	4.11025770360724	150.832361912651	6.51234821246822	0.0604867122020828	23.2868663057193	0.105447349978417	12.0535937448956	1.02413401161993	15.0276664241496	29.9750648102591	8.66667149632831	75.7621634464614	15.5563765513145	60.0026935876236	76.5014604432278	12.5959813849152	50.6956054872301
TCGA-HT-A5RB-01	0.142483715897584	0.0278801713384831	39.4850104480684	6.139970116678	0.0121002218363783	22.3534571455204	4.39525546284169	3.14539857477659	37.3897669012709	65.125819580152	28.0883073007156	1.06469480590227	218.412547648005	106.130272318563	5.2367019639686	0.0438644227419629	103.626623546935	15.7383126951476	73.7939459498677	6.157488418788	105.965071879239	108.020923356755	44.0320357098656	20.4505972721818	5.62063579182634	20.4554376374091	21.9400141610174	51.1337784318724	0.312376732741215	5.15782022491661	0.985640389456491	2.18638417094433	4.32639438324022	261.915092208244	6.1980459735814	0.0707179116871954	26.4649528688949	0.234559176176437	13.4965376443386	0.861374260308878	16.5662744470696	44.6606833073746	8.64183913622886	77.0115570746065	21.3153885379011	72.2449010735814	82.5439558435361	11.1005706405298	68.8731435583426
TCGA-FG-A60J-01	0.109169788949154	0.0200224810876871	39.6304009584407	9.67430382043234	0.0100205913872912	28.1768362659712	5.55611071487817	3.17094346519159	43.5695426496746	68.3689687898404	22.106886362084	1.61957568872776	208.724734997988	102.68552324427	5.65022156052754	0.0507963265867812	123.101049700627	16.1552393700316	92.2750778028368	7.51738039603847	153.731497394571	82.3970472009415	60.3318904783368	20.9563182517251	4.34554935587169	21.6205629918123	20.4630540351012	39.4088871017881	0.262678989407661	4.58329021948368	0.821872146093653	2.8230289095152	4.03916596597226	184.029078601291	5.81254954453967	0.0587539523900754	23.0890565196003	0.139491652972202	13.3222127756421	1.64702748094312	15.315988443786	64.7510990782444	10.2470901429477	73.722547882905	22.632183565433	46.267194711026	90.678692479571	16.7984024317742	65.0126391567309
TCGA-DB-A4XB-01	0.112550689466348	0.00702101847199132	40.719596318017	3.17165034312731	0.00649219221006591	21.49734244031	3.75779567131911	2.7190129861539	28.5462826483292	54.3959492007896	12.7614062049263	0.86064731981512	190.706044490946	93.6017648589405	3.77081701230395	0.0390239628210963	105.479876062764	15.4994894517905	72.9631052584576	3.16956129356691	160.072415690215	82.410894333594	29.3998374952315	17.918738042099	3.47327608671926	18.5690691560709	13.1766026280709	26.7813300178359	0.227296467912106	2.51086545597953	0.840898282124192	3.6979665136204	4.58110835136875	113.108892309277	6.45213211029444	0.0197234543786493	19.4166162449352	0.097889620064344	8.52060551740849	0.797087391118517	16.1074384660854	41.2651638391433	6.80888297302878	53.7297827993116	7.95345303815124	43.1713871157728	78.3297845035041	16.064413320178	46.1962668677416
TCGA-E1-A7YM-01	0.120859904376411	0.0690417214437379	42.9808504640848	7.64844020142595	0.021272847039863	27.3496436406678	6.3013376974145	5.02157743136482	46.4895842690759	110.168430705078	21.1625810654204	1.61865168043302	208.960711377407	86.004159230763	7.55320095743842	0.0850007908931959	114.378054971631	15.6549701282051	91.5295712803987	14.9921492098071	130.615401744036	137.056526936479	89.8958197423279	18.7877392585864	15.3687154399574	20.3196761996773	21.9587687685029	52.3671592178983	0.306924018765332	4.81454894533876	0.88328396818529	1.63850159543597	4.98388580835174	151.038131365652	5.58759555534775	0.160545711565521	28.014221733898	0.14777944727072	20.6666289421599	1.22544758174319	16.1887244994364	70.0742431091156	11.8415000291416	86.0095230436413	20.1574320932124	41.2063643897745	127.975022395552	15.925526359343	95.559063385089
TCGA-S9-A7J1-01	0.10450913398362	0.0174101260330486	23.3069794711482	5.15973999045952	0.0099194909902495	14.4072745167776	4.53869581646151	3.45038472683332	33.1566919314892	55.034506026182	17.5214964794579	1.54659064588665	165.899396176626	75.2021060322529	4.45062437724193	0.0680591811166642	69.8893917731338	15.1631072763141	64.8531280373914	6.6199218176619	66.7959873957283	105.533749594533	49.5006782661119	19.4427089105983	5.70883549742069	18.9420143308313	12.4044521227138	20.8144628262051	0.153270831162001	2.46425247190678	0.879888013497895	1.34012180404186	4.18924927902143	128.313623329797	6.27039110388213	0.0444413425502534	22.4102992207954	0.101672255136	12.4838480616192	1.07210865868775	13.9101358698846	33.8612890624698	7.55965025446721	69.451370669712	15.8783319682495	44.4403705747822	81.2644021841758	12.0330744198686	50.1502246897508
TCGA-FG-A710-01	0.0530942241427198	0.0131774364327037	12.8471741537332	2.81776070394118	0.00766487406100069	20.6504498799102	5.0563890149621	3.32718793831202	28.8699014210668	47.7497702509179	16.4493005716615	0.652352547093067	171.314620140216	69.3671985661709	4.8714896757927	0.0356562535768567	66.1550958308878	15.6197782952559	84.3947244749537	4.71569011931285	36.7308724999419	76.9232827917135	50.4696084039137	19.5418528337785	3.48845371629551	21.1951957995687	14.0016695125502	14.8426885538939	0.124688466696942	2.64360346255934	0.778940327128202	1.25353440380448	3.53979593294448	46.3677326771823	5.48472536008772	0.0354402642128428	22.7918188283354	0.0926741387346953	9.81396214043478	1.9604153724394	7.57431789692851	17.9551993577256	6.06853104037915	72.2155666154415	16.7965229681218	35.7599789671926	63.6092563002682	11.4504619635333	41.8235682267588
TCGA-DB-5273-01	0.102351947766323	0.019938449356897	29.9550505308218	7.13403949353792	0.00926139178959462	24.8951928518814	15.872858699493	4.43048944233553	43.5626803798952	69.465805173248	28.2832204355937	1.20971419682443	204.29578911469	76.1675569258525	4.23148879838437	0.0357878504451559	64.199506293825	15.676538665698	97.9164688980561	6.73136209218625	121.041830236391	111.449076242399	42.4184059412317	20.6792678309305	6.8672918161819	22.3330073280521	15.575474579628	28.9731994622602	0.138898575592236	2.76990799688025	0.812078544582044	2.79837564737408	3.59855222866893	133.203123361826	4.45667765299386	0.0490999513703325	33.5007106563719	0.0780097588954087	13.4864567635287	1.88979804968086	15.798143330487	44.6892968317034	6.6672127503679	77.3603580295839	24.6444344602363	49.1709410514988	126.216297295367	12.3015797593144	77.3276170917642
TCGA-DH-A7UR-01	0.0701595108362993	0.0361788796578942	24.188078274124	3.43104902618545	0.014628803283807	28.427854336218	4.44470210695137	3.22272834152387	34.463109390554	70.4690687643625	21.0442803708472	1.2561007509396	261.529545386463	122.957948299791	6.29549632287581	0.0693108728583089	128.972912012209	16.2719643933798	101.118431247537	7.43960746720051	72.5219054572804	85.3734294245484	72.7410968440268	21.6026268743272	3.97515868033898	21.3941735697305	22.8955892175985	26.8926198414353	0.217713822627492	4.27981575099627	0.965864015197898	1.49278166617068	4.29050012456735	98.9525516044539	6.33694885626325	0.0993731940200182	25.1217469977659	0.154660737692898	12.2064743742702	0.868896186505075	9.53247876360224	28.0462163585923	7.9076929192006	55.336814733466	16.9964883844933	51.9540225960271	65.9841320505157	14.9774753775491	56.4080051772107
TCGA-DB-5274-01	0.0477829345951851	0.0284202216428493	11.7613148425186	2.62611251096389	0.00628886876288831	23.1027185654304	10.7397875523876	2.96542122229824	34.5306477997473	62.3335800739752	21.9279629484412	0.712810874940496	214.345835922928	91.3011684620471	5.30279469689227	0.0398081474858638	101.700335414473	15.969451938255	119.641122460363	9.06155164017216	77.8350867395821	88.3909038495274	135.271928180078	22.678313968452	2.61723440178393	22.7461143347323	22.0424129753469	14.4699380977716	0.111821449625717	3.92854015471506	0.736535538493198	1.00956131888905	2.97054156664958	58.5639755861025	5.47095913089323	0.0465626330523193	31.9230027116026	0.0982967432791377	13.6516630792647	1.24962803297207	5.18056978576349	17.5850196536912	8.05803127529551	85.9883909330609	24.3789142575154	39.5334154281957	83.1841796970316	7.05462894627323	64.7647905807102
TCGA-E1-A7Z4-01	0.0523157170703506	0.0116809176639895	19.2733360246184	2.72320161085303	0.00575152972981021	17.5962644914954	6.50730066250735	2.71186821904355	25.0264872991693	47.3199180541124	23.2938040338413	0.660527816018009	204.252206647236	101.212164403657	3.83519210902661	0.0300257040163647	65.4556695693569	16.1809597287304	91.0053709183009	4.50639555574262	73.0038991221586	91.8912001577114	37.812017700205	20.8197908317442	5.21072488689183	23.6042083058046	14.9857625323476	20.3469248912364	0.161764587714656	2.95576102356458	0.834346869334886	1.00693925195452	3.32599279578488	62.0910457495691	5.07927509727077	0.0245499214355724	19.0796143078204	0.0856356298886259	10.8293763287186	1.60237218347306	7.21439816502469	27.0224793435926	7.22069770466983	49.087609948398	24.8351044383436	46.8839623425992	79.9699771099164	10.0763173203869	42.5946074031983
TCGA-DB-5275-01	0.0942382850289702	0.0131888164118254	28.7372828183773	9.38069798902837	0.00786747322649913	23.8428679307945	6.97313596778848	3.16462294991147	42.667165458565	66.2412338306356	13.1984732217876	1.38379017734383	192.49801227959	101.847602107949	4.94934928885078	0.0671926632934752	115.904354345901	15.8078029289797	84.175827494564	5.25461856199583	181.298700696175	125.480275718985	54.435068704507	19.1000980372478	6.98316242801879	19.8985017363428	19.2807299941316	30.8601089507225	0.170752987492651	3.95692481360127	0.817275884359823	3.21497524589889	4.95457707169205	97.5621495606441	6.0660087037053	0.032498855033031	25.8438853071088	0.0880507847340787	13.4562907474182	1.23449089930016	13.2779525812848	43.7876612104733	9.15420678070794	61.7559018447143	11.0922669918016	41.0760503223755	93.3726785732076	17.0549715635061	59.9283134224609
TCGA-DU-8165-01	0.0298487688539364	0.00554412214792502	9.01765713122051	1.73654478529745	0.00750762641112013	14.3399154822759	1.18783199974149	2.81755323609101	22.2084079242603	42.6323886451985	8.94380412632146	0.738917031111004	146.034020405211	55.7062111732642	3.09712809442319	0.0301263023978286	53.181481769478	14.7488622839452	69.2331045859921	3.06738601420296	232.875588285619	89.9164040494604	20.057380496763	14.5732633261514	8.17906107709793	15.7730162200377	11.0196986196351	45.1876249928742	0.135149333956648	2.36383983049423	0.733610126454752	2.20422866559113	6.37241282445902	46.9317158293495	4.50728537384864	0.0173215857018818	17.1122786592676	0.0757949776633228	9.38610940611472	0.645220107781934	3.84368382675495	30.0520893460261	5.68091047106539	35.3038887750709	5.38560509897454	38.1457774513103	121.503609717669	10.5487626302388	72.6318693955027
TCGA-DU-5849-01	0.145278052156519	0.0383767325323423	33.2111760660027	8.27066355007839	0.0141777249126032	24.7287727494222	5.97183001806228	4.13168845954952	48.5078510141123	88.7020997689419	21.8693598597172	1.48075121248073	200.017482077573	83.1777652965846	6.90010650256281	0.0930793174144295	115.173207334277	15.428798605344	70.9641329897348	7.92032265840115	104.739231669995	133.169134967533	72.0642091126423	19.8835100291932	6.39131877043831	20.2955132657314	21.0658763912291	52.2622142156213	0.297528532199193	5.45230667166671	0.877752798379682	2.60675395072567	4.56660129751731	289.950455997401	6.69201767000623	0.104424443636425	32.0943427132386	0.246904535248309	15.4868401810688	1.3304102072149	19.8759274230673	52.2700688142936	9.01224177164496	78.4731328330619	21.5095985650457	54.7951781209604	99.5404375186168	14.9738662767493	90.7556070388778
TCGA-DB-A4XH-01	0.148408099030202	0.234573231053556	42.0388721665228	13.8549828663564	0.0346097429206513	25.6921154924731	9.11497995415785	4.979590531537	84.0122034777029	88.9798609324561	49.4390410142226	2.22487499104594	229.121906105485	106.670157313313	7.01200909421802	0.0864913038156441	140.372055612542	15.9640739877773	82.258972433227	19.3417788839225	111.787540503277	159.679698585845	126.589618334548	23.2654477734366	13.0147016623614	23.4492696703403	42.7834705848288	108.393984173332	0.600431015676023	11.0194129255817	1.14627832354834	1.76035004756305	4.27073072934592	585.077456421724	5.68231414992494	0.733804487756919	50.6187322773107	0.580208313022712	29.9270250261815	0.903837336348042	16.9601431962879	65.8084660632988	15.1976413496231	132.949273450764	50.7735868949643	95.8786267551144	134.074966921627	9.75344725729216	89.9194898160272
TCGA-WY-A85C-01	0.0634322375126134	0.0353845199100216	19.6269273596925	3.37265360004311	0.0111435545220489	25.3880714570834	4.74491705399692	3.19522826669931	37.9356436609653	51.163502631715	28.2080344577114	1.0048106734176	197.811779315536	123.689263209564	6.19047770116974	0.0378143057374424	118.871226996057	15.9388104427704	84.7302866491604	6.62990477865709	107.967765585078	119.571216145362	57.835680718998	20.6181325734975	5.2559968182225	22.3945669311909	28.0200718159961	52.0005055138327	0.222017890365731	4.34834213063121	0.946390072517726	1.92487935725156	3.68522249457951	172.992672865903	5.24644449063467	0.0806699570355693	23.152734453732	0.218980051830073	12.3953801217278	0.779076542440417	7.67926767320002	32.5011085465105	8.28855887081426	80.8916236378267	25.8336790776895	64.9817270787329	91.9442645118217	11.9436735352298	57.6482623496967
TCGA-S9-A7QX-01	0.0683852874123177	0.0131865659262109	20.5607577431914	2.61633824378742	0.00556842263496577	16.9280143726452	4.71993947346362	2.61487508379416	18.084437103878	52.7089975290628	29.430306633198	0.549674426885164	205.623326590141	103.326966586179	4.0202753576864	0.0308561656959642	54.9961585647393	16.0339115264786	103.375433762926	4.06753592115621	87.1243757579947	87.0082918929852	46.4133642966828	21.1301029032833	3.93046359448708	22.3668637252462	13.6851921334022	24.6654607902949	0.157617133233239	3.14628045794247	0.87423103657935	1.21948006606829	3.14491647540807	103.063207637826	4.91908227647849	0.0254347989732764	19.5433737029198	0.113963338887864	8.26602886285736	1.09032542958469	10.727755878238	28.8288601294245	6.08760941361165	61.7404797362317	26.2782433350965	55.8341768701009	63.3942846947607	9.2223534379132	59.8451638282613
TCGA-HT-7481-01	0.232589806849865	0.0605720448723803	43.1070821068084	10.1070461927379	0.0212758524794727	26.4204785954212	4.59132342375496	4.29577656710427	51.6294730715879	88.9373434877298	23.9209690661415	2.27078526643323	196.92790534553	76.6698023952079	6.14407825491693	0.105531579551214	145.788190586388	14.9369221039369	68.6110910371494	11.6275035137139	152.41563680963	172.619447339583	74.3003411715783	19.6303389355035	9.13487057488261	18.4121288478126	23.924801332575	62.68848509635	0.399937239601396	6.40166040141613	0.924986033205271	3.25139132263807	4.94297577609802	385.679919241576	6.43893802473918	0.188428327510449	41.7733623900501	0.282629498130695	20.8604618723978	0.756781875103929	26.4256181379388	75.0876161567527	12.4676414177272	94.8618383098357	17.4953067004498	57.5778539894659	114.418749587921	13.0850378850577	88.3070931534105
TCGA-TM-A84I-01	0.0391127665948276	0.00291073002706296	6.20153506764441	0.595378570754573	0.00227679312387382	8.79195490693462	3.93890375650716	1.60659327950982	8.98535375861623	19.6648533535448	17.9832737009563	0.204693626129123	218.540963746496	103.496217738828	2.01622845355716	0.0124715557065002	44.5856689084046	15.5016466872103	93.5849168890156	1.45708496644026	130.617892613825	52.9234962136217	10.5447160250813	17.6990225103985	0.916726954985372	20.3425334510693	9.49619802131966	18.3818816920429	0.0936096109923766	1.63044334496564	0.883857344754305	0.93157769759015	2.24056064144522	37.6204914458022	4.83747953784772	0.0069278906747586	9.49637228839775	0.0527702887677097	4.61162897378748	0.399784813152526	4.24152604229394	15.2628867124521	3.42711005690986	38.8643667830433	10.2690349120309	44.3502430958559	31.5337997992888	6.27713070475123	37.8367021628092
TCGA-FG-8182-01	0.058034135212236	0.00813032974999825	15.9625258350809	1.70970988308735	0.00632174057467443	17.7619948839946	2.25181244976748	2.42961297811875	22.1070300217316	37.264596209109	15.7666242577234	0.844832342725541	165.045381745842	81.0302087656212	4.176618590866	0.0342812074498252	71.531079660859	15.0979978313333	70.6675748969816	3.55343977713191	87.8671875663855	83.4663883349746	34.3211908286484	18.2870171081427	3.7885466859751	18.4625248011055	14.6474732521635	27.0781180920441	0.17554172393305	2.82367556683221	0.86262509369916	1.38688557095927	4.07331928560797	84.5385968374576	5.42033005774441	0.0217777048317342	14.3892500374748	0.104123006456329	7.68000155264702	1.00976311707858	8.1621706418756	25.1584479350903	7.17155851119217	53.7873466982461	12.2372207982513	42.5208647296146	74.1165057462209	10.9059098859916	42.1619122547629
TCGA-FG-A60K-01	0.061848016052257	0.00785086310125127	15.1410440300342	1.8356215479176	0.0063757646433308	12.9038734095507	4.43585537923368	2.8647339018123	29.7682520380101	47.1072744588963	17.2693024777408	1.00175746531624	157.126261402015	90.6933404274163	3.13002286727609	0.0402516136224126	71.7369459978835	15.4496814368386	72.0787032181782	3.89493189437174	38.0887623464464	95.1946701339854	36.8683890477063	20.3840465020141	4.25976458726008	20.1395386885472	12.4212708066413	14.7764808505524	0.111416626275935	1.81010195615272	0.889822266098922	1.47494783122869	3.74869506508358	81.8327361112123	6.06967767349575	0.0224108633034576	16.0335669184605	0.0749884234519117	10.4084593946624	0.871548240634739	8.32322763084405	20.4324072846657	5.76389855107489	55.9714995421899	13.6645962957264	58.1859870467505	60.4717063236994	9.74408678408909	31.748849429552
TCGA-DU-A76K-01	0.171771354504368	0.107087563854447	57.4845144295221	18.4344755867162	0.0265829341401847	23.6748571854401	7.1380336489722	7.02654989411878	80.1719506319711	140.610696900632	24.1140753582689	2.26568715143976	251.005272841697	84.6836782844123	7.00411654713177	0.0953254082830428	131.884435841518	15.9889684129145	82.6683202463856	21.2337326641571	241.712802680115	127.348431242508	121.768955409299	19.5707334229451	18.7253342574577	22.0372462219043	28.0841374057425	99.051887846953	0.320769451825242	5.53917487665163	0.873638307689077	3.92080481107202	5.33162175505713	398.085537361923	6.31254899889565	0.353638822973584	44.5713114555184	0.185115098301961	24.0452917357103	1.52431973727593	19.4878787880022	79.8232511870402	15.0395317031347	116.998172634243	25.3328412719917	47.1634006087931	152.975012291037	15.6504616402709	154.766994409915
TCGA-DU-6393-01	0.108950069738232	0.0377365585038134	33.7261993358406	6.19275815356115	0.0156496150584945	32.7690552033996	4.60901332011344	3.4662819715349	51.8061221756356	74.2828145927938	19.3792442666499	2.73031905087529	233.322389620754	134.215656493005	7.8570025949094	0.0981789954334886	175.687311457948	15.8533376711844	80.8304773153002	7.88522161608168	200.011239079386	168.264854193839	76.9506423601645	20.931135209187	4.94042978557202	19.2284685443445	28.6435184013471	40.3418480499881	0.171259038694237	3.61133049500302	0.928347646230128	3.73171643040234	5.04789937423988	202.426054124578	6.70697073602424	0.0789365955740403	23.3361136501399	0.156302558826294	16.5844833722451	0.67874864208963	16.7773776882923	39.666659662355	8.24383112566113	75.9571607221327	13.1144547558017	66.6576143691523	86.6723819677783	21.1570369408281	71.0995248376469
TCGA-FG-6689-01	0.146025461671022	0.0399414998024053	42.5104685025108	9.15952172312251	0.0150148929752679	23.8889976109891	8.35032664908132	4.75773613120433	47.3041540375683	73.4845859517437	23.8473939690294	1.19763836245185	174.409231266564	74.2238837862762	5.2565108873323	0.059494763964543	113.983846288154	15.2497054452401	76.7107554049961	7.92654644055661	170.730071934064	147.782499775825	62.0652449114335	19.1990157581353	8.46552785685477	20.3089815836678	21.0819091843189	68.0723701002171	0.317483715480465	5.81030785967969	0.848107839331692	2.57292303491793	4.21094769064791	219.37697173285	5.43573604495554	0.107866369476229	35.5139148989748	0.240333822751443	15.60645182661	1.76024134223741	18.8536460207361	55.1907928399726	9.94202270831383	97.7041377080844	22.6998308329135	45.9439133172898	108.405903736594	11.7987887684306	93.703830343622
TCGA-P5-A5EU-01	0.0690642247077748	0.0130280996451986	19.4724119575479	3.38272035029643	0.00535777566338539	23.817151471817	6.09967694812697	3.78072111616076	22.8449111107019	51.2669675065092	16.4616838741988	0.422511045785801	193.586300243387	71.7769404210303	4.15296757800968	0.0189852360680046	48.428383113785	15.3072835056673	113.243666723092	3.80715131336961	103.591762746618	135.684603076243	26.967819029359	17.1446777916135	8.12553722631663	19.498167268507	13.9533160518145	33.2339837365708	0.205265214757399	2.87898381135498	0.826508683724534	2.6941946554311	4.1953857365289	36.3489069335814	3.93481479536485	0.0159971605000394	19.5714726070579	0.0610642741725029	10.9174264291318	1.28347481745557	13.5576392270879	45.4498312645789	6.10032263535547	69.1617271187307	12.2845027768121	42.4682346927753	86.1082796071018	13.1008727838288	65.6486354935483
TCGA-S9-A7R4-01	0.0716723063885366	0.0268282600230538	22.5442075239019	3.9719218378431	0.0105485895113713	20.0772140751209	5.69425025622958	3.65294363395981	29.0132829086647	45.960045664644	28.5869805211894	0.764361590541612	168.177341488672	73.3139364884303	5.20013622997213	0.0272453670975997	86.2722159405405	14.8506678002729	77.7137634723364	5.81747780061645	57.7006984716654	106.68022275945	46.902374534029	19.7604078720413	3.99241910509987	20.0535536809645	23.117692856016	49.2592447162006	0.237772920136379	5.44656157593512	0.924329595249032	1.01631443649732	3.55622700838691	119.830053184799	4.47719569418864	0.0664274488469447	20.6674094393621	0.190638078107796	12.3758167602012	0.798629353253533	10.6357600561011	33.5624562449232	7.62366832384883	72.8600569836854	24.1136036974234	60.9592674972577	81.0367933135342	9.60309887672106	52.618245604299
TCGA-E1-A7YE-01	0.0699971069164659	0.0104554535705819	17.1454401527702	4.26502769060106	0.00834826273491496	18.8973027561905	4.51543066825534	3.46474254704231	18.5342589274265	52.9292653501799	14.4845293280243	0.548163075271168	162.228424161426	67.9518441406663	4.706353130694	0.0300936763502727	62.5707629822255	14.8841671731711	83.9099589573955	3.83852573575904	95.0884326732768	62.1975900452027	20.0170453798706	17.2054333294851	4.90015120624516	19.0206643843447	11.306204100825	27.8090231223182	0.172910881534192	3.01708556466589	0.78243163762597	1.1552477525426	2.61717933486766	59.9427832605653	4.28819084486492	0.0334881150118283	12.9715204181287	0.0757373583085599	8.8224295907842	1.39249139965995	11.6102279069887	37.3595242754066	6.95643380194518	58.6591247837196	11.8544342197348	42.5717421078433	48.4172421450315	12.9039583037668	46.1015652722962
TCGA-QH-A6XC-01	0.0879583163681072	0.0688215175904262	29.6648301556495	11.9071926433947	0.0177679762892643	30.1669507724542	4.13603047917141	5.74387567820632	51.3140472137323	112.199116511003	20.1033094578541	0.833208057535618	238.944191027833	73.574478949561	8.09607291564867	0.0613766515702402	84.8268260696911	15.8976496559726	100.566675065132	10.444514529061	124.908910756147	101.589408446129	93.3496923264798	18.1353402898093	9.49004519282287	21.9364017006117	24.4898351990264	64.615537590849	0.293701790438335	6.4226846588485	0.792732025342084	1.66362460202868	3.69306210351638	117.688489377789	5.76340554905572	0.18556982068962	28.9116775577803	0.138177879449563	16.9306762275	2.27357003716055	13.7058153431631	47.3008878794688	11.392866613159	81.9113042202937	20.8294748453373	34.5647922384449	80.8527961448499	16.0592573544268	95.1770486373875
TCGA-HT-7469-01	0.0898006917693253	0.00500076189586304	23.763636528131	2.23235862931085	0.00440905595869018	23.9260551417397	2.27826319924697	2.85601435338663	18.5113938878693	45.8559554419471	11.8358507107722	0.988563971409873	202.101959216075	121.306344130163	3.47762046391087	0.0245780717867757	85.7201520950437	15.6571899337277	94.1165989254229	4.15068557297998	196.140536396381	104.901981664043	17.0436917120555	17.9461828171781	4.08744344208914	18.6134187773769	9.98589491821347	24.9809124072684	0.123766234686249	1.45808909137212	0.901773019929861	3.60878769934151	4.94766838969146	164.57892881112	4.85304856532069	0.00811666899218018	12.9354608577265	0.0506030998089547	8.30507881845073	0.451368976648813	15.0809853173713	52.2367588565031	5.06437906887307	37.345413518461	6.37077128979598	47.8136398871842	108.392137424285	19.4441969201297	47.2612094159979
TCGA-FG-8186-01	0.0628092353526696	0.0118825372541672	13.8301481589053	3.55789908953786	0.00843458178963993	19.3048684321344	3.802413947526	3.40450226303269	27.0747943151914	60.7545367298459	15.8442712458431	1.05315232884704	156.886027961706	73.3947159898615	5.47988319483523	0.0586439531110148	76.4932583590649	15.4629792631753	72.9846355463553	4.72727449208565	66.8876642759887	93.4231458879978	40.4626006894666	19.3053953353451	4.90919511777475	20.2399967966919	11.9628834984123	19.7263648576254	0.123154828983772	2.37977557379227	0.81401910128709	1.74451011638256	3.87093123812945	97.5966923508331	5.90738003941534	0.0290221246804726	20.0663039667182	0.0591288650006504	10.2152966575764	1.87398659079106	9.09475989275917	29.6008700447554	6.87093969953995	53.9043965182083	16.3229109439781	43.4989309266131	67.2312107694407	13.3150524987986	46.8391938529996
TCGA-HT-8110-01	0.0807061784594984	0.0256977639454018	22.044641741239	4.23346091196952	0.0150204973562372	20.4402891218985	5.34445235694389	4.80831469735716	34.0811098164624	75.2491345102327	15.1930963001314	1.02006720790138	134.935110157723	40.4704835043744	5.25996977389953	0.0471869594999416	52.561763144192	14.4847854417464	68.7483487399512	9.06486836754354	87.0578898674395	111.436832346203	52.621428514003	15.8224374976123	8.53278442607007	17.5388546678599	17.8980978020437	42.6238253753446	0.269628557870427	4.13567134172656	0.747537176389321	1.26967459387257	4.42876815282734	84.2644430869114	4.2359320893719	0.0945403157835366	24.7934421080593	0.118925363679506	12.8799364421588	1.70708416336054	12.1673392423839	37.5623497136575	8.33023789203453	62.4719755942671	15.1601567357031	28.9342393194464	122.661825622409	9.69048396994181	80.8294240823823
TCGA-HT-8018-01	0.116234922919584	0.0392501725454537	26.6853799343075	10.2640594392321	0.0234315486044567	29.4748858752367	5.54803302664514	4.33751702014605	39.3305069953153	76.3404083283728	15.5597258153392	1.10811739764357	147.990198401555	48.7024822490884	8.61690939161623	0.0476347565764004	98.258350952049	14.7495488067144	66.5862008625786	7.49062173897332	139.551703803605	96.0878455113401	45.647299448503	17.0723972383977	7.19900448257052	18.2857170040884	26.9526680321354	63.5855901073285	0.345221374216575	8.09509968293806	0.735899586460309	1.83607486998336	4.47226499423478	114.58196071394	5.60950344898072	0.1586437824763	35.4739606499031	0.216612827326552	15.1661916526398	3.00834173240569	17.084366843313	50.1050789695993	9.09589558598181	96.3147872016947	16.622596221291	34.4083319373886	115.946249144745	17.0398319579002	85.5318275079588
TCGA-DU-7300-01	0.191295790007812	0.0845680182913346	41.2135346491195	11.7666806569837	0.0257682611687608	30.85936483256	7.21444735060058	4.83947935676598	58.3680117329283	94.7679099790617	21.494107981257	2.07458296525726	169.640718028989	62.0014392142988	8.06402830713373	0.0980532809880818	143.899533369136	14.8262368939599	67.6917460491398	10.1350831251658	158.00933282293	176.935828513753	85.1759110255625	19.5700836047741	7.97586032765719	18.2703400035596	26.4395273551067	75.8731969676356	0.401308905547159	8.23585561955066	0.824856271265741	3.42395650544612	5.13040879459536	360.333201716699	6.35517258866942	0.23036795200252	41.7251871126358	0.335866093543551	20.2861676213426	1.14642143660373	27.3536654184703	66.054037579184	10.3196284697163	98.1215451086398	17.8885426932601	52.9074067442396	138.496476057735	15.4252030241201	101.192227739453
TCGA-HT-7681-01	0.152608591863634	0.0309775805548062	33.5052219176499	8.25187078099707	0.0153501124520897	21.8893004897501	7.62086354048939	4.50260793349617	51.2112936601381	76.9646765611055	19.7211793437468	1.44857094890014	173.119158852694	74.0003023499579	6.00755297326836	0.0706425961039891	109.482687155029	15.4929379248491	75.2946917881292	7.57426167672427	97.2121248791776	127.301824939612	68.5210589590985	20.4388460116026	8.10344349186347	19.9541209531921	21.0433668218939	40.9634896906473	0.246774206498884	5.4671263967613	0.798373010715484	3.13958735551432	4.53628220131085	186.139857375201	6.60417147050474	0.102461648504498	40.5452754476505	0.179736064141585	15.7413828014884	1.7542085911616	18.0862879639212	49.2522175291079	9.3191812690659	88.3805876443751	20.4368908807591	44.9051090177139	126.215922074387	11.7202963085271	82.4140018946015
TCGA-DU-7294-01	0.11690709474345	0.0115931659799151	21.4541652608738	4.71026874898177	0.00797435743047	17.7432048007934	4.35996027631438	2.81567015418751	32.9979382524944	59.2358479440601	17.3193920844663	1.86043053190566	172.230610561797	86.7574842274323	3.75685395759209	0.0666132243497972	102.050184660436	14.9273451012581	73.1518457164753	5.22007333786746	79.505199342685	152.702295834993	52.9778578464509	20.6947526016587	3.96848246079075	17.932602254981	16.8552566760533	23.404388780242	0.187363108506298	3.68194863683214	0.866416155078604	2.06281135761881	4.26889898906614	276.555408362421	6.48953268403668	0.0275769122939972	22.9565160255898	0.141354574643175	13.9714782474917	0.421938918212959	15.0960627226569	30.7038589419397	7.20078667753535	77.4275673937839	11.8962875085785	63.3557915815135	73.2156315538332	10.808074134735	51.4161749025803
TCGA-DB-5278-01	0.135384812285975	0.0175935249397066	30.7564897710574	5.44809809470495	0.0115014555818549	20.5864649619251	6.15535970611719	3.88499824666212	43.1488690529817	69.6105649542611	16.5152631982209	1.4576114706566	171.309824255275	73.1898840707587	4.70353877014441	0.0663121718774815	85.5355381558088	15.1059409866556	63.668846776776	6.03622483476857	69.456465162808	138.8849229763	47.8506056131407	19.2938262333319	6.90331489754117	18.5373978691136	14.6547186274368	27.149634022981	0.176898127796284	3.49469987540099	0.82072972308328	2.35127923823761	4.6569767322609	176.560124981565	7.04684837441488	0.0495410775003585	31.1016193270457	0.130097482730675	12.8441208222483	1.12431459138925	17.0574807370064	37.8922462543607	7.42001855264024	75.509280429931	13.6723297824661	43.9187128864034	97.4969330108686	13.1518916166134	60.5930938173408
TCGA-DB-A4XD-01	0.0851794764098262	0.0114213580863565	26.4489900601179	3.09270944943534	0.00659345942200509	20.488696363409	4.27271099555623	2.77318526799076	26.3741282027067	53.4834653166243	21.6128566640183	1.05393707193255	195.888817002829	101.333696225781	3.98996150355425	0.0356234823480727	77.0741384671173	15.2838172763587	72.0209087028717	4.27294886668548	89.943334835695	99.2655346145739	36.0353977359046	20.0695798784007	5.20004791178678	20.2045198602952	13.3846369825029	30.333939596581	0.164416085881647	2.44779791758666	0.909904199506271	1.95385616290168	3.84838640279575	165.179009915857	5.52075000859751	0.0241004151630236	17.1483875732293	0.107370138159339	9.82915795447878	0.679780047024814	12.1163494000445	34.1916722303251	6.89424918041895	58.6453200945773	15.5541096044025	60.3975540535523	77.2678403924801	12.7112803056802	49.1810829310974
TCGA-HT-A615-01	0.0560049946215213	0.00937003700051258	16.7894445699176	2.08794069741261	0.00627454476602378	17.6684139825964	3.7746341224939	2.80370122625045	22.0934234358698	50.1452068781516	17.8824757387429	0.798638964380464	142.602213411107	71.867074798201	4.80126063663843	0.0454276686856605	88.1755146010736	15.290774992825	75.8979057918378	4.38662431022755	53.1823024825307	86.6315544604885	43.2014346012182	20.1074231229041	3.59671151523717	19.2854749388429	13.6478171635712	17.1354996124155	0.133695624479343	2.47197692926783	0.78085824100792	1.31079440327235	3.79163160200276	55.4519864297754	5.50086941873867	0.0244427671548085	16.3635416228896	0.0811433660103562	8.90869533465157	1.27327466892804	9.28864525609822	21.0453299774669	6.15736445218443	56.9358259081229	16.2681595176569	40.5918707640015	60.4589573883389	11.0208169545501	35.6012459022361
TCGA-E1-A7YN-01	0.0500747845571952	0.0182282507246095	12.2706374177122	1.99671169246514	0.0108940175488112	18.4469836060467	5.31133436076946	4.24627195798944	17.2634594783251	59.5845165760788	14.0350602413299	0.523504407557889	108.531681691644	42.9712343312102	5.18001650753359	0.0274165963684957	49.6075840026264	14.9281571364678	83.7016306532965	6.32369452125279	56.9800126774378	61.0538902552137	31.2088507915696	15.9049438551366	6.96389686758898	20.4445515069976	10.5463226173965	26.4319943923501	0.158304230100264	2.46921593708148	0.703889308886644	0.541188001986051	3.55768046601984	15.987231703343	3.47119679570321	0.0503788727922401	13.2562574168423	0.0495214264448219	10.8324568543477	4.95004475143036	8.99736412208677	23.1453529045405	6.90746396441881	50.8534425188147	21.9337043824939	24.5241690626287	57.7532527192488	11.4915883261675	44.7935276356913
TCGA-DU-7007-01	0.077686146851289	0.0103773044039216	22.993809627242	2.32025230443622	0.00845303171175785	16.4269492641702	19.4113692247697	3.9964476024766	28.2397795400683	62.3660133658158	27.0928214701335	0.79280748207554	152.617557047749	72.0833408610222	3.31497573804081	0.0223091966317301	66.818924360406	14.8701006584668	82.1908404972784	3.2535664212983	116.464727443926	95.8882600701535	23.2085329111702	20.3617886584376	3.61821480518221	19.8648303424478	14.4847048914971	30.546060281427	0.095142040658458	1.89631900103231	0.792949349524147	1.76809444687944	2.61371246276198	88.7059898353543	3.52873751951974	0.0408459305677039	14.4958754246033	0.0416983009037737	11.1498154071996	1.40448086129333	10.8749173565787	34.9511282334498	3.34061183890101	72.6739057403351	18.0942718461367	55.7640695609239	156.288089134496	9.24334488287239	99.0064336356745
TCGA-FG-A4MU-01	0.0357753987896237	0.0104272393557491	18.0945814881373	3.22020368083975	0.00660275931165404	26.3305671613714	3.79165795383524	4.12981821995779	23.4885296365064	75.4093308686948	18.3461414809843	0.513994021181579	179.599310335476	66.7267652646322	5.33852830721942	0.0201560175280517	38.2598465992649	14.8913469507671	91.7410864360955	4.7833835690283	70.5495957421314	79.3840522392317	31.4402922842175	17.345876072677	6.16813919076432	20.4672869262375	13.5194274996315	39.9724235921407	0.117081781849958	2.11557756561698	0.730325143337156	0.555888680726184	3.66927321381924	29.3394059709447	3.68535774293525	0.0264954824774457	10.8576005741904	0.0434766884742435	12.1708878768593	1.18391613473741	7.66747710658626	26.2261313078867	5.63769427175381	62.7276652656063	13.6556975661201	45.1799145200122	43.7173189684015	18.5172808926683	54.3356055689052
TCGA-CS-5395-01	0.234612922433313	0.0502032893961312	63.0856877303956	13.2733143746739	0.021060001820211	27.3660088182346	7.40014021649042	6.58954769791266	64.9267682620682	138.702558321981	20.2100127507616	2.25097951417808	196.596608571963	65.5928200527953	4.59493683270123	0.0785401136755869	103.269745105163	14.6777895403517	68.6139347549499	11.5027409163014	392.074460102525	199.178226479651	64.4148872790374	17.8002475309759	10.1816342187319	18.0028095566714	17.2534991669282	104.126433579648	0.336395771023764	4.10768974667189	0.831337881969241	3.22770287132685	5.8656944386303	479.027213994577	5.30850004014306	0.145916972708962	27.7517953281677	0.124826357586508	21.2197313795689	0.658926016770197	34.4353304847995	82.7589140035311	11.8654506510901	83.3445402558069	13.5565829653476	52.1267947669428	98.2438554789519	15.2466574850475	137.960134424011
TCGA-HT-7482-01	0.198312018961864	0.0346766025563063	46.4719148480941	10.2355740223314	0.0138234679281817	30.3448742553886	7.91992071644546	4.21834754286381	38.1949045609323	72.2958111921095	23.9696499873479	1.6993892778662	157.386436977331	74.3180097742678	6.06822523065054	0.0546764437759952	112.753761338877	15.1993570857706	82.7962130829606	10.5151942046531	194.496844661003	162.232442328593	56.7363420685333	20.3941947895709	12.657053595211	20.4257001389353	18.7764863354399	57.2635800386695	0.196574491986237	4.66468991705185	0.839471356683824	3.19167162385585	4.36566962149935	268.424311229073	4.73709846658746	0.0760500310213156	34.8962470402242	0.169829920653634	17.8637841057044	1.12204917537991	27.8403034534319	85.1613434894054	10.7029260904204	79.5483365761055	21.4343358441663	61.9099393114132	128.98641132721	13.3879961381554	80.9957896813617
TCGA-CS-5393-01	0.136089300338279	0.0300113398917578	34.3619485924021	5.06885942825782	0.0130087383157923	24.2274527079188	4.15771852360075	3.59046437426991	40.5524524458291	56.6262875273808	27.8107379293174	0.920663793463053	181.548087463044	87.4615549469898	4.51155813125455	0.0430950377925072	97.9078359581413	15.4831696360438	77.239488570904	6.73956717268889	105.643320469497	133.192537019002	55.1901202491593	20.1272398855295	5.29409046513948	21.0126103738526	18.1655009546534	50.087834992377	0.297765360732711	4.79368449173467	0.902563544893204	1.67370472487526	4.13796042986647	243.824679169969	5.11868032341105	0.0764340118874413	27.5229865648395	0.2512008758616	12.3729572236682	1.32106507073381	19.4203516743741	48.1891574404452	7.92882511313632	92.9048223790172	24.3648329587556	54.5151456206588	103.732264115368	9.7265966208159	68.3630630731401
TCGA-DU-A7T8-01	0.0440388486292901	0.0109452024787981	16.6852049419416	4.35685127377104	0.00569273160201282	22.9416626352983	3.66391144563183	2.75528412820362	28.8743805257388	42.5815891713918	16.9254359561721	0.763460357488242	201.631219934934	94.8404374262565	5.26017324522716	0.0296869637700443	68.132963399218	15.9078699449907	88.6407121407643	4.65816570453438	119.529624003184	73.5903295833007	48.5302552064877	18.750380284247	2.36086475452585	21.4712868266105	16.8090348658991	24.9334324363929	0.150382112251468	2.7952039342466	0.81494488644161	1.5203167227424	3.60796641967184	71.4347298033992	5.54331356323089	0.0225568242831402	17.0983298756857	0.0871323334327097	9.22475236816362	1.61030709884688	6.4576271096695	36.279352698915	5.99994740028508	48.8776971168238	17.965095341153	36.9907236837045	73.3454727034628	13.9888632075119	48.6787749852526
TCGA-HT-7884-01	0.0978162887929942	0.0193363236244329	34.5477088983182	4.05788048116135	0.0136472317164975	20.1585155348484	3.29465969737604	2.90510325278053	34.3317085039643	57.7039106115093	19.1523825219286	1.35699550625256	196.898549049165	117.3725785668	4.86880872791806	0.0544923817397384	89.8911966676743	15.8427669163612	79.9439492950398	6.30425411880339	125.349405376244	108.067240971192	44.015931399745	19.2259471419749	7.38536628897185	20.4427003264553	15.9409689653696	35.1100797456244	0.255694293610206	3.16351224533067	0.942332178874737	1.58116980894138	4.83023721248117	177.270000266592	6.17153313803424	0.0615231091573634	22.1779457509551	0.144652625478044	14.4391698197385	1.10507062362864	10.962732134542	48.059804118624	7.98566917818494	61.1778996532724	16.6417572291786	51.7461192490442	61.1742198576596	13.8657690606049	58.1204925422844
TCGA-CS-4944-01	0.258504231717873	0.120327675621947	59.7835447055675	22.873807242641	0.0216094247914792	43.1284818872193	32.5966957874664	8.55134047211533	102.547522197763	142.428503088095	35.0737166013694	3.06780098711498	217.230432938567	81.1458410633023	10.2526267407161	0.117817331941099	119.456697920474	15.7280476584901	98.7881999274014	26.5157667673347	205.521626286301	280.272653355717	139.813985210158	23.3396119597756	26.1230338780975	22.6886476797444	37.0910393349694	59.207493744192	0.310123596942708	7.9687516739143	0.81076311331117	3.91997114005046	5.8035420695341	362.451145077297	5.29409819403889	0.25599594591622	68.2213443074247	0.209929431852932	32.2618536882088	1.60849876994027	37.11587902954	88.7340276444475	12.4342138653158	150.196734826498	40.6928781156925	59.9114824263335	294.771068353872	14.702765320207	164.119189411439
TCGA-DU-A6S6-01	0.115539063973435	0.0273075126383533	32.7977481942753	8.33934199706067	0.0130221731333248	21.7633925890523	3.48969859536161	3.47192794731234	44.0429366321124	76.4857694668083	19.8104518285266	1.3721476665538	237.011197890599	112.106955981964	6.73469613131399	0.0844020115148819	93.0020399569547	16.3795619648758	80.8828428863891	6.42650041939941	65.9111357834884	95.9773422558407	67.4399767824147	19.9691829506549	6.66234036535414	21.9432133916127	16.7319009998042	33.3677252633441	0.23802336915735	4.054650536307	0.88663575623402	2.491821406942	4.04986963272494	203.922881479249	7.8841982789008	0.0802706063162753	31.6817976059569	0.223121975466932	13.5970067201724	1.85324182444179	14.7879840586511	44.4455857520002	8.17464073417359	77.0010289434607	20.2916731155629	45.255633025228	69.9223579209538	17.6292888269778	67.4604094927681
TCGA-P5-A5ET-01	0.0896664424731986	0.0144154485938853	24.2138142959587	3.37177464951141	0.00699000842492169	16.6947487770001	4.58062376129774	3.04874275208446	34.6916001911959	60.5903695095605	20.5792064881661	1.03957332728093	207.842192835482	100.721725161921	3.69452450261567	0.05357120382874	99.9551300563127	15.8984604850726	81.2065089721221	5.59509687646498	56.9471815247965	89.0560007081066	50.2770895915372	20.7142372321272	5.08731980708526	21.545137344912	12.5575875389797	19.7056884640437	0.147067562099583	2.23265753450647	0.895679664616583	2.33566264101503	3.58911721956071	112.651236522672	6.58362189358703	0.0383006658504416	25.7481822565384	0.0999969652691048	12.580244988754	1.07127625342332	10.6442254924962	30.8104044219579	7.56755083016655	60.7085757901658	18.997807980089	48.3530637455182	69.4105015846228	10.4913566683889	48.5813911436141
TCGA-HT-8113-01	0.237512838693652	0.0842228940837944	55.0282196201605	15.4533465467641	0.0335027483202936	28.1249896103062	4.29539591097687	4.82505183217717	52.1326459810221	111.873198904574	21.0705550863323	2.3035220217534	178.840618229869	71.2394743789737	9.54973459169204	0.158418443521035	170.903637469496	15.2851451737749	63.8265229182093	8.64469320883415	174.453619283023	164.784390355384	89.8105717433505	19.0710970268582	13.0062739262605	17.9620639240937	35.0124853116775	115.768743383134	0.633510379053251	13.8886775841825	0.839895008400014	3.91336915155179	4.95343255034791	559.769617148897	7.7318292635878	0.346754477403731	56.3494459991543	0.494681461844957	18.0256740393883	1.50042518592045	28.5670079490786	81.6989084704949	14.8707281170148	111.62440586709	20.6352786136076	52.2584214418336	141.412453165933	15.6704580566731	125.826735837093
TCGA-TQ-A7RV-02	0.16169236622241	0.077761172164014	52.2106046294348	14.259230361636	0.0265283695356135	28.8989135313283	9.41058586610638	5.30459035895215	54.6747869691291	82.151978250599	29.4755680285799	2.15803043749269	190.849034405201	71.2102915738774	7.47037297532684	0.0596124274295695	125.067673763127	15.0521137267686	70.2289160663725	13.875755792521	185.718658463903	157.686403194222	72.7217050016183	20.1331159731562	16.173954639116	20.0972739863635	28.4222464701983	79.0226615196737	0.380855235897447	6.82608439112933	0.906181395029516	2.95609146491456	4.79453536501553	360.509404519811	5.25737342449442	0.21956820141151	44.3741547806325	0.258537906945179	22.1264189665605	1.58567065388669	18.5486490088796	85.3275921936341	13.2289764133708	100.819351798259	32.7341336094258	60.3392622726141	169.928072189774	14.2209991486025	92.3096776187659
TCGA-DU-6399-01	0.117519838079693	0.0154642992642153	30.0439045651066	6.38154084147149	0.008544171093712	26.6943260527435	5.87504381048012	3.19407035147371	37.6386428210323	52.6496743873118	21.4531284303934	1.08332740339456	203.62662222366	83.7998051379178	4.8364368761003	0.0437381750364698	84.2911766056159	15.2703927352504	78.2275094871324	5.28113164424637	152.866765504728	120.619343762152	38.4457970077707	19.4069367687511	3.88457819041954	20.6501942970042	16.3367637164288	37.7832388279877	0.229892472171173	3.53776387937128	0.878457304058348	3.06834556625298	4.36159411862434	193.222214434744	5.10830706070079	0.040173433220634	23.374093853844	0.142442563622627	11.8126954913967	1.01423398689683	19.0942176920062	55.5532626407427	7.26667251559134	67.8165645519346	15.7850607180604	52.1341103343572	99.8623806834818	12.0062957653937	71.0286754005814
TCGA-DU-6401-01	0.158011812134301	0.0544984771071104	34.6335609199317	8.2873370521218	0.0135460135807166	24.4171073947801	14.2460124859484	3.87366884479869	48.1693545719057	70.5914573499287	46.651474190458	1.17980713766724	205.276571834535	96.7343937342307	5.14123039124786	0.037762607091826	85.9658948415904	15.7887024395917	86.791964053305	7.99660096830656	120.252182617006	143.83538349864	53.352651412581	22.0638857637995	5.71522989007934	24.843817698385	24.50459396818	70.8713900080628	0.287434734492363	5.84079632349009	1.01259340507405	1.68992789529719	3.91581302837748	226.562938329373	4.45492607097572	0.113771018599376	23.6367017483076	0.261229127887022	19.0339296327238	1.29700635443273	24.8216877189495	54.250689419652	8.04877347855053	89.9247596666796	40.1522281531172	87.8806546933969	94.2646994232849	10.4744580715272	85.6483577263122
TCGA-FG-5965-01	0.107563998578522	0.0175812501020998	34.1273590528053	4.5238935767505	0.0112404332242086	26.8091509265555	9.50987107982412	3.99690327439741	49.1517858150118	72.5487504255561	18.3354990190342	1.16882819506287	182.872884865472	83.9751758850191	5.18410751030112	0.0555762802351432	82.1613974591207	15.4647802831158	76.7282216804854	5.54289189018415	150.255288370998	117.619928783463	44.7111225723642	18.6971356705619	7.62410443989519	21.278924581719	16.6437625077038	37.0679522603719	0.237311068472013	3.52661621876859	0.879370211206413	2.45322464726749	4.25765150162663	197.752791103196	5.37437778795718	0.0665261487198516	25.4823610242067	0.165279457921507	14.8306107382382	1.73357020029967	16.2915158848517	58.2989985072847	7.72382054279268	72.4989839568212	16.3145019503159	51.855882826192	82.7248719777359	14.2483819426112	68.1616645794018
TCGA-FG-5965-02	0.0984347162645261	0.0115154331346938	15.6731742775535	2.43606539588891	0.00640818371840606	34.6401523473592	4.77730667889301	3.68311536843066	26.8212609258152	63.6391585842445	14.3070797218705	0.619581222939713	204.476776213493	79.3528045221006	6.54985516543066	0.034353554088725	91.3865861535551	15.3381559740091	91.706961068765	4.4660464551066	144.246212767216	103.133095464706	48.0890249603385	17.3034263127306	7.84426022323578	19.9775237323647	16.3316231615424	33.76301638604	0.186046561646445	2.95869455568248	0.776735476510042	1.32167822667916	4.27433165392169	53.221342566484	5.40572772384667	0.0293161553613758	19.1993795734028	0.0670785896083341	13.4877170296055	1.05353534492058	12.3120572707183	39.0753036502592	9.81875032003459	65.3647910641918	10.786568037796	38.3599717852173	58.0260657792742	19.4757852927878	46.5130300650414
TCGA-HT-A5RC-01	0.142909275857541	0.0223939794357246	56.9663906216212	8.5958240766853	0.0136286051069884	24.3237143422232	6.03503568911986	6.14347143715832	36.8241790457073	127.550637075534	18.9416859170942	1.19536520338723	184.634193992346	61.5622646014152	4.81452747975743	0.0342378445047608	53.3750693033526	15.0228714071137	98.4009647422784	10.0308442260694	92.3028043558817	117.325759248941	44.2430136383854	18.3167287579702	11.0796212908656	19.5076366784162	17.3629177036601	50.7884804454066	0.149092940064878	2.92242388966018	0.76705252644129	0.679242032917099	4.09719466621224	134.017306887654	4.33341517711269	0.0926813898619654	19.2622164290333	0.0622198781228634	17.5523563524325	1.40876025395262	31.0803843658499	52.217518966434	6.62763147503841	77.6240620997888	13.5801061079981	47.1140127013179	77.8495543491447	17.642752068257	89.4827682940084
TCGA-S9-A7IQ-01	0.202292512345408	0.0568338330423993	49.4595516756023	13.0075098434891	0.023696410529185	25.332003786471	5.05223635027894	4.46059740720133	52.294772356714	104.444250989331	18.9944431365037	1.83226274639034	203.145024272941	79.2082783608652	9.67357729922382	0.142872254937879	155.894473737015	15.6372526125774	72.7020495845715	6.8904341171731	141.292014234442	141.102571847577	84.8056985309353	19.4552173441485	12.7471469333898	18.4494945124067	30.6298596128973	87.5574587303776	0.47172905578358	10.3647444958188	0.83300913185915	4.18522163836531	4.7653604544427	420.382234128237	8.40271185820105	0.216282462017524	50.9645623025519	0.398825290853156	15.0631374713849	1.51821260219149	25.3416292226273	67.4212674240467	13.2735503744493	103.006473511914	18.0789108488096	47.5296774033504	132.98963439013	16.1528235248423	116.936800219542
TCGA-CS-6670-01	0.154685461519373	0.0656520998217357	37.3776760587336	10.895803449553	0.020220465164511	26.3693042903891	8.26892927399096	5.27093322260125	71.4670702828832	92.0575224561569	29.7400537124169	2.33549566339956	218.146630434248	98.1341148138959	6.49998353321325	0.107656300054403	132.500144775254	15.6940858343133	77.4356149350857	10.9479387726629	113.61278035116	164.060012598264	95.2559845194956	21.4158419035641	9.71582308564658	21.8452320777385	27.0538879998323	59.0897940264298	0.340554338023223	6.1812779312272	0.939625372844097	3.16364787474114	4.52909692815202	480.103507806719	6.30423917572594	0.200119925909234	40.2963222315024	0.300928391803627	22.2742936008883	1.21701507376096	19.7043652050554	67.0805035768301	10.9717352326589	116.345892671022	27.9155349054009	64.1100988513414	125.9340754261	12.8694720485427	92.7754546015745
TCGA-DH-5142-01	0.0521310717187572	0.00523380058375958	15.4073043071942	2.3175616310204	0.00331684116524491	14.7344567278574	7.67303703480624	2.57691439925237	22.6630154873182	35.5579212342269	14.5429835465093	0.364131912370181	155.681009210329	62.99293609838	2.55822894237951	0.0171492999787339	46.4375348978103	15.2724407672739	83.9465517101427	2.57279028008604	62.189076598478	64.3782842908244	19.3579577468243	18.122556054727	2.21908025597648	20.332032505702	8.57718602148901	14.9751471530603	0.0960034310766459	1.656000603447	0.733981243746125	1.80310206543884	2.51745541808811	29.8622230624487	4.26856443554498	0.012957465861746	12.2666206517546	0.0590745151722855	7.33397161393331	1.3886282288811	7.62295854179312	25.0175188255928	4.34180338237432	49.7232742267726	11.5864562092051	32.3379409131316	66.027509373341	9.35593201331012	42.8849235669213
TCGA-S9-A6U9-01	0.0571994951140288	0.0387439794682773	24.1879922517128	4.91083947855653	0.0123147070702771	27.3966213053101	6.9456276866655	3.47916898266528	40.7737015569821	58.6071228115037	27.3056505285955	0.991559456631164	180.424334676704	80.2108537731465	6.36515241389405	0.0349961132806841	93.6141714375083	15.455279263924	80.8684715349214	7.47659265103788	89.9986391425512	95.7372139121743	61.3171728776721	19.6870588642619	10.4629638250461	22.5091423382854	22.8924164913036	46.2402173713971	0.198547962271213	4.18467902226682	0.892430235395985	0.975879473061555	3.47815035250801	75.3109525639909	4.15924930855326	0.0776085886542326	24.456867535619	0.181751909645259	16.5454008955962	2.00130548236174	7.94040002622539	39.5175745220264	8.47692404833195	79.1996416676651	33.5176476261703	55.5176714248742	88.8477751107291	12.9332718781446	56.9012046296858
TCGA-P5-A736-01	0.124572981623678	0.10389388544334	46.2290529383022	9.54292603199371	0.0249632096941477	28.8895161078268	13.4119728533249	5.46113899538999	64.3199579994193	94.836409820408	33.6537608773733	1.24735569860215	195.744075649419	74.1757566351286	6.7111946954753	0.0503940109211857	74.7040440587644	15.8291330713612	100.254989855585	15.6016416188109	129.187208755836	124.240848890876	106.39389767923	21.2379168356275	15.950377079027	24.0609175007443	24.5165713817421	54.5573520708655	0.241031643994806	5.45971864075045	0.845267085710062	1.5933337979315	4.53770271165299	183.06317573802	4.3550945299115	0.246147550351592	44.2705929445867	0.263397167182518	21.7821339023097	3.16663802536719	17.5470073890128	62.8381913329778	9.65129173807974	100.220097753801	45.1551170635442	47.1774974848818	148.124518182721	12.639461166327	102.562154170605
TCGA-TM-A84T-01	0.0532451699699087	0.00878341864843644	16.8167096549718	1.8390537472049	0.00516854695942165	17.5215090449537	3.94891311942532	2.2568766043807	21.1853078913519	39.4778430158734	24.633578103492	0.653831182231848	191.339235438798	109.166926701956	3.17627965552085	0.0224091895200684	55.207244827854	15.8838281733266	86.4861805240874	3.76659780759187	55.5899848402969	70.3451400176307	38.9023659642786	21.0875024572422	2.55259099629181	22.632284624099	12.4460107586128	16.3904103827313	0.141295342424962	2.28428558438853	0.897504089320773	1.12169107596814	3.2755684929873	63.1016515885149	5.19954098688253	0.0190452961388754	15.8194419393209	0.0960700887710594	8.24668593214866	0.92527822933831	8.03920259820017	18.1266167051149	5.79314750018585	49.49246331322	21.0254628051691	53.4115421735634	57.4912955490049	9.59711705822631	34.7126444396195
TCGA-QH-A65R-01	0.0649860352683131	0.0353535178202072	23.1234782313232	5.96067251097781	0.00877116034897233	26.5614317150958	11.3565649502932	3.67346106900517	42.5582800930252	79.7248480025546	30.2782598358849	1.25910544469307	235.170833459847	120.461519651143	6.9630479685172	0.0706041699969559	150.627011190706	16.4127575524938	99.9270756022578	7.21997003942214	104.775501898666	110.876362742147	106.256453352223	24.1370371173687	3.9731447257673	23.6230847171819	31.8865088604906	40.0912523103473	0.237438282255228	6.03538045546451	0.939377414239706	1.63167168852098	3.26829299236215	171.935002154299	6.01161003719299	0.0771334373600938	23.285590733452	0.190659970862346	16.3461982597973	1.08848172486845	9.66643989352545	31.0833002273758	8.99856267823421	85.934128211114	30.4354051150744	71.1821139731803	90.1042801997631	12.7235444566707	65.1948149291423
TCGA-HT-A619-01	0.0721172405097672	0.0144935720869602	16.5696399326816	1.92096789670263	0.0060769236108893	13.9614326528605	2.78830825385077	1.98195522612157	23.6489867330176	70.6936449441308	19.5031475256851	0.889853412287457	208.042378110992	107.404148839511	4.11145492096042	0.0489519003384733	115.087487935826	15.2043460960447	81.185691815924	3.66567318598666	45.9457550474809	120.331792660771	63.6574429741249	21.5497575204373	2.68381314635473	18.3392977615669	16.9053223787211	17.8046053523017	0.0951250158575106	2.47704308059468	0.870329958335726	1.71512973487337	3.53996519612793	140.37454590049	6.46719233418742	0.0199970204360994	15.6496745802098	0.0714227807682416	9.63239984981328	0.343710279863209	10.2679632350379	19.1883602146473	8.33216871810823	66.9087165116487	12.1044389179171	77.7463258985687	81.1300016165554	8.57623831257356	46.3000442476886
TCGA-S9-A6TX-01	0.0842917095588003	0.0314154290262094	22.3020310627564	4.21557974811998	0.00912566184560279	23.6679087567898	6.25544578447306	3.55992080199715	34.9047037472436	61.3923057675971	24.8832404520131	1.0350120394907	220.179399518298	107.43120435999	7.08580566844853	0.068689582553827	89.4494642816613	15.9987605895779	89.9737218180139	6.72713675514923	39.9332598145718	111.93095540455	69.3932515372619	21.2576270447921	7.07421302463391	22.5814432415805	15.849193583004	23.9555937685433	0.148249292267882	3.13880488237592	0.93268213315812	1.78597742949694	4.11896700805478	107.005233015926	5.99914020895675	0.0628619963161016	23.6767605823174	0.141893495535608	15.0619046379035	1.4998225258163	11.2846070648928	30.6915668958983	7.96982904310096	75.2172036243283	26.1434905527797	52.9301641096992	75.0152818476516	14.8280810279931	59.8226917291897
TCGA-HT-7858-01	0.0650327194022056	0.0107291962743572	17.9890890690916	2.49930115734136	0.00598511488681201	19.7734474791453	4.17554367593473	2.5775297805382	20.9093838863059	49.5301971618291	17.2325989819858	0.934120900871203	156.549421053901	80.1325192073055	4.2286477338511	0.0355259596147525	80.2347152150151	15.4547237227333	77.0432159727467	4.63356330513678	96.5767787917479	105.347269691395	38.6675915525181	18.8258591011333	4.03698919868561	19.7814708625768	12.6315813878467	22.2927773679918	0.137419011678949	2.48810457179278	0.798974244471675	1.52275276865101	3.97418781257721	84.1492369176964	5.00980061138948	0.0207540032794767	17.022873072416	0.0849515929245409	9.08222402388704	1.37639098131363	10.1060013706504	34.9083305694267	6.05305481249415	63.71134948991	15.6354635340636	43.6463161866259	75.8904550027298	11.9616296676676	53.2827134627561
TCGA-DU-6395-01	0.0725571455586201	0.04022441018642	29.7793996598615	7.29698674364785	0.0093098066682783	27.1577753006042	9.30846537157967	4.03824508629432	55.1791538398626	71.084776595792	30.1381659557731	1.40202114718081	245.302959150166	103.354950664428	6.47574298696783	0.0586809042191792	78.3814502883678	16.2225702910965	101.059229739322	7.69590546815211	166.120564822797	123.479874868535	81.4923821331657	21.089091598481	5.94500023099217	23.9233696848531	21.7949313433998	49.2815756786596	0.206821689069718	3.98537927368728	0.877611109974472	2.59844127767384	3.50421868080315	281.483357213634	5.31321103488767	0.071509150109966	29.3443981063722	0.150882098730907	14.4264417924796	1.85452389913283	10.8980036586147	55.7302982219459	9.71904507335895	90.9842207510499	28.810673314859	57.1566733784363	124.119763032084	11.1196775403258	94.9758198366507
TCGA-FG-A4MY-01	0.153867870210681	0.0404981033115957	53.4449910554973	7.31237172069249	0.0111095872558741	30.0751277350571	8.60064076549761	3.61738618481631	39.6219946141298	94.6538165148947	32.3516241021743	1.40950902785324	228.475970184319	119.733287819866	6.32553408688786	0.0574044791473295	121.561231334112	16.5454935154576	109.340842860838	11.6223018031907	172.146576618062	121.381894623061	72.3798900379311	21.922884088122	9.92704341028101	24.4862896885169	18.0491375202768	41.7590010956856	0.224442238729405	3.57166521103339	0.924696708353027	1.62059891137175	4.35856980291284	125.244066700521	5.23188274359337	0.0746112058203965	23.8064912290733	0.181764237004683	20.8048725175232	1.55592488227998	21.9979458936144	75.2249750629672	7.69109125075288	82.1975995437509	29.0295906080656	63.2661523082497	81.3867147314113	17.7789111199773	95.1306978947037
TCGA-TM-A84Q-01	0.0411007272443597	0.00717528216674367	13.5430337969751	1.97517661908125	0.00435428836093078	17.745594002558	7.12451234817718	2.55851071100152	22.7095477113403	44.5992710825636	20.924543590112	0.537395790037017	172.767294378075	82.2671391373782	3.69925127051033	0.0274389760460632	78.2382491397097	15.4351405759924	80.7007955330509	3.15430828892661	66.023335424565	74.4651911856038	32.6135980781567	20.8459873648295	2.68832546999803	21.300929320135	15.6089136825229	17.1704761240556	0.121517723545359	2.43962327035035	0.786787712712743	1.18519603987478	2.93204309895312	42.1502598111256	4.84246862210433	0.015730455489862	14.934869378761	0.0732164599577914	9.4153074604154	1.19315186539418	6.35181861685611	25.1190231094739	5.2878179690251	52.0914318955017	18.0496282271508	50.711274264057	61.9077624509647	10.3507704371233	42.9482400155436
TCGA-FG-8191-01	0.0641448552551378	0.0199615798695586	17.2051874470666	3.72584014708514	0.00854000666443398	24.6823399989856	5.95364270548216	2.94176406015163	30.071752893087	61.8919194167015	22.4897003896255	1.55413195411472	156.050455540887	77.472986435591	5.83019310481156	0.0477682951212652	94.1278711265308	14.9169463400398	78.1057766105729	5.16676213595338	123.609386832883	118.762235284166	41.0382115439923	20.1212804178181	9.64558729007478	19.1764927658326	22.8798541247369	44.3863460913145	0.182591701841138	3.99331350122915	0.842754531534512	1.44435903461127	3.60330782329186	132.668068264485	4.86921271440364	0.035574290921257	20.0282829036587	0.105191466416085	13.6456358814024	1.13163820689895	8.64744286575456	42.5315467583697	10.7421241735188	72.4376417138013	20.0329948197751	62.2704383586384	84.2033866946471	13.1224931283432	62.5775253697555
TCGA-DB-A75M-01	0.072911171320689	0.020349682118098	31.411649598605	4.9378513519782	0.00923842027772933	25.5069322676701	8.00089292776926	3.16223610617596	43.5086897586934	61.1561053442652	28.4083624084601	1.15690078425047	237.171979018283	121.301980974476	5.24380301997005	0.0422373657424555	85.2582724941182	16.5847733111049	100.127815491252	7.31767474391387	95.9427487340352	103.943916985832	46.935705201773	21.3734309462726	8.52104518109145	25.118657479389	15.6922346823634	24.0641273673109	0.148832229794896	2.57937134571625	0.910310248496305	2.48810060494418	4.21280474470171	92.8827622277837	5.22903471182489	0.0452079157080699	27.1528780203279	0.107641123017228	13.7214302783177	2.12659276560587	9.86583217861664	37.2592794351843	6.85863811186204	60.7796244611815	32.8002370859365	50.1913742194318	89.1260562522295	15.0588489162773	53.4319140181494
TCGA-HT-7882-01	0.0262937234221834	0.00924750450338733	7.51904140454093	1.66633741192604	0.0062620673506203	16.7212031221751	10.0464212458171	4.52868310931709	22.0662262978046	55.2550214399023	21.0889789798015	0.414702278510868	95.8042385337556	28.5719759545729	5.65000924920738	0.0061260596967386	37.6215683765746	12.92392006851	78.3477254054634	5.91326629558692	14.1354964069809	75.6139486220282	22.9059805594733	16.3370560914316	3.15703486898747	18.2975523756438	21.4874709750105	37.0244497254237	0.086717095949388	2.43130017152669	0.663536716177943	0.198062970684163	3.62585766461182	13.0332975574832	2.20112928563274	0.0281538818688249	10.2648805405455	0.046269893424513	14.1301372890588	2.42423714748064	6.69107559369874	42.3327476360859	3.0628029428145	86.703396255446	21.8929698406355	36.0749977231803	89.3811125359533	12.1722749983788	63.8594311604432
TCGA-DU-A7TI-01	0.0511778922951042	0.0173382431967859	17.5895174088938	5.67644077945405	0.0102849965839021	26.0926143204642	4.28463318496023	3.19968288460796	31.6179547937014	44.3477599076262	18.0457389502215	1.00223424457464	165.84409487692	72.6397405372301	6.02742665728524	0.0422436785741894	79.9491170572295	15.4009726980266	76.345376190255	4.10791385687439	138.848137669242	75.8831991596718	38.8953402868895	17.8912564445654	3.32725267604146	19.4928962563255	22.8237612461629	42.7253485597521	0.230715234712033	4.62675796571606	0.832316623964245	1.6817471341684	3.0152364644723	93.3060998931513	5.41041840818981	0.0465483850070985	18.6273971801396	0.106883234024248	9.51940040715722	1.8379510153461	7.57485791310905	30.3202884826259	9.13117096821487	63.149632382217	17.7481480134567	43.7554130556118	94.7453264901755	15.6676234583857	49.1475589161997
TCGA-CS-6188-01	0.191308477140863	0.0305801941124901	76.271420639409	9.92939367049146	0.0173030833457477	28.9513333898585	9.58345241067844	7.90595671968068	49.9963911440281	144.730494197389	19.1124789920886	1.28372921278046	172.989476211576	49.3786530563858	6.02378237112699	0.0400191357786737	62.7525248875238	14.2538438536595	86.3202335327179	9.83763044895422	158.720241749606	175.629253411311	46.1768732705497	18.0499892242373	17.473034960667	17.8332322466433	18.8824629979903	64.9696831834869	0.190000764133448	3.47300027836127	0.73453682037306	1.24938401040862	5.07270550835138	172.285771894365	4.23105594877737	0.103580236775362	31.7576344998453	0.0881413776965427	21.9759918931986	1.17878847424647	36.1544373981563	87.6503451007965	7.67728953276668	93.6344093299268	12.6659459065684	50.8600947784439	149.026263066424	18.1243646444911	124.997390423751
TCGA-DU-6400-01	0.0768252042063302	0.0245490048773953	23.1436700276909	6.38535850668603	0.0121515405923202	26.382673441499	4.94801812059737	3.07103594592655	48.2482886806839	62.2993057248933	17.3299820602112	1.82092045739217	206.458560337086	124.328353271111	6.50350747527384	0.107219394277256	136.055537455378	16.2114638121576	79.1556923704142	6.59172970888674	140.852172906661	118.735601383279	81.2045611523422	21.0004131073399	3.57626121918788	20.6082698994268	22.0272102915108	38.0044220757437	0.220223108416434	5.00299554614085	0.879711589589986	2.61060102088164	4.99342635593196	212.541203225317	7.30736719101295	0.0686440834354811	25.3327247396326	0.178156954131227	14.3267074855603	1.16357364481653	11.6583422170983	33.1567431174571	8.05712977164295	71.767612345391	16.0103798170657	52.616178074959	66.467361173801	15.1245473488176	65.1204743107406
TCGA-P5-A5F6-01	0.0507586325965431	0.106279393739658	27.3836728394775	5.28158432267365	0.0345202495838097	25.6459277174734	8.85581495023099	10.8754261320711	83.1104082975906	116.000488435598	89.8663129471533	1.42019395909175	357.731887398658	99.5954862825004	8.57016031354863	0.112655392742998	103.300050865775	17.0232297831505	109.562801338766	11.9437192638643	53.7734323751578	160.119675097485	82.9823376339551	25.4382488157864	81.1380367656433	26.8719176070366	42.6331354141458	69.4647287004724	0.27215766629355	14.7741161483814	1.30386548753073	0.867369795114471	5.46270831651894	161.889459560262	4.12498611146621	0.296797545118995	65.5922149298558	0.368831253256772	34.9936192854989	3.3600629756989	16.9789270651877	31.0472525851159	7.57550829737528	88.8563795371029	120.381708631848	111.882043910974	307.147914700729	8.0340285982541	127.933351959095
TCGA-WY-A85B-01	0.042405860820916	0.00788061103003036	11.7252143773229	1.75777801605219	0.00418962316961226	14.0497779848866	3.70591210230543	2.33666311370548	19.2893430247298	36.2436627868038	26.2973841164711	0.444331073913461	215.082768184631	103.309399312606	2.94301114495462	0.0199087183362739	58.6159660280108	16.0504741782232	90.7638932743512	3.47142228087831	60.3332373932939	76.0317720105133	30.427369666071	20.1368854092291	2.30213213637042	21.9955196162218	14.3058862665138	20.5203357195288	0.132040372997595	2.49446404828392	0.890876763731045	1.39336915338442	3.09761065511721	53.7692588170708	4.69131382866958	0.0159043846175178	16.9464653282163	0.0798878129904456	6.4889095874334	0.904025793790957	5.89812046264584	18.8125271971207	4.70985312941434	48.8973930773755	19.2261942931073	51.3671747538651	63.6139066216522	7.04319887929323	46.9759826329942
TCGA-HT-7880-01	0.187924843304963	0.115642060556598	54.7869818156146	13.2378577600451	0.0302873994790839	28.3362932568803	5.7426013919321	4.97394842377493	57.8915377496195	97.9586980783408	24.5862556405614	1.72857942041822	196.869016979591	68.9345705968118	8.29682696943211	0.0872451942890574	116.118957531033	15.2464170092649	69.0608597030318	12.2256294309501	155.578521113831	130.500014691416	89.1169520214173	18.895951801008	11.8292845620104	19.4176864610283	29.9106044567881	83.5869557451404	0.493556108137211	9.30508363348219	0.894028551568076	2.40574881512875	4.71654465884838	363.089601167071	6.58685702349415	0.374619368708598	50.0278670588366	0.407282555703585	20.6150144470176	1.83113392535082	20.9440092354797	75.2767418517546	14.1923788145281	106.810734483335	28.1292770013408	46.0721251917118	130.62263076039	14.6773668265658	106.919360252729
TCGA-F6-A8O4-01	0.17730375229436	0.0322896105418736	48.2930049167215	9.81354225801272	0.0140136220448771	30.730994638943	10.3466955660469	3.93754302703099	49.8149301819893	89.9066079348627	25.9737221872154	1.73749637102758	233.70922934267	110.094242581161	7.21578723093559	0.0768177204144859	131.294101475228	15.8823446256815	81.1761039748395	8.18991812962692	212.029725400947	134.957483778034	77.5361580618555	21.3424663226563	10.3337904152197	20.4244989297913	28.0307669674761	55.4904898634419	0.285873261723127	7.39485704974809	0.870854558983278	3.73292453922003	4.38768046040017	374.189255769585	6.61476724245527	0.0933557176671903	39.2052149317276	0.203381806517968	16.2078438286296	1.01555173559995	20.7992303221832	73.8525341723377	12.972270420493	87.7156144793815	23.1884180459009	64.3597951752371	135.446028798261	15.9856415423604	100.148740804635
TCGA-DH-5140-01	0.0615687404805348	0.00867507333463435	12.7462945010665	2.29901998257926	0.00709920091707667	31.5751039774959	4.29027129852234	2.75839736844297	36.8003226066075	53.884510009143	14.5994338695697	0.613094214509346	217.730083060892	99.8095475316963	7.37862252609704	0.0473296494688394	73.4400508218187	15.4659279336577	80.298844027098	2.44356166663338	264.341511787126	93.8324131982145	36.1777739858422	17.1807280324439	2.67789935299502	18.8766054199094	24.9298266828805	38.6887418822825	0.268018345702	4.74359555638722	0.799013288025953	1.74404236984458	4.32518249644274	87.1480185110471	6.66391617635515	0.0260066826539185	15.7519715872996	0.126535454529701	11.7592687219115	0.631446578542189	7.87950241713004	45.5301373241851	8.30213604343547	81.7768713406197	7.41675802610262	41.4574053757158	79.5579083177283	21.5191033006257	49.6029807752933
TCGA-HT-7470-01	0.194279518331601	0.0473539355944254	41.6851118445766	10.237443168108	0.0187967478338111	21.4279348531798	6.10509356707209	4.12475642941129	54.3190040460386	72.7343672870796	23.1891362017372	1.37284485325932	176.085270704754	67.3679070526171	5.35525113156866	0.061888342859863	111.877698140854	14.8432534965339	65.4333919452448	7.85639230708424	182.220563204455	149.311991186555	54.3680861218674	18.5942537287548	7.65677506332258	18.6668600706232	19.1428121787848	79.3716256740127	0.405587806714624	6.47539613844738	0.883890281694578	3.30143232032285	4.22229229918237	342.209081502327	6.00472173676001	0.155240106006126	38.4636737784717	0.324715712844913	17.629588876676	1.08896634385106	21.8299345418797	71.7946948940446	10.6031733360982	90.124007159908	18.5179088341796	54.3058597780284	106.710614975155	11.0735702019511	91.3346277580381
TCGA-DB-A4X9-01	0.109047413354455	0.0189352125551655	44.4687598505657	6.49279927324807	0.0105848542995087	24.9908515842787	3.73765658710265	2.87690967625417	45.4444396877564	72.4388690669922	15.8973861120419	1.86819522270569	201.968636579729	101.458891632052	4.99044288843697	0.0533025772602379	99.6949281746569	15.7954710444089	86.311434636931	7.3058626229703	268.40656250855	127.895351849418	64.3218636678477	19.4587386851091	9.08540132703081	19.622324285276	16.7001429551575	39.9536601562664	0.18410961319899	3.14217624737431	0.79321398537126	3.59827944176709	4.93986992474566	236.749852273493	6.38349739438622	0.0512850266410587	26.9893325522818	0.105582399886056	14.4217467885255	1.21819963889534	14.1198770461803	58.18464266753	9.451425291607	56.6412660005298	13.4766790690889	43.1820242193252	101.876601193995	13.8450525537628	74.751873601754
TCGA-TQ-A7RG-01	0.0757462989749847	0.0122185213571913	17.8545208668698	3.15452420064664	0.00754831352582623	16.5079206454432	5.55296116643903	3.29907222720563	32.526384417564	54.6816371964803	17.2600277789753	1.1075674305924	170.97689737404	88.5929173506506	3.70772739238849	0.047756005819579	79.5438982683486	15.3634934944058	69.0005093220795	5.34273327698515	33.0052349372584	92.3400661142185	45.585577044367	20.5159181804251	5.20642160540702	20.0304768147496	12.3637538542399	16.1861637169443	0.119992807601304	2.14508917091715	0.843450855392162	1.66835367347044	4.06918938327206	84.9230056708483	6.15900248535685	0.030284138442396	19.6118448137713	0.0761968065114215	11.200861874718	1.02875359330475	9.49785983381189	23.0634010739769	6.95246115945791	67.7767669861165	16.0150260149381	45.5281693075066	72.2060134428384	12.1068145557513	41.1183576364067
TCGA-P5-A731-01	0.137838133658859	0.0813078757819691	32.2562603609257	12.5928885627363	0.0224198756940679	30.1852546673789	8.46253510338234	6.57222912258874	65.260415562525	96.5719428374324	25.8772970279158	1.5899488683565	194.202342411221	71.6813936658907	8.76275950569085	0.0668887422833351	97.1515496647165	15.2180775806709	85.6678575165033	13.4833406159646	92.010742903433	150.543817479905	88.4212534957021	19.8212900383749	10.1567360703723	20.2635011873274	32.416873272292	68.5982193777336	0.322849670084498	8.91010991190586	0.836550434349135	2.45212037100528	4.50819403474136	244.999384256924	5.50752439754835	0.21656749575496	44.2821191830321	0.220676417410322	23.8276446511673	1.43008928832635	19.3489913003831	66.9935381310193	11.9035992586096	112.384118046068	25.1239500972845	51.4829410594719	157.137502136532	15.8875620404388	101.559933705658
TCGA-E1-A7YS-01	0.145392468669443	0.0230795227570748	38.1980801099374	7.28440762660642	0.0125375545849152	25.446530095102	3.45338109091512	3.05520152440379	33.1448283572686	89.4599907384856	18.815612084556	1.58330861904548	212.312779839621	148.492900296793	7.87187637839285	0.0811238547546478	254.215258697206	15.8345510316163	75.5250101713387	4.82581365973252	137.255327651596	133.03339639336	67.839572280683	21.0948790375819	7.01685750824035	18.8693973430791	18.2580134627572	38.9839450726751	0.138405701540603	2.64906397651539	0.899629728057656	3.69931615477663	4.70628785338071	193.427899079283	6.48431119878281	0.0525599121517534	19.4516976262387	0.0832245453203108	13.5895691583015	0.506680635403605	23.227599269184	46.3036207125349	11.4681744994981	96.9966788379127	12.3478353131959	87.0221046905416	63.2791295662463	17.8924220861423	72.4099251043164
TCGA-S9-A6TV-01	0.034594913613656	0.00634476545563526	10.3836125655986	2.10390870259738	0.00463499188244517	9.66656891505476	18.8311141118618	3.85555611135123	19.3491443975826	42.0633887469736	17.4115829379746	0.356415900327345	158.833887957684	62.9478728177539	3.30283378562422	0.0187950111046673	54.2929482181374	15.2417097528142	109.931094996486	3.81786700986529	90.6132717708045	71.0728614259617	18.2735885256335	18.4350910377119	5.77586802611162	21.2562566413998	17.4074154719888	27.9770657230442	0.110782227346451	2.84639157388328	0.793868210134235	1.25144689750562	2.80143610014198	21.7425697447375	3.63139253445043	0.0188591173551318	14.3487863907202	0.0393733414087388	10.8213255448363	2.42191587750423	4.4224838607011	28.9708405960437	4.42941030997517	54.5207670627119	19.9365600847322	32.4611451114572	60.7915801933346	8.79107601285525	52.7011324592788
TCGA-P5-A5F1-01	0.117132123205874	0.031374640661403	37.5337106893135	6.92651957981015	0.0118820588144709	31.1469188073304	12.4478726416851	4.84870276847488	38.4342531681715	78.4610269905656	27.7059165764581	1.26121440510071	213.916786054191	84.5330348209785	7.8605199902808	0.0515693811000844	91.4881076924907	15.960760289601	99.6994128628243	10.5913463019951	190.331701117055	119.841670172832	64.2521872569654	21.9613792842377	16.7663561085705	24.0937558840822	19.4751855583049	29.337820281454	0.145471276317023	3.20015117284371	0.820632113295602	2.73181039213876	3.87915999016791	105.91986466657	4.97306822821334	0.0692471995218411	39.5315714771054	0.0798352094541763	17.2284024528982	2.05268527304026	14.0547240559506	65.8864500817097	8.55752153657667	59.6387623445301	35.9212519160559	53.1705064791476	161.513684862044	15.4640935496076	79.5347136407172
TCGA-DU-7304-02	0.0827565924985155	0.0217077315732168	20.1580100904004	4.61393410253117	0.00382428919115697	26.7763724031275	15.8180865713707	2.50944369676341	34.7356322212087	76.3061479190786	25.6929417936819	0.638555899387563	434.729707693966	183.159567145834	6.81304381838908	0.0338767055263988	121.373439300405	18.0299470864476	186.68590161073	8.13544881580167	189.129071450269	78.9876026457675	155.777371268455	23.3692229945055	2.75639617319377	28.0016349363448	24.9902887296225	12.6609843475544	0.116956410112827	3.5599970639491	0.791484783433046	1.76077493439154	2.74246817497069	45.7129611159082	5.97449729089482	0.0302393247764778	44.3030939770304	0.070374398860111	13.2266597060771	1.16835312724008	6.33909558910432	35.1697433447441	8.46944578599838	97.59694583718	26.3968105502372	32.2015859054684	103.632623546877	9.57021750586335	96.9749760710952
TCGA-S9-A6TY-01	0.117229092813071	0.0315626439254549	27.0099672526414	6.91922926971444	0.0119963296830416	22.8226899331093	3.97151519541266	3.23647530671095	35.7476257859028	74.0559370433744	22.0708367649188	1.91276630343336	206.902473351923	94.1463482238961	5.81741412886598	0.0951893743834075	143.842566649367	15.4360314098502	76.6076290234684	8.43004673362939	96.4893060400989	142.545657270668	86.6664964770952	20.5088126645525	5.97822831760437	18.8881875855162	23.4878544928708	39.0381499167617	0.234144119178948	5.00670154414491	0.919146561538825	3.13482834526265	4.37214852689082	342.279256620971	6.91236084475134	0.0724595949339276	29.7063430925915	0.196871113793368	14.7918778867572	0.573347403035532	14.242563488693	40.9672688791648	10.989258882881	69.5506644983358	17.2246357053166	71.3010881469087	101.740252162898	11.8578484329178	70.9008710288728
TCGA-VM-A8CD-01	0.103557792389294	0.0652243398367455	41.9364514219367	25.0796935943756	0.0307754379790469	50.7690966614667	12.0834972914769	10.5886615211214	77.4997710582982	159.720715359592	23.5199191342116	1.69611996791893	206.562606134804	66.0123683736877	13.4733615814854	0.0877261530475251	79.5782294459024	15.9396721442224	113.655057250327	17.208865916101	191.694438795548	189.506705910108	89.725371944894	18.9681309840627	19.1257344285925	20.7047397266434	53.3085742481737	65.6653369547017	0.269003978045405	7.6564502171509	0.821953753128711	1.18284246864412	5.18031805563993	112.459444060096	4.67461432619507	0.2494698215672	38.1705961594288	0.099373598314804	24.1053728287049	2.4826579420178	28.549205994266	80.3182956954738	8.48944652678345	112.163965458585	23.6806708767839	42.0431575817288	244.435254501908	29.1320125848583	143.547929334213
TCGA-CS-5397-01	0.241661101157059	0.115144973085849	84.0532143062748	23.8146720229476	0.0520673354774001	36.3454140906387	10.694826800924	7.5405479801218	79.7178211377087	204.183078948037	25.9021922576588	1.93288388889917	193.560486391042	66.2557556938458	7.64851643526843	0.0894141071437233	114.30356177683	15.2534382601327	88.1751251439378	18.0809647693314	260.602670432089	250.542505649031	98.7853089096083	19.1667624846612	23.0781294492735	18.7162819752671	42.4476233802625	114.391416446785	0.524838492118576	8.91965805063196	0.813905429755745	2.40718047915056	7.12373742514662	432.063466767395	5.26842396659486	0.483276586837358	60.8972311808165	0.249449710832396	28.0731894311941	1.72763072080754	48.3659690335736	118.753726655068	10.6485004448793	153.552158795324	17.9709088606205	64.9379205918248	170.132947923869	19.3223337525181	197.106287439831
TCGA-DH-A66B-01	0.0622487903311441	0.00733559766086457	20.510918935547	3.41255503643053	0.00476450911275855	20.7646851404085	10.6708541827767	2.65564443641486	28.6182997957938	48.2867381974917	21.7691295272086	0.414338693931658	185.570088390904	82.6022797446078	2.96073637945782	0.0156428491968946	99.4344494216166	15.6513983681664	95.8102371722897	3.5971170417686	105.711253459536	90.8142957144394	24.2614856092676	20.4026086726823	2.98118022626164	22.2922450119953	16.5841268184445	22.1013066489129	0.159358345625551	2.82693338087625	0.775771112085812	1.54894205201034	3.1798452827707	31.2568026221474	4.15735271409779	0.0178409175856483	16.0633605604668	0.0685889328991546	10.9182936317052	1.43698735101004	8.99976781234271	28.4476661320281	3.86178411345667	52.4436719053556	18.5400250423415	49.8990039480078	77.495599937107	10.726732532469	50.086983372357
TCGA-W9-A837-01	0.127831033445765	0.0268578621367446	28.71345735604	6.22644464851751	0.0135647846704098	19.9239293988543	5.59460456594861	3.9720804948371	43.7365226328531	73.2174883022435	20.1472745448476	1.63950630197847	177.248494242657	89.0997678665575	4.68375950474766	0.0767651111282198	110.80839015765	15.2973778964882	65.4673758307168	6.19887195754738	95.6341408047366	134.801382919932	60.7220584368546	20.2247065042843	7.39669463563231	19.0834112801822	19.5107248887625	39.7323372668009	0.224848397781389	4.42519316780954	0.871652240289941	3.09098630142638	4.22568260759838	236.353684004557	7.07441876910423	0.0733568134639375	30.0421316179095	0.177958633188028	14.7171603727346	0.908587113673961	15.5730652730316	38.456982449026	10.4816880985116	76.667307905177	17.4336404823474	56.6463715956612	102.706649816047	12.0517502042808	62.0094618440529
TCGA-S9-A6TS-01	0.106958356691628	0.0195637779453909	22.6423743668444	4.45782974987523	0.00909877781140284	21.1741219618923	7.20561380035502	3.15532686608682	28.4097808622977	69.0264475534556	24.6215391577362	0.824631536705613	205.248092931977	104.954958504118	5.11250280511566	0.0390376044406755	102.467584472337	16.2766928204597	90.4147786822	7.2944535925582	117.355134007825	106.891033158067	54.6309562121254	21.2627088682719	4.33668061965765	23.1263461038367	17.085265262264	27.5441462023885	0.149341623678085	3.73884030118723	0.822009793766872	1.71329956171549	3.89206637293299	100.995732612346	5.58846626289811	0.0453784059817949	27.3215715696264	0.103909421230238	11.3744672395592	1.8235746781618	15.1516276261784	35.5799473346336	7.54985961886967	78.775597563959	25.2071755225523	47.1892843813799	88.5772992777109	12.2316649841882	68.7569129562197
TCGA-P5-A780-01	0.0951933834693688	0.0299317872576568	23.6651620825548	6.02806699552287	0.0112281111569468	26.1262996706166	5.06863573004859	3.52069544527983	33.3912352566003	66.1478415004815	30.3044720496439	1.08487039499033	201.491879750662	97.4516974100916	6.27665188437443	0.0423037095903618	87.3807653280818	15.760178401721	94.2496636885921	9.05883188095863	85.4977812598092	119.835654561588	56.6044815500908	21.2955608986725	5.15152816981915	22.6669969643721	24.3352346481341	37.1075615977958	0.317485864837777	5.79768006733409	0.982363090450322	0.984222467159587	3.50616306592891	177.501836740649	4.72935457186001	0.0714465727617438	23.6455567274817	0.231722095714114	16.5240195610029	1.10370870613442	14.0660061080508	45.5653218837216	6.53743961842634	81.6450932824168	26.4463506616489	72.7214351853911	73.7353084395031	13.9985190105465	59.9941039694803
TCGA-VM-A8CB-01	0.0450875475226912	0.00485627137227512	11.9825991281603	1.09593862110071	0.00279395307205496	14.7683000332683	5.04180773473039	1.90167709204655	12.7900404679489	46.8606599211065	15.1255735699934	0.690717394658808	199.654124654912	121.588613665532	5.15800018593591	0.0588434007425199	93.7625912306582	16.1309634591587	84.8707794795299	2.32895368835988	63.8574261066817	96.6942905925743	51.2544619986203	22.2992957395715	2.35869447709378	20.597341903723	11.0737775566425	7.64513191156237	0.0709007399664077	1.76416584356876	0.758618425304139	1.90776370435849	2.83419287126744	45.9042438468266	6.95826700008315	0.00964147040247423	14.5772514348815	0.0397611477771958	6.14309059940774	0.814960546737114	5.39168787750313	19.2078084658859	4.59245368926219	50.7406845010168	15.3368976468253	47.8873059910314	45.9153563556682	10.24946728143	45.5971945242452
TCGA-S9-A7R8-01	0.0530097472983965	0.00926408560753338	15.7880680807271	1.84812576535074	0.00511741413137299	24.8742298042143	2.82058899123919	1.98902672918777	17.8613284237937	47.0763872404542	19.5451627729574	0.58356930159172	195.758696107281	112.267221516704	6.06746265726684	0.0351005013925325	54.8166007399818	16.0913325567603	93.5752241133637	2.78033923697663	66.6010633804553	87.8741210879811	38.1575152952355	19.9067892101499	4.88640421505135	21.3861304881159	16.7597404202591	16.4843723693022	0.187452690945114	3.16012418191071	0.931260072165665	1.35931076917605	3.77737630270386	68.6558449322053	5.32299196947683	0.0177724044132165	14.183565420281	0.146111697859524	8.30409426649375	1.00297331665146	7.43197134676642	26.8319684299943	5.68607815592931	54.8600360839425	15.6241758034332	62.0341742172821	58.3500547609986	14.8778114163124	38.1098849627367
TCGA-HT-7602-01	0.166520296734768	0.0615169543250365	44.1791973315046	8.37469981729994	0.0192924916002865	27.0187479582389	8.60711321828125	4.85426405696922	47.2410436623867	85.3071439061903	27.044186394214	1.90792985672703	173.362271451803	70.1152087103036	5.80690461699692	0.0567656582970675	97.144217962759	15.0701415008989	74.8784019571363	12.3363228056584	165.09073711073	154.884300075217	70.1306014588977	20.0178813703332	12.7017742425629	20.3859083144261	19.020858719125	49.4895191516228	0.248062794998016	4.401681545132	0.883137923000889	2.18057742182261	4.67268810428679	249.62613675623	4.97591916453886	0.139993393849629	40.5413625022658	0.175354235561433	20.9203989990252	1.35633311628893	19.6361883553202	76.5542745492821	11.8920773235421	87.5447168745707	29.773350684483	52.0123166813445	130.826205750756	12.0812003725768	77.9994906197786
TCGA-CS-4938-01	0.181481368997474	0.0523523831787898	58.5186854517153	15.2360430069417	0.0192834252560652	30.738899502337	12.6565887710842	5.25310358582774	64.073851371443	109.98267562687	36.0454994532383	2.36195826610627	203.010578804309	82.0707750376266	6.90967340371831	0.0743514909757508	93.1749092470967	15.6175011477729	89.0171092232623	12.0182144159117	265.465929755261	227.26828809676	92.2718672419424	21.7767567873584	20.6353816525479	21.4671588867743	24.8260648588571	77.5361236608545	0.272079013340327	4.98763022903719	0.883111474323188	3.43144857195074	5.11216479582728	583.871074249376	4.96792851222297	0.143150397130224	49.3454183162714	0.220170507264369	23.5413653963093	1.33387711400108	26.2174005723286	105.523840629873	9.72694415353354	106.411270444197	32.8747036679365	69.167994512466	174.849797740247	12.5966350167114	125.360467765407
TCGA-DU-A5TP-01	0.0121050487206569	0.00241894798583344	5.45558119271373	0.704973879385538	0.00242093962364982	15.4727216277005	5.95733561665147	2.21333699435245	15.1516542152269	32.0310184325154	13.5746256269161	0.239033317349618	139.15248455027	61.6102109477113	3.63574125924905	0.0154119684147845	48.2675015555408	14.9440354536828	109.552334795821	1.59880086412673	41.8126672156637	40.9529529840857	25.800741263821	18.4213326848649	0.896043634163687	19.2656175781111	18.7252731969247	12.7659832400602	0.0996097375249073	2.69878136689513	0.764820484007944	0.407434485733099	1.93557888979145	9.11400726063465	3.90488537005414	0.00604035005387308	6.37579821038984	0.0492752992985573	6.1252040497402	1.37851382420038	1.77454096048985	12.9367034056793	4.0613505748153	43.2593496671557	11.2303985329122	34.1150837400107	46.4168878001268	11.5283362296447	20.5003642498126
TCGA-HT-7693-01	0.0615019608860928	0.00950308822715389	17.6077324450629	3.50733563183119	0.00716958644334179	22.2407587745818	4.16657488148514	3.22332277654095	18.2051772630958	60.2315569989985	15.3691922837985	0.835429271146628	151.579097531537	86.7705764263069	5.92906993450568	0.0396114399930531	104.515864241717	15.1750143192123	77.409658845915	4.04375998017776	247.336840920538	126.940211079834	36.0605493037884	19.3192272314411	6.44536589437836	18.9138199972891	15.8394703216712	29.5292343550564	0.155107490496411	2.77579370558899	0.727951192945494	1.92352220760226	3.90847997387191	66.8735751406342	4.91648588974099	0.021668598716308	14.8198216644177	0.0802391682407567	10.3031869536893	0.890588594790727	9.58914928147494	37.4113985674338	6.55363467798945	54.2751129346906	13.7050350634019	49.2013734623086	86.8974466285827	13.8532472442889	63.3546978175689
TCGA-FN-7833-01	0.034773491068283	0.0117167669531835	12.0927706169662	3.04784239006066	0.0072568829585086	18.900541991958	3.54663288064491	3.03527308958115	25.5629300365257	37.3896632118352	23.965236515023	0.627281966061409	183.90402284113	78.6131351775337	4.52448822662305	0.0294352614615249	64.4183503013394	15.9776296976828	87.2118859471776	3.93111275823269	93.2097957854834	71.3517287793562	23.7956641287717	19.2465998775765	3.11337013827918	23.0364892240811	19.1419560727226	26.8810631035408	0.174147498958291	2.6718663795315	0.923288787483395	1.2077691755377	3.44937177915955	41.6247446342666	4.08018908647647	0.0228327818563351	17.5011961798199	0.0896366496445335	9.70407343098957	2.03184881303026	5.09262134439237	23.3819415014794	5.48616767030689	49.3209614346298	24.4750773477463	51.0902202532754	56.6943285301179	10.7480360950867	39.1956911669092
TCGA-DU-5853-01	0.0824895437539793	0.016880947370459	24.1189445332169	4.62709765941054	0.00911103814841454	19.9702541574343	4.82369318183388	3.03628070279049	38.6299971955735	49.596679153388	18.9765261185335	0.9751484663867	151.056297470979	69.5299651085144	3.72055285932571	0.034520648437529	92.7081186638342	15.0068228657538	65.1305328039925	5.56942211977279	133.324582734486	105.744674244902	41.6563719483857	18.4167941635264	4.31185983727373	19.3968726010291	15.9880749375038	41.3445890818596	0.221310441001434	3.6137211786936	0.833965779849919	1.88020286410811	4.09032778086373	142.585398860107	4.94931838569123	0.0492408261029182	20.8121191412975	0.153805701589485	11.895025598492	1.10902095904915	11.4870658435283	35.8716910407606	7.71701429117051	73.3983691807974	15.863464571018	44.183855024274	85.8802897943953	9.5275078589827	58.2225645439796
TCGA-HT-7604-01	0.101443359961945	0.0132550769846078	32.9357300184925	3.14257055593278	0.00886506370079426	24.0508344003899	3.61114263264684	2.90609704763933	19.9597570368839	55.3631274319824	22.8617440182086	0.889910019849152	226.756971081049	108.616524813556	4.43325886127945	0.0512908319099748	92.7209595777057	15.615402537225	89.1540886597693	3.55057361080862	202.448568177717	116.820399186534	37.9324720434046	20.2178127497532	2.53605087018612	19.9674142097472	15.3671511197683	34.3327320694348	0.145459622188055	3.07414383915686	0.827780333969951	3.42535584203336	3.29529089506001	163.526444287437	5.64990776437598	0.0257259307656292	15.987626707628	0.0709596540442632	8.90398169971913	0.74021298725388	18.6997292370424	35.6824017642657	5.73279491502643	39.2015354584933	13.2504838388905	65.8887833985823	85.2850188811164	12.1663802279117	64.4891611394288
TCGA-HT-A5R7-01	0.189522458936156	0.0492443943819679	46.2776530563384	10.2031629919273	0.0197249026738098	29.0106765598502	4.15629811352778	4.18328123809573	36.2791445725462	86.2439853290956	20.0030150696448	1.22885955910959	184.278030311331	72.2891013726013	7.4132850267358	0.0795508344426915	118.204657393952	15.5772846398924	75.7308622019052	6.77477389829275	186.741642387719	110.868392130157	58.0537111288858	18.4064751716221	10.4844084634095	20.0921462557647	20.4726625375946	77.4462027297528	0.421346743371284	6.90874152220723	0.833807068635434	2.71151074131727	3.95488848741854	227.422174587261	6.75127795284485	0.131326980316033	34.5262011452623	0.251141682267751	15.1562700453563	1.99665669225669	23.9126416604155	64.1235460292193	12.5855509656734	79.3083992504054	19.1145941733685	44.5885254116647	97.2947702941987	17.3640288558406	90.516323517681
TCGA-DU-A7TG-01	0.144054761641063	0.0742962173346164	37.7774488558528	12.9851779227134	0.0262848845399966	28.452111556134	5.0458301525543	4.91588336435163	48.6690438568388	89.300291649926	22.2529946127258	1.67447369512741	175.202311418871	67.5068806895902	9.07517516632588	0.0989501324638995	130.674024546718	15.1893915605849	63.5980933933525	8.2749418865447	111.322107809965	137.931396068006	78.9656127310493	18.991920732475	11.0576588089999	18.4482448920364	38.1274099069845	105.715122961581	0.530175013082354	12.5235884575314	0.849359375655878	3.00848468540801	4.43185690174146	338.574818136467	6.8138920423559	0.280115033147596	47.1479009004224	0.44725457981449	15.3884106535854	1.53307233162375	18.756352120093	60.5639128912107	13.1391965137557	106.827813861766	23.2963367543302	47.1470927654651	132.85961593073	14.6905996102901	106.652164375691
TCGA-HW-7495-01	0.155861874301905	0.0268236964593952	31.8827828085322	5.7563063207339	0.0140112793751871	22.0956485255811	3.80565331549819	3.4916554469405	35.5939037606575	78.5230106616379	17.3054273331453	1.81702733470296	170.505466414549	75.6460453643571	5.98829338322715	0.0853243595615912	93.5243395388297	14.9123232337646	67.2577986520177	5.99316178096316	90.7556641922786	129.084225006311	52.5256257112924	19.0485878823215	8.07848435596607	18.0712187481367	13.9277157790239	38.2629275444191	0.220226359034947	3.74577112578965	0.850904687482681	2.07689913206601	4.25889376285745	237.528535083465	7.07942438474992	0.0669444257462695	25.683188334142	0.184934929691794	15.1089781927648	1.08820649925018	19.6644458180466	51.0841931646583	9.64723166853052	70.4090711280987	14.5028908979716	52.9112394198688	92.9066912677488	15.3647202565543	71.2562179349678
TCGA-DU-8162-01	0.325367525842082	0.144168060287863	64.5109601118777	25.2238616654831	0.0552272186859884	32.5819494201984	5.340196035512	6.21453764377469	63.6190099585373	132.403533987928	20.1675548239348	2.54484913306441	162.246237572116	51.5507417807731	11.4584210899143	0.147551179081397	154.40647878373	14.5316018774472	61.9637830288575	12.6848223290752	222.118013514877	234.187213411778	89.0397666353425	17.7714023736062	18.3940832988414	16.6954089690593	35.7119651269695	152.170353402302	0.847635440706628	16.9260464994619	0.841671357571757	3.05081055793858	5.80941830380106	598.086389380467	6.73146698466216	0.57389527403578	55.2161016489331	0.47579864123902	23.9008261629846	1.43106683064154	41.9186117854713	109.984480398394	16.0149184371759	120.06738276518	17.8714047738605	53.3994891103264	177.723970399048	17.5567162769559	141.155606604514
TCGA-DU-7301-01	0.116093388617844	0.0337460736330547	32.445493694701	11.3781808826488	0.0115565220810749	28.8800379120879	7.57982846594063	4.24132300595396	48.0773916809539	79.5824543968404	22.7374630431143	2.29566417473457	184.844811698452	70.0800430841178	5.04696889140051	0.0583193856631394	121.14798772519	14.6751473818755	78.8773683693793	9.63863383810314	218.541359470104	135.593878985636	64.144371413013	19.6427460009002	6.0465899115259	18.6368747126464	19.86044340896	70.3259663037961	0.206657739570298	4.4803424146634	0.816586359235487	3.29853840880473	3.82404124295617	353.456327066614	4.74287137089552	0.07295428745722	28.1920242576031	0.132265566815956	17.7276398901053	0.809056904737823	21.5715885164139	75.31462257603	9.9942178811569	72.5416188124339	15.6283555008863	64.0388821177504	118.055446489922	11.9438020863779	100.051520305971
TCGA-E1-A7YL-01	0.0440399511923028	0.00883002185759311	17.1555300393108	3.419785193504	0.00469796138619987	18.7003424134478	4.61348330428116	3.87113484490546	24.2915682745144	80.8804422691957	12.0896270212966	0.5016966354071	161.471053546518	60.487752356725	4.86640962216282	0.0349450946560174	59.6812615011497	15.2848172899726	87.8694066025299	4.53049996610876	143.629274693869	58.0969815825402	33.0726979847887	16.5657981661765	5.83842140617658	19.8046053705421	9.34436922388542	23.9363139591597	0.0960092467978005	1.82699812270768	0.663651096644203	1.52485481331726	3.45820631209083	25.3593462221181	4.32871569773682	0.0259216306983452	12.7395583728491	0.044796774879584	10.8550862833755	1.94025935102696	5.36577240175571	33.280557444753	7.09066382372303	53.3499752985158	11.6645156411808	26.7552504214164	56.1174047029797	16.7311338776953	87.1061045307188
TCGA-P5-A72W-01	0.0666315158479779	0.0194660095585051	21.2622690709952	4.95091529988752	0.0054207765459169	24.2347496156405	9.19180830660287	3.05775995151289	37.5716542600408	50.5059362306438	28.7843257277897	0.95802076344702	277.944766047565	122.582174841314	5.80345254185278	0.0330879983047249	78.4905548796335	16.8986254646635	128.168804294887	9.03989340283392	150.912772528931	89.7322141523992	75.3520959510856	22.7441664212751	6.69759414000142	26.2545194110728	25.6024073774615	26.1631712959615	0.170453728959772	4.47117239396425	0.836985924457092	2.26479119595792	3.82549173805458	135.871729535792	5.31036703780988	0.0395379855485368	35.7782751136655	0.121372220571884	13.5223903165194	1.37498681088579	8.70470809911225	49.5477562887635	8.35433894941657	61.8773569058302	32.2578478677583	52.0109071150092	104.880461290545	9.5377691562713	72.7829299791479
TCGA-HT-A5R5-01	0.0770244312843524	0.0406087969819546	24.3191069126678	10.6420521297362	0.0166232316016986	28.6099880064342	11.0355025166853	4.99333910407282	60.1362804173717	75.7870649187158	22.9574941896504	1.33524851379787	180.903628638963	69.9824962636292	7.32112303648287	0.050646389540449	87.4576098964443	15.5810526540913	93.5534656617674	9.0055561314077	171.419250687252	123.291199161414	65.5344413551755	19.1343485780189	8.86572081151235	21.7754182829878	27.9448792418066	69.9332545275489	0.26592363336372	5.46886393270493	0.836271692985504	2.09973567300974	4.21576268008972	175.564950842264	5.07853487418757	0.0928281341706292	29.7167076496522	0.168993810777036	16.5164515312182	3.65755806170585	11.0096116333938	62.3675215072326	9.6367309026818	87.2168067363193	27.0751524733572	43.0864138059913	125.119014664024	15.1589925880406	86.262726646129
TCGA-DB-A64S-01	0.0713524369795527	0.0161747301865475	22.7847765329327	3.88553489910884	0.00692256013619975	21.5010982563976	5.30539979156144	3.34897982191232	26.8011555338735	54.73933137377	24.3215984962219	0.81580029584174	179.799949486147	78.8400514393179	4.62571922658042	0.0307694191174318	85.212428700366	15.6325793197997	84.6350829902889	6.50468672989879	73.8153616908953	95.0724202543137	43.0150544035203	20.1431986265336	5.20449965306919	22.1487745323137	15.6963286570537	29.9291990751845	0.139742651157382	2.65856986409989	0.860695124400973	1.42306721311368	3.83289394412747	81.953855898322	4.46953980262934	0.037239673147113	23.8182597624703	0.0860541811494805	10.6810747149127	1.43008103326275	10.5079836132568	32.2677106505351	7.15677503167527	62.3608104897227	26.3837606406868	50.6043068611826	83.6220749376857	10.3114285735367	55.0063343728942
TCGA-E1-A7YJ-01	0.0587627653862622	0.0163317456045179	37.2415911823749	5.60121254182151	0.0088919180517642	32.7609159426541	5.6398203541584	5.44523524406088	29.8827244242726	104.852003615345	19.8071414021087	0.718085889090305	191.491978628552	104.546573900468	6.8096745116274	0.0387099973447018	60.702534404491	16.6395526301853	132.548353179891	8.9446412464247	143.977539904728	115.93049959387	53.3004773712812	19.5287892959309	14.6541383003642	23.8116520715484	15.5223571360108	29.9749660606952	0.0909254801727445	2.10532244412567	0.764137122017617	0.902747229150731	4.20321993782529	38.8925643989081	3.91646509833829	0.0351166196099183	17.2085525097233	0.0225763175960859	13.9773817306895	2.50780066938773	12.4941627898028	32.035972249302	7.81699219274859	58.4929221306699	19.656310822617	36.111438874226	89.4782480434295	28.221528988662	65.1806599640299
TCGA-FG-A60L-01	0.0609307999224573	0.0153871999400227	19.2018180442795	3.77837576320767	0.00540987809579081	25.2920857787723	6.66604456976315	2.7334808679696	24.9495712884818	72.4007548011546	19.5179621042719	0.693533684727584	232.50540165768	94.4833457391165	4.78627247036865	0.0308710218311726	79.6181911754952	16.5301522347188	135.908309216842	8.93704199125581	105.760532146574	64.8813979789846	95.1597761552649	21.2582927331151	4.97867193494466	24.575077343957	13.0031497653163	15.1051638331922	0.106982111530216	2.27450307188877	0.729650259033011	1.48655858236041	3.15468678265214	38.3113687775736	5.01464997674866	0.0319310062039953	31.9472541946064	0.0590991817077144	11.2290905347747	3.09787529219232	6.96985003373497	32.5369152379417	8.4052229521318	56.2947488987915	26.7426404126941	28.9319482920698	93.0803705594469	11.0603561083996	66.1373237372714
TCGA-HT-8558-01	0.303110351163042	0.106128757912793	69.8160579003976	18.7338720899018	0.0366219711085694	33.4253580705043	3.80053673453485	4.39345415146543	51.9256372327296	126.005536203568	20.3787872883634	2.218359957118	185.315784266567	64.3546139625521	11.8149047910713	0.173446073841491	182.909073369901	14.9914487840669	62.6914333599803	7.97678400443091	270.312937265351	177.426387050107	92.435985106729	19.0065059944915	15.2447430070593	17.1952411059361	37.597625744891	140.536020341947	0.835603455457798	17.7238516713839	0.821354321099942	3.76990484049063	5.10570170385185	601.582796526495	7.89612123088519	0.365939726801663	58.7572062295202	0.588931604835442	19.186020803231	1.39523636103763	35.3895328439691	107.45851560349	16.0574773187159	114.124259864742	18.2673032997121	53.3067650817073	137.408407699333	17.7051293893861	143.365984892003
TCGA-HT-A618-01	0.0794674692918277	0.0156577812144641	17.9110833701014	2.19780705445833	0.00803078809330155	13.8419786190601	9.90086866624581	3.19263819292713	21.9232216723142	47.729723662199	22.5505181142988	0.376292389782122	137.901244757723	60.946279554834	2.8145565764996	0.0171250346420551	73.5789075934041	15.1131247879935	83.9858935491687	4.62580127612387	67.9487035716284	76.4146406493538	29.7852769199076	18.4189729130961	3.72152845757769	20.3790544144592	12.2913928705912	27.7786368004044	0.134224278586882	2.58136571604726	0.792054052644744	0.965285332756235	3.01557735940976	39.485765979026	4.04734180316502	0.0402979555592662	21.1633112109181	0.0820733026802829	10.1824469726339	1.76101648753604	9.31108122004888	27.7264741492952	6.78711730030548	66.5384539893645	21.8441897358619	37.701461303462	67.5945103331185	7.23419935551963	48.1690240045432
TCGA-CS-6668-01	0.058047683026842	0.00677872145570484	15.4976423375387	1.38299115424073	0.00628996591302991	19.2323362376609	2.77760498838854	2.00623169640181	25.5010076661792	42.806277970118	16.9987760941346	1.24089711554275	177.795511805868	114.414526925694	5.23420672218753	0.0659461062230713	91.0391880331821	15.289638789703	64.5346038820263	2.62032376535942	74.355597783361	98.1265842065927	39.7839298524379	20.4584962652828	2.06745939357702	17.8467555280293	13.6166799754379	16.9413265175869	0.155104112054518	2.66044833201161	0.848737286998547	1.65664312203636	3.47675640154652	136.999409266244	7.41610686656076	0.0180176578278613	12.8532694815715	0.119368870165827	7.66125148250374	0.374946483821928	9.32501513010684	22.2631755043924	5.31549915000686	60.544682387875	9.29978514253925	64.371734856739	43.8778256550517	12.1662247136295	38.5558952559362
TCGA-RY-A83Z-01	0.0625229095925605	0.0105491953612287	13.639433185423	2.18725046096897	0.00514610095928205	29.2819591572588	7.47197899728868	2.63709163866841	27.4685170987116	62.4948879086167	17.8745855787576	0.472373869225557	271.780807751673	159.865573846344	5.24491825123335	0.0460505812154819	97.8763585571758	17.275881103216	131.369405602733	4.5804088192477	260.228975799305	73.7073758931462	72.2803906675085	20.3036679906316	4.570824784456	25.7728135362953	21.4459183799008	16.812442345372	0.207070731080667	3.61333891225429	0.76570063961392	2.51623354910963	3.42635550384771	42.8519749225485	5.77198974010677	0.0260531334046292	27.1016336461738	0.0786058674166378	11.3151932245276	1.38995221529078	7.42649995466958	34.2951216528083	9.49799647210263	53.5043758689284	16.6645760648397	34.8988990824434	59.790078405127	11.6136253599923	68.3841097953913
TCGA-HT-7695-01	0.232895016736768	0.033743973269461	43.4950993718838	9.33686861556199	0.0183240754417319	21.471495780344	4.59209764470226	4.13579757303992	44.6152696333635	83.4918257495626	19.6596191424603	1.90150987788565	175.64034167903	70.5353352452325	5.64193432424475	0.0948646929289015	115.692030658338	14.9638220771634	62.5290518347622	6.83700427588875	114.212863147023	156.000619790906	55.6265792419509	19.413119852013	7.8171581663266	17.6694735061002	19.129390833678	52.8396294649611	0.333021903948756	5.96361394639521	0.855488803056455	3.43148926694991	4.50744618621301	416.80764538665	7.23836704995839	0.114603544071072	37.869182511749	0.250691132847724	14.9400478437711	0.957367986433651	29.3525031394095	59.4894546413817	9.78341832628606	84.6336023082195	14.231610131323	56.9396914157701	114.903883616332	12.2379632123745	87.49073516735
TCGA-CS-6667-01	0.155563450663757	0.0337747920995814	41.659643359149	6.19819956013994	0.0124183166671554	26.5209659303127	7.43847777298702	3.96501277837931	34.7130113068572	74.5903472700305	34.927728712968	1.3051632947515	202.808480620667	101.035368258079	6.892694141945	0.0533965191585568	100.162717928424	15.7280319146556	88.554331247051	8.49715946664575	121.157406987323	151.405208986066	59.2522982270217	22.456190721377	7.62107772116665	22.9233836825949	21.6943925744392	44.3680691113859	0.195125919560428	4.74579016805068	0.967606104595198	1.84704960140428	4.68211720395994	199.607637362031	4.85757499976335	0.0808059854719465	30.2680067899062	0.201747874613936	17.1798817770463	1.10073767144908	23.2633375845978	53.9019277620192	7.96414737166728	80.3960640939626	35.0719020211173	80.2973632966664	102.510393769454	11.7612718682034	81.8565277302006
TCGA-HT-7857-01	0.0516966490759658	0.0326740018225853	22.920349068296	3.38530309790685	0.0160674065159724	31.5397795662589	11.2297592358578	7.0883420051214	34.7110989483275	79.1583726714764	24.8970219387231	0.587917577530945	125.306092608691	44.9579774245577	7.831104393718	0.0213406085221822	39.0288308766536	14.4431334950622	99.664622730073	8.27713536731352	19.1223726430261	85.520357165538	88.5759519696613	18.5513308834744	7.84257366799993	20.3111696590672	27.9933128483464	33.7694348741213	0.180981878181032	4.93796007345727	0.724411971173293	0.0892711610375174	3.34497702875397	30.5531872862778	2.95979346018116	0.101533859304622	20.2814747894624	0.126771841451571	14.6109759245851	3.43961086983108	13.1973345318722	33.5300601850928	5.46294534558424	116.725963867326	24.7471885652199	35.9092968526917	105.127544034422	15.1141254611353	74.325195425643
TCGA-S9-A6WE-01	0.0684276155912792	0.0131996722465472	15.3342420137436	3.036152202615	0.00668034849594837	17.1754056514028	7.34122462849173	3.63526122503497	37.4224820683018	50.6622388820729	18.4339239045933	1.14723860270388	173.267811783472	91.4711370997104	4.07837699935243	0.0533188951409413	82.2393758218637	15.2266658266891	69.4897157539684	4.47009181991483	51.4794893265448	107.254641244733	58.7569599062241	20.9165813671609	4.50528074188642	19.9369506294089	16.953696322676	19.9306293670747	0.127426220534348	3.19184892336591	0.830918306547004	1.88830311045162	3.59763400608216	95.0531900841362	6.45653336667061	0.0293060674600835	23.5058704480289	0.0990628301950021	11.9595469382031	0.848818228183367	8.93056126624514	23.4465147979393	8.78638879289946	76.892129541589	15.5022387119294	51.5547219096714	81.9095689661403	10.8665597935595	42.2903479113153
TCGA-S9-A6U1-01	0.0748487455524872	0.00928934053771028	21.9138459737191	2.53239507232858	0.00594355598329433	20.0580888569019	3.91098223444426	2.56743673956625	24.5640255352752	46.7718325232608	23.6150156230622	0.868425620083872	214.381906197528	119.786575973002	3.80582041711714	0.0318388665894865	89.8340993833045	16.2811153609168	93.5406836414174	4.13917020962801	87.5288773018069	87.3138727961387	32.0823863623337	20.495143759244	3.54748756827416	22.3116157061766	12.002379309602	27.2680536521869	0.149446817244132	2.06759689958151	0.906527166339436	2.03288305733464	4.08135179504162	80.2950381309479	5.31108256226998	0.0199891755251306	17.5448025013189	0.0839723320367473	8.80907502333135	1.13698668487075	10.7196334766594	26.265861250156	6.54843349485581	56.530693321533	17.4662203905745	54.0128808213151	55.7563569179423	11.943586792176	48.8159689616824
TCGA-HT-A5RA-01	0.0652607870117519	0.0140377603741209	21.7782033840962	4.01454178687847	0.00790093462360008	36.0856763437535	5.5917594625833	6.83614355202689	31.3247817610027	99.1502911142883	17.8445674463565	1.27887090678894	181.369352337404	60.9950046172702	7.30826795319566	0.0328825655984419	43.1573762067248	15.1788388745851	103.038507140401	8.34754252871014	95.6926560561966	119.20653471266	45.9517287406391	17.9969303253765	5.89323079159076	20.4756668428634	13.5521005269544	36.0968049314679	0.116859763840298	2.39008696872419	0.776261235323082	1.49569171810052	4.63722861039772	59.2875358046895	4.0420365964471	0.0277247936682806	16.1888238924612	0.0348571655603065	16.3367030496506	1.18428187668984	12.3758965106162	42.7395491623313	6.55798506749931	57.084957339331	12.842317918012	43.2807964318778	133.764867972278	26.4045607497481	78.1170699686971
TCGA-HT-8106-01	0.0495787040732247	0.00865028080315182	10.2392428638407	0.895600462229997	0.00728640265145922	13.3463165803061	3.56594313583792	3.78636526342435	16.0790035870353	34.3563287759228	16.1659818586626	0.346654390161073	93.4788232527546	41.5649367383884	2.83584865605372	0.0145133357517574	45.1117280107196	14.3211979776195	63.146969011542	3.94131042514735	53.6611970351042	68.7542680698616	17.4345796129039	16.2332015156098	3.86614259467943	19.4367903043964	9.22122949658728	23.9578363497163	0.126253591762902	2.54749521198849	0.708345513136956	0.504290090150399	2.941803641149	24.8193646937424	2.84375808387005	0.0333815971305902	12.4351286432031	0.0697581746630521	8.84287428622032	4.21275432449991	9.35322343191241	18.9196215203304	4.53855307100952	59.5269194476174	20.4707093025244	28.4224430866289	48.1541704469541	6.80703644031567	51.3136828765488
TCGA-S9-A6WO-01	0.0588348542480828	0.0100505041634699	20.1791692841064	2.54206615647835	0.00630501572259512	20.1842641341008	3.5664042440777	2.6838252956739	23.5643871616055	46.1928684134258	23.3351388017928	0.726514364243436	184.51546883286	102.242323913005	4.22941085179477	0.0352049631773817	71.8142891605987	15.8110080695805	84.7564768085857	3.72902121044277	90.221313405302	93.6551451244567	41.0017802771978	20.1250566182589	4.34344140545243	21.7412268730138	13.5852728140163	25.7081282146656	0.123972277373425	2.32731560587668	0.88049633168326	1.43055708472463	3.5223611551774	118.627131114988	5.1649411351838	0.0227633487525483	17.5498786012323	0.104972221384006	8.47802364978183	1.27330992058663	8.87694169950724	30.1080320553714	6.14326823271564	52.5065584095725	21.056651795752	56.9801663768471	74.5290432202281	10.8245917637367	49.8620395272245
TCGA-DU-A5TU-01	0.0611911663082091	0.0108063471290724	14.8175342997241	3.32081665436951	0.00666186655700378	15.5117986783852	6.07073975644886	3.42994085882077	22.5796399881126	52.067968934939	16.4249326600234	0.45894511623504	190.676323064227	84.3783642824114	4.40996968396912	0.0276031397045134	60.7848486804697	15.9321852130695	113.419040930469	4.71118572594531	92.4232764753057	64.228183988755	38.1773123085885	18.9297329876799	3.11331355081641	21.5223475040755	16.7638666518254	28.634346500519	0.146117008474551	3.47836821547829	0.775900082243734	1.31689639635117	2.75541189474812	57.5026789192226	4.8383902587391	0.035181366659828	17.0996048073996	0.0711614268218398	7.18443030444345	2.17084440254691	7.1909944535607	24.1626691287508	5.68289555806324	51.3137939839204	17.7724433328461	28.7270288640446	79.4108311957921	9.15202311312145	63.0162099259804
TCGA-FG-6692-01	0.038823373942171	0.0340521428791	14.816087490775	5.20717957107643	0.0100734095958774	26.2431073092827	7.5100084539981	6.4845076191318	40.1220551765707	83.0342589595666	25.9541602808876	0.80978373205277	242.257169006834	91.0041702954793	6.37735044114037	0.025548420969545	42.1767597684199	16.0545861591465	128.478615281278	12.4660472177547	83.8609433567512	91.6003451818362	60.6232400682674	19.4654406054531	4.34098235336078	23.7727101165163	24.4435105927416	42.9370681378436	0.13675921984555	3.14748144558921	0.843605421414814	0.619430312296262	3.06268390432204	71.4493070992402	4.06189217507988	0.0761627091035738	19.6795717235826	0.0541703564662794	14.8952490261931	1.38002678975013	6.78313221671497	30.8759547596174	8.36699679904665	69.1102210463668	21.6613969428902	46.7151829556563	70.9510884539611	15.9894048276882	72.3909124349411
TCGA-CS-5396-01	0.366480220908148	0.0568849320932578	68.6686976426078	16.4147527513494	0.0202868754888759	29.3672351106423	12.1360138904556	6.73362299809676	51.1849714420063	120.798519307411	19.9625910331945	3.99870529669889	185.184595984329	64.599111539063	7.48185914579878	0.108180800041513	81.3243063200991	14.6741124654536	67.047633772842	12.2495213131968	132.336434084404	233.38013527574	105.431096632344	20.2522093599431	12.170099281986	18.2279017145435	31.740271372186	55.3606411138524	0.247329052184091	6.1326911056064	0.821799311910375	1.86134110443494	4.79377172594329	460.571918048531	6.1926593415189	0.132075600331036	36.2532827100469	0.160044221140196	20.4499431124108	1.21480495165581	62.1019833347479	79.2565917119344	9.84340197867635	114.208710825542	15.0861255476095	58.6313718005443	145.418153293647	17.4388577247536	108.517866499831
TCGA-TQ-A7RK-01	0.079563995760028	0.0191716138174331	30.481670375825	4.55725873467561	0.00909205858619853	24.7630393970009	6.88297551365288	2.41559208122018	34.7078429269596	73.9175492397363	31.3140447462843	1.19058472354082	264.340732193018	178.593511701654	5.05082434979369	0.0499115168978549	130.028161196816	17.132257728714	118.845863200961	6.99926024711655	132.195007110802	105.363091120069	56.016922153925	23.1185445504553	4.76841582209855	24.109783792781	25.8938968708646	26.7025982492663	0.218697749812143	3.65564404411432	0.949640713095456	2.29406267644865	3.43628478100877	137.602121530409	5.60229603693588	0.0484412195147799	23.8423608831107	0.0967549348028513	10.9137097197361	0.959809870678014	12.215447448512	40.6631285958102	7.45231652995597	65.7527564772764	26.6497642057611	58.9745427971254	74.3384495239452	15.0293751507218	69.2011825947128
TCGA-TQ-A7RK-02	0.0722149660417614	0.00929180571879016	26.1043022043557	3.41198807016083	0.0057615247839125	19.9902260157517	4.73397443114584	2.22991892351563	23.6613470504665	58.7274487115864	21.1778873818803	0.783000730339402	224.277053984303	122.719121414406	3.88667657017078	0.0360333731891558	121.968040748847	16.2863765863738	101.12271671564	4.75601151508618	99.6476362200252	85.5815781311604	36.1023585869576	20.4061075826241	2.8538621053515	21.9330017041776	15.2406812939327	22.4653168891174	0.157450136198887	2.11988304061753	0.859819703117025	1.84990915712058	3.86142882625787	64.5951558749105	5.26566321880409	0.0220799008255473	15.0335992951629	0.0662633049431616	8.14378509360606	1.09741127517575	11.7553563498219	30.5654113659972	5.72731193282332	55.9486862080206	16.4933916195947	44.5459915134136	65.9363691157731	13.3956678949094	51.3760137592548
TCGA-DU-5871-01	0.139216832784675	0.0239608833067	33.900262065966	6.92822601374816	0.0097795277414551	23.4691834594687	6.37173622176939	3.5062749901711	30.5744869901506	64.6898746011344	29.5872235640574	1.06970525009377	193.571869555181	91.5240358478317	5.1799373463866	0.0404863595851991	90.8140419494014	15.6596748750168	87.1845989771741	7.1866640163337	133.701017790376	131.394034311354	47.7292275945011	21.422706406359	5.85819857956946	22.2640379617321	16.1253093583391	40.8730283220602	0.209814281247288	3.52045068507254	0.884690917640083	2.05178262906836	4.00419933450649	217.391751127376	5.06608531008273	0.052753844699899	22.8529819231778	0.181963488060974	11.7632951780919	1.50731920306804	23.1142884747629	45.2854688254228	6.09479108718528	76.146062625134	28.1850014181744	63.3812105666151	111.935312937346	12.8858272232174	82.6099318098895
TCGA-HT-A4DS-01	0.0432171397587636	0.0218973692829566	15.436977918884	3.9404712521329	0.00652209352824096	32.0663262504153	10.6448194965956	3.41530222078555	46.6918841615176	107.120980312282	14.3343875382826	0.371803085320216	259.939956615123	80.0200429686585	7.92924892144937	0.0334520631821119	70.6377047807724	16.7797614359165	173.369274530116	7.5422581143477	193.555798050029	71.0827831901749	102.122984244781	18.1434165086983	6.21697302759983	23.0369348403682	23.7355023987049	15.7051725951137	0.178999962199945	3.74761300065264	0.707956652953148	0.592353142487462	3.17293750103051	20.9639090961151	5.09078340513482	0.0425884044724409	26.8608397948493	0.0629130567795019	12.9699736596013	3.60382656588934	5.72225991009788	31.40666982913	6.11755900995329	76.7725410166638	18.9374080034544	21.3187039086758	80.5324132170456	13.8270690933638	79.4209477464803
TCGA-FG-A6IZ-01	0.0447013918362068	0.0110229712238252	17.7308189922597	4.6932905844737	0.00388918359094012	23.8238060580592	9.86214847511848	2.49551907885118	30.9648911965442	63.1599293581607	14.4047984763049	1.13211136856605	251.620584742885	107.67493454074	5.63030889773929	0.0608593997725981	120.123768458739	16.5842212754276	115.188542567782	7.72383331098853	95.3155909936013	74.157569886215	123.148622615359	22.4595273237497	3.18064939497734	22.4687685811646	16.0387050337358	10.4638420553306	0.0817486912164226	2.72530239604697	0.686638950605505	2.365266785552	3.86704253816509	49.5394981722669	6.91421297258126	0.0239064034398084	32.1749738647949	0.0385687230958699	9.39998710886681	1.45754719926432	5.26502057745637	20.6356207580812	7.70167508771222	52.0236497131677	18.0911397532725	26.8065798207024	89.8814946870133	12.0717272360009	65.3615256301175
TCGA-TM-A7CA-01	0.0910032986859739	0.0179335564771265	27.7188671639998	4.42070888612237	0.00897802368296944	23.4752180182435	3.19123531723367	2.83432735789921	36.1950241927853	54.575060529786	22.1775365324605	0.904412955991347	215.909048184887	103.278612808446	5.32769833977129	0.0469642904030778	100.487297848869	15.6938643987022	79.4759059197205	4.99599772215524	128.059894996721	105.049020487031	54.9097709427841	19.5507890291153	4.18134009109056	20.470784874766	18.7447498119271	42.1735106356255	0.233868265122479	4.3960607821162	0.894364092033795	2.48384588032072	3.88297127470013	184.492582417969	6.24898135333394	0.0399729779516456	21.03927577294	0.158604587622561	11.6874794796292	0.990965670834765	11.6453651809737	37.9734993531041	9.41489898834183	64.4256866168584	16.32628272905	54.5575959594662	74.6809881007304	12.00634322106	57.3381836089926
TCGA-DU-6392-01	0.10736475262987	0.0172296920651982	15.8045894225548	5.12838918772489	0.0107535037599258	25.3010609429415	6.18518355427724	3.66026922111313	35.0677109091449	61.0292156819247	17.1299955376354	0.700114127484871	220.956215224209	73.4665677361503	6.12546219513222	0.044237970316843	82.7937790573741	15.3397811652064	99.9004176749444	5.1462711495504	135.46386059363	99.7201494352209	32.7659133778495	17.1777494219922	6.70100364599441	19.9278501239382	20.3838424582829	47.9247319874767	0.300836062906749	4.84557741210916	0.80782683743182	1.66510740879037	4.65745278814883	139.512351841421	5.67733899230991	0.0444121700322878	27.6592629233373	0.159867324017453	10.8498627278365	2.05204747951509	16.4671961653731	45.1108777366781	7.22516677684557	78.1042712030438	11.625622370078	40.2523420322499	78.0148127498099	14.2960413421306	83.6736109752285
TCGA-DU-7018-01	0.141957157307495	0.0192353226138398	27.2109387672891	8.60798795025854	0.00943898999427412	24.3575582565349	5.08573535948642	3.0318315324504	37.7778748212651	75.2555811407199	19.2192310306802	2.71896482064752	224.138082732001	100.12198075196	5.39113969390235	0.0785861539824833	120.614835539795	15.3089958822196	88.8008351239282	6.68034005545996	89.700968271834	196.231265627993	80.941425990994	21.648587624386	4.72828743682705	18.6601986544347	24.6913201487184	29.5379078531309	0.205020667344189	5.04575584576177	0.899329941435168	2.93270115065672	4.75857980944865	452.00697290317	6.51108998273765	0.0368264573145561	30.0387687819014	0.180684907255907	14.4256794977394	0.392170172762944	20.4146444131095	36.0194709074063	7.53384014732986	89.8141350269499	13.6762329610613	74.8802289890427	102.861287394721	12.9305506650714	74.5411808649593
TCGA-DU-7299-01	0.0881661183161391	0.0150013298909647	17.4645079813017	6.40657458436218	0.010181325337585	24.9077996590509	3.66070215139275	3.10121595405459	39.0671715348799	44.5981362931453	16.8809354486161	1.28301431030834	172.363212831166	82.1168138998573	4.96330179508031	0.0442526324765194	83.4576535837649	14.9338952260579	72.4871352173985	5.16897831121702	162.911541554467	130.640443184358	42.5483414517563	19.1905074279632	4.38207830980422	18.2748291365069	17.0362710999465	33.5109868551084	0.203139576767552	3.6951085490019	0.850581253745804	1.86731486211216	3.8807400790116	133.335991678498	5.72887025038543	0.0428958429025923	22.4796984358633	0.149016896758441	10.9562802801987	0.947697332876343	12.4033416466231	27.6704921952811	7.40752494531699	69.220134646692	14.1089049937017	47.2866241196635	76.1499720296991	13.2455169257389	59.9836762376176
TCGA-HT-7860-01	0.0664023800372914	0.017729095289583	25.826538401927	5.51833486065555	0.01501619807116	17.1286422178942	4.50651656114475	6.02486693312566	36.0220860185607	85.5920609423727	16.878864898316	1.20515113056525	145.800419528471	59.1863612340345	4.29444887247832	0.0410061915806742	51.6901027967933	14.919950548205	73.518092491106	8.15489410052116	122.093944634027	99.084316074094	35.3703332705258	17.1913271232144	4.03178448632526	18.8968171487564	16.2741933777102	54.489621332901	0.163535084904308	2.82860844680647	0.774193451328086	0.674627011118168	4.22355562376712	89.4096698309049	4.47300766607988	0.0663640449952683	15.2017484826574	0.0520293671317369	13.9448808124793	1.64730239036534	12.6803048828944	39.8282878786239	6.76146663480766	63.970878321975	13.4128413517387	39.6941843850633	62.8424565654395	14.377358208466	66.6474222920079
TCGA-QH-A6X9-01	0.109055689809008	0.0316951195087183	27.1840279022356	7.07333025388149	0.0159153466670011	28.9132700899787	2.39122774053447	3.60985516059823	48.9303737399099	56.2059930871822	18.2983805053355	1.85778524868336	204.182447754088	92.3781402999081	6.98237110354597	0.0660546153142454	115.638850837539	15.4362095981513	76.3262877157972	8.08040966534647	229.535515580262	147.693233143175	73.4124267804149	19.3606248303107	4.96633898732736	19.1112779699808	24.1451827458903	66.4012478033786	0.347118441280834	6.42315617711515	0.9028933695007	3.56204801909512	4.99759475242361	346.673080603413	6.26943169557709	0.084930813135502	26.9745842034378	0.212038085300946	15.711807883152	0.808485810541645	13.4220099531224	42.2494825344242	9.909059270299	63.9130271605811	13.430166788732	51.9150072074793	99.3222512030493	14.3939751155902	55.4254508598302
TCGA-DB-A4XE-01	0.108178505607861	0.017536557836412	27.2953559964242	4.97220153200585	0.00872653219252621	23.8111885659079	2.46553837794469	2.55193360370051	33.3061018709373	62.4890750993997	16.8046573438397	1.00483923144083	204.675842273699	82.1460781159562	4.73159248505449	0.049360720999404	101.924848541238	15.5590121390569	83.9526358829036	4.94890279040996	155.823030368155	106.845096194427	48.8833983762549	18.4744601113874	4.73844172853479	19.6622135836378	13.8150106005668	37.4451821519463	0.223389704575263	3.04612862237553	0.8322073249443	2.81735877240772	4.78461679247979	170.744021336673	6.43597005024295	0.0385783364778051	22.7265735400195	0.117116601297518	11.0646847461891	1.04833556005553	14.1539347112268	40.1071466469709	9.00733672483827	60.6701544672902	12.6501707695899	43.5041968030487	86.0952542887433	13.6581647518889	68.0866322107232
TCGA-DB-A64W-01	0.117826536634606	0.0145996607177242	27.9640986475065	5.10392153489173	0.00935541976805703	28.6186495194432	1.97891978702622	2.77380369066641	30.0557374387273	61.4357830001581	13.4381070770561	1.21153003125792	223.714558956772	99.4197776818497	5.8369903239	0.0772933500974818	169.030046261625	15.4906295557624	79.7094896063282	4.07394459330958	106.071943294119	103.214848807362	56.350233980226	18.7266050386896	4.22928061089311	17.7463583537101	18.6310788104789	42.1599443697942	0.277361496484323	4.3268441045684	0.886569157086967	4.09888616706175	4.79267231107712	182.360802158002	7.6580915062061	0.0350507750004883	29.2723311096725	0.15670406461817	12.127124620843	0.361935377771623	13.3442569765619	28.9516804453083	9.62257908621914	60.1850066938949	7.59874946843111	56.4570745647531	68.4529661341268	16.6793008103715	54.0767103511251
TCGA-HT-7472-01	0.0978419831816819	0.0120179218975663	23.939547192042	4.02371283700694	0.00808811433037846	18.8138959771418	6.03769500036649	3.30629292114038	31.5833125644736	54.5442123990491	18.5472988959829	1.08325093934061	154.62469919714	66.2055260286952	3.68080681362028	0.0358523444873024	67.8027917210474	14.6496445775297	66.3064760506995	4.7065473658375	97.3791638406057	123.241346299379	30.8316259394717	18.5641498603655	6.01090587284769	18.4659318568495	13.2826465228835	29.8247851165601	0.18387533904544	2.91179831787857	0.836114687298804	2.2553448530608	4.09972885629004	161.029107406703	5.00911978967103	0.0331768089735138	22.4962427915232	0.118858206134243	11.2611232189736	0.924437933198367	15.196912268012	42.0398081125572	5.93850655325172	62.0725978955937	13.8678249304596	51.3043113920176	81.5788510234106	10.5535148713706	61.6338380208666
TCGA-DH-A669-01	0.0424037699958524	0.0140112087905216	11.766551080767	8.42530654601759	0.00685240908625794	21.4138540267009	3.66214906782648	2.68597632754095	29.0832719216096	65.4383955408411	15.3655430218546	0.874522099627847	244.167444845102	86.3651996450086	6.78483819224497	0.0815110608008806	101.640964606867	16.169513570159	102.333389581363	4.16609763862612	117.872343009141	106.992674049429	47.8706060531676	18.523808861807	3.64213217535765	20.8481379145677	19.3751400773264	33.693317617782	0.116777874361153	3.39260946898227	0.760014060227562	1.82738743854441	4.06092543283033	64.4237435941218	5.8094145581822	0.0271459108625647	17.735877925852	0.0500364650948976	11.0820877214532	0.977110924379168	6.62118329672205	27.2319413905507	9.01183302612941	64.2969797345729	11.2942391555637	45.3660605462226	83.7607642708024	13.0621310185212	57.582992232187
TCGA-HT-7606-01	0.0856072806159626	0.00765901520831613	13.9321688513966	2.98458193760595	0.00387928028719221	29.0365078699401	2.18953638615075	2.27313371106254	15.2747523478635	52.4930407417107	16.9550500618975	0.609909618587508	278.084777640188	100.533680786996	6.22193783173319	0.0472921355335129	76.4271664835154	15.6861978478848	98.9938087185782	1.98099550498153	237.575960759388	106.939168678109	25.0177626453604	19.1669388026865	4.33026255563583	18.4798256707706	15.7712312778915	24.2273374583985	0.162119387300483	3.44329241831248	0.825871923264457	3.61259791104687	4.03740278463562	81.6821376342364	6.09983186331794	0.00899513652318141	21.2310363382409	0.0613446338472137	8.45845961839862	0.568130371185264	13.8290744354601	40.8193275085923	8.71858345683324	42.5735959292647	8.41305483480681	54.4417337295909	71.6455383147411	13.7764056531473	51.3700260979049
TCGA-E1-A7Z6-01	0.134060030641085	0.0330462194114521	54.9411932912734	8.07696169197838	0.018275406177084	28.6116057982366	7.97403823631009	4.13271852982643	49.4355228545483	84.6846999289325	26.0531578725887	1.94985107827748	183.690371284633	100.711213264887	6.71895312156114	0.0677484710519613	104.212687309652	15.7664230241429	85.4951627831684	9.0498186103166	195.134277433679	163.527448126909	62.4271803350638	21.1716222771453	14.746616622924	20.9932771841001	22.2801365818203	49.4736449547112	0.230413192137528	4.2188010697743	0.890361245869313	2.5760800463437	6.141866161894	327.265022268668	5.43762778491659	0.113439232471297	31.1541143329166	0.164097133870742	18.7545188684194	1.55036477008661	17.2675204072874	76.4208034008822	8.53941769469524	72.5136293015657	27.6315916345155	64.7301830248569	162.644936445137	17.2788836899819	89.7392680384199
TCGA-DU-8161-01	0.106263963644004	0.031243471022038	26.8083416402956	7.82476389422495	0.0213164173233118	27.1173871096607	3.78162096107925	5.4320261674221	39.1333479410302	103.476401056474	15.8462586247905	1.22306276633183	145.301655073276	48.95112140488	6.31936483564842	0.053463706691332	36.1288743655766	15.0680361545271	69.7383243661133	10.0630224726568	94.9208276481962	143.352228797882	55.033188879031	17.1251947615624	8.47702203709815	18.4565364554035	18.7317686295621	32.3251862044988	0.209253261329168	4.26172323655286	0.753874941221497	0.86234511326584	3.83589744821995	93.3435839018892	4.54740771128403	0.119208697116349	20.0210650252831	0.0776292442703171	13.3867636624422	2.50468758316473	23.853045767215	37.4879683879555	6.11612506363139	80.9643998491382	15.758718309023	37.5437882267519	118.279275085589	15.5541192684498	92.0253427328409
TCGA-E1-A7YI-01	0.0399678637279419	0.00395786565609351	7.64792424887167	0.503578865927494	0.00366224408695552	24.7917699680638	2.91634344926807	2.45796484505017	9.72236991822048	38.5093354213204	17.8495510119443	0.236371629931654	252.137564071756	130.621973039138	4.29511098352627	0.0207761994034614	48.7546046351337	15.7949720300033	139.347694717258	1.48095732053347	79.7320084438578	62.9581406320885	14.2704585508168	18.8224605061653	1.61958533863914	20.5261517607647	14.7266214870221	15.0166508344372	0.110195349023748	2.08435669948386	0.857817006276258	0.707695149417944	2.4693326466646	25.889685586066	5.04912508484872	0.00892869891765529	9.42615540753208	0.0653565240069544	7.77670010196549	0.603095358364893	5.85212144522452	19.3364183175527	5.57351964251205	40.100043393804	7.08100183486639	54.7595183469054	35.473041183027	16.1574842824557	29.9883094733776
TCGA-S9-A7QW-01	0.0651472358329414	0.0151210517765153	21.8640111730025	2.9814138783115	0.00588226326839602	27.4998355672791	5.12072781537924	2.88601009683016	33.7540271473789	46.0408958168029	20.472842191033	0.999932532085623	245.050225649311	119.855316550358	6.56676523597706	0.0507500391655276	77.9574925554334	16.2481451082879	95.8856027589561	4.39253636705309	121.804094652098	109.714255309093	66.8221801207517	21.3694451902308	4.35207087240065	22.694796700376	19.3214015239432	23.3318003007886	0.194559421520134	4.01343634123434	0.915710212605841	2.36276011056482	3.79630506646884	183.224649678159	6.61920223780261	0.0294891320841059	28.7736392994707	0.135788069324635	12.2938415112886	0.813631484250176	7.74073628956153	41.7306457340347	8.98818123267398	50.7121012738034	17.5147508814765	58.469707205929	93.2855733975633	13.3790203247682	58.7781739897991
TCGA-E1-A7YY-01	0.210721174686226	0.0622708437186919	50.8618925080924	15.1584373798782	0.0306034986491825	30.4382741088731	4.11316318026814	4.51731968947292	47.9067081963629	110.541655056815	17.685208472648	1.60070806003894	181.842019650659	63.1796628263561	10.2518140088783	0.118178273991026	147.348519991197	15.3966615077505	69.1369757298647	7.39556689936499	170.797801547364	132.1691561834	82.4569489065864	18.3193033955078	12.1205296159527	17.6653486379065	37.5122620374941	109.470490756944	0.604906577032069	13.9919901610248	0.790273497840958	3.48581592784617	5.37543275318142	374.023248559273	7.73422532235974	0.283890234885223	54.0685242792572	0.441571787053403	15.2789665112122	1.94152990900969	27.9150467879227	68.3027488636861	12.3921103496958	105.067790231347	17.9702406701068	42.1309525693813	133.154384200073	17.9572436385328	115.622828062323
TCGA-S9-A6WQ-01	0.0898868172772462	0.0267930227024776	24.3308585367752	4.86688818632647	0.009875711038703	19.4515219538667	7.81593335230707	3.17729594235948	32.8108955605571	56.2288451637	21.2151619268669	0.880100580327015	193.967125615467	86.179494041483	4.83129875712786	0.037375916679759	84.6116761982842	16.0224389911143	104.116411052192	7.73781550358029	118.249046841533	89.487997649742	55.7429561990848	19.9020622822818	5.6238790570192	23.2381277134091	14.6012100542014	34.0341166924634	0.211979569816821	3.58501753832816	0.822304490658373	1.33532546143984	3.99307558667135	79.0257997451249	5.13092006574258	0.058748854318126	23.8907127923684	0.136877232378037	11.4904445009554	2.41263068919125	11.0611443771852	34.3117194679593	7.38036279209382	70.4627758725489	25.9885036787807	36.4186322015138	69.7619547535783	11.2434434837319	66.3153689170627
TCGA-VM-A8C8-01	0.0851792824406262	0.0166320603252776	25.5881714605043	3.79587484372432	0.00831353616828935	25.5880748528408	6.19581034500319	3.13777798202926	27.1570791285206	51.6549496233078	18.3621535410305	1.24107693770393	208.1104844699	97.8470653608198	6.14616093410971	0.0376888873648262	85.2471958215485	15.9355742737664	100.667628248509	8.36891755274521	123.181765413693	137.89134844239	48.2885333863592	20.8693267861779	8.83608345554571	21.5673572043966	19.5120531535484	22.6300420706101	0.161659547705625	3.58160883977139	0.835882652268051	1.97306183865147	4.18439977898442	117.404902516296	5.48410954643286	0.0440348255280823	28.3028068859835	0.105362658101614	12.0262286177104	1.54991697329131	10.0605212005963	41.2593261353036	6.88889922185125	55.9931052515706	19.9725187896119	48.8467281666437	93.0307986652001	13.8379586055449	64.2949977468795
TCGA-DU-7008-01	0.108958097519432	0.0160619801374745	25.7642925952699	7.23389697738973	0.00848173603541227	26.0202978381786	3.76329773784432	3.28601592491021	39.1946929671891	66.1064206074443	18.0386859855605	1.26686874036431	233.405480540355	99.7773761727153	6.06009116976371	0.0784714078608915	137.481820312985	15.7055340488684	86.9117433775318	5.42690083009734	266.626001370916	134.548361540543	62.5968179377363	19.4919690393152	4.17339001446745	19.3335343496328	20.8016614185082	53.4883197463139	0.320133719103779	6.12236615351641	0.821436303831327	3.60687319363798	4.79305303815282	348.438948418049	6.85489376383651	0.0383016736769943	26.6673505522349	0.158055444644699	13.7214286633797	0.859650922984116	15.9195389996853	54.273519357399	9.73839855258105	72.1045532714373	11.9284302250176	51.5970751634136	92.9847678366495	12.5232604362364	88.3951824432094
TCGA-HT-8011-01	0.0600498097188642	0.0114375560461873	12.5471420557216	1.39163846974718	0.00624512386453006	20.8919721529989	2.42477943049943	3.22731078150963	22.4695692342207	56.9671581349462	14.421305567113	0.587461299750116	218.414415165481	77.4708421902116	3.92905526749076	0.0342265359393337	65.6725322013054	15.2380042844456	92.4544881739217	2.89929374794878	127.957636912785	108.335796236652	30.0894855964815	16.7277273032836	4.01438819157302	18.5952591395147	10.4065885012651	31.9356236755902	0.106880497729027	1.82730166330893	0.766161404941591	2.05117521869253	4.00419751844333	68.8737825376656	5.54855408088359	0.0174290548640397	12.7713276260714	0.0416719589224717	8.56154268938688	0.623683336343563	7.82668948338776	26.4429920887927	7.20079020463179	39.9743669707683	8.32105700480623	40.7655146669056	93.6083006108424	12.098834608635	60.429604950793
TCGA-TQ-A7RQ-01	0.0870063382196082	0.0123726000751644	21.5465150971365	3.30231382643471	0.00964411160915613	20.5200381038526	3.07013638236388	2.57085494267708	29.9856528761498	49.687482587374	17.5272163507593	1.12335113739318	187.59936700927	133.885698103503	4.88757144635199	0.0719078532070069	103.745504262369	16.0950448140966	75.7783374399059	4.14102407593072	55.5933122564311	86.7191169917569	48.4945306085211	21.3359125047349	3.56388841370143	20.5550788873916	13.7984614749473	19.7354745083614	0.152989061199902	2.73973085287469	0.895134652935245	2.03292351428892	4.11353384053164	120.922285592541	7.42856099652598	0.0378122468989421	17.673012445178	0.140485772598442	11.8472831091291	0.888538431061816	11.5467420341337	24.1679610364985	7.14058484516985	63.1984846219236	14.1714488063682	63.1906981465024	47.7919207403277	15.8825182668426	37.0414503936788
TCGA-DU-6404-02	0.0429879533773744	0.00520178281925774	20.059241961254	1.35189318201368	0.00564137110669766	30.0337298390143	5.31631342659259	4.03784113142767	32.5977029349528	35.8011948104937	19.6697908464031	0.761872870205452	173.383234526312	78.0925189707936	6.65139404126861	0.0141517901255407	21.5556361897296	15.852681101313	93.4300289316942	5.23607078853814	6.23267235568981	62.5480668469205	38.2900471807247	19.2889800081426	6.2944090376814	21.3782016013426	14.2915002372595	22.3869954896681	0.0803522847515926	2.17349842428029	0.792476558152673	1.07294661721933	3.44151098147922	14.7236370450545	5.13365611304303	0.0184080080517597	21.4507367461569	0.0847366586667551	8.08372829314639	1.68195842073547	7.59649792749833	11.760736461197	3.52354548144438	69.4026868264896	19.2114161690646	33.4941464721378	85.7015151655587	18.4898835854222	52.9630777145222
TCGA-S9-A6TZ-01	0.0675539746559642	0.0133342857354536	16.9685379358187	3.28430295998772	0.00933891202279593	21.3967869087079	3.30968504017415	3.00744457903621	27.9219038242587	45.8920421145582	19.6927926645181	1.01537694514448	176.999920738786	99.9459294407276	5.30300498215631	0.0456686534293635	78.1139828001681	15.7498558852312	76.8673613338353	4.16453348437833	92.1886494549152	118.399508251723	28.1516961450157	20.3944130465842	5.51512093160116	20.5830148083887	18.635311740462	24.3762228605341	0.179561497488359	3.29537979636336	0.881546515019296	1.99930201632814	4.65144788541658	108.14445438037	5.47413833585176	0.0272663596518416	19.9001319583685	0.105511417142505	10.2776237020455	1.19469269732979	10.7712718320969	32.6333068740292	6.13291131229111	57.6580593416143	17.0013000081965	61.9093826072345	70.9501635019973	13.1889713369332	46.2887272767392
TCGA-S9-A89Z-01	0.116894650664854	0.0166917610654193	27.9567213013197	6.94057474169298	0.0100661179536371	26.0204905115924	4.76799383957478	4.00601026698513	35.0375915123945	76.5516054545532	19.0113815530026	0.814287321396537	182.601407376162	75.0313718001587	3.96440925495944	0.027325825535233	118.516309575681	15.2337894105799	98.9719666333513	8.29737321318154	139.408980149013	93.6268451309375	36.6852381109179	18.7157140731014	5.78419057482	21.133674460031	13.127022048122	37.1140873618014	0.157030664619157	2.45836185923614	0.710509511304727	3.47455697159768	3.29663292747785	61.8282491319128	4.1879537519622	0.0450192318429148	20.2159600293338	0.0688777857554247	13.8493034196342	1.56533034153638	18.5860327556944	47.8658339700903	6.87636791556332	72.9564144238248	14.496796295417	38.8920080616381	66.0299249038119	13.348460975042	78.4589991775177
TCGA-P5-A5EY-01	0.375972479910846	0.440697330448984	98.4546876279916	31.7776373195586	0.0705446519164902	33.5051522465121	15.5404609717006	9.44261934350848	107.221468568081	141.825542874352	38.3054695691166	2.8012444514584	200.979472749135	62.5258647547934	8.67615191840325	0.105531501431592	92.70215693014	15.2403800380506	76.6446314331864	29.5758733343225	150.32394074546	194.644757436144	116.369009974742	20.4982220451601	22.3901238783209	21.0016077694199	44.7103786809613	126.226027027104	0.649685423063013	13.2807121074697	0.927296219923827	2.53041344363478	5.08743160274314	737.848769676524	5.47338898790222	1.81296547898958	75.7812104099027	0.601085587504764	32.1003334767001	2.16931954850856	44.1558144796483	124.247573456486	15.2198475088228	171.322653228676	45.1015094985735	55.4078816695395	253.48237236881	12.5085328987344	161.750662727436
TCGA-DU-8158-01	0.154523090045809	0.0557167092028513	46.1604036159071	11.1707222654358	0.0344941337606746	30.0005521493214	7.2147753690063	3.87301325445695	55.0607124302036	142.642776243535	20.4255665680004	1.92352901943569	143.377898038647	66.3212028076682	7.0514506634782	0.065998102619529	68.8366085331382	15.6084621420123	70.9381170251829	12.3736876023995	128.047997133612	137.62472263995	53.2976391073148	18.4631884405106	16.4324646159026	19.4500568276567	18.9119209386292	51.9421285974031	0.179797990768848	4.29543621154735	0.751373953096319	2.51200974419066	5.69579076677724	92.1304813009385	4.75598638949024	0.156376949965109	34.8391594350845	0.141228682958454	17.6616966119406	2.05663896256037	24.4792121372975	54.4336961760195	8.69282204789881	110.962649107787	19.2926783112443	49.9215915639534	120.28967580704	19.9133779460834	154.978784934816
TCGA-P5-A5EW-01	0.152217102081034	0.0204664480111861	52.5538515388864	6.982242218532	0.0103438693972285	24.1067384818158	7.81379270031137	3.88138564750073	44.2495969387793	61.7094824030333	25.8339674865182	1.33396098189713	191.361347118493	97.329291667782	5.05898015177907	0.0458058049895469	101.31116125124	15.7681044535446	84.691408328781	6.30968420090981	161.000166413698	132.95935840164	43.6973609534905	21.1025084938678	7.01348800959351	21.6967997530961	16.9028159841116	51.8375256972826	0.220161771291413	3.26640049751304	0.896961211900512	2.97763161222926	4.58740936025	275.904072463802	5.1509143395525	0.0546742901657673	23.9648969790111	0.159799317896582	13.316491586149	1.36410693548334	25.317865593387	56.1740276620789	7.38272922310676	77.1690268444407	21.485183529929	61.0086068224435	104.589600488623	11.9606237776806	69.6696430668002
TCGA-DH-A7UV-01	0.0594826478137359	0.0135187734304471	19.0964506068353	2.84733157518581	0.0068271778423666	20.8554917588055	4.10475921491601	2.75715328463624	22.4049120964363	50.706950997606	21.9861936334459	0.800348556549714	193.84390856594	112.657004749473	4.60079501761624	0.0435595084195125	70.7108731570872	16.1759454657802	86.1945317487688	5.52658262842511	78.8449049651339	89.1804709064604	45.58458577053	19.9871828843226	4.52234564207529	22.8531849639512	14.0237846373094	22.8434829868845	0.133035502143386	2.54287308348578	0.885264340826675	1.21485523528391	3.41065990647859	102.047768576268	5.38073933860139	0.0263664787555438	18.5218118478589	0.0888767961208881	9.46945094061719	1.62665946214459	8.38085459361522	27.9693189854997	6.99044521754027	47.947030143032	25.696357407742	45.7898732974267	68.0834199422301	12.1554890446542	44.6295706188222
TCGA-CS-5390-01	0.103359118773903	0.0231183394028905	30.4045073532198	4.34227257997356	0.0115104743028224	25.7391605513654	4.2083251365662	2.73026040816073	33.7188003588431	71.1014291783376	20.7708096598114	1.25481226823695	207.457646736025	104.184920334848	5.75083733501911	0.0834686012129583	113.195884046271	15.5453085874785	78.6373327803357	4.5015285055011	76.9674348576189	132.214977925301	56.5627637682796	21.1607397604404	3.49819642564168	19.4003956302177	15.9504826322213	30.8320461258688	0.256046665323782	3.83482057748351	0.901301960226758	2.03734941749727	4.56668339814301	256.513952732371	6.70579772483214	0.0577195903577795	22.0533431331071	0.206285035344007	12.423026196546	0.64822079508801	15.9244273156085	32.8415617783966	6.48242918723262	76.4252741097002	13.7085803132936	70.5711399211229	77.8067423748618	14.4202580627931	65.5656739167549
TCGA-HT-8111-01	0.159867351651317	0.0184986947100848	37.0101439954028	5.02078896545363	0.0110996823026747	25.4789153565431	7.40836866724326	4.03397398152903	35.9782029338564	75.2465157300108	19.0827933146479	1.12476740375814	168.990593530626	69.003701723592	4.88997928831858	0.0506973734593054	82.3693686082691	15.2353482176094	78.0476996965205	7.14260371389292	103.184484801079	138.872788258929	46.950074366281	19.0422952259867	9.93456703331604	19.9924522399522	12.4764443111112	26.9054814245891	0.195448204703495	3.02588234933605	0.833063463886252	2.66490242721198	4.64737201918257	149.30002299409	5.01846066027053	0.0481933318146676	32.9987298383781	0.11302767961647	15.1314722468166	1.80716100340324	21.4139968765632	58.5528169903372	8.29108488758098	79.336012706847	18.3191828285501	42.6292157455466	127.998827999591	14.1669065703202	77.3326261743471
TCGA-VM-A8CH-01	0.0957277326050307	0.0159944569909021	24.308107094967	3.37161239622628	0.00786143380965342	19.1980953774085	6.13683215765398	2.94587029205372	24.6502531796861	67.0232953278468	29.1822549924702	0.877562023241448	188.180071481161	103.084519144043	4.11839678581777	0.0342322265286757	92.5994406040312	15.9464373989305	86.8011315542817	5.41651997290358	106.395351642776	108.394461011492	44.0891124291461	21.4293174286456	4.77250442148391	22.7633311462997	16.4273861367986	30.9578654593089	0.186448493633878	3.07605860400989	0.904051970099616	1.66232020445176	3.73224096268397	118.857844596469	4.76170886613428	0.0353167107072435	18.8741878382599	0.116796478232767	12.6249814132213	1.19814727710326	14.6859944268713	39.2394574243565	8.75555030879928	72.4520995375748	26.6979478867966	65.1437228951839	69.6353366528946	11.285463282023	55.5490082861978
TCGA-DU-5855-01	0.0892092921943557	0.021064030766379	32.2652303881993	6.78893270402265	0.0098781562469333	31.4570234685478	3.77666010604707	3.32862426744107	32.5177586912219	70.6963282143141	20.961615412327	1.11572020964662	191.30107206674	85.8014982356902	6.87558275350371	0.0505081821353085	80.6684838105433	15.5590688592763	93.8667879852382	6.01735803550887	148.539957392307	146.903189553675	59.0176162875902	19.857853591314	6.43289044127231	20.7822503885867	19.2151916510321	39.6347005244209	0.191054892535102	3.77346540765462	0.797660259331256	2.35024344585606	4.00953655635942	163.147992219093	5.19474197880372	0.0399018811502307	21.0429435760602	0.122680551640644	10.5325857588973	1.83273696395635	16.761229060695	52.1389564600709	6.07614303503444	74.6457405543793	18.5828997341737	53.6212399452253	108.141106134503	14.8601289442532	76.2493161931817
TCGA-CS-4943-01	0.105473449136312	0.0112932070241418	28.2505498700653	5.83500102958344	0.00592597177568441	30.2387292013935	2.80397384640474	2.34429063704914	29.0161367481904	54.7435474100127	18.3697048798106	0.718127971695225	261.299797512992	111.979250376455	5.01300242198602	0.0516130012432992	169.636848731294	15.9269124963953	95.7596599727995	2.96692749058272	231.826578080626	147.441737711167	42.1811943977482	19.4071530420262	2.90089232230442	19.7979974172899	16.2325714281527	33.148552743994	0.20689203882475	3.24271237376102	0.902406869206963	5.12901751696557	5.25696375383476	149.583493683903	5.54544125779154	0.0231420454781587	19.152183217736	0.121928223936798	9.11403779116294	0.50090696171456	18.0376824574766	40.8021437226221	6.27872382957691	64.0827342159428	9.45770230729878	55.8458896682857	103.744268637197	12.3621380002627	78.6745575634693
TCGA-DU-A6S3-01	0.0920962080941022	0.0554917025577732	31.8731990915401	8.66656644219885	0.013591874381015	24.4566136366592	5.4328948290519	3.47518561742441	59.0225901230892	69.2940484232118	29.6924789201794	1.27498396658419	252.94031050711	129.769883150284	5.97436232224062	0.0799606268435022	108.652369499164	16.5215615970469	89.1248651300601	7.84566404869566	77.0629813736704	100.324296591404	107.041014018466	21.623180468439	4.80924504767315	23.676878911079	26.6141907085839	42.4924403310961	0.276837846042722	6.31514443416971	0.992942767021068	1.99253179173009	3.63820167884844	234.628320184053	6.65755021493713	0.125454810384832	36.2683463378286	0.342149949991025	17.6720098072322	1.33916711452004	10.6593232715349	38.0696977849685	9.56533590728722	99.8187011180723	31.3118328524077	60.630045735434	81.8796540081422	12.0370428299339	65.2681311865787
TCGA-CS-6666-01	0.117660363095126	0.0121690857865493	26.2806871885508	3.15420411136535	0.00821938069765347	27.6234651053525	6.98643565112097	2.87112653387822	19.4706240194953	46.9782083895586	29.5999250177417	0.873960853864927	206.182139590592	104.063557354209	4.61248210952231	0.0300797094143978	61.072095658129	15.8917036402679	101.852767032619	5.02681569937272	104.368160163758	120.041638531126	29.6034861911419	21.0161025810666	4.18642132326562	23.5220228857107	17.7423300494202	19.1274179643235	0.165836249833495	3.99451150779672	0.920891329282535	1.70758727680161	3.09205872844566	145.060999671217	4.67301437155179	0.032345902493291	22.6881486154659	0.0875667545587324	10.2390605824469	0.892687886559507	27.2252642472586	50.4824600484493	4.58683925598587	45.5431687740937	22.787683183152	73.0279129201661	86.1121107802573	14.0855120743651	64.7844529551067
TCGA-KT-A7W1-01	0.0418930094363978	0.0172470708599523	15.882334768541	3.07102844853669	0.00932998775468068	34.3989460911975	3.53002182485494	5.99013635281052	33.8177514458368	57.1448524394819	19.7594745241929	0.712921659700112	254.516084940947	98.4170731512735	7.2772346565587	0.0278219124054788	41.2236569739942	16.2206019212824	139.197377552275	5.78180402329764	112.832145146419	90.1536804075801	36.841955797644	18.1283060715405	5.08346123850843	21.5509004424103	20.949718592786	43.4986182304106	0.150833158293132	2.90009186496005	0.872258190689251	0.570904853798214	3.82845995088907	48.0313873547646	4.5725130818834	0.0465105008028483	11.359909913622	0.0394308334930902	13.2943815662746	0.988624573040386	8.04809941513451	26.131442347469	8.37637726680773	47.5245085267384	10.7624051573728	46.0701809333898	63.4413365661452	21.1405082604674	41.8409743737534
TCGA-DU-A5TS-01	0.118334911175832	0.0687106231075551	35.8953876196535	6.80482705401394	0.0136184087810267	24.6512243479681	10.0456783646572	3.89729455911368	47.4569559610531	72.0033857465569	43.2689756875545	0.782382636955937	232.419756814211	103.798427481704	5.48800343035737	0.0434148441924849	109.716055825441	16.3713404241866	99.2640774323318	11.5355656746246	107.329220791181	93.973150000209	88.3978294710247	21.8707502578174	7.3417877756947	25.5620793730154	23.5073205569229	41.7797552811866	0.294834451956127	4.92341717680569	0.98900399806622	1.28545709039686	3.26498391770278	152.555811249092	4.88775043919637	0.197853121868965	33.2576335115695	0.242887502115979	19.4089993105914	1.391984272849	13.5623387840002	42.5500294378912	11.602267301413	88.2494464947493	49.7947106807452	56.2533686374943	117.744102626334	10.0292478431276	84.3841804467051
TCGA-E1-5304-01	0.0651224500027356	0.00508003589878218	22.0289790841148	1.8463997445937	0.00399965572469528	25.776951863197	2.32851088400441	2.26072818764689	35.3799515120033	63.56514948774	19.1444204659551	0.690807963313218	379.691269488869	224.164902691508	4.25976778509077	0.0406725430196779	138.546111524097	16.7943569970052	120.658567670432	2.61567162769349	398.52544800419	112.238797769081	35.3921162799577	19.7590512330192	4.21587140407773	20.8139502063689	12.4496704272676	24.4051531010371	0.211831083580047	1.852669888482	0.996006744928757	3.68466166241781	5.39841080389432	232.063659736568	5.93329811282993	0.009834563796433	17.3283064627652	0.0746253654153748	9.18338858728193	0.227993993577453	8.78374512161743	69.1590003754966	5.51983929695604	63.8423645239894	6.79096551294542	71.2578756917358	115.010412604042	16.2841751886656	92.8174375601433
TCGA-DH-A7UT-01	0.0686848965574131	0.023289757630522	21.4288896769359	3.57905440431014	0.00778147324879828	18.9741246645966	4.58239646710336	2.77862289893845	29.5347467402412	58.3946417838177	20.1940793033475	0.735457634752146	194.344519377162	95.0920070597304	4.25706683735929	0.0264430548696785	75.7439175403611	15.8000562233983	95.9734239662451	7.08364566081428	91.9296810731914	78.765270268199	51.9137563264126	19.059590950415	5.45867694457712	22.1758537009755	13.8145195352388	26.4272429847891	0.13546576784674	2.34756110083748	0.856723743319757	1.12617859233706	3.3130821277957	78.7330759308174	5.21542013240877	0.0398901523589662	21.0354692200584	0.0929956380005507	11.0585780814739	1.64712738771292	7.67602382128023	34.7087396594485	7.66978913780269	66.7947136760339	25.8302368429799	38.8984857952863	70.8739887414119	12.6445641868506	48.4333067800734
TCGA-S9-A7IY-01	0.077086405099662	0.0188336338017184	24.6646555799686	4.67333477539765	0.00879208470520813	18.3839300114771	7.41933416844685	3.95094247244932	38.6136673200167	66.0522829711814	20.8330284889857	1.13686933343156	168.37299006866	75.1239834468122	4.47985796205596	0.0586572787363511	83.2350243761542	15.4068678211063	76.7006112331316	7.45195393175523	56.8815457668453	105.357378356382	60.1434705721043	20.3963258127002	7.73003047910616	21.369028426348	16.9778616355446	17.9295725232578	0.136926809066408	2.84917712023652	0.84678559808156	1.46762751883046	4.38803049678348	100.145521854393	5.39056336523905	0.0474574225697386	27.7381606003613	0.103349629478668	12.8265218024862	2.01598109824404	10.1200097779196	30.9942739268345	7.34158696688604	77.2688113775285	26.4846982510491	42.9338008710454	104.347220067211	11.2572045251991	60.4753864748664
TCGA-S9-A6WN-01	0.144332495632082	0.0437473787893179	41.8951918374939	8.33275820002142	0.0194772450626677	28.7562589678626	18.9631242041352	7.7493872414744	50.0056474672009	129.051574517936	26.0459766209655	1.3774922501694	141.455174678195	51.1750464312419	8.18514784516507	0.055017072579262	99.0148130979256	14.4921293270259	72.2808504019252	10.5643053906977	63.6669538575075	142.045756179516	76.1470858653179	20.2577995954406	12.3789435962095	19.6219209772194	19.7886129105595	50.0218145223885	0.129445640638042	3.87213435245011	0.73920209159791	1.83938685221137	4.51972405416909	115.478373336681	4.09018980280076	0.170414409929984	30.782596559901	0.106837419794442	22.2475447434786	2.35363053277679	27.2920345577925	45.7321565032349	7.65767620647644	127.634745947685	29.4431231981312	50.2399117270667	108.087086460619	19.8460543837059	93.0456869485389
TCGA-TQ-A7RS-01	0.0674737416825487	0.0113258154153449	19.0785861607047	2.29333905477708	0.00635826267206421	17.6855224242254	5.45076794675561	2.73491629104705	34.4044298962411	52.6156505825764	18.2822546651557	1.05245174416226	198.122629160918	128.129413028754	4.39728915113065	0.054760668076429	79.1579188980215	16.248617779321	87.0186796684971	4.58793598575466	50.6951387960921	88.390109656171	59.3873632119441	21.725220000009	4.5327742877821	22.532256082653	12.1033373276262	12.4103231620189	0.106090944359139	1.84140253129276	0.896474681460044	1.31481197170969	3.48446816302988	74.648204986006	6.67375470396024	0.0239297843462686	17.1774482973515	0.0834243704707504	12.2485633348355	1.05337244922201	8.79867432316015	21.1991847873354	6.48775039290722	62.7928596151362	17.6571374593128	52.0189709823483	52.8995279023686	12.8093059846009	37.1354339738766
TCGA-P5-A733-01	0.212135729598663	0.119236684946083	40.0278582161439	13.5670450258051	0.0247643797406344	27.6265887976832	11.884778250017	7.14721924644112	60.1845734693793	76.3839384430546	45.929251492457	2.21223988145174	222.164877304844	92.9750968145783	8.87893234871385	0.0713318841970054	107.481172954028	15.7553422329653	93.9044546824495	18.172662790797	145.416303533838	202.822305031111	101.259121388963	22.8682236552278	11.9797028406021	23.4434051706829	44.4169173111393	90.257982066361	0.378354099295742	13.0373375070149	1.01649405992579	2.35279584803826	4.35290273190374	753.509547517569	5.20562972009106	0.372338162482356	50.2636752964116	0.362035351642942	23.3784638578462	1.02543403892074	25.241017318843	75.0791695343319	12.5119226211282	87.2466407506927	51.9912381628172	84.2674167903788	174.804548512464	9.91192132575964	103.658193330452
TCGA-DB-A64X-01	0.120004242951527	0.0277375056494556	33.9501062602261	6.05929965855544	0.00854506289565654	27.0711835696158	9.93112138096739	3.52909636125473	29.344237016442	69.3756505097942	28.2561307616422	0.836575250017415	234.901696266821	109.114978988548	5.91046852776077	0.0369340418103212	114.650363809375	16.2968594935773	102.141589584926	8.12682776249433	163.05550904122	106.874046714191	74.2694952381027	21.9794769429352	5.71697203777162	23.8225028314701	19.5954806371863	36.669133357196	0.213726635661122	4.52637963089195	0.891805611963412	2.62605917069711	3.72517539587974	169.388799093513	5.56391770687448	0.0576852283738067	27.8408807700801	0.149363911864746	13.9256867722758	1.24974883502027	14.3470929340344	44.619443150194	8.51117616066364	64.7170334545968	31.520450184341	57.3534472095825	97.7033267579998	11.1174028580388	72.5793431845336
TCGA-HT-8104-01	0.132956273854014	0.0358284417368448	45.9892908614818	7.28288599796611	0.0170268577424108	28.4431760068026	5.6854350748008	6.19120039598787	29.2898093431311	113.372005460564	15.616035157451	1.4499959371022	183.841503259448	58.4933727812691	6.81232954053305	0.0489528961829573	76.3345583974923	14.841486651061	94.4218656274276	8.53683761610575	202.464399750442	131.918341100528	47.8096647645571	17.497222530526	7.39349107499423	18.8896509957737	17.1552864968831	61.2019425311098	0.200846270435908	3.28290290428941	0.770612955094171	1.59650789710698	4.42150413118228	156.118638080699	4.93763892503518	0.0775421965639326	19.949985902733	0.0641768716389478	14.0512616311464	1.09382112924464	27.0416386963134	57.8788649825704	8.83193050939634	62.0253028989072	9.73700972737344	44.0177113478259	107.90049037695	20.8612666401308	99.1959630168288
TCGA-DU-8164-01	0.125091851742111	0.0128772859512648	26.1375023442072	5.22798529697382	0.00942113628886287	17.7110269502788	3.95951057383327	3.27328586358664	34.7179223737726	60.3794750151403	17.2350933667095	1.55785866343833	182.450947427304	88.8600693032623	4.16078471979012	0.0705064824116469	109.512730817009	15.0708978259059	61.7612860734719	5.15114562482967	62.6213727733832	122.421040622732	42.0863249092531	19.9655085289284	3.38194995893808	17.9983735211097	12.9890720964726	26.1677281039005	0.173825214072129	3.21580309022122	0.883779920859207	2.52618666166893	4.70713518974785	213.513196180173	7.08992785452058	0.0370934057602304	23.7203812602056	0.117164971593461	12.5573211937548	0.565445387823029	15.0637842365099	29.9924380624308	7.36467112997767	66.3319066383368	10.9703038951416	58.9512098202434	68.7359858810553	12.4161191173478	51.0334558158872
TCGA-HT-7676-01	0.0602742864187636	0.0161776992234663	20.1938399489212	3.33807273814725	0.00791114164131638	23.7253917567164	5.56966575424891	3.60774395441624	41.5054584258278	45.6982914229446	25.8660147374172	0.825459338183228	186.084541224173	85.6431981561871	4.16801775737774	0.0304981831906264	81.7930476956953	15.6180981126589	86.6375478878992	5.76550165843157	114.666159865323	108.92318704848	55.8862286977529	20.4712916579433	5.2442607463258	21.6507608761607	20.0815549186212	33.7010807597384	0.20824238739202	3.55933743520687	0.850831189393801	2.03963618869424	3.69934715968865	139.07271410857	4.79775079542382	0.039993971449679	29.3715485989774	0.139385181581725	11.0771272668133	1.189691512678	8.54514892860321	33.9998641423311	7.38433485074785	74.1996973688607	22.4274772455097	47.9397212263034	113.304472457289	8.34559688918578	56.518519170475
TCGA-DB-A75K-01	0.0364770899594384	0.0146897688967404	13.5316075541333	3.53562571490764	0.0072484478722835	22.3422749392773	4.71062113310632	3.11567642856818	30.6052575629472	43.160984364203	20.4780263439029	0.678761422083836	215.476670850581	100.720428566626	7.61805709316413	0.0498017585438865	68.3968711573301	16.6525891929775	109.133684030542	4.91879589129642	45.4673641667429	60.7199237718108	49.5873709122391	20.3733442149071	3.06388869282007	25.1280065879987	18.3784205090215	15.9012680495208	0.133741211748812	2.40500801851837	0.871851612568504	0.753475572016732	2.99150675504285	38.3579469208698	5.44752401639068	0.0356617311008269	14.8656465508	0.0885593971413265	12.3325422678228	3.38495699170636	5.87290647642971	22.0791203924221	5.23557952410952	64.502087579688	24.9722120832143	38.5088613405342	43.6749522216966	18.1894521113617	35.7467616967643
TCGA-E1-5302-01	0.146470285933716	0.0254307003286893	28.9125219007535	7.17151631084234	0.0117803310348538	23.9439010126849	11.9603316572057	4.90724013675728	54.7098113954458	75.6263561539149	18.7032649194513	1.30333816844081	177.570951834571	59.9733368600559	5.09038246832574	0.0535623700777442	91.1299376554626	14.8260113179213	74.4468901367489	7.3809910450778	176.217266863463	136.873188327176	56.1027108858292	18.0296030977162	10.2311850136141	19.5230411147674	18.9696481591619	58.4444500585324	0.308445237275098	4.33511268440742	0.821415255458	2.97001306685688	4.73610836365766	293.547458710961	5.25408686026088	0.095413721794308	32.6728766756342	0.220668461976818	16.7886152962768	1.49779816035646	17.739013406897	79.7321239115867	9.30421559457319	93.5898007126845	16.657566978883	42.5137459248275	140.627533199401	12.165769741084	101.427653661307
TCGA-QH-A65S-01	0.135890465502912	0.0544718628062092	32.9203539708617	6.41047634055281	0.0158879666409479	20.7785290802645	7.96970261318612	4.35081067168235	50.3648511657839	84.6546592961477	30.5234832993518	1.33720867536608	200.256130092235	84.6771888039208	4.25010626185448	0.0374583998740206	95.7672897016492	15.7780600043671	97.9408608481288	13.8223586332196	168.784644910609	127.296273105705	72.242400414687	20.5499904159373	9.82675401559077	23.2257474673159	19.6947056180981	46.1552678125148	0.245168253886442	3.80852732654124	0.867654200958758	2.19899163957457	4.17557274352473	198.217438550177	4.88658208883073	0.125626209537104	37.7217150218472	0.188593603809961	19.1405602566517	1.63904841336628	15.5013848449078	54.2488284727951	8.86332124880163	94.7667650756387	31.6399820295157	49.4726531420871	113.248362972194	8.97079081119008	77.3665404262239
TCGA-HT-8114-01	0.0763552240150698	0.0142984015283549	23.5089190541044	4.16283617868124	0.00991327266858091	22.735999672886	5.51354688486169	3.64663916279725	23.9436762783751	58.7748585223172	19.0945135694342	0.984545364237471	149.57870384628	65.5021040662162	4.92222814133731	0.0388339036131149	85.4809935374657	14.8230333263294	65.685475529791	5.07078688902699	113.64236440394	95.9195049511289	33.6375116975115	19.0734860128329	4.16819796132279	19.59471850581	17.74092608854	31.4158309193157	0.180047239173967	3.50971171918756	0.772649181073514	1.91701333757781	3.48015484095722	109.01580929113	4.65935136415209	0.0457115292528215	21.4717417615006	0.0881627436461041	11.1424611882933	1.45463068872685	12.5047656659437	41.2490539801963	5.67158097095669	57.7385993375433	18.1191248873598	51.2777933058921	94.6292922377948	12.4326072624758	55.4305213788941
TCGA-HW-A5KK-01	0.0939182852049179	0.0426259706315444	37.3423168729326	8.68048772035026	0.0159145687337989	27.3910338150312	5.17492011010141	4.42113158982863	40.1184973057274	91.1397757520779	21.8908296140964	1.0385545793223	164.857611242932	66.8467231097793	6.26515305781345	0.046693770924699	69.8795261442705	15.6164227105353	85.1143848048762	10.7479297098124	103.087478676446	96.9464351298755	63.2109512667766	18.2767034558313	15.0607285163079	21.4014491907177	21.7134242830655	46.4225094677061	0.224586955984788	4.28041537757151	0.82122451464769	0.774840893998352	4.0169719787535	81.2341802642615	4.38295776702234	0.101457069690688	29.9235789329954	0.157606176619955	15.3188954580317	2.76781251823482	14.5677862281252	49.5012288072913	8.2960671341024	92.3779674341243	25.7066406601472	40.6208819314389	81.5757038311953	14.8895722427911	85.7562958825893
TCGA-FG-A6J3-01	0.0531768484117226	0.014502560635309	12.0211515322692	4.32655331846516	0.00459835357134568	27.078711963656	14.9421768076058	3.94710195742555	35.6673058503868	54.7468560472885	23.2705303920036	0.615298407083683	232.250651488315	69.0180296673424	4.70827326827016	0.018778424023914	56.9743450172492	16.0745429900016	153.418421960833	8.19568583987859	148.017673076172	49.6157301203716	87.22484635521	20.3938510808037	3.89163966782138	25.7274236755295	20.8360242040231	19.3747687240443	0.103894978228465	3.11481948688076	0.672670547505783	0.896686092962948	2.02560371850931	20.5234247729175	3.97018869893856	0.029439856424091	29.606707403232	0.0493843614040538	12.8755946134773	3.58288116290199	7.32827052658132	35.2718322848517	6.96970746428867	74.1109024063899	30.2212304716948	24.9182875306	81.0168415462576	10.28815152573	81.0487410491863
TCGA-WY-A85E-01	0.0999122543474253	0.0250912758649572	25.4934934203794	4.7996955071921	0.00950903307127718	24.2650732458167	3.64764438228508	3.00291241127862	39.0695247671927	58.736908120568	19.8675239982864	0.898841901449807	211.024862354138	114.511420548316	5.92671216243282	0.0470733277255935	144.670018571616	16.0372921670358	94.0453507676913	5.62203482276543	180.624553566294	120.802592695189	76.3163446505013	19.9529825572573	5.28553081925728	20.3194051567331	18.9429830131562	48.4326902015747	0.237721033837852	4.40755940467899	0.887812394852093	3.38161449843163	4.09365944037208	232.316505979826	6.50559220777567	0.049309660774013	26.6462297973372	0.154257288405736	14.2130944376183	0.793356033953748	12.009263950279	48.1770771170388	10.6169450293694	78.6939992827837	13.0660723693551	55.7927544784747	90.2718115372815	13.7157283478428	70.6798661792246
TCGA-DU-5870-02	0.0703892155772864	0.0141780415176294	14.5676685822301	2.74337997824852	0.00579027506789336	22.1716773526372	3.94659721484603	2.40715490827564	22.0010957498076	57.0738854932605	22.1539418038964	0.990198939900928	221.581791360415	109.540138078229	6.22797342239976	0.0486920187326825	70.7974274549494	16.0928064137949	94.8220910437677	5.11277384652234	36.329514397081	91.2637090347126	58.8668144074351	22.0239334348201	3.29354522759251	21.5766095846022	15.2506520618681	11.2849653236179	0.0944674482354673	2.89378360815643	0.81950979168229	1.59245337018518	3.07917007374038	88.8405568111648	6.51739581588799	0.0263122724212614	22.3084350800279	0.0811712611467763	9.21772680364654	0.888165615359216	12.6029997109291	21.7609719949761	7.5515078825033	60.0420336343663	18.7924871360259	50.5787582409617	65.7504056851032	13.574558043303	40.1441704456885
TCGA-P5-A5EZ-01	0.131171566280407	0.0702149420303075	24.5766882817333	5.63755850083791	0.0144144733363451	23.1491282284133	3.40410087732151	3.12537436271098	36.8587822055697	65.9722444880295	35.6628919883365	0.858229259649413	199.942105418261	80.909553215294	5.94945227659785	0.0439444336321471	71.2993774875219	15.5806860493192	78.4105581550324	8.78489708560608	128.881364653646	123.504556692232	54.5940275772304	19.6021589221414	7.26758733280201	22.9186055518514	24.5867822042002	50.8470273734388	0.389042278352816	7.09182369120143	1.0149358999653	1.02596220308659	3.17197251172193	218.269508703489	4.49034230399757	0.119785393189754	26.1747829597571	0.328917013177201	17.3206700413324	1.0512706628423	16.6544738183755	56.6625622068316	8.61694020431559	89.3491129748925	33.024465262272	68.8789984137502	86.5340000105387	7.99485729038872	77.0849696146885
TCGA-TM-A84H-01	0.114180076994002	0.0142843848640234	41.4388254835853	4.09688029722719	0.0132041662596232	27.3701784341887	3.73902802444862	2.64380303757888	34.4005107830589	73.5890957719889	19.4580058859826	1.20002757657339	195.924859582325	144.913418166228	4.88732544365419	0.0526517337663937	119.60900592886	16.299636151137	81.330597689267	6.25899382055001	173.559678915209	124.243530261358	62.561366024146	20.4238442368349	5.16665441671993	21.283742650665	19.9467842989229	32.0548246388805	0.260643690444869	3.79566534682088	0.882125036643036	2.49325713905364	4.56607171406177	178.956357123274	6.3938790015123	0.041266016523036	16.7958296694002	0.110222289170448	11.8964020028774	1.00558965435834	14.0383626751931	57.7913817726943	9.47162836025841	63.1842382545547	15.6456080934275	50.3646350495307	78.5885716103938	19.0823260885768	50.2139260243348
TCGA-TQ-A7RN-01	0.103744247950279	0.0113353439967663	29.1208494230807	3.82871290127442	0.00681367689208649	17.1815086728917	4.51991518846937	2.90899255178248	30.356797803112	67.7771359093065	22.763809894114	1.54366193960434	205.645791091274	108.19938476596	3.91849612737933	0.0632787855016319	90.0886298617759	15.7275236273287	74.4747756095412	5.22557503106416	54.5045832080987	112.660285642792	49.2765932649884	21.0409643696104	4.82065230249584	20.723611441717	14.4244258990235	17.5998942431655	0.137600420559464	2.38218240343599	0.917262752693073	2.29832959542315	4.03133641593788	151.137429393718	6.40320852907884	0.0260211676170821	22.8963884846465	0.0924714548690472	11.7040012224611	0.863101704503086	13.2235399688372	30.5802788676077	6.85338043777146	60.7506901295162	17.8036275937282	62.2572070099414	70.0911603233607	12.348694182599	49.1246459284951
TCGA-HT-A4DV-01	0.125695769662399	0.0287281638465843	33.221884436944	5.02583080057254	0.0108305697080954	24.3412137120317	5.10217652899466	3.37498375962202	34.5545673583106	82.5685136045612	18.2649974674559	1.29939011662435	192.720096760627	84.4690597558903	6.19205449230768	0.0744550272893943	97.3932614777513	15.8916857748776	89.2987491939524	8.35126261578207	111.209474971226	100.201772909027	65.7304309065823	20.0440573131552	8.73129473603318	21.5915542760408	15.4273723634846	28.7402637982491	0.217916797583606	3.48062055072022	0.81442844501392	1.47002521500225	4.13002063498187	98.6621346722893	6.57187468913947	0.0691684072635919	30.4623407204534	0.153896126168971	14.4443594340182	2.32086326627587	14.2351473024375	40.4313925849469	9.13259095770351	73.0073538240854	22.0059519956368	35.8699731431121	80.8107165461472	14.7374615438822	69.8242618598228
TCGA-WY-A85A-01	0.0901784693792284	0.0207604643493085	24.125886701341	5.59738616018091	0.00962681007532348	24.3094863152698	5.32319673794696	3.37938334052362	42.1675063345182	52.1014367027933	27.3994975457223	1.05875676328591	217.596220508174	111.750135117176	5.06814658786379	0.0371982791638956	95.8899079327796	16.1645125510988	91.153197238179	6.40505347798969	123.569337161992	111.328038808103	55.4897077605832	21.4720175792175	5.1316829834814	22.7854249614845	21.7491090261093	36.5672937700805	0.213456141109959	4.46153119724589	0.934989646536416	1.90992820705208	3.67748702089796	155.363264900577	5.54425201954683	0.0481350818814994	28.1303639410366	0.138087189489229	14.1590291335649	1.27682434574802	10.6534358107129	37.6404334461407	9.29975689669324	79.3976862899571	24.9662707525638	54.1947972981535	81.9885933482731	11.8787054681997	53.730599619311
TCGA-VW-A8FI-01	0.0584346864323067	0.0382935652291147	16.0503679335411	4.71819326888922	0.0105885732708496	26.9719051743758	5.28230951840402	5.03277238107635	38.1704656967179	70.6039802604153	24.0992953763356	0.525786727058061	206.326772500279	89.9970541504786	5.57110577235383	0.0269908914757122	61.3856186634634	16.1380577658969	120.042397294021	8.28684960606863	179.943303022202	81.6724719761941	74.974522758719	18.4331976053239	5.41044479768115	22.9443820177157	22.6455786124112	38.0333286791883	0.182656461138424	3.23353581411225	0.828174924464421	0.88639674106925	2.50213793180305	82.7989000769689	4.49761337608035	0.0809531868765908	19.520388533632	0.103605669152991	17.0958681368143	1.36584109975581	6.64628767429301	36.436581120122	11.081573670092	72.4014291919444	21.0117684327573	43.3360232637915	78.0744816090833	13.6175992365224	49.3477459500512
TCGA-DU-5847-01	0.0549674282587192	0.0118865591953705	21.0587840079347	7.69180087419383	0.00986346142732002	26.1782200758915	4.29123341975028	4.38397690865894	29.7331586471881	78.0912994983143	13.1372205112378	1.31540705997084	176.860203415235	61.3195661376403	5.7443901061316	0.030655019427806	50.8845541028746	15.5228247295254	97.027312084566	8.45873326249657	106.303840016847	82.6164249951611	40.8878279313878	15.9313332536549	4.86805966195766	18.1242567374913	16.8156987680094	31.0939615978602	0.174407630134488	3.0368956669349	0.729401911952068	2.18608127555517	5.34671990545559	32.2994917325017	4.43033619182285	0.0320992882693116	16.3452396578342	0.074168178421303	11.3271511718411	1.46774463952134	9.13788528966053	47.5292469723264	6.73685816468778	51.4007414823071	8.35398428491895	31.0506934926483	91.8641589229741	15.2938391018677	81.9690228926372
TCGA-DB-A75P-01	0.310932617213242	0.377861419579604	107.66803092062	35.0347625397363	0.078490925267987	51.3548852825954	14.3904442347372	9.08959301711947	104.717689604827	175.625285263016	35.1258297290637	2.48002852484041	240.680207476617	88.6348055074375	13.3605210706223	0.101350659307367	95.0861953827996	16.2204366478515	101.478299096449	33.4369372934108	124.051661280759	141.43645827359	146.667922944067	21.1633329229749	28.1391698323662	24.1905193160501	42.6716471480917	89.2458826582109	0.530134292011919	11.8394688097759	0.927345085462388	1.62380555635543	4.71083963859598	436.794429817637	5.5823790895703	1.4730134859344	68.7351779717553	0.488201284013349	33.0803242608153	3.82562580077217	42.0389942182854	114.581683607306	14.536753185885	170.530672399536	49.3399872365514	49.4730782956143	165.229428731486	24.7702692326831	138.083841551639
TCGA-DU-5870-01	0.160983222854412	0.0282355994492721	32.4984166520783	6.55848906077715	0.0128629000739837	20.1151826872367	9.5285506302543	3.82501007956266	40.0439032466733	75.7398252668052	21.2916697916318	1.85151292765314	181.954483309408	76.0671714936822	4.73098298376077	0.055384620844979	63.4131442524164	15.1822995444554	71.5545589900201	9.3709427847454	54.7821968185196	146.357966789605	54.2381283010895	20.4212405299882	8.47081683363382	19.9404167061854	14.6084944164135	23.767847762917	0.181112479777738	3.08392127238556	0.871774441847459	2.46781943593277	4.42431390872369	237.468710533253	5.95864817304936	0.0785349054840071	31.2159976257642	0.117007410043066	13.6009575680151	1.20626390256767	22.5580844609122	39.0525342348673	7.41701606234402	75.9989227784256	19.7272281192953	52.3441039370036	103.483365347459	13.6998734292782	70.0800471685789
TCGA-HT-7611-01	0.124659542655601	0.0156204084831001	44.1972349765671	6.57303289044031	0.00933065142373379	18.3893193866869	9.12513003822595	3.67097099065472	33.2974322518065	62.0879548554189	25.013067108292	1.40104341075192	181.506828968858	89.3666521258291	3.82357196097012	0.0401922499585682	96.381949673602	15.5340347772791	84.3555752643581	6.99261802930007	138.127688827851	126.39988259622	41.9106280992074	20.7605191910682	8.9263526878074	20.7764355306039	13.6931523667532	42.5762492291512	0.150120413592667	2.62010788378072	0.866362926755303	2.82774935429926	4.40361185867268	187.475171705765	4.72929674568528	0.0363711108929482	31.0260442181259	0.0959583034295702	12.6041593494507	1.22954289873862	19.5690446991976	62.0431033708712	5.78724098341192	67.8435925038881	19.7528523248869	59.7606392773153	102.448817715967	11.2204109363675	90.1437556485389
TCGA-DB-5279-01	0.254606438978542	0.0538710790383912	48.6096360784796	19.3839277678022	0.022582199650294	21.0640790035532	15.696784430847	5.50294560287455	61.6214564321744	125.700702459715	22.1890579757905	2.736461256138	166.578310810416	76.012502854201	6.96720972725789	0.132085757772782	217.112771206339	14.694069713324	63.6767736356257	10.356908644353	293.058852631663	292.690046377889	80.6485130869929	20.492992508412	8.58071069234537	18.6302201380246	27.0755297481598	70.3871337309986	0.282912228305832	6.36325991618943	0.812083243222061	4.54035497971199	4.97850987248319	383.745027210662	6.0467486722714	0.133567015724188	30.184445266615	0.194466462633725	22.9849441659053	1.21753882039871	32.0898398856892	81.7784034328431	12.6065217829231	106.053583671778	22.4663281490802	64.1419821566969	129.747663655648	14.0570657595042	104.687405658595
TCGA-QH-A6CW-01	0.0565067842949263	0.0164032276627628	23.4213768812427	3.9239070780925	0.00709453472044263	32.2606152712543	4.64922246046731	2.72439200846903	30.3546913234645	48.6706832225679	27.503748581154	0.773631032495058	233.969452111181	123.790656971275	5.4859322142649	0.0334641203734918	82.2504937193496	16.3701169301911	90.51444689286	4.47035449292834	95.6838536864022	71.9148687418623	46.768449412586	20.5644272605273	4.27463256072052	25.227759534763	15.4876610948398	25.5450323588559	0.166413112609008	2.59980524503347	0.90252054151834	1.95985134552226	3.10412897698458	78.6851615238037	4.88383521290689	0.0304476197912473	16.7483892060859	0.120740495711373	10.7530137356763	2.10662986997856	8.1103330979723	36.956078514504	7.32954957556284	58.7173788946859	29.0976877347471	56.6536169461516	56.0375622627159	17.8601079537623	42.1737630216583
TCGA-HT-7689-01	0.119150493345645	0.014864866244995	29.0477533831753	5.03855074498749	0.00804607566982394	25.6333161672055	6.02671183007174	3.21186685411604	26.1843340808515	70.6209341137698	18.683153398562	1.51192471727258	179.449883100877	76.7908998781601	5.9986471472031	0.0558519606939452	74.6319745764592	15.1789215163292	81.9047539564794	6.13664762414069	163.578413899616	131.742578160484	44.7285703072764	19.7108983779542	10.2157779465953	18.8214724438145	14.0821946602271	31.7010002091253	0.196901543911817	3.45714067953771	0.817468516904942	2.26289310095493	4.14494351051603	173.95709726042	5.52641850084743	0.032840502887701	25.1567100134432	0.0976555501591294	11.6316666885677	0.997801553539078	20.0104998148365	66.2547337348943	6.85851444073959	59.4834353666644	14.4692037959388	54.2441543227686	102.559836261188	13.9029083620562	80.5276382188271
TCGA-QH-A65Z-01	0.11441925352762	0.0200753245570087	30.8652752674297	6.22473796487318	0.00893078570325065	18.3599119560968	6.90293322972876	3.28726869048359	44.0458362220588	64.6420273705151	17.8376833959249	1.65507810139862	192.36284641693	93.7162509805	4.46823152751842	0.0738965553969447	110.690203444203	15.6994910327383	77.3305200084798	7.31201905878975	80.8653830636991	101.803585800032	68.936355458776	20.9349238265542	4.90268373103053	20.2629566349023	16.066022223935	26.9261596659694	0.168197475833115	3.81686474636087	0.853411813579451	2.48903511376575	4.13698703413329	143.862856971427	6.6928284529537	0.0519854066768323	28.1052834610854	0.109918476294662	13.6647537796872	0.99875845484028	13.4522471259415	37.4048075623775	8.52651181714312	62.1598165700936	16.6690904325707	46.388082166124	87.4450488027695	10.8337984200307	60.5650601198137
TCGA-FG-8187-01	0.0946200601150057	0.0372418528307243	26.9526306745644	4.90335933149909	0.0126368730174721	22.0882189877132	5.96696254030073	3.69980111647536	40.3744211950579	70.9888700430438	23.7817658453596	1.65217219604177	175.050003194429	81.561251904477	5.87543455212275	0.0635311817259963	105.702755170632	15.2336430103443	72.7082970834483	8.24476215267692	103.746563283358	114.517959949708	60.9101092361397	20.5457275073313	9.53535357165369	20.5139167916477	19.0626905326047	34.2061268823885	0.219191046922119	3.73932040617243	0.918617343226868	1.67368328139962	3.79952078164865	157.505855428438	5.62391329325506	0.0823101241615076	26.6016609383876	0.167840955469035	18.2096479301159	1.19259947295858	10.7073798904685	44.5546554643183	10.7923515228171	76.5502643431778	25.1044572956905	57.1431048769835	94.7233760544235	13.0391073646543	60.5678466343671
TCGA-S9-A6UA-01	0.0673380459402704	0.0217576151685028	26.9547891944272	4.13425991582395	0.0124874613343021	43.2690952323048	9.96859743758414	5.48602562426863	45.4988849557323	87.5158960126711	23.0419985792919	1.1533733637278	166.843236676609	59.4242272036528	9.23455766313495	0.037956293089063	64.1282470708987	14.9681522487051	97.7934968895493	9.98587689163242	40.6235063588999	100.531384160903	75.1440445580734	18.8558853785346	8.40749435058861	20.9591307893813	28.6251878765354	33.5851437752443	0.19503038335438	4.33093762077683	0.756793866649712	0.723899860062695	4.7525877061882	57.346035027711	3.89007037524047	0.0789624352915296	26.5609341060264	0.112917012428389	17.3742242951396	2.3186629404729	13.0828321336936	55.1879376252094	6.45010180696836	131.398582768192	21.4746814281096	35.9158456073227	129.818324791446	23.5902791926678	91.233340582958
TCGA-S9-A6WM-01	0.0582681481498941	0.0153039813691416	20.0914897555421	2.29879809862571	0.00806865085608012	28.4431523278171	9.69370981979484	4.73688410566779	31.0236674301606	95.2031153208566	18.151955171423	0.444758077864573	201.463810922427	72.7423308196271	5.68793649845669	0.0358511431556794	50.7652021558213	15.2671949873373	94.4481055135483	4.95313334879588	110.198431847517	88.0548217230967	45.5128452667118	17.5910868608004	5.66765964547159	20.6101993860827	12.2101548979241	31.5747638145103	0.150713358898964	2.46393466451163	0.755834303395966	0.683704559024088	3.50893854134042	40.0464487732825	4.95489289497209	0.0347936459568973	9.26651648595344	0.0452862787498346	12.8259992500415	0.918275934382276	9.55076090337714	30.2481017432269	8.47471312157537	55.353486550851	13.0925517876329	37.8999494987655	74.0268857449956	16.6348737210397	63.6758546337957
TCGA-FG-A70Z-01	0.117862802862723	0.0365603475266457	29.5592809898449	9.65467802804876	0.0136627362675302	26.3313501173774	7.17002016197608	5.83483049129099	50.2889135786875	79.6612441922605	15.3248802791468	0.996189767253719	181.837191004226	51.236834879835	6.87765766193403	0.0416649781713552	66.7827777631814	14.8561782116387	88.3729078811279	10.6380181918582	90.6030714864562	88.2019686284197	64.0627487527595	16.5543780334567	4.90642505372233	18.5073017518399	19.7303013992179	55.6705296660165	0.239078840063568	5.06191133958339	0.703063531752787	1.92840496240536	4.37413814139234	96.386728267226	5.22286426013393	0.106793799189493	31.257866159571	0.126724628520062	14.9514079731028	1.70009442677983	17.655799730745	48.2810109427669	9.5156794548103	78.399383954102	12.9035176469819	26.2897560427732	118.718449225982	13.9610064719904	93.4526424944464
TCGA-HT-7875-01	0.0933747111354433	0.0135411317719253	25.8049175747014	3.82322255765703	0.00952698166883318	16.4310667126839	6.37082416673326	3.20517007182928	43.7378931480455	53.5742621858531	18.9212249982321	1.49126081317907	181.146220434071	99.1002755219026	3.7295833059362	0.0577458480018891	85.3003616007647	15.3730468591076	69.9678089339849	5.63285837423159	53.6836869763306	112.299229666013	46.4619567625085	20.4283832614055	5.14759226263425	19.1534327587319	13.093128662896	19.3727218924357	0.145281388255652	2.48164547366079	0.901784140697927	2.74500234651921	4.09286399616733	193.368247440336	6.93387765588925	0.0388518409994607	23.7325719168603	0.104076234822758	12.7824156767311	0.743857856122206	10.8828203378296	30.3369414312182	6.07588945127238	60.2928134178806	14.3715640457104	57.7590409441048	79.2163224832881	11.3894790552716	49.5927639827571
TCGA-P5-A735-01	0.0705526803142228	0.0105313945447341	21.1648321245001	3.71571690124497	0.00521992032426318	22.5379299894029	4.76301784694057	2.49829672963993	37.5670176196107	48.0459958719052	22.2231102315057	0.780092579143824	251.351894361272	133.832064870931	5.06397318662441	0.0367960710011615	81.7321879845069	16.6390584592906	106.148421065371	4.63432191128254	108.673403028852	80.1601714436513	57.7733748091049	21.0231963012194	4.35909782863402	23.9061986608667	14.3530062258203	22.499198810815	0.154888723707876	2.49484175086048	0.841330994579924	2.51563033330439	3.73445967221609	81.7280417234195	5.86702340737036	0.0227093800086541	21.657450791951	0.117659483889998	10.7940562252201	1.50803682647105	9.45757065850409	27.0513259843993	6.78938037206692	61.0011760828179	20.7727480799551	41.9002747917558	68.1263915527009	12.8485722757169	52.4686298600155
TCGA-TM-A7C3-01	0.0865358471494297	0.0153264494712054	24.3437201634525	2.96273779886741	0.00930492840612911	22.0833994918506	2.54530812244602	4.78466027379876	20.8301575860191	81.3901477299487	18.6814685010797	0.735902430205814	190.891640032733	110.044274382945	5.90359602698773	0.0374660669660555	71.1609697908691	16.0389093829564	96.2280145311118	5.52671034391444	77.4981349812148	82.0003339448581	41.3224936015286	20.2611231881198	3.28875288652472	20.6302847250314	12.964014468471	32.4923909632761	0.0994229694562442	2.49703950710905	0.753754048453015	0.73927917002423	3.21247911613757	76.996336242691	5.20585853222357	0.0402925866895422	12.4441057334157	0.0309021436678368	10.5745071926292	0.752865023647132	13.1702871915176	23.1559800557769	6.59262451402572	52.2433772467228	14.5098025099335	54.0010500012503	41.6862751835328	19.0649472207674	47.9167738885377
TCGA-P5-A77W-01	0.0552287865293193	0.0191420819260042	14.1513370905341	2.55998500568487	0.00673604110636556	15.6874927900469	3.4937777807052	2.51988363434632	30.6120242515201	55.3272298108522	28.0886730944093	1.22451365274278	193.897865006593	112.106356816153	4.92160424367044	0.0572577820086606	86.5256456711022	15.6883903705945	95.2461790857781	4.86193081128547	33.7732768596686	129.981470123343	78.6396459456656	23.4180585127306	2.12201615489233	19.8201033912563	24.2943961080722	22.3006503164567	0.132204187225567	4.33846018404996	0.929105084342326	0.962299171747937	3.29243816909836	197.569806615521	6.19016352216492	0.0283577531769733	20.5899719594761	0.135475441526592	10.4696979167152	0.468666441457296	8.50299236779674	18.4846353233707	6.86963304972825	80.3056957033473	21.0358365058226	79.4390959970671	89.1864699567064	9.83993489956039	42.3998778282284
TCGA-P5-A5EX-01	0.159231064128515	0.038260993257991	52.4909450066594	9.90757545343479	0.015769189611926	37.5416070359247	33.0667147409631	8.31994641413746	57.0874722103771	158.505382701714	28.763408551289	1.6602858795028	139.271592428183	51.4274811530899	10.1842839057722	0.0674247798173661	112.883638767431	14.869956524887	91.9641030859864	13.9346023692145	109.501217193115	200.049453796767	97.8139365726931	21.5551266697814	21.2113255438822	20.6361679987864	26.9784615909304	34.3458009886126	0.137851765227659	4.20955047054239	0.71615043012101	1.6573325980949	5.1084067177443	125.194217369592	3.81915586197033	0.134645024109541	33.7072839801226	0.0908214966227605	26.1550091560747	3.05872920616028	28.5817010351857	72.9819935270014	6.5609138400669	135.974891823369	33.8844040210682	49.7171422228762	273.206028807251	19.7863885571194	117.381150047179
TCGA-E1-A7YK-01	0.0889800818656924	0.0248161239569866	24.8063265318801	4.15786247541021	0.00964870174956803	23.6225476969208	8.45300151161184	3.8170037066371	30.0072989429589	68.6707373412225	23.8954063912759	0.60892425772704	176.183309430275	76.6438115730367	4.69335417989977	0.0283748540854078	79.3683600029318	15.6859250608498	99.5483191794499	7.61304455006021	92.9509113457729	86.8475872725971	43.9855480432696	19.3217376497861	9.73322043791098	23.669654811015	14.1392531942691	23.4559661498834	0.147671540634319	2.56089372389284	0.818750532251427	1.03647881876339	3.63637281434994	41.7184229161446	4.05135045639854	0.0549299910822204	25.316417146619	0.0961461075030194	14.3700426172109	3.36413414805399	10.8333590300367	44.4250590673175	7.05440364594326	81.0797902965029	32.358833565704	38.4992401419409	84.4842365228305	13.3110489044991	72.4426907984412
TCGA-DH-5143-01	0.125555801027857	0.0351330475854352	33.0167701148164	9.8142119603495	0.012916144607697	26.5712009933098	8.34782670733135	4.24868889746932	54.4527431543688	66.5323638298695	27.6226249676176	1.43663558648727	201.023901051057	73.7746032514454	5.80104325956874	0.0621748096884448	105.589937326103	15.4736837047146	84.5191563218539	9.15875484329167	176.278768311223	144.942611148854	63.4092057705327	20.3240771044522	8.07845606713637	20.7072931536842	19.6000915510867	60.1492230543926	0.244364833260333	4.40031747460172	0.834922894808751	3.58470215199117	4.02342028631335	336.924756214099	5.56088577213	0.0899276291227111	38.5137078959166	0.217811430247561	15.1368383178013	1.58250418788145	18.079082766041	58.4349737983426	8.84761225748387	95.2171625920616	24.5811920242023	50.8585345681215	151.177193641527	11.4002139741788	89.4853186816863
TCGA-HT-7468-01	0.119011485660464	0.0175270174340251	23.194948379899	3.50557744816047	0.010779018659688	17.3580725640862	4.26038460456417	3.3538742207109	36.8843991243238	59.9501112753196	17.8239542628478	1.39006132433943	169.282160259308	86.4118034054327	3.77647717020809	0.0493277998664815	100.470553777258	14.8338683153364	66.7523234676328	4.88102809521315	62.3920420839691	154.136504865346	40.9985529563938	19.8999331999268	5.54900404900294	17.9033077620922	13.4255814264944	22.1716222082773	0.114812096067119	2.04002932083206	0.854091834461395	3.00820561065967	4.2460529488427	191.447340879332	5.92392706147592	0.0377539737836245	24.2530447318424	0.0804581906681255	12.4973712641228	0.512685298642739	16.9316535742972	34.2595799726949	7.20448071499125	74.3182707278443	12.1815206014432	69.1448436191984	78.7879319991391	11.3388187983164	54.9143745581327
TCGA-DH-A66G-01	0.116770385111617	0.0188534905602873	28.0823485727085	9.40839814280696	0.015377576714272	20.6868690114024	5.34638011607808	3.34355610975616	39.1356582304594	72.0467408572031	15.6772220580617	1.10577524851126	155.063220703573	60.3595266774233	4.62354535981343	0.0404888913805674	100.464082815014	14.8499695902487	67.2839035614193	5.2198602345788	139.698273729175	97.2569317241811	35.4824943824352	17.4745192161304	5.22221230965141	18.4740382613708	22.6967872489029	62.7190110515235	0.315470489057548	5.13234106423966	0.834484925861792	2.0716317003064	4.06888890298336	187.702225519614	5.52084177711078	0.0856947417502333	23.2640427633942	0.19197613970237	14.7223432614402	1.63669857270165	15.8664664008477	51.9085568255862	8.39175643380392	77.8145226268548	13.7899027065009	48.7259223237244	78.2202803013402	14.5200403239835	64.5521302631685
TCGA-HT-7854-01	0.153510457914061	0.0290355620233589	43.6912184210052	8.74376064881491	0.0144730493385165	26.3344428619089	9.0328000148713	4.57188717837293	42.9520396800064	89.4261118950612	23.2176354392451	1.36720172239	145.034054622468	57.9236251320616	5.41373763458538	0.0389118622223999	103.329242961005	14.9221888412504	68.7859357342514	8.79066378228727	163.020096972036	112.107645439727	44.9229046870635	18.9308051043241	9.83017860012865	20.4649954882449	17.0290265649251	57.9896883779333	0.252227219375301	4.06283185097155	0.85813131751321	1.31131567412997	4.40237544965132	119.312531306494	4.39818119117818	0.0728826817917707	23.1678375066031	0.176333052611898	16.7723817466004	2.32112680102126	19.3626385447672	66.1386775382873	8.18035806040989	80.1810096199759	29.4576194072108	51.7071430481398	144.141537860386	14.4347354086691	82.7480081055621
TCGA-FG-7636-01	0.130950741188182	0.0258858069389496	36.2590248575428	7.41476652416917	0.00996036316469596	28.0360189007567	5.99329405349806	3.46978413143272	57.2763206034522	77.6573237278078	24.980819045177	1.25655700962243	229.32606735916	97.3350076025945	5.34095198503398	0.0548394586830544	94.4460103685198	15.7181163836713	83.1882596363147	6.48666474371011	151.572396283025	129.254826231034	65.9683859853627	20.3519531480152	7.46839448905076	21.5586883545268	21.5001593672947	34.8938415102394	0.268643992821689	4.59955648492534	0.862079609299089	2.58014640713416	3.62411023034044	269.481836652751	5.97882562662604	0.0585625354773904	34.6080690108644	0.18377035530034	15.4496223708216	1.11831168812786	16.9733116898412	61.3945673719721	8.37298739897674	93.8887146306791	19.4164217732439	57.4240400521027	107.704742666303	11.8421926719161	85.3459613039185
TCGA-QH-A6X4-01	0.0653545817976728	0.0126359317223056	21.162191564236	4.5907940987312	0.00722108962227561	23.4559113073222	2.72688599666978	2.51320493763627	37.546921338878	52.1025491770966	18.2397626789867	1.38495502469681	213.578461053172	119.943202004491	6.61293460167085	0.0862022086525279	112.660129295134	16.205044730121	81.1359956302223	5.92845498127244	82.5617649648245	109.466304844093	74.4033940202032	20.6795251039828	6.94337117368214	21.3054947123239	15.9380473681824	18.4132014111798	0.152847469600875	2.72113541881864	0.888682623226237	1.68462490831604	3.98778736310466	110.536412205852	6.81229830995783	0.0353685543829815	23.5573085252156	0.13919477959399	13.526503819694	1.05987849397796	7.93384782852536	34.1284972998502	7.34022321038106	69.8049121006543	18.2651272018164	43.8984891300936	59.8114937841824	16.3074016066584	48.4315580452896
TCGA-HT-8564-01	0.0717288096032851	0.0164121191664106	20.0823459712809	4.26131347692444	0.0112822145817555	22.0760053208687	4.45821368537875	3.96115664520583	45.2172591378754	68.2635658325267	11.495495490322	0.761490613698396	154.151944244048	62.3549300541703	6.01097239944034	0.0452451334524139	62.9056395880263	15.0951231701489	69.5571579156659	4.71489989304978	171.532177745363	122.235807696731	36.8764478453843	16.0615608803397	5.57724659784278	16.9615657015154	16.1078036772236	32.2481424543833	0.268599937316891	4.71062549841913	0.850400174750906	2.13211684922874	4.27992058316377	88.3200235289928	6.48879718467117	0.0692130055736793	23.8397147266387	0.129153702177876	11.2489714669427	1.65142376867181	10.7103195191995	50.8110846236882	5.90865222406414	55.2585617000201	9.81292430958832	31.6977959897714	130.424110990873	16.6115694355668	74.7482621556702
TCGA-VV-A86M-01	0.0318727505910843	0.00544708772559337	10.4137920022451	0.689768440035609	0.0033935660383323	17.2234653240277	2.50686249753556	1.69300426814692	10.9246204775523	44.0236262166454	29.5316350925352	0.338657600648557	189.710151898155	146.681748545563	3.14374932377615	0.0170761970164291	85.017406380824	16.4245689339957	103.246241423016	2.05651923007952	70.2683556341141	75.7569997479313	35.3552440941692	22.8957692874896	1.64462652446221	22.5831610882819	13.3345670497151	15.1063994926015	0.109924018831731	2.14949486117105	0.829962435683103	0.773400759195149	2.51323988777836	38.8192315884015	4.64990322096987	0.00831309935486864	9.68597683279089	0.0601366962620651	5.56543343778218	0.647941374935053	5.47990586546246	15.916499483216	4.28155023294075	51.5236143325525	19.7517721683728	77.407916475126	42.8936423924161	8.5261814456613	32.3138363463848
TCGA-DU-A7TD-01	0.0362269356758255	0.0130409124604425	9.4032408446762	1.96056171841533	0.00781040625604271	21.377867055401	3.49008351647912	5.22420442845898	25.9584189050589	47.7354570635428	14.8082437843661	0.50334095470572	180.79092404974	66.4138368589431	4.59759677185825	0.0234385157579538	38.4616758270592	15.0693970213843	91.9583346498074	4.30812159524173	100.809935469171	66.0985275902024	29.809197962747	15.1244974546816	3.61226212944318	18.9056633098031	16.9655844450123	39.0827738152503	0.175596625388886	3.01268057282885	0.817850493629045	0.806081039112007	2.63885132202648	41.3291586465368	4.10292176382314	0.0310764528807657	10.4902427334533	0.0544292770984243	8.35079084340775	1.23199285290178	5.84250800625813	23.2044217342281	9.3832602693574	39.1366049665516	9.9589377226931	34.6713283577524	56.7041316644994	11.9619148905671	35.6008843363653
TCGA-S9-A7QZ-01	0.0930846278555825	0.0307149240107678	24.1562580448656	3.59300367584182	0.0129445582836371	20.1540671731448	3.81663285151305	2.98848610645111	39.6360385200679	57.5801003690256	19.8377895385068	1.45799227702865	198.962161204578	112.712713492417	5.63325083583118	0.0638095913874753	109.144011741877	15.8666353264413	74.9879406889559	7.03399105206723	60.107298678508	109.617730682981	63.3956399831241	20.0622301000582	5.32994516149238	20.6686586113471	18.1478513865485	29.5180303026723	0.190384178213896	3.2820362283741	0.933968401626011	1.83840391775481	3.95526811696808	143.21809793788	7.00058011937958	0.0769334111272736	23.9252132328999	0.162693782396197	13.1220584915973	0.950660826290541	11.3217826030091	30.8319010995495	7.99946643752117	76.8638858315238	17.885215160521	51.8133366584724	71.3960274879592	13.4090345154189	52.6583775836324
TCGA-HW-7486-01	0.150365051365659	0.0349929032333246	29.7231367680646	6.28183078994516	0.0123317448328449	23.0720762338728	5.71584442720126	3.76280805486934	42.6899211588093	69.8501614124649	23.3931706431352	1.70892181084332	185.853607602763	71.6452055964414	6.11884113366241	0.0707509980163258	91.9268104927158	15.0487799543832	72.8005279306444	8.25023783577672	115.498149115465	143.192592827245	57.5684740190725	19.8810674768164	7.28233368607895	19.9306955563065	15.946018045449	38.5512827515348	0.235100170220263	4.0775805748226	0.890190393459829	2.01734288105851	4.26803252357311	229.980194806253	5.74105359631895	0.0819560084332035	33.6609208385706	0.180904912258816	15.776811280638	1.2912160126683	18.6200287588262	55.6391719375822	8.97440818010386	83.1914154437716	22.519020717285	48.9662448087386	104.848061217568	11.8461200715153	78.9309144155211
TCGA-DU-7298-01	0.164531666932942	0.0124541999522666	32.22225702124	4.61793420976194	0.00775456461870184	23.8483342650846	3.59717223361814	2.92102622442049	23.0228159836985	68.5923185191608	16.0888482364003	0.974896621205325	183.72532875634	76.3758852496553	4.87081730739176	0.0599299648038247	112.753713053572	15.2571994645099	83.901354243742	4.06438944120474	155.639754335711	146.306682447752	39.534682975646	18.7109442796517	6.19957994030963	17.8491623843911	15.9164890497707	29.0104730995126	0.228640312515024	3.46850328153898	0.82846421785222	2.39445114131751	4.67803573094327	185.329972393247	5.57596077605412	0.0319217587242662	22.3277035480129	0.121927545374653	11.5576165411771	0.841116129870084	26.4575234153474	56.9551710780742	6.17976828226146	65.0993709568219	9.3155094552814	48.8545712465699	90.82411946983	13.783068250534	73.1408656095781
TCGA-S9-A7J3-01	0.0837951497972438	0.0176021941339456	22.3311308563537	4.07605931591981	0.0106352879510852	19.245092462525	4.51225375830612	3.49552114919913	34.9345710651615	55.454792107081	16.9930659338825	1.45637026323828	170.845907825949	86.2698017268877	5.0890853800568	0.0683655075854972	71.0233239151083	15.3878866553675	68.1776318257326	5.92705583825391	67.5788040844203	90.4720056532245	52.395890317773	19.599217038009	4.55407901250307	19.8639358248632	15.2180616302362	25.9697665777256	0.174072676203377	3.05419968769206	0.888054883118328	1.46142295933802	4.22664662727659	109.660244365026	6.34546561919486	0.0509227751354302	20.3842773113708	0.119810276401968	11.979541151943	1.29653120156366	12.0729280550637	28.9032413554053	8.43061583617973	64.4924963277891	15.9693324566484	44.0170760879778	67.4965232208158	13.5926371554992	47.3437937080298
TCGA-E1-5303-01	0.104928951854616	0.0391959971064941	34.3454112619941	8.85300108621363	0.0121363688867058	32.3043508854907	12.9099034795777	4.32828030111549	42.0388817645172	73.4233981117945	28.4378043493877	1.24986837165548	181.184164629244	71.494497499807	7.16606698598404	0.0509357648226044	112.077191142126	15.3393390565453	89.2740880918924	10.1809898915094	150.436229062324	131.656594360314	80.2099641250114	20.6373075319791	12.6964318004957	21.6521365552961	22.0776761369928	45.8030916844862	0.220065964375728	4.4838834147583	0.827886092970335	2.19033624686221	4.05238322510298	180.303763793902	4.34490996777148	0.100770614444137	39.7300399517875	0.189671850816437	16.7485627010915	1.88552233653876	16.6914557015115	64.5350303367215	9.1478519406301	105.160571784762	32.7053222608394	52.1996545723524	150.626869513041	12.8745229896399	99.6520213026194
TCGA-DU-6407-02	0.0581076670434132	0.0103463287444276	11.1437213899822	2.70645986586814	0.00427157555972658	27.4400354868829	5.03197220664153	3.05918847454827	19.3167372713751	52.6913449885653	18.3111020271901	0.410976676569188	226.91982605955	87.8315609096058	4.89921156929381	0.0283858502128671	85.2739197265787	16.3142755594928	141.072493971476	4.07216348999381	145.898419200135	76.6912425726158	55.8293346967746	20.4451540641502	3.01022017596498	23.1469860418627	17.9069238922031	22.2043147435972	0.10038795220214	3.40070480267854	0.762361137485784	1.88744691717086	2.61553795089004	52.4732450142525	5.08619385869513	0.0181504590715944	22.4144294984178	0.0617968694634527	8.45209448203688	1.32161757068753	7.46397580975522	24.9879482794222	7.79519993647285	42.407425994604	17.5887416485799	41.1072218731855	66.6376134739257	11.3945995738072	58.2632845448657
TCGA-DU-A6S8-01	0.0719981520488392	0.0110649177934962	20.2871247187616	3.64375601686611	0.00685805658999152	23.9566024280125	2.59244338580557	2.65877382235011	26.3174207790493	62.9813929315504	16.2279890910281	1.4758965228715	213.379759097826	113.079560427058	7.57687350021007	0.0606526273579566	120.593505437842	15.7786703083916	87.38448606896	5.35934100963118	77.8077156838631	107.672251487328	84.0425270316177	20.9828561236243	3.84380028823369	19.6946036373347	22.0219610452078	19.9531273794585	0.152200659373557	4.34513723545282	0.847724753258549	1.52221408115798	3.78721316739013	127.517629460214	6.83225872225835	0.0223435779270962	22.9652722612476	0.109395527404045	10.5315812595453	0.638004428342269	8.28699973120312	24.8553070804689	7.28604259613699	80.9578890004551	14.0756218251761	54.265808872043	61.7356397894865	15.4611619183234	45.390032974399
TCGA-RY-A847-01	0.0909404342111741	0.0375149443899702	25.6199385481661	6.57906806017453	0.0133485200223703	22.2339045941416	5.47668629420207	3.73575387084736	44.372150076322	60.6848771638349	23.0906206689349	1.03043398372947	167.701707971608	70.0514146292817	5.65914110772659	0.0585311963101235	102.929177161342	15.2057096470175	69.6644511793861	7.0733166547618	74.0139396254214	108.595118618445	82.3789579233511	20.1220756095914	6.83849180415041	20.0029994877423	23.4430650172372	39.010888002487	0.268591819520396	5.71306436220816	0.856279001227269	1.9502849749816	3.58261519876761	159.16824849326	5.89888934048129	0.11040445249391	32.5098072566674	0.228893930389957	15.0209556483978	1.28655794381663	11.0985910393245	33.4823770324938	10.802406207041	90.1414848102014	22.6231207560869	45.532801752468	96.9842712848274	10.2364727820495	57.7609903501321
TCGA-FG-A6J1-01	0.0475918003228369	0.0102900671910125	14.2332198223342	3.25679019075209	0.00479661258581603	20.5733173470524	7.91612580121623	2.56628342850107	27.3330866939944	58.8694482004769	15.195085542932	0.750813455011345	224.027961157091	110.754249361096	4.41839157974634	0.0373023932008944	78.3331432249828	16.8089056850066	117.362227517366	6.29755928263981	57.9747139070515	64.6833199041919	93.0815891780065	21.9908338958229	3.48513120876442	24.5651529923258	14.6794143427636	7.95955039520245	0.0840370721717958	2.27944997374304	0.716095543663669	1.16868959268212	3.40392034663085	40.8354155695655	6.34774174679415	0.0226381042250683	29.8169663075211	0.0509103860145049	9.73494609774075	2.36083002756169	5.51259120549587	18.1174803561101	6.4840669295489	60.1753247427546	22.8191916157756	26.3958675366603	69.1923018544473	10.8431242439836	46.1337491433158
TCGA-TQ-A7RV-01	0.0835195827720513	0.0170785147365395	27.239252207408	3.25469826721833	0.0092863234072961	22.6695524607419	4.54921177119994	3.13412747809323	27.1675873388848	51.9629743417404	21.8821203244915	1.04005090603146	216.105765252144	108.309659937654	5.06756572411828	0.0400469627218327	88.5897317280985	15.9295293033642	83.0706537409322	6.11415749101866	96.1084497336552	116.136931881632	44.7675616291384	20.0111414990797	5.98001423883635	21.2562046430473	15.4332173806247	28.6296047236908	0.184093403989655	3.21624315474185	0.900063249440922	2.10236955687787	4.26521662878098	126.891158692598	6.07293806679706	0.0439614658871232	24.0404197157454	0.10093846355889	10.6206651042924	1.0693575319805	10.0348407271328	35.1839880264938	8.00900023886511	58.3181627419606	19.6357301821223	50.820536169561	83.0578595912978	13.9039005196899	52.0977375196069
TCGA-WY-A858-01	0.0807577630540264	0.0498487331369545	21.1275865152568	4.26416415145746	0.0116406286287219	24.6804157973201	4.98102158002529	3.5544355835797	31.830245680609	66.6354988359179	40.5360204355532	0.617493080147849	185.612103787234	79.5180930815876	6.5137455706999	0.0278714126202884	70.4274594766894	15.8900204796599	102.19177304957	9.02409242903319	62.2099677678099	98.5633489273315	78.8313984644477	20.8339689937556	6.04654599869269	24.4972483312054	23.9919396363269	33.1811236835806	0.220354993209388	5.54660023483047	0.941170893713839	0.594552134970882	3.02227060209978	100.938585416496	3.94046869122966	0.108878079459349	28.8703211450834	0.242919894323601	15.6965706913817	1.79144604710895	11.9685054221178	40.0216944084555	8.10962461803095	94.1209620582228	50.5727242943017	53.3117567587807	84.1198590116882	9.54106883708354	61.4724743515476
TCGA-HT-7475-01	0.155635483151588	0.036312481349468	30.6997881529414	7.12306696465605	0.0124518348666447	28.7591461885057	5.44127033742836	3.32813939316516	44.2914296963149	78.8260144699986	18.787602384934	1.06798848100024	240.097625937089	99.6427405758544	6.06685865601037	0.0776377574438633	112.524789753203	15.7563919018932	76.5987568072869	5.56413373564597	193.422903636927	130.042684801552	65.00487124099	18.6983101009457	7.33252894613494	19.9649870704083	26.3031757596327	52.594061612329	0.408042912819383	7.8858074503748	0.963771880993943	2.55212113291284	5.0637537299584	267.756594704521	7.07359168120668	0.0697023425825202	27.055779509103	0.264586086743059	15.62868192426	0.861821442378666	18.4825417572597	65.6492108124944	11.0646999420898	63.8535839186405	16.8129996883107	59.9527825045945	88.8816750604522	12.4204330834024	74.8336518305853
TCGA-DU-A6S7-01	0.0631520745389252	0.013072162259118	21.7299457984405	2.49287047291739	0.00747780314880671	21.2741681320525	3.39634404108032	2.39276437241418	22.9602411625954	49.0645811945624	24.1499664688846	0.746690925801462	217.367805391042	131.036956167878	4.38050231835741	0.0363658074868194	72.041654094679	16.7755567554269	94.4135877582884	4.69980187579073	72.077702174697	74.5914323082389	37.4223480733358	19.8916366654149	4.58344241373931	24.7348130926527	11.5096345292314	23.5731472677698	0.147818405413495	2.42204638748677	0.914388474316512	1.76351968960772	3.60592282421967	69.8730360607871	5.11971888745116	0.0321077225556005	19.8591279563217	0.108838910761916	9.21958205560446	1.74749593959427	8.70972173373879	25.9407735595626	6.41642502157213	51.7838624679865	24.9407165173365	50.9215891041059	48.2410374362837	11.8738352542936	48.5954324570249
TCGA-DU-6394-01	0.0607887152339909	0.0112499092019114	23.5633651637479	5.2996645465665	0.00772106825217673	24.0710292166902	8.84030658518714	3.7698892859941	38.4907535757123	67.5196243247644	18.0268271580912	1.28331717227651	187.1725244824	80.2237448301076	5.54082565765528	0.0646470207028585	112.032547206513	14.8801285477685	73.0442388538535	4.68437876870497	69.9544052514319	106.508824310214	51.7567921384523	21.035526205915	2.78438691975734	18.4533158430714	21.0473406003718	22.5387015873278	0.113971134244785	3.02539809940254	0.815867778099336	1.29686674910922	3.66429589432298	103.952164458016	6.11041746401228	0.0315266947979596	17.0379300475962	0.0647946528759312	13.2838349812971	0.767843291563176	10.9777669584529	26.7930757027647	6.09119117430406	63.8625106438123	11.8907118720726	61.1816531401054	76.7048661699481	16.7208250194183	49.5568436712635
TCGA-HT-7881-01	0.204691206615417	0.0426808336672758	43.5251257298535	9.47548003542563	0.0212312976168894	24.3643488966441	4.520094667516	4.09020052853677	42.3832907558754	97.5936072855224	20.7400569409849	2.23672694234327	184.715437456646	78.786928798314	7.19355001357744	0.113189410411834	133.08807265266	15.2808797118015	65.903671612019	8.98141048369705	165.325655912713	166.989505551513	57.7594646063403	19.3229930915001	14.338030622611	18.7435807819012	21.065165874646	52.146585478595	0.368049602474816	6.07005687364425	0.869430412974707	3.22572012484648	4.78133526291226	348.956942094363	7.31641989373444	0.142542577130408	43.9697911012191	0.246073298801984	18.5071644265799	1.30029283883875	23.2243865996972	74.0260815550438	12.6602217843416	88.3631896519823	19.0123620875861	52.6505937645489	129.92996563436	16.2631825591695	103.078378485128
TCGA-DH-A66F-01	0.128808180390704	0.0197228802669591	32.7923386654989	6.0104016247455	0.00930817949487444	15.7510657887354	7.58403190786518	3.86050844531557	40.2883566609981	75.354126658911	22.1396458818432	1.73957820543433	183.121857523393	89.0015765677234	3.72258056883957	0.0723232409080133	104.714774249611	15.5730953588409	75.5795698942597	8.30063587446239	57.6670330218555	119.546237173136	68.5747469272516	22.2198845524393	6.83147530891628	21.2641522845311	16.4851152085267	21.2580366707898	0.147092715823903	2.77110147105828	0.889230247948118	2.12855429761877	4.33539303787565	135.862742243398	6.07444783354661	0.0576997169546028	24.7380137762673	0.0937853527520919	15.4513010200413	0.840235484795791	17.2050406096154	35.6086386970323	8.35691037784297	63.5848059824844	22.5537988552579	60.7447627745184	95.245374130329	10.9199085624719	53.6478273113201
TCGA-DU-A5TR-01	0.0580570927821771	0.0552698779633206	20.2021391568186	6.82248547646827	0.0133392616333519	19.8345667060657	9.10556802324303	4.67445331707475	47.5550013702497	76.2903574142466	35.3807299063466	0.548853858628096	184.229853540113	76.0508550266983	5.29805515915141	0.0312067299295308	85.6832750396244	16.0479244927164	103.626978291686	14.116865827685	59.5954667215379	79.6046087107051	94.1548763765659	20.4431376795878	7.87093958419643	25.6600932479832	24.2135769443454	43.8724867514664	0.190236491653463	4.64315921617146	0.848055886074137	0.833792393607278	2.66161751170741	72.7951981053927	3.82057836900479	0.15433567902809	26.5466537280005	0.160137709217936	16.7477448102448	3.72102930932891	7.70095010720817	41.3534286000668	9.47980708804322	99.6879719545195	58.5099550060043	35.0838138222999	82.3502452436626	8.37166879220804	73.1987026782933
TCGA-DU-7014-01	0.129650345130267	0.03303943697305	29.4798916712258	4.92739486760879	0.0103688028548053	28.3225953245225	5.48873568108266	3.70301198455503	26.9109281413637	69.1116179798169	29.8925441637751	0.89039593356609	196.457699673963	91.0195067870533	6.35380147960181	0.0442504810528736	119.455628292548	15.3332205810332	90.6231817429636	6.9648285870796	94.8015097912792	175.432497698982	68.9049418619027	21.3126346108486	4.64164027850841	21.5495849737356	21.6472528449767	40.5296642770789	0.211257209826627	5.26838261545929	0.892524401869588	1.68749409253065	3.35502592772512	244.300150350931	4.97334125864028	0.0666508246051709	25.4099153792042	0.182004162707241	15.0968466816191	0.747535824875471	19.0004796112105	50.2644072511083	7.07103015756383	81.7181970464795	24.7434870105334	75.9170237516982	99.6184588401608	11.0334825106904	76.0295505406889
TCGA-QH-A6CV-01	0.0767796597093635	0.0303954370658362	50.400616580786	8.51626833319376	0.0111891692389856	32.5129548216188	2.64846390913483	5.25867818791559	27.438920704115	134.855071114846	14.8732792494076	0.778212953592769	203.830101815918	85.4121399216757	7.0493070278178	0.0568498825351141	71.2168312378562	16.2303161210595	114.934787810059	7.62171157599486	129.441335451854	122.863229111103	75.2118495144379	18.8246090791401	10.1638031534899	20.2611363961709	15.2199111816159	41.0016214142582	0.112991140513052	3.21824099984269	0.682072007895061	0.779428336131085	3.25250441659433	56.5388906227776	4.83355931130977	0.064141757775418	16.9461979137932	0.0394002898526629	10.7932997916877	1.87231048570716	15.8819121034426	35.0868777016531	7.26234439434857	66.0054481859816	14.5996547084674	32.8612766482009	79.7125401516144	21.1766080086493	99.3920660220874
TCGA-DU-5874-01	0.0767852688397807	0.0169656343319397	25.599170687966	4.87054598347941	0.00940870748431209	27.0157580182256	4.38009173111567	2.71474465534528	39.3289273908372	64.6246031059869	18.8782237065337	1.51124172847644	241.163648219637	121.010952778817	5.49021674727617	0.0767881703425463	144.198314705047	15.8531374705434	80.4056690973962	5.12016656564729	97.9263470051205	100.148757361879	66.05221232186	21.2619449386667	2.61946995439332	20.3114197745386	20.3616894727603	27.5537353133946	0.228117407300414	3.87421241442377	0.939457205924092	2.26110416532467	4.9471882247552	152.116509583018	6.93681049242194	0.0383128573952675	17.895463445788	0.139692455878934	12.0906920137933	0.678210526123015	12.4991222723709	24.1380101917376	6.94270103624304	56.6515579630789	12.8571651957428	60.036738948087	65.8876012392858	17.7912571366257	50.7182855158968
TCGA-DH-5141-01	0.21985227559111	0.108883824882609	47.2356283181067	15.2843878878428	0.0190310783628897	28.4340152311908	18.0542523877064	6.40089485497083	81.6438553994889	111.607096148518	44.8144285810327	2.45662837937808	224.005069008428	92.8581330389938	8.43629933489087	0.117841153247327	146.795001840742	15.939195115219	91.1981450332872	21.3661146310456	80.5284609650911	191.959708398333	125.236013938317	24.5397298058905	15.405297692127	24.424519561475	31.8696485678599	58.6859902784533	0.270899840484569	6.88680794552003	0.914142855778509	2.71485313852103	4.68874213297122	392.032374390524	5.58489974240944	0.244567783355252	50.7160331145831	0.241745168659901	25.4689320118862	1.52453108330906	29.6781525197067	58.7422674713907	11.6668021355189	129.54886316864	48.2943284002174	76.289462928233	144.927037351156	10.5368150403677	121.453587346206
TCGA-HT-7609-01	0.106213707267284	0.0217513103821465	37.6732991887552	5.63342533768728	0.0101325637575531	23.9043837631791	9.64425837982505	3.57268024556839	44.8594434164353	74.3076044105568	28.9582440663153	1.08772227484428	188.410831204013	88.3715614222613	4.32569488650742	0.039412084171112	100.591144694458	15.4563980058189	80.0905263394143	6.05931868084259	133.217217048211	113.608304132185	59.7070319997976	20.831295420346	4.9019722008781	21.3731259003729	19.9350723195132	42.9231324105776	0.238275938347333	3.46006152291874	0.911931373635717	1.90867424541198	3.42654292004422	217.606055738605	4.92054754253152	0.0513501361417558	24.1532754267724	0.156111182566352	14.5941519089012	1.04716352889123	15.8969097577386	47.9513031322203	7.39838750855634	75.5733820784579	25.0066638643275	62.6906904803972	118.126243149926	11.1419010883188	64.11715569029
TCGA-TM-A7C4-01	0.155564348034791	0.0360705553313001	30.9950777472113	11.3872547678885	0.017391556263421	22.0764556039528	4.83948578656636	3.77792015968607	50.8264772145654	69.6156910123318	22.7541077549	1.27862518294498	200.013635208825	85.4156411163474	6.26983177281145	0.0631237181654841	118.616395325854	15.5692823482953	75.7993536226635	7.13226332374974	152.993659334511	133.724638519981	67.7768338060563	19.8302633273418	8.76931804184145	19.6306636307595	27.1126340710537	68.5337186883519	0.309739680925903	7.65916386236697	0.896801476934525	3.60608320457764	4.48755790776224	349.784414414972	6.72386209026885	0.117267702390526	42.7763393044507	0.279525577765971	16.7670328276607	0.973068852091902	17.2087767441601	51.7905367379549	12.1566430726733	83.8763778909344	20.1261291604195	58.1068853309375	119.77503870169	11.8215178938149	80.4510122246824
TCGA-P5-A781-01	0.115690892862347	0.0288266265911342	25.0936107254385	4.93804357677567	0.0130209368267345	18.5594232113087	6.21619704301423	3.77754618050559	41.5584758536202	66.4682492759949	23.5432756053409	1.40428785697207	171.578789079959	91.0295711838325	4.75134442190765	0.0559652328428692	98.9364411665907	15.4492484234314	78.1408607121495	7.54554007000164	56.7659696143663	132.709460043364	63.3933977696018	21.1492204391784	8.8525991565959	20.6433443863701	17.2018954479566	26.6277549257039	0.18636538004642	3.52758099997281	0.887227081600866	2.36682237444621	3.96455567439294	171.768251931053	5.90681356765458	0.088687748042565	31.8515353219699	0.147520264093443	16.9904709965232	0.914117814430285	14.4919749056582	35.0321113258573	9.68013388662375	78.890015258919	22.3483927454896	60.8340944993343	88.4156944444162	10.1896716988123	58.5756536253686
TCGA-TQ-A7RF-01	0.104949744333126	0.0100771150292346	23.6731876890432	3.74657908762082	0.00455389637581922	25.2825107983034	8.22532543539586	2.97436725531407	20.4616268310485	60.9090758189864	20.8222595877993	0.787851057907638	208.071001021811	102.509477654773	7.5890908460182	0.0416231951211451	81.7610814500936	16.0832554003459	105.290923866443	4.0390239821966	146.466384479467	117.93553889328	37.5627068240137	21.7948801367706	9.41943708438813	21.9886051083306	16.4325809130491	20.9652424951673	0.11413711234382	2.85705809915079	0.772481029964713	2.53344990181339	3.90352732274301	72.3902406959371	5.31149841052576	0.0143251900915926	17.2817627078587	0.0713349754341698	10.7047705554357	1.22259486089537	15.9932275401833	52.0716990806116	5.71541537784077	46.0358488235687	19.0692355423793	57.1564209938494	84.6268102362911	13.816373710224	64.1299949809599
TCGA-HT-7687-01	0.0969394014452235	0.0204087311692897	23.9810548326149	3.90657598576335	0.0138303639626443	23.7223536982833	3.53534009955682	3.28029264583716	35.910894842171	61.1031209021376	14.8055468984717	1.54554035132204	165.956060758421	77.9217398866697	6.03616183182216	0.0789986015106423	125.611228835002	14.7666126385316	58.9236423386798	5.86322838341263	81.2243579219406	119.293565028144	62.8743560627914	18.8137947272682	3.5908559386687	17.6953648866081	19.7074242336841	34.7563479584227	0.269055146005486	4.97906907172062	0.835339516458001	2.10410033953859	4.54754525209216	172.33343026109	6.73918614685757	0.0605881736352726	23.7225563203865	0.166576587038993	11.9491485329291	0.82250195653833	12.7522640715989	33.0700289841368	7.77861080753632	76.6387160609817	11.0686464964851	48.945332533074	74.5088330914725	14.5870913557367	55.099327455228
TCGA-HT-7480-01	0.110373891442809	0.0174227776023598	27.9475332011453	4.40720128957495	0.0112243822121507	17.8621318293476	3.79089113444111	3.19870212123217	39.2056967399662	55.5843974662227	16.873106401255	1.4094157618074	162.441155252403	88.6104581440716	4.40169804211555	0.0628421245500418	92.0769221179415	15.1413886973431	65.9816770559328	5.0561728529996	61.5534953355211	119.172389830637	43.4063248163707	19.0336566212818	4.62550798762411	18.2484582495006	15.5015079002086	26.4395039720821	0.160287560423807	3.12999252024531	0.900154187168428	2.34924491548416	3.81240581444412	186.164895914397	6.65194608679002	0.0443145044469977	22.4317056126873	0.139953546506842	12.8542507212259	0.815308976848637	13.9299215410442	30.5996538046426	6.97737840441021	70.109122210243	13.4307709355475	56.1057146725758	73.4737547459049	12.9425447677341	51.682136816213
TCGA-DU-7302-01	0.132828148340509	0.0137030732659793	21.570898054135	5.22887581890999	0.0121418476392218	23.1286002149066	2.78961772162382	3.31274702031552	30.9795224402018	54.3087332827658	15.7985613744311	1.85694357530965	152.821188101318	71.9272142522272	5.46496296657225	0.089712884491794	106.539070112074	14.7721550565811	62.7424054424658	4.42129328789431	95.2998842900944	154.453908258524	41.276530270306	18.7706362085144	5.22951231405456	16.2332418926898	18.1350915909337	41.8731538307986	0.237507771748782	4.89766702369524	0.833523064836065	2.99647166064601	4.43527417307437	231.413739240724	7.31374682840085	0.0490374862952278	25.7857784831136	0.18549503207924	11.9141260202974	0.660462313743678	20.0601592951655	35.3516326032771	7.93285963254048	75.5308309884203	9.93210019071108	55.5196392136274	81.9060144654837	15.5123377100688	58.3342239502924
TCGA-DU-A5TT-01	0.118805870292023	0.102671318864848	43.0744201049157	11.0535858502742	0.0196583075936964	38.6455774247088	7.38470926725364	4.4935378662525	56.794964051039	129.023592698552	19.2745527180887	1.8076595259677	216.725423006711	76.040746884235	9.45466777399594	0.0781456562439643	97.8946637825864	15.9606773630538	93.9704147809598	14.0658913940884	349.477244086394	155.140738307011	91.4525768956918	19.2259919835595	20.003207338003	20.6567224778071	25.5429427592928	72.201409841267	0.221586801129515	7.28362231435463	0.873116601936077	2.32302915414819	3.88702899653111	222.40971518019	5.28971010948095	0.114614903468268	29.0877763938402	0.12364212475492	19.2569029584463	2.14642966743344	15.6501180274756	88.2465400198245	13.2591935238637	72.4472974248265	20.6824866272502	49.5889612500377	146.879903197886	20.5009868414297	105.33648948679
[truncated: 235 more rows]
[truncated: 149 more columns]
