# Supplementary material for: Interrogation of macrophage-related prognostic signatures reveals a potential immune-mediated therapy strategy by histone deacetylase inhibition in glioma
Source: Front Oncol. 2025 Jun 6;15:1554845. doi: 10.3389/fonc.2025.1554845 (PMC12179195; doi:10.3389/fonc.2025.1554845)
Supplement: Supplementary file 13 [file DataSheet13.csv]

## Sheet: Sheet1
	U87	U87+Vorinostat	U87+THP1	U87+THP1+Vorinostat
0h	264	254	258	268
24h	279	260	301	234
48h	307	265	355	204
72h	357	278	413	168
96h	389	267	492	117
